# Supplementary material for: Re-examining the robustness of voice features in predicting depression: Compared with baseline of confounders
Source: PLoS One. 2019 Jun 20;14(6):e0218172. doi: 10.1371/journal.pone.0218172 (PMC6586278; doi:10.1371/journal.pone.0218172)
Supplement: S1 Appendix — (CSV) [file pone.0218172.s003.csv]

PID	iscase	age	education	occupation	social.class	marital.status	beijing	dongbei	jianghuai	jiaoliao	jilu	jin	lanyin	min	wu	xinan	yue	zhongyuan	pcm_intensity_sma_max	pcm_intensity_sma_min	pcm_intensity_sma_range	pcm_intensity_sma_maxPos	pcm_intensity_sma_minPos	pcm_intensity_sma_amean	pcm_intensity_sma_linregc1	pcm_intensity_sma_linregc2	pcm_intensity_sma_linregerrA	pcm_intensity_sma_linregerrQ	pcm_intensity_sma_stddev	pcm_intensity_sma_skewness	pcm_intensity_sma_kurtosis	pcm_intensity_sma_quartile1	pcm_intensity_sma_quartile2	pcm_intensity_sma_quartile3	pcm_intensity_sma_iqr1.2	pcm_intensity_sma_iqr2.3	pcm_intensity_sma_iqr1.3	pcm_loudness_sma_max	pcm_loudness_sma_min	pcm_loudness_sma_range	pcm_loudness_sma_maxPos	pcm_loudness_sma_minPos	pcm_loudness_sma_amean	pcm_loudness_sma_linregc1	pcm_loudness_sma_linregc2	pcm_loudness_sma_linregerrA	pcm_loudness_sma_linregerrQ	pcm_loudness_sma_stddev	pcm_loudness_sma_skewness
3181	0	51	4	1	2	1	0	0	0	0	0	0	0	0	1	0	0	0	0.309906048	0.110359472	0.310125453	-0.567854671	1.894514318	0.239528031	-0.075903094	0.447693194	0.270712729	-0.118085608	0.230152743	-0.126969802	-0.164290407	0.163319021	0.063495157	0.198169057	0.033326555	0.242396661	0.197945056	1.151471803	1.073710949	1.080858056	-0.556452981	1.294326889	0.982348303	-0.173497067	1.328167912	0.760968261	0.446892971	0.839837693	0.461464581
3194	0	42	4	4	1	1	0	0	0	0	0	0	0	0	1	0	0	0	-0.330963939	-0.187687977	-0.330847104	-0.576871203	-0.644480837	-0.295850614	-0.056074314	-0.187024947	-0.317154245	-0.184283431	-0.321330767	-0.786829471	-0.679177417	-0.23978946	-0.284232434	-0.244803749	-0.28250682	-0.212151397	-0.240322134	-0.276017933	-0.235600789	-0.265098706	-0.56508247	-0.663154886	-0.105676798	-0.830398457	0.35967545	-0.292076682	-0.33918677	-0.108538837	0.15473378
3208	0	40	2	1	2	1	0	0	0	0	0	0	0	0	1	0	0	0	-0.370518328	-0.247952996	-0.370407824	5.31092446	0.609440083	-0.400575018	0.084583841	-0.361959459	-0.402755617	-0.185869353	-0.404467943	0.364259062	0.22205046	-0.405499847	-0.350712586	-0.360683188	-0.319149823	-0.340597624	-0.350277742	-0.543096658	-0.942063958	-0.46414865	5.069973661	0.803006762	-0.975515047	0.215895082	-1.094202646	-0.484633471	-0.486226626	-0.573519563	0.337948822
3218	0	49	4	4	5	1	0	0	0	0	0	0	0	0	1	0	0	0	0.29509167	0.352905417	0.295308704	0.054286066	-0.74572911	0.225058337	0.192686745	-0.058414142	0.173237047	-0.11790539	0.204237165	0.840824379	0.580293809	0.832289198	0.400206584	0.263203436	0.268428064	0.186550475	0.21660796	1.123842969	1.356296217	1.023986643	0.03898174	-0.764538404	1.185989364	0.304932921	0.644526174	0.628585468	0.367538128	0.595837906	0.687910139
3224	0	50	4	3	2	1	0	0	0	0	0	0	0	0	1	0	0	0	-0.30592764	0.444679558	-0.306251301	-0.838350643	-0.667845823	-0.187327916	-0.228224177	-0.061986664	-0.2833036	-0.183126429	-0.281939087	-0.464231411	-0.502163056	0.584122842	0.038589048	-0.134393109	-0.112072883	-0.19779095	-0.184644471	-0.10103532	1.685979029	-0.274577275	-0.867114574	-0.686551083	0.607066918	-0.953072813	0.781254522	-0.448529073	-0.439080514	-0.347934854	-0.02436407
3258	0	53	4	3	2	1	0	0	0	0	0	0	0	0	1	0	0	0	-0.181931297	-0.219153396	-0.18179061	0.135434857	-0.86255404	-0.124023009	0.06443059	-0.140582156	-0.184764547	-0.175485169	-0.184496512	0.349595514	0.09561163	0.299271024	0.101812247	-0.098919812	0.043293452	-0.176050828	-0.125545276	0.12920496	-0.188503245	0.151958319	0.116647139	-0.881519387	0.639067656	0.271692128	0.179649792	-0.075450293	-0.22528923	-0.117746376	-0.180817365
3272	0	53	4	3	4	1	0	0	0	0	0	0	0	0	1	0	0	0	0.169169458	1.303423307	0.167884664	0.351831635	0.788571643	0.449338581	-0.10744888	0.521525323	0.311475287	-0.106010975	0.273690915	-0.280937059	-0.346924272	1.166774286	0.754639666	0.48934571	0.608475135	0.346111005	0.431231353	0.893602689	2.354764162	0.682758169	0.159794582	0.771811833	1.593271488	-0.317936228	1.783929071	0.532307074	0.227500169	0.618856754	-0.038774242
8117	0	42	5	1	2	1	0	0	0	0	1	0	0	0	0	0	0	0	-0.363407426	-0.248711225	-0.363295784	0.036253001	-0.356312675	-0.370188663	0.097057947	-0.349812883	-0.376880254	-0.185555773	-0.381765896	0.085651646	-0.065949096	-0.385020728	-0.294290671	-0.323584031	-0.255127168	-0.314270136	-0.31279641	-0.524677435	-0.991045404	-0.445191512	0.021722763	-0.374601796	-0.606051978	0.387243457	-0.845812814	-0.237920085	-0.368594741	-0.338727315	-0.800454754
8118	0	48	6	1	2	1	0	0	0	0	1	0	0	0	0	0	0	0	-0.345333885	-0.232679157	-0.34521935	-0.297358698	-0.737940781	-0.311948148	0.263890092	-0.398994607	-0.337181067	-0.184764614	-0.334392218	-0.706179956	-0.600504368	-0.394192093	-0.290937925	-0.265200895	-0.249264287	-0.236683829	-0.250742255	-0.506258213	-0.461669003	-0.473627219	-0.297568319	-0.756739672	-0.38204681	2.052448908	-1.404120234	-0.358268078	-0.411072922	-0.025670985	-0.84368527
8119	0	42	5	1	2	1	0	0	0	0	1	0	0	0	0	0	0	0	-0.305631353	-0.249229094	-0.305510463	-0.721135722	-0.317371031	-0.281923535	-0.026331144	-0.192979151	-0.278695658	-0.182387534	-0.281939087	-0.442236089	-0.51129475	-0.406729889	-0.323986415	-0.253376462	-0.286141806	-0.20696568	-0.237367174	-0.17471221	-1.04944636	-0.075527331	-0.703154289	-0.335608135	-0.492594815	-0.56328494	-0.073297651	0.315680685	-0.01056436	0.268970267	0.008573466
8120	0	40	7	1	3	1	0	0	0	0	1	0	0	0	0	0	0	0	-0.380740248	-0.243255034	-0.38063138	-0.37850749	-0.831400725	-0.397861951	0.068306216	-0.333141112	-0.396552619	-0.185809881	-0.397729892	-0.148965125	-0.318826754	-0.410463174	-0.359046553	-0.372906695	-0.328008636	-0.353661642	-0.362844097	-0.727288882	-0.742370369	-0.672677162	-0.323456786	0.350680296	-1.097699684	-0.044886855	-0.770612223	-0.442511673	-0.450750344	-0.463029093	1.017285496
8123	0	58	2	4	4	1	0	0	0	0	1	0	0	0	0	0	0	0	-0.393480613	-0.245855301	-0.393373784	-0.630970397	-0.184969444	-0.396053239	0.065422029	-0.337070886	-0.405768502	-0.185938737	-0.410895006	-0.83815189	-0.663021345	-0.407830453	-0.318430437	-0.347380701	-0.27904772	-0.336209709	-0.33612504	-0.819384994	-0.856346427	-0.754192854	-0.616859402	-0.203029688	-0.841693778	-0.114138508	-0.620211041	-0.346233279	-0.465220933	-0.509066789	-1.014548736
9133	0	43	3	1	5	4	0	0	0	0	0	0	0	0	0	1	0	0	0.906925476	-0.250151424	0.907240434	0.324782038	-0.86255404	1.037169863	0.146629897	0.489372622	1.426242628	0.251902768	1.181772785	-0.317595929	-0.389070548	-0.390631445	-0.021760368	0.535165386	0.079643311	0.731050782	0.591421277	1.20672947	-1.342393087	1.374693687	0.418679244	-0.881519387	1.011439883	-0.006501654	0.872406754	2.758744953	2.776191016	2.363685418	-0.22404788
9136	0	43	3	1	5	1	0	0	0	0	0	0	0	0	0	1	0	0	-0.363259283	-0.153163419	-0.363295784	-0.766218384	-0.512079249	-0.272518234	-0.003618178	-0.212032603	-0.330446384	-0.185011513	-0.351911149	-1.402698496	-0.861108844	0.02305108	-0.027986896	-0.193515272	-0.041132028	-0.250047023	-0.206417859	-0.598354325	-0.05663012	-0.61580575	-0.42701065	-0.530576439	0.159056582	-0.268470762	0.20243785	-0.207833086	-0.369995121	-0.320312237	-2.2620579
10136	0	43	7	1	1	1	0	0	0	0	0	0	0	0	1	0	0	0	-0.352741074	-0.207135354	-0.352627725	1.127253422	1.832207688	-0.382668773	0.084221515	-0.34564494	-0.388400107	-0.185712563	-0.391924803	0.584212285	0.587318188	-0.373799293	-0.326716508	-0.333782604	-0.298336597	-0.314270136	-0.324305201	-0.368114045	-0.179083736	-0.359884394	1.065890897	0.350680296	-0.670053455	0.132001651	-0.601980595	-0.454546473	-0.489027386	-0.582727102	-0.184934556
10139	0	50	5	1	2	1	0	0	0	0	0	0	0	0	1	0	0	0	-0.211560053	-0.250121269	-0.211424108	-0.748185319	-0.86255404	-0.264921645	0.003141634	-0.138200474	-0.26540352	-0.181053917	-0.251877016	0.855487927	0.657561982	-0.311649805	-0.244478454	-0.253080852	-0.214673292	-0.239675589	-0.24389919	0.092366515	-1.304715051	0.227786869	-0.729042755	-0.881519387	-0.11731343	-0.086437847	0.09989159	0.159228294	-0.136598523	0.066404406	-0.162290001
10147	0	55	5	3	2	1	0	0	0	0	0	0	0	0	1	0	0	0	-0.371851622	-0.145952593	-0.371889498	-0.585887735	-0.395254318	-0.359517264	0.074435111	-0.31587392	-0.370854485	-0.185564784	-0.38238787	-0.574208023	-0.523236195	-0.308844446	-0.269384562	-0.312794236	-0.245746559	-0.309882222	-0.306886491	-0.598354325	0.141179567	-0.625284319	-0.530564515	-0.413595457	-0.411138391	0.123097867	-0.433348966	-0.436494274	-0.474556797	-0.555104485	-0.427848882
10155	0	51	7	1	2	1	0	0	0	0	0	0	0	0	1	0	0	0	-0.2604475	-0.218497867	-0.260319379	-0.306375231	0.671746713	-0.322438675	0.049739267	-0.257999058	-0.331686983	-0.183162473	-0.30267155	1.93325872	1.732292031	-0.313160383	-0.277526944	-0.283824376	-0.25454088	-0.267399231	-0.276092699	-0.147083376	-0.339215388	-0.122920175	-0.306197808	0.654830851	-0.306408702	-0.038950999	-0.159892271	-0.249954884	-0.356924911	-0.297293389	0.296776903
10165	0	40	6	1	2	1	0	0	0	0	0	0	0	0	1	0	0	0	-0.321779024	-0.082584734	-0.321808887	0.550195348	-0.309582703	-0.301095878	0.056138555	-0.248948668	-0.331155298	-0.184634857	-0.341752243	-0.427572541	-0.360973031	-0.197061688	-0.164970492	-0.241404224	-0.148422742	-0.257027796	-0.239700037	-0.183921821	0.612155013	-0.255620137	0.51360362	-0.717746011	-0.027129532	-0.033015144	0.083939949	-0.274024483	-0.390534021	-0.347934854	-0.574009197
10176	0	52	3	3	4	3	0	0	0	0	0	0	0	0	1	0	0	0	-0.345778317	0.071027697	-0.34581202	-0.63998693	-0.714575795	-0.367294724	0.06334902	-0.307538035	-0.38450108	-0.18557019	-0.381351247	1.302726147	1.163317299	-0.231373384	-0.274174198	-0.329791858	-0.272539923	-0.330824541	-0.330370645	-0.368114045	0.772286664	-0.454670081	-0.625488891	-0.764538404	-0.387865126	0.080557567	-0.371821209	-0.69524246	-0.560913538	-0.748462806	0.58498034
10215	0	56	2	3	4	4	0	0	0	0	0	0	0	0	1	0	0	0	-0.283854217	-0.165399971	-0.28387801	-0.784251448	0.110987047	-0.287892283	-0.095731874	-0.128673748	-0.302089822	-0.183108407	-0.281939087	0.334931966	0.046440975	-0.326755583	-0.260763217	-0.253228657	-0.229916781	-0.233293168	-0.242966045	-0.027358431	0.094082022	-0.037613056	-0.76356071	0.093322134	-0.175496591	-1.13312711	0.644526174	-0.442511673	-0.40500461	0.038781789	0.296776903
10224	0	51	4	3	4	1	0	0	0	0	0	0	0	0	1	0	0	0	-0.325778907	-0.234711298	-0.325661242	-0.712119189	0.03310376	-0.337993595	0.050009659	-0.267525784	-0.323002786	-0.184512308	-0.337294763	-0.310264155	-0.382046169	-0.377683635	-0.342809686	-0.322697198	-0.317039186	-0.292530014	-0.312329838	-0.211550655	-0.442829986	-0.170313019	-0.6945248	0.015334813	-0.55950545	-0.017186194	-0.376378821	-0.015276297	-0.234625094	-0.113142607	0.667324179
10247	0	50	6	1	2	1	0	0	0	0	0	0	0	0	1	0	0	0	-0.377036654	-0.245440133	-0.376927193	-0.594904268	-0.714575795	-0.355899841	0.039374223	-0.287174657	-0.37617134	-0.185597223	-0.380832935	-0.830820116	-0.691118862	-0.327618771	-0.253578763	-0.310577155	-0.221122461	-0.313472334	-0.30315391	-0.625983159	-0.877069346	-0.558934337	-0.461528605	-0.733343476	-0.460594077	-0.35948722	-0.125710184	-0.364285478	-0.428811063	-0.366349932	-1.434502316
12087	0	44	3	1	4	1	0	0	1	0	0	0	0	0	0	0	0	0	-0.189338486	-0.246314172	-0.189198985	-0.495722411	-0.86255404	-0.031778715	-0.047061232	0.038043962	-0.046526308	-0.168943241	-0.106749777	-0.816156568	-0.653187214	-0.233315555	-0.058161604	0.082880839	-0.007713609	0.13668781	0.103075295	0.119995349	-0.801713275	0.199351162	-0.263050365	-0.881519387	0.438335752	-0.207133584	0.553373943	0.730881263	0.278847421	0.549800211	-0.847802462
13172	0	53	2	3	4	1	0	0	1	0	0	0	0	0	0	0	0	0	0.121763449	-0.231171439	0.121952742	-0.387524022	-0.667845823	0.308259073	-0.248954265	0.420303856	0.57909034	-0.063479433	0.434367502	-0.574208023	-0.604016558	-0.353082797	-0.329398704	-0.116656461	-0.307306805	-0.020878213	-0.09755092	0.930441134	-0.508766548	1.005029506	-0.401122184	-0.686551083	0.275422903	-0.399059593	0.500961409	1.922326398	1.721238394	1.746780297	1.037871455
13173	0	44	2	2	3	1	0	0	1	0	0	0	0	0	0	0	0	0	0.175095209	0.02077043	0.175293038	-0.495722411	-0.737940781	0.606696493	-0.030837685	0.38100611	0.731506861	-0.029418155	0.531810077	-0.67685286	-0.643353082	0.083474193	0.280465678	0.585419224	0.321193989	0.67321009	0.610084181	0.985698801	1.007774387	0.910243819	-0.56508247	-0.756739672	1.273264105	0.950358323	0.366511867	1.898256799	1.581200436	1.640893597	-0.211696304
13174	0	41	6	1	2	1	0	0	1	0	0	0	0	0	0	0	0	0	-0.321779024	-0.202765157	-0.321808887	-0.450639749	0.305695264	-0.298201939	-0.012811521	-0.192979151	-0.326370128	-0.184153674	-0.31925752	-0.317595929	-0.440348518	-0.158218258	-0.225319909	-0.275547273	-0.232848222	-0.278169566	-0.278581087	-0.17471221	-0.075469138	-0.170313019	-0.444269628	0.288290439	-0.064948586	-0.555370466	0.398415149	-0.370302877	-0.389600435	-0.18219915	0.337948822
13181	0	46	4	1	5	1	0	0	1	0	0	0	0	0	0	0	0	0	-0.181931297	-0.196865391	-0.18179061	0.360848167	-0.613327522	-0.05890939	0.093632975	-0.153681405	-0.092605721	-0.173412657	-0.16065418	-0.742838827	-0.604016558	0.169792925	0.083132665	0.044451433	0.055605501	0.026989946	0.034644648	0.193672238	-0.066049629	0.208829731	0.142535605	-0.631959957	0.64779513	0.29741417	0.106728007	0.472133077	0.092130143	0.310404193	-0.851919654
13185	0	44	3	1	3	1	0	0	1	0	0	0	0	0	0	0	0	0	-0.223411555	-0.232351392	-0.223277507	1.388732862	2.089222535	-0.315746442	0.067224646	-0.256450965	-0.28684817	-0.181810835	-0.275719349	0.818829056	0.545171912	-0.341213971	-0.317664095	-0.345311426	-0.296167332	-0.33361685	-0.338768951	0.119995349	-0.442829986	0.161436887	1.31614607	2.074200106	-0.437320813	0.114194084	-0.360427181	-0.13562429	-0.197281639	-0.07170868	1.881895807
13187	0	42	2	1	4	2	0	0	1	0	0	0	0	0	0	0	0	0	-0.236744496	-0.205387275	-0.236612581	-0.423590152	-0.169392786	-0.189136628	-0.170540453	0.082105072	-0.179447692	-0.178134379	-0.171020412	-0.640193989	-0.637031141	-0.384804931	-0.338163739	-0.230466624	-0.309358813	-0.171064561	-0.215749311	0.12920496	-0.188503245	0.151958319	-0.867114574	-0.187432224	-0.254043857	-1.125212635	0.963558985	-0.021293696	-0.159938183	0.614252984	0.811425898
13196	0	45	3	4	3	1	0	0	1	0	0	0	0	0	0	0	0	0	-0.292150269	-0.240436257	-0.292027222	4.147791779	2.766807131	-0.324609129	0.089712285	-0.346716697	-0.329560241	-0.184189718	-0.328587129	0.481567448	0.320391771	-0.337329628	-0.275611089	-0.290180009	-0.245746559	-0.276773412	-0.281069474	-0.027358431	-0.651943083	0.038215494	3.956769617	2.752689805	-0.32386365	0.250125184	-0.795679087	-0.099519892	-0.281304414	-0.154576533	0.130030628
13197	0	53	4	4	4	1	0	0	1	0	0	0	0	0	0	0	0	0	-0.398887861	-0.215220219	-0.398811531	-0.576871203	-0.737940781	-0.401479374	0.085386006	-0.358625105	-0.417554198	-0.18599875	-0.422090536	-0.977455598	-0.636328703	-0.296112433	-0.314359246	-0.352553891	-0.304375364	-0.344985538	-0.349811169	-0.893982844	-0.188503245	-0.901110669	-0.56508247	-0.756739672	-0.658416823	0.291874038	-0.809351922	-0.941955846	-0.639801588	-0.987858823	-0.921911917
13201	0	50	2	4	5	1	0	0	1	0	0	0	0	0	0	0	0	0	-0.397613825	-0.250121269	-0.397507657	-0.234242971	-0.86255404	-0.40545854	0.085079561	-0.36112587	-0.412857642	-0.18597406	-0.417425732	-0.706179956	-0.618767754	-0.389768258	-0.338546909	-0.359944161	-0.308596638	-0.344786087	-0.350744314	-0.967659734	-1.304715051	-0.864144251	-0.237161898	-0.881519387	-0.8678762	0.320168284	-1.014444443	-0.719312058	-0.583319611	-0.803708041	-0.670763208
13202	0	40	2	1	3	1	0	0	1	0	0	0	0	0	0	0	0	0	-0.308594228	-0.233902812	-0.308473813	-0.333424828	-0.005837884	-0.199988898	0.051001098	-0.198933355	-0.200715113	-0.181162048	-0.264316494	-1.226735917	-0.837225954	-0.330208333	-0.131922002	-0.048665973	-0.071619007	-0.01090568	-0.027565031	-0.266808322	-0.423990968	-0.227184431	-0.194014455	-0.023658848	0.138692476	-0.16953983	0.154582929	0.586463671	0.087462211	0.310404193	-1.107185555
13217	0	43	2	4	3	1	0	0	1	0	0	0	0	0	0	0	0	0	0.352867744	-0.187032447	0.353094025	0.829707853	1.076739805	0.565096125	0.081555446	0.283357165	0.676566022	-0.024011603	0.547359424	-0.295600607	-0.410143686	0.758918275	0.318782768	0.357798897	0.181657432	0.350100018	0.320809173	1.169891025	-0.103727665	1.213558018	0.78111777	1.060364924	1.389630426	-0.066651661	1.259803738	1.206255837	1.021048601	1.217346797	0.358534782
13235	0	46	3	1	3	1	0	0	1	0	0	0	0	0	0	0	0	0	-0.350074486	-0.214564689	-0.34996071	-0.486705879	0.258965292	-0.313575988	-0.0016353	-0.20726924	-0.343738522	-0.184998898	-0.344447463	-0.816156568	-0.661616469	-0.289206935	-0.257889435	-0.248055468	-0.237538526	-0.227309648	-0.240322134	-0.40495249	-0.235600789	-0.3883201	-0.478787582	0.241498046	-0.163859959	-0.610771788	0.425760818	-0.376320277	-0.414340474	-0.154576533	-0.382559771
13240	0	44	4	1	5	1	0	0	1	0	0	0	0	0	0	0	0	0	-0.244151684	-0.219590416	-0.244020955	-0.730152254	-0.50429092	-0.300372393	-0.010107597	-0.169162335	-0.315027503	-0.183162473	-0.291268696	1.009455183	0.812098329	-0.293307074	-0.264594926	-0.273330192	-0.243987695	-0.258822852	-0.266605723	0.083156904	-0.442829986	0.133001181	-0.711783778	-0.522777707	-0.178405749	-0.462375389	0.398415149	-0.394372476	-0.387266469	-0.126953915	0.232960427
13250	0	45	3	1	3	1	0	0	1	0	0	0	0	0	0	0	0	0	0.48916002	3.355230892	0.48792644	-0.531788541	-0.808035739	1.923438565	3.887148993	-0.058414142	1.197617847	0.10412368	1.026279315	-0.948128502	-0.697440804	5.519396373	3.685897046	2.39455741	3.012256155	1.686419451	2.114003176	1.059375691	3.861885588	0.701715306	-0.521935026	-0.826928262	2.640568376	3.890585628	0.826830638	1.079890444	0.605602657	1.120667636	-0.860154038
15157	0	50	5	1	2	1	1	0	0	0	0	0	0	0	0	0	0	0	-0.137488164	-0.143548985	-0.137340363	-0.477689347	-0.052567856	-0.162005953	0.043880764	-0.138200474	-0.167041696	-0.176007802	-0.188643005	0.422913255	0.397659945	-0.134480607	-0.157307074	-0.075270946	-0.156044487	-0.036834266	-0.069556564	0.442331741	0.348408763	0.426836812	-0.470158094	-0.008061384	0.292877851	0.058990623	0.209274268	0.423993879	0.040782891	0.245951419	-0.036715646
15189	0	54	4	3	4	3	1	0	0	0	0	0	0	0	0	0	0	0	-0.202671426	0.451234854	-0.204015733	-0.649003462	-0.854765711	0.017056499	0.151857484	-0.110811136	0.034998808	-0.166203921	-0.09120043	-1.116759306	-0.804913809	-0.00284454	-0.039482023	0.223295976	-0.048167485	0.318187912	0.235270864	-0.10103532	1.469330324	-0.255620137	-0.573711958	-0.787934601	0.575066179	1.078968535	-0.080134068	0.586463671	0.101466006	0.34723435	-0.709876531
15194	0	54	4	3	2	1	1	0	0	0	0	0	0	0	0	0	0	0	4.137941289	8.752424431	4.138773368	-0.630970397	-0.184969444	3.605540389	-2.557204526	5.044338642	3.854273243	3.634602149	4.530065526	0.78950196	0.404684324	5.540976056	2.962661974	2.025043892	2.121098314	1.506913856	1.740745101	3.067070933	4.70964139	2.682736174	-0.616859402	-0.203029688	3.164216821	-1.154891915	3.515821474	1.874187201	2.388752664	2.391308036	1.799551968
15211	0	57	6	3	2	1	1	0	0	0	0	0	0	0	0	0	0	0	-0.272299002	-0.094165757	-0.272172778	-0.477689347	1.902302646	-0.285179216	0.064971375	-0.232276897	-0.286316484	-0.182874123	-0.296451811	0.18096471	-0.002729681	-0.202025015	-0.2162196	-0.279538019	-0.2093967	-0.287144846	-0.279669756	-0.018148819	0.565057468	-0.075527331	-0.470158094	-0.351205599	-0.032947848	0.123097867	-0.068740039	-0.165711289	-0.286905932	-0.209821767	0.770253978
15212	0	53	3	3	4	1	1	0	0	0	0	0	0	0	0	0	0	0	0.018062804	0.945067137	0.016753825	-0.234242971	-0.395254318	0.373372692	0.60728851	-0.195360832	0.290207865	-0.127817402	0.180394833	-0.742838827	-0.580836106	0.707127035	0.414575493	0.662278036	0.315331108	0.719083742	0.645854746	0.368654851	2.185213001	0.161436887	-0.237161898	-0.413595457	1.302355685	1.454906077	0.093055172	0.586463671	0.199492578	0.591234137	-0.532837277
15219	0	56	3	3	4	1	1	0	0	0	0	0	0	0	0	0	0	0	-0.229337307	0.180282627	-0.230685881	-0.694086124	-0.441984291	-0.078805218	-0.297624907	0.061860778	-0.129823708	-0.17442188	-0.152361195	-0.867478986	-0.718513942	-0.065425621	-0.030860677	-0.081183163	-0.020025658	-0.096669464	-0.080443258	0.147624182	1.224423092	0.028736925	-0.6945248	-0.46038785	0.630340182	-1.364625491	1.031923159	0.207367491	-0.03390402	0.34263058	-0.425790286
19170	0	54	4	4	5	1	0	0	0	0	1	0	0	0	0	0	0	0	-0.057490523	-0.214783199	-0.057329919	-0.41457362	-0.761305767	-0.142110125	0.010802753	-0.092948524	-0.103239431	-0.164942392	-0.077724329	0.716184219	0.33444053	-0.221230933	-0.15682811	-0.183168894	-0.132006677	-0.182034347	-0.176868261	0.414702907	-0.48992753	0.474229656	-0.409751673	-0.780135869	0.185239004	0.144862673	0.001902941	0.454080878	0.124805666	0.333423041	0.142382204
19182	0	46	3	4	4	1	0	0	0	0	1	0	0	0	0	0	0	0	-0.374073778	-0.19773943	-0.373963843	-0.297358698	0.905396573	-0.380317448	0.078599155	-0.334570121	-0.389995164	-0.185777442	-0.396485944	-0.134301577	-0.164290407	-0.311649805	-0.312970252	-0.338512377	-0.29821934	-0.326636077	-0.333792177	-0.607563936	-0.075469138	-0.61580575	-0.297568319	0.888792816	-0.53041387	0.099552306	-0.481203888	-0.568877067	-0.514701011	-0.637972337	0.045628193
19203	0	46	3	4	4	1	0	0	0	0	1	0	0	0	0	0	0	0	-0.334519389	-0.248669708	-0.334403124	0.153467922	-0.86255404	-0.324790001	0.050460313	-0.242994464	-0.337712753	-0.18468712	-0.340508295	-0.207619318	-0.290729237	-0.379841604	-0.266989744	-0.281163879	-0.223467613	-0.268197033	-0.268472014	-0.248389099	-0.975032239	-0.16083445	0.133906116	-0.881519387	-0.36750102	-0.118095745	0.026969804	-0.099519892	-0.276636482	-0.085519989	-0.617239712
19204	0	53	4	4	4	1	0	0	0	0	1	0	0	0	0	0	0	0	-0.351704068	-0.215875749	-0.351590552	-0.261292569	-0.80024741	-0.342877117	0.086431523	-0.320399115	-0.342320694	-0.184755603	-0.348282968	-0.075647384	-0.297753616	-0.374446683	-0.303390979	-0.302152247	-0.269784369	-0.281360777	-0.291023022	-0.56151588	-0.207342263	-0.558934337	-0.35797474	-0.81912953	-0.492594815	0.289895419	-0.652114322	-0.177746088	-0.351790186	-0.324916006	-0.536954469
20061	0	42	2	4	5	1	0	0	0	0	1	0	0	0	0	0	0	0	-0.345037598	-0.220245946	-0.344923015	-0.315391763	-0.792459082	-0.367656466	0.076282793	-0.319803695	-0.373158455	-0.185480081	-0.377723066	0.195628258	0.130733527	-0.358477717	-0.312012325	-0.329496247	-0.28444157	-0.314868488	-0.321039193	-0.312856378	-0.245020298	-0.293534412	-0.314827297	-0.811330797	-0.518777238	0.114985531	-0.469809859	-0.292076682	-0.393801574	-0.39397255	0.167085356
20063	0	57	1	4	5	1	0	0	0	0	1	0	0	0	0	0	0	0	-0.282224636	-0.243801309	-0.2821	-0.549821606	0.14992869	-0.298382811	-0.038949458	-0.179879902	-0.312014619	-0.182477643	-0.279865841	0.510894544	0.144782286	-0.394213673	-0.278005907	-0.286189263	-0.23343451	-0.270390991	-0.272826691	-0.045777653	-0.811132784	0.028736925	-0.539194003	0.132315795	-0.387865126	-1.042110652	0.453106488	-0.376320277	-0.300442935	0.149272259	0.379120742
20064	0	41	2	4	5	1	0	0	0	0	1	0	0	0	0	0	0	0	0.980997365	-0.248610711	0.981324178	1.370699797	2.603252229	-0.111362027	0.082042152	-0.160826449	-0.000446894	-0.09195394	0.314119218	5.518496254	8.005062835	-0.364304232	-0.269863526	-0.255445738	-0.231675646	-0.232295914	-0.242654997	1.409340917	-0.997639061	1.545307925	1.298887093	2.588916429	-0.082403534	0.125076486	-0.050509593	0.658672467	0.470232631	0.710932145	1.676036209
20065	0	46	3	4	5	1	0	0	0	0	1	0	0	0	0	0	0	0	-0.351555924	-0.168896129	-0.351442385	-0.82933411	0.360213565	-0.302361976	0.029279571	-0.234658578	-0.323888929	-0.184836702	-0.346313384	-1.087432209	-0.775411415	-0.271295798	-0.219572345	-0.226032462	-0.195325786	-0.212550299	-0.217304553	-0.349694823	0.103501531	-0.369362962	-0.806708153	0.342881564	-0.094040166	-0.323872084	0.200159045	-0.117572091	-0.342454322	-0.200614228	-0.757224239
20069	0	55	3	4	2	1	0	0	0	0	1	0	0	0	0	0	0	0	0.04769156	0.650078826	0.046387323	1.08217076	0.064257075	0.056848155	0.162943575	-0.170353176	-0.01285289	-0.164221519	-0.069431344	0.276277773	0.4468306	0.748128433	0.251727861	0.192256841	0.103094833	0.15463837	0.148177313	0.74624891	1.912047243	0.569015344	1.022743454	0.046529741	1.011439883	0.233306926	0.530585885	0.309663286	-0.01056436	0.167687337	-0.471079398
20073	0	44	3	4	5	1	0	0	0	0	1	0	0	0	0	0	0	0	-0.398576759	-0.243211332	-0.398485563	0.243633246	1.177988078	-0.407448122	0.078842508	-0.350527387	-0.417926377	-0.185997849	-0.421053913	-0.955460276	-0.664426221	-0.383725947	-0.339409044	-0.358318302	-0.311234935	-0.342193229	-0.349500121	-0.920690717	-0.709402088	-0.875518533	0.220201003	1.161748442	-0.876603675	0.042963812	-0.613374624	-0.785503455	-0.600124166	-0.808311811	-0.878681402
20077	0	46	2	5	5	1	0	0	0	0	1	0	0	0	0	0	0	0	-0.368296171	-0.248326648	-0.368185311	-0.549821606	0.118775375	-0.370912147	0.056408947	-0.312182314	-0.370854485	-0.185532345	-0.379588987	-0.456899637	-0.462826532	-0.381783775	-0.329542393	-0.335704074	-0.299743689	-0.315865741	-0.325860443	-0.524677435	-1.034375145	-0.435712944	-0.539194003	0.101120867	-0.661325981	-0.369380313	-0.276111366	-0.334198479	-0.394268367	-0.301897159	-0.088180545
20080	0	48	3	1	4	1	0	0	0	0	1	0	0	0	0	0	0	0	-0.360592695	-0.237704884	-0.360480602	1.271517941	0.188870334	-0.380498319	0.089577089	-0.354933498	-0.388931793	-0.185730585	-0.392857763	0.481567448	0.4468306	-0.35696714	-0.305785798	-0.335112853	-0.277582	-0.324641571	-0.326949112	-0.478629379	-0.721647449	-0.416755806	1.203962717	0.171309456	-0.6322344	0.239440644	-0.775169835	-0.544807468	-0.507699113	-0.628764798	-0.518427105
20099	0	45	7	1	1	1	0	0	0	0	1	0	0	0	0	0	0	0	-0.390962169	-0.243211332	-0.390854937	-0.035879258	-0.730152452	-0.412602951	0.08127604	-0.359458693	-0.41806816	-0.185980187	-0.418358693	0.701520671	0.510050015	-0.398766986	-0.349946244	-0.371413861	-0.320087884	-0.355436753	-0.362128686	-0.819384994	-0.678317708	-0.77030642	-0.047313147	-0.74894094	-1.056971472	0.190064216	-1.021280861	-0.839660052	-0.601991339	-0.877368354	0.626152259
20115	0	42	2	5	3	1	0	0	0	0	1	0	0	0	0	0	0	0	0.037321495	0.381311699	0.037497274	0.360848167	0.438096852	0.141857602	-0.023627219	0.159509723	0.077533651	-0.147821644	0.048743694	-0.009661417	-0.115119752	0.264743531	0.404996221	0.159739651	0.426725839	0.046935012	0.149732555	0.737039299	1.601203449	0.59745105	0.332384357	0.834201691	1.040531463	-0.294192805	1.23701568	0.60451587	0.283515353	0.628064293	-0.279629972
21246	0	49	3	3	2	1	0	0	0	0	0	0	0	0	1	0	0	0	-0.289483681	1.030285982	-0.290249212	-0.721135722	-0.473137605	-0.251898922	0.031532842	-0.231086056	-0.281531315	-0.18254973	-0.290232073	0.136974065	-0.072973475	0.249637753	-0.123300657	-0.243916916	-0.218777308	-0.277770665	-0.274848506	-0.082616098	2.345344653	-0.321970119	-0.703154289	-0.436991653	0.225967217	0.21886301	-0.030000341	-0.412424675	-0.39613554	-0.407783859	0.832011857
21247	0	48	4	3	2	1	0	0	0	0	0	0	0	0	1	0	0	0	-0.161191168	0.182467726	-0.161047162	-0.089978453	0.165505348	-0.017309022	0.064971375	-0.08699432	-0.018169746	-0.167825887	-0.106749777	-0.764834149	-0.613850689	0.040314827	0.037631121	0.048885596	0.035085419	0.050924025	0.048641826	0.405493296	0.970096351	0.313093987	-0.099090079	0.14791326	0.66234092	0.004974334	0.466779322	0.59849847	0.204160509	0.425498432	-0.298157335
21248	0	47	4	2	3	1	0	0	0	0	0	0	0	0	1	0	0	0	-0.067860588	-0.053741433	-0.067701644	-0.171127245	1.40384961	-0.010074176	-0.016416754	0.135692907	-0.08197201	-0.169105437	-0.096383546	0.01966568	-0.037851578	0.452486774	0.170304045	0.045929488	0.086678767	-0.008911173	0.015981744	0.304187573	0.574476977	0.246744006	-0.42701065	1.387911675	0.787434715	-0.062694423	0.940770927	0.273558888	-0.024568156	0.250555189	-0.555481833
21249	0	49	7	1	1	1	0	0	0	0	0	0	0	0	1	0	0	0	-0.267410258	-0.207790884	-0.267283251	0.045269533	-0.808035739	-0.326779583	0.076372924	-0.29777314	-0.302621507	-0.182333468	-0.287122203	0.730847767	0.320391771	-0.379625807	-0.336535262	-0.320627923	-0.308831153	-0.292330563	-0.309996975	-0.110244931	-0.188503245	-0.094484469	0.030352252	-0.826928262	-0.57405124	0.192982678	-0.645277905	-0.111554691	-0.262632686	-0.17759538	1.408418732
21257	0	43	3	1	2	1	0	0	0	0	0	0	0	0	1	0	0	0	-0.271558284	-0.074936889	-0.271580108	-0.874416773	0.079833732	-0.12583172	-0.040752075	-0.059604982	-0.15109113	-0.177683833	-0.204192352	-0.926133179	-0.728348073	-0.125848733	-0.020323478	-0.039797649	0.009288744	-0.044812292	-0.032230757	-0.054987264	0.602735504	-0.113441606	-0.332086274	0.062127206	0.409244172	-0.525691186	0.712890348	0.291611087	-0.071247476	0.222932572	-0.565774813
21278	0	50	4	3	4	1	0	0	0	0	0	0	0	0	1	0	0	0	-0.335111965	-0.009820951	-0.335143961	-0.694086124	-0.20833443	-0.305617657	0.05776091	-0.25514104	-0.342675151	-0.185031337	-0.355850317	-0.332259477	-0.276680478	-0.007160476	-0.159222929	-0.273330192	-0.192980634	-0.302502547	-0.287134917	-0.294437155	0.734608629	-0.369362962	-0.677265823	-0.226425885	0.036871945	0.042963812	0.026969804	-0.50870307	-0.481091901	-0.550500715	-0.114942293
21301	0	56	3	3	2	1	0	0	0	0	0	0	0	0	1	0	0	0	0.778040388	-0.220901475	0.778334718	-0.37850749	-0.831400725	0.192501528	-0.056975622	0.174990653	0.483386944	0.048255976	0.746391067	1.376043888	0.875317744	-0.164692163	-0.236336072	-0.268600419	-0.243987695	-0.264008569	-0.270649352	1.676419641	-0.273278825	1.744357868	-0.375233718	-0.850324458	0.321969431	0.339163023	-0.071018845	0.809107459	1.058392057	1.217346797	3.56994451
21306	0	40	3	1	5	1	0	0	0	0	0	0	0	0	1	0	0	0	-0.008603076	0.26987167	-0.009916323	-0.558838138	-0.473137605	0.38241625	-0.186764001	0.340517523	0.311475287	-0.11790539	0.208383657	-0.720843505	-0.653889651	0.728706719	0.539106035	0.461262682	0.461903122	0.397968177	0.432786595	0.479170185	1.422232779	0.351008262	-0.547823492	-0.491582778	1.244172525	-0.050822711	0.917982869	0.78503786	0.362870196	0.595837906	-0.746931259
21307	0	41	3	1	5	1	0	0	0	0	0	0	0	0	1	0	0	0	1.797269586	0.003289641	1.797727043	-0.67605306	-0.099297828	2.158571078	-1.953328042	3.901131484	2.04654242	0.635767962	2.135466074	-0.075647384	-0.25560734	2.239284538	1.884993819	1.832896862	1.698970915	1.686419451	1.77184994	2.385559704	0.8099647	2.369943406	-0.660006845	-0.117243634	2.495110475	-1.420026813	3.538609532	1.711717409	1.655887347	2.257798718	0.181495528
21335	0	42	3	1	5	1	0	0	0	0	0	0	0	0	1	0	0	0	-0.287854099	-0.186376917	-0.287730365	-0.396540555	-0.86255404	-0.227119572	0.029099309	-0.166780653	-0.229071675	-0.181288201	-0.263279871	-0.640193989	-0.593479989	-0.194903719	-0.179818364	-0.214208029	-0.16718396	-0.214744256	-0.211083585	-0.008939208	0.009306442	-0.00917735	-0.392492695	-0.218627152	0.121237528	-0.040929618	0.179649792	0.171263093	-0.05724368	0.140064719	0.276190943
21336	0	51	3	3	3	1	0	0	0	0	0	0	0	0	1	0	0	0	-0.306223928	-0.08826599	-0.306103133	-0.189160309	-0.74572911	-0.218076014	0.062988497	-0.206078399	-0.246794526	-0.182171271	-0.282975711	-0.867478986	-0.681284731	-0.233099759	-0.076362222	-0.158041975	-0.029992555	-0.180837643	-0.148873905	-0.110244931	0.320150236	-0.151355881	-0.194014455	-0.74894094	0.228876375	0.231724031	-0.066461233	0.255506689	-0.08058334	0.080215715	-0.693407763
21356	0	51	3	3	2	1	0	0	0	0	0	0	0	0	1	0	0	0	-0.360444551	-0.048934216	-0.360480602	0.126418325	-0.628904179	-0.335461399	0.136625376	-0.354457162	-0.360398002	-0.18538817	-0.370155717	-0.317595929	-0.389070548	-0.175482005	-0.210472036	-0.291066841	-0.2093967	-0.305294856	-0.293666934	-0.478629379	0.649833048	-0.558934337	0.10801765	-0.592966297	-0.163859959	0.481425704	-0.519943586	-0.526755269	-0.503497975	-0.596538411	-0.65429444
21357	0	58	3	3	4	1	0	0	0	0	0	0	0	0	1	0	0	0	0.225464094	-0.180914171	0.225669985	-0.6039208	0.072045403	0.666383977	-0.766305163	1.043113589	0.777586274	-0.005809545	0.663461216	-0.80149302	-0.724133445	-0.128006702	0.022304285	0.282418139	0.062054669	0.372039591	0.306811995	1.077794913	0.160018585	1.090336625	-0.590970936	0.054328474	1.011439883	-1.301309695	1.647200723	1.681630411	1.501845593	1.779006684	0.482050541
21365	0	42	2	5	2	1	0	0	0	0	0	0	0	0	1	0	0	0	4.61200138	-0.085643872	4.612909333	1.695294964	0.03310376	3.442756341	1.273355258	-0.492237441	4.208730268	4.031082631	4.758122617	0.554885189	0.208001701	0.71360094	1.022859296	2.084166055	1.059916936	2.384496767	2.145108015	3.518341881	0.414345326	3.583200205	1.626807664	0.015334813	2.436927315	0.989930696	0.15914054	2.933249543	3.985185392	3.335080796	1.037871455
21383	0	53	3	5	5	1	0	0	0	0	0	0	0	0	1	0	0	0	-0.146376791	0.416273276	-0.146230413	-0.793267981	-0.247276073	-0.162005953	-0.361617789	0.086868435	-0.168813981	-0.174151553	-0.132665355	0.452240351	0.088587251	0.184898704	-0.12234273	-0.231944678	-0.200016091	-0.261615161	-0.257118747	0.433122129	1.441071797	0.29413685	-0.772190199	-0.265419545	0.423789962	-1.408155101	1.031923159	-0.304111481	-0.308378419	0.098630793	2.067169445
21399	0	59	5	3	2	1	0	0	0	0	0	0	0	0	1	0	0	0	-0.311112672	-0.060296728	-0.311140828	-0.892449837	-0.052567856	-0.282647019	0.064070067	-0.245376145	-0.297481881	-0.18363104	-0.315111028	-0.280937059	-0.360973031	-0.102111082	-0.185565928	-0.259436484	-0.199429803	-0.272784399	-0.265672578	-0.110244931	0.668672066	-0.179791587	-0.867114574	-0.070451241	0.057236051	0.149809219	-0.089249291	-0.225885285	-0.31584711	-0.265067002	0.58498034
21407	0	40	3	1	2	1	0	0	0	0	0	0	0	0	1	0	0	0	-0.213041491	-0.250166676	-0.212905783	-0.333424828	-0.86255404	0.035143615	-0.056975622	0.135692907	-0.019942031	-0.168510717	-0.096383546	-1.065436887	-0.797889429	-0.022266254	0.22777968	0.121310245	0.286016706	0.068874585	0.129514409	0.258139517	-1.373477466	0.398401106	-0.332086274	-0.881519387	0.804889663	-0.143817788	0.872406754	0.827159658	0.390877788	0.674101989	-1.035134696
23028	0	47	4	1	2	1	0	0	0	0	0	0	0	0	0	0	1	0	-0.391110313	-0.209320453	-0.391003105	-0.630970397	0.087622061	-0.39153146	0.073533803	-0.340881577	-0.39637539	-0.185889898	-0.406333864	-1.102095758	-0.80772356	-0.382431166	-0.337397397	-0.341172874	-0.309182926	-0.319854755	-0.331459314	-0.745708104	-0.235600789	-0.746609999	-0.616859402	0.069925938	-0.736964089	-0.054779949	-0.576913731	-0.478616072	-0.485759833	-0.559708254	-0.094356333
23032	0	44	6	1	1	1	0	0	0	0	0	0	0	0	0	0	1	0	-0.253040311	-0.208664923	-0.252911005	-0.459656282	-0.107086157	-0.1692408	0.010983015	-0.154872245	-0.211348824	-0.179449974	-0.235291046	-0.332259477	-0.332875513	0.064052478	-0.009307314	-0.134393109	-0.028819979	-0.17664918	-0.145763421	-0.156292987	-0.169664227	-0.141877312	-0.452899116	-0.125042366	0.339424379	-0.16953983	0.284474859	0.333732884	-0.029236088	0.167687337	-1.848074248
23033	0	42	4	1	4	1	0	0	0	0	0	0	0	0	0	0	1	0	0.065468813	-0.217842337	0.065649096	-0.252276036	-0.021414541	0.132814044	-0.22191502	0.259540349	0.219316461	-0.124933907	0.182468079	-0.200287543	-0.290729237	-0.347472079	-0.283753471	0.048885596	-0.253368304	0.184555969	0.076636182	0.423912518	-0.207342263	0.455272519	-0.254420876	0.023133545	0.316151115	-1.158849152	1.077499275	1.128029641	0.75497648	1.221950567	0.012690658
23046	0	41	6	1	3	1	0	0	0	0	0	0	0	0	0	0	1	0	-0.16711692	-0.190747115	-0.166973861	-0.252276036	-0.574385878	-0.114979451	0.190884129	-0.261095244	-0.039437167	-0.165843484	-0.086017314	-0.3542548	-0.449480211	-0.306902275	-0.302433052	-0.165432245	-0.286962609	-0.096669464	-0.151984389	0.212091461	0.056403987	0.2183083	-0.254420876	-0.592966297	0.063054367	0.758432314	-0.572356119	0.791055259	0.428221243	0.706328376	0.523222461
24047	0	41	2	1	3	1	0	0	0	0	0	0	0	0	1	0	0	0	-0.404117337	-0.249025879	-0.40401221	0.036253001	-0.644480837	-0.418336566	0.084189068	-0.368592442	-0.42359769	-0.186014771	-0.426485818	-0.808824794	-0.691118862	-0.413244795	-0.358505324	-0.374222163	-0.326589819	-0.355656148	-0.364026081	-1.073570263	-1.08147269	-0.995896357	0.021722763	-0.663154886	-1.263521692	0.343318123	-1.392726205	-0.791520854	-0.606192478	-0.849745737	-0.273454184
24053	0	48	3	1	4	1	0	0	0	0	0	0	0	0	1	0	0	0	-0.318519861	0.090693585	-0.318549202	-0.594904268	0.087622061	-0.25479286	-0.031738993	-0.14653636	-0.305102707	-0.184009499	-0.312001159	-0.544880926	-0.530963012	0.105053876	-0.130006148	-0.230466624	-0.187117754	-0.256828346	-0.249964634	-0.211550655	1.054871932	-0.321970119	-0.582341447	0.069925938	0.333606063	-0.369380313	0.553373943	-0.448529073	-0.460553001	-0.39397255	0.029159425
24055	0	47	3	1	4	1	0	0	0	0	0	0	0	0	1	0	0	0	-0.366814733	0.3791266	-0.367148139	-0.243259504	0.772994986	-0.334918786	0.055507639	-0.253712031	-0.3678416	-0.185508916	-0.372228963	-0.874810761	-0.717109066	-0.11721686	-0.253099799	-0.295353198	-0.277757887	-0.293128366	-0.302220765	-0.543096658	1.554105904	-0.711539294	-0.202643944	0.756214369	-0.05913027	-0.031036525	0.165976958	-0.713294659	-0.56558147	-0.651783645	0.214433064
24060	0	44	3	1	4	1	0	0	0	0	0	0	0	0	1	0	0	0	-0.183412735	0.40971798	-0.18475396	-0.685069592	0.586075097	-0.180093069	0.001879802	-0.106047773	-0.211348824	-0.179107559	-0.224924815	0.37892261	0.313367392	-0.009318444	-0.110368639	-0.110744244	-0.132592965	-0.102652984	-0.114658582	0.341026017	1.742496082	0.170915456	-0.668636334	-0.413595457	0.423789962	-0.027079288	0.382463508	0.141176095	-0.145934387	0.015762941	0.317362863
24070	0	52	4	3	2	3	0	0	0	0	0	0	0	0	1	0	0	0	0.357312057	-0.226801242	0.35753905	0.432980427	-0.815824068	0.178031835	0.153029185	-0.076276753	0.249445308	-0.083483675	0.348327781	0.928805668	0.552196291	-0.173324036	0.080258884	0.084358893	0.144721285	0.080841625	0.101520053	0.562056686	-0.32037637	0.606929619	0.099388161	-0.834726994	0.627431024	0.394366484	0.038363833	0.989629449	0.54025161	0.784592458	-0.565774813
24071	0	49	3	1	2	1	0	0	0	0	0	0	0	0	1	0	0	0	0.258055725	-0.243779458	0.258266832	0.577244945	1.832207688	0.136431467	0.017923088	0.247631941	0.123613064	-0.136107448	0.124417183	0.474235674	0.299318633	-0.153902321	0.26609677	0.139046894	0.368097033	0.074858105	0.157508765	1.087004525	-0.836565458	1.20407945	0.539492086	1.816841944	0.810707979	0.090648522	0.781254522	1.272447233	0.848335119	1.065422402	-1.014548736
24084	0	48	4	1	4	1	0	0	0	0	0	0	0	0	1	0	0	0	0.514344462	1.014990292	0.513114913	-0.360474425	-0.706787466	0.800228638	-0.202987548	0.653708651	1.038112186	0.116738968	0.912250769	-0.302932381	-0.461421656	0.707127035	0.352310222	0.38440387	0.240872526	0.372039591	0.353469254	1.105423747	2.45837876	0.881808112	-0.867114574	-0.725544743	1.447813587	-0.404995449	1.35095597	1.296516832	1.086399649	1.272592032	0.749668018
24104	0	57	4	3	2	1	0	0	0	0	0	0	0	0	1	0	0	0	-0.171561233	-0.245418282	-0.171418886	0.63134414	1.325966323	-0.174666935	0.061726666	-0.165589813	-0.15109113	-0.172349369	-0.149251326	0.202960032	-0.079997855	-0.22209412	-0.202808618	-0.187603056	-0.187704042	-0.168471702	-0.181533987	0.239720294	-0.898734217	0.341529694	0.832894702	1.309924353	0.083418473	-0.038950999	0.250292772	0.41195908	0.13414153	0.393272045	0.097093093
26120	0	41	7	1	1	1	0	0	1	0	0	0	0	0	0	0	0	0	0.010655615	-0.192058174	0.010827126	-0.739168786	-0.86255404	0.302832938	-0.125475044	0.32027323	0.166147907	-0.142234874	0.08709875	-0.574208023	-0.524641071	1.531470931	0.601371307	0.465696844	0.321193989	0.378023111	0.379908368	0.773877744	0.084662514	0.787022425	-0.720413266	-0.881519387	1.447813587	-0.238791483	1.328167912	0.381872082	0.115469802	0.370253198	-0.2137549
26121	0	41	6	1	1	1	0	0	1	0	0	0	0	0	0	0	0	0	-0.290076256	-0.21390916	-0.289952877	-0.405557087	-0.86255404	-0.151153683	0.953390853	-0.525223731	-0.225527105	-0.182099184	-0.206265598	-1.300053658	-0.880777106	-0.319850085	-0.303869943	0.041495325	-0.284851972	0.182561462	0.06730473	-0.073406487	-0.122566683	-0.056570194	-0.401122184	-0.881519387	0.060145209	4.761177832	-1.670740512	-0.153676489	-0.333585252	0.614252984	-0.209637708
26134	0	47	5	1	2	1	0	0	1	0	0	0	0	0	0	0	0	0	4.982360827	1.275017026	4.983328055	-0.477689347	-0.371889332	7.837925622	1.219276767	4.579910734	5.679726918	6.806446001	6.033169078	0.122310517	-0.087022234	8.411073912	17.16872307	7.124330445	18.72477599	2.464277032	6.888596055	3.573599549	2.006242332	3.46945738	-0.470158094	-0.39019926	5.026077956	-4.281109373	5.407230282	3.673389703	4.825413143	3.749420057	-2.009262314
26143	0	47	6	1	2	1	0	0	1	0	0	0	0	0	0	0	0	0	2.641689124	-0.040630841	2.64228173	-0.667036527	-0.153816129	2.845881501	-0.889784385	3.008000892	3.730213285	2.030658383	3.255019064	-0.126969802	-0.290729237	0.118001686	1.01806966	1.98070227	1.21235183	2.244881304	2.082898336	2.735524929	0.828803718	2.730129018	-0.651377357	-0.171834759	2.233286253	-0.098309559	1.875081303	3.498885112	4.311940629	3.150930014	0.296776903
26148	0	42	4	1	4	1	0	0	1	0	0	0	0	0	0	0	0	0	1.945413364	-0.07253328	1.945894532	-0.351457893	0.835301615	0.525304469	-0.354407323	0.935937918	0.789992269	0.381660017	1.44092857	2.468478229	2.294242383	0.197846514	-0.022718296	-0.076749001	-0.081585904	-0.094674958	-0.094440436	2.459236593	0.706350102	2.455250524	-0.349345252	0.818604226	0.793253031	-0.205154966	0.963558985	0.899368454	1.156418628	1.355459884	3.508186631
26150	0	41	3	1	4	1	0	0	1	0	0	0	0	0	0	0	0	0	0.338053366	1.111134631	0.336795601	-0.531788541	0.718476685	0.241336742	-0.190369233	0.439357309	0.072216796	-0.128718494	0.17935821	1.610660659	1.528585028	1.360991434	0.577423125	0.314935329	0.338782631	0.184555969	0.233715622	1.096214136	2.19463251	0.910243819	-0.521935026	-0.257620813	1.273264105	-0.454460915	1.556048492	0.159228294	-0.001228496	0.388668276	0.399706702
26154	0	42	6	1	2	1	0	0	1	0	0	0	0	0	0	0	0	0	0.29509167	1.919621112	0.29382703	-0.757201851	-0.86255404	0.454764715	-1.006954449	0.760884322	0.495792939	-0.041132351	0.53595657	-0.038988513	-0.297753616	0.489172236	0.275676042	0.186344624	0.205108954	0.13668781	0.160619249	1.105423747	2.853998134	0.843893837	-0.737672244	-0.28101701	1.273264105	-1.423984051	1.510472376	0.977594649	0.736304752	1.07923371	1.161387214
26156	0	46	5	1	2	1	0	0	1	0	0	0	0	0	0	0	0	0	0.058061624	1.349310378	0.058240722	-0.612937333	-0.675634151	0.478277967	4.40990774	-0.777681978	0.476297803	-0.099162676	0.450953472	-0.742838827	-0.707274935	0.856026849	0.146355864	0.022280622	-0.053444077	-0.030850746	-0.038451725	0.755458521	2.420700724	0.531101069	-0.599600424	-0.67875235	1.215080945	5.394335798	-0.289784201	1.212273237	0.736304752	1.231158106	0.811425898
26159	0	48	3	1	2	1	0	0	1	0	0	0	0	0	0	0	0	0	0.023988555	0.459975248	0.0241622	-0.685069592	-0.114874485	0.038761039	-0.199382315	0.126166181	0.084622791	-0.143496403	0.077769142	0.158969387	-0.115119752	0.001471397	-0.075883258	-0.045709865	-0.093311665	-0.030850746	-0.047783177	0.727829688	1.657720502	0.578493912	-0.668636334	-0.132841099	0.650704288	-0.19921911	0.553373943	0.652655067	0.353534332	0.595837906	1.305488933
26175	0	46	6	1	1	1	0	0	1	0	0	0	0	0	0	0	0	0	3.441665529	-0.203639196	3.44238617	-0.703102657	0.188870334	1.65213182	-0.293118366	1.626625576	2.454167998	1.475585709	2.726341263	1.6839784	1.514536269	-0.363009451	-0.124258584	0.648975549	-0.053444077	0.928506937	0.709619668	3.1223286	-0.169664227	3.232493162	-0.685895312	-0.164036027	1.069623044	0.341141642	0.421203207	3.137841132	3.985185392	2.966779231	1.264317013
26176	0	40	6	1	1	1	0	0	1	0	0	0	0	0	0	0	0	0	0.330646177	-0.231674011	0.330868902	-0.486705879	-0.86255404	0.407738213	-0.064186088	0.41077713	0.628714323	-0.033022523	0.527663584	-0.10497448	-0.297753616	-0.151744353	-0.145332983	0.283896193	-0.136110693	0.443841829	0.309922479	0.985698801	-0.376893423	1.05242235	-0.478787582	-0.881519387	0.784525557	0.092429278	0.553373943	1.567299817	1.226437607	1.346252345	0.379120742
26177	0	40	7	1	2	1	0	0	1	0	0	0	0	0	0	0	0	0	-0.10637797	-0.232897667	-0.106225191	-0.513755476	-0.32515936	-0.1692408	0.222429915	-0.271931895	-0.094378006	-0.15953584	-0.036259403	0.657530026	0.172879804	-0.344235127	-0.305785798	-0.268009198	-0.2810411	-0.234290421	-0.257274271	0.276558739	-0.423990968	0.332051125	-0.504676049	-0.343406867	-0.207497329	0.207980607	-0.362705986	0.40594168	0.162149122	0.374856967	1.408418732
26179	0	45	6	1	1	1	0	0	1	0	0	0	0	0	0	0	0	0	0.339534803	-0.204294726	0.339758951	-0.820317578	-0.153816129	0.548817721	-0.260671272	0.852579062	0.665932311	-0.026534661	0.582604611	-0.317595929	-0.434026576	-0.220367745	0.199041862	0.46421879	0.303605347	0.54356716	0.504327726	1.114633358	-0.329795879	1.185122312	-0.798078665	-0.171834759	1.011439883	-0.122052983	1.054711217	1.741804408	1.441162477	1.548818206	0.025042233
26180	0	45	4	2	4	1	0	0	1	0	0	0	0	0	0	0	0	0	0.535084591	2.634148354	0.532376687	-0.712119189	-0.558809221	2.05004838	-4.134493849	2.757924326	1.270281537	0.165397936	1.202505248	-0.99945092	-0.785245546	6.490482114	3.408098144	2.054604973	2.40837946	1.361314873	1.694087841	1.308035193	3.466266213	0.995550937	-0.867114574	-0.577368832	2.960575759	-3.608379034	3.310728952	1.103960042	0.666285773	1.244969415	-0.99190418
26181	0	55	2	3	3	1	0	0	1	0	0	0	0	0	0	0	0	0	0.015099928	0.951622433	0.013790475	-0.784251448	-0.831400725	0.753202136	-0.285006593	0.576303999	0.540100067	-0.098081366	0.294423378	-1.28539011	-0.853382026	2.001908023	1.406030195	0.965279121	1.177174547	0.717089236	0.871364834	0.700200854	2.147534966	0.502665362	-0.642747868	-0.850324458	1.942370451	1.134369857	0.940770927	1.200238437	0.712965092	0.964139471	-1.405681972
26200	0	47	3	1	4	1	0	0	1	0	0	0	0	0	0	0	0	0	0.161762269	1.224759758	0.161957964	-0.34244136	-0.1460278	0.689897228	-0.065988704	0.472700851	0.563139774	-0.075373847	0.378389852	-0.735507053	-0.648270148	2.951414081	0.879170209	0.693317172	0.280153825	0.569495746	0.518324904	0.709410465	1.902627734	0.540579637	-0.211273432	-0.164036027	1.88418729	-0.246705957	1.556048492	0.436028679	0.232168101	0.480743667	-0.06553599
26206	0	48	3	1	4	1	0	0	1	0	0	0	0	0	0	0	0	0	2.286144055	23.13037321	2.271863007	-0.793267981	-0.854765711	6.029213984	-12.17416285	8.747853497	4.669524399	2.751531986	4.426403212	-1.12409108	-0.83863083	10.65536096	5.960974261	6.134034216	4.390033081	5.795103082	5.69105973	2.643428817	7.676786698	1.943407812	-0.772190199	-0.873720655	4.32788003	-5.052770644	4.997045239	2.554153364	3.074938661	3.058854622	0.177378336
26212	0	41	1	1	4	1	0	0	1	0	0	0	0	0	0	0	0	0	0.866926656	0.014215134	0.865753537	0.748559061	-0.86255404	2.484139173	-0.270585662	2.114870299	2.028819569	0.428516801	1.503125959	-1.021446243	-0.749421211	5.346758908	4.212757033	2.867534714	3.704076058	2.125210907	2.627233029	1.731677309	0.998354878	1.687486456	0.703452371	-0.881519387	3.01875892	-0.029057906	2.490358867	1.8802046	1.674559075	1.686931293	-1.018665928
26214	0	49	3	1	4	1	0	0	1	0	0	0	0	0	0	0	0	0	-0.227855869	-0.134153061	-0.227722532	-0.225226439	-0.74572911	-0.03720485	0.175561889	-0.189406628	-0.099694861	-0.175214841	-0.179313397	-0.970123824	-0.663021345	0.256111658	0.1511455	0.103573596	0.117752034	0.076852611	0.09063336	-0.128664154	0.414345326	-0.170313019	-0.306197808	-0.764538404	0.764161451	0.774261263	0.004181746	0.393906881	-0.038571952	0.195309954	-1.547725095
26218	0	42	3	4	4	1	0	0	1	0	0	0	0	0	0	0	0	0	1.812083963	0.282982262	1.812543791	0.10838526	-0.20833443	5.359990678	-3.107002519	5.770751523	3.960610351	1.598134221	3.037328205	-1.322048981	-0.828094261	6.231525916	9.984268704	6.62179206	10.57537205	4.757959642	6.51533798	2.330302037	1.337457199	2.265679149	0.090758673	-0.226425885	4.124238969	-2.995007254	5.065409413	2.662466558	2.944236566	3.104892318	-1.982500566
26226	0	52	4	5	5	1	0	0	1	0	0	0	0	0	0	0	0	0	0.305461734	-0.162777853	0.305680429	-0.567854671	-0.364101004	0.489130237	-0.925836712	0.947846326	0.50642665	-0.044736719	0.553579163	-0.024324965	-0.290729237	0.184898704	0.419365129	0.382925816	0.461903122	0.342121992	0.38923982	1.179100637	0.216535638	1.185122312	-0.556452981	-0.382400528	1.040531463	-1.602059729	1.738352955	0.96555985	0.726968888	1.249573184	0.220608852
28065	0	44	7	1	1	1	0	0	0	0	1	0	0	0	0	0	0	0	0.326201863	0.359460713	0.326423877	0.162484454	0.227811977	0.367946557	-0.04796254	0.286929687	0.244128452	-0.090692411	0.32137558	0.91414212	0.608391327	1.710582301	0.663636578	0.365189167	0.344645511	0.218462581	0.261709977	0.672572021	1.488169342	0.540579637	-0.867114574	0.210303117	1.389630426	-0.529648423	1.556048492	0.381872082	0.124805666	0.476139898	-0.438141862
28067	0	50	3	4	3	1	0	0	0	0	1	0	0	0	0	0	0	0	0.338053366	-0.133060512	0.338277276	-0.252276036	-0.130451143	0.827359313	-0.808666648	1.15028926	0.722645435	0.001399191	0.684193678	-0.574208023	-0.551333712	0.282007278	0.457682219	1.017011014	0.479491763	1.181809277	1.050217661	0.856764245	0.329569745	0.843893837	-0.254420876	-0.148438563	1.622363068	-1.827622254	2.467570809	1.410847426	1.053724125	1.640893597	-0.705759339
28068	0	40	7	1	1	1	0	0	0	0	1	0	0	0	0	0	0	0	-0.067860588	0.857663193	-0.069183318	-0.41457362	-0.636692508	0.121961774	0.325179048	-0.141772997	0.077533651	-0.150164483	0.031121101	-0.22961464	-0.353948651	1.164616318	0.194252226	0.031148947	-0.076309311	-0.040823279	-0.050893661	0.534427853	2.053339876	0.341529694	-0.409751673	-0.655356154	1.098714624	0.72083856	0.425760818	0.327715485	0.106133938	0.328819272	0.770253978
28069	0	40	4	1	1	1	0	0	0	0	1	0	0	0	0	0	0	0	-0.113785159	0.331054431	-0.113633565	0.306748973	0.469250167	-0.165623376	0.091136352	-0.210841763	-0.177675406	-0.17353881	-0.162727426	1.266067277	1.050927229	0.113685749	-0.100789366	-0.156563921	-0.154285623	-0.168671153	-0.172202535	0.368654851	1.478749833	0.237265437	0.280607424	0.015334813	0.420880804	0.04909753	0.298147694	0.026845501	-0.145934387	0.001951633	0.852597817
28072	0	47	5	1	3	1	0	0	0	0	1	0	0	0	0	0	0	0	-0.091563592	0.046991613	-0.091408442	-0.730152254	-0.551020892	0.489130237	-1.466621623	0.876395878	0.1431082	-0.154669943	0.107831213	-1.461352689	-0.890611237	0.400695535	1.195286201	0.811561498	1.353060963	0.597418838	0.824707574	0.341026017	1.083130458	0.246744006	-0.729042755	-0.5695701	1.535088327	-3.944744204	2.513146925	0.442046078	0.054786687	0.954931932	-1.835166852
28080	0	40	7	1	1	1	0	0	0	0	1	0	0	0	0	0	0	0	-0.184894173	0.05136181	-0.186235635	-0.450639749	0.095410389	-0.022735157	0.02477303	-0.023879759	-0.053615448	-0.170637294	-0.129555486	-0.794161245	-0.628601886	0.005787334	0.117618046	0.09027111	0.142962421	0.072863598	0.095299085	0.239720294	0.8099647	0.170915456	0.306495891	-0.125042366	0.659431762	0.062947861	0.480452157	0.736898662	0.260175693	0.494554976	-0.740755471
28106	0	57	4	1	4	1	0	0	0	0	1	0	0	0	0	0	0	0	-0.296150151	-0.238425966	-0.296027744	0.613311075	-0.722364124	-0.274507817	0.069027262	-0.245376145	-0.276391688	-0.182639839	-0.292305319	-0.273605284	-0.360973031	-0.346177298	-0.215740636	-0.2434735	-0.1701154	-0.238678335	-0.23130173	-0.119454543	-0.578470914	-0.066048762	0.435938221	-0.741142208	-0.114404272	0.078578948	-0.093806903	0.219402291	-0.052575748	0.126253411	-0.44431765
28108	0	47	6	1	2	1	0	0	0	0	1	0	0	0	0	0	0	0	-0.341778435	-0.175669934	-0.341663331	-0.198176842	-0.005837884	-0.22531086	-0.051567773	-0.126292067	-0.298190795	-0.183973455	-0.309927912	-1.292721884	-0.863216158	-0.024424223	-0.051935077	-0.137349218	-0.056961806	-0.164482689	-0.142652937	-0.285227544	0.169438094	-0.31249155	-0.754931221	-0.023658848	0.321969431	-0.715638576	0.735678406	-0.352250678	-0.38446571	-0.159180302	-1.348041285
28179	0	41	7	1	1	1	0	0	0	0	1	0	0	0	0	0	0	0	-0.218967242	-0.097661914	-0.218832482	-0.630970397	0.344636908	-0.124023009	-0.011008905	-0.051269097	-0.140457419	-0.174764295	-0.168947165	-0.39091367	-0.469850911	-0.033056096	-0.004517678	-0.127002839	0.003425864	-0.170266758	-0.131766244	0.12920496	0.207116129	0.114044044	-0.780819687	0.3272841	0.438335752	-0.062694423	0.434876041	0.381872082	0.026779095	0.245951419	-0.168465789
28181	0	40	7	1	3	1	0	0	0	0	1	0	0	0	0	0	0	0	-0.322519743	-0.142237926	-0.322549725	0.054286066	0.196658662	-0.265826001	0.085034495	-0.268835709	-0.299076937	-0.183793237	-0.320294144	-0.581539797	-0.527450822	-0.093479209	-0.106057966	-0.2215983	-0.10386485	-0.254036036	-0.225702859	-0.276017933	0.37666729	-0.321970119	0.03898174	0.179108188	0.10378258	-0.040929618	0.122679648	-0.159693889	-0.327050147	-0.255859463	-1.117478535
29206	0	43	3	4	4	1	0	0	0	0	0	0	0	0	0	0	0	1	0.062505937	-0.171081227	0.062685747	0.577244945	0.679535041	-0.160197241	0.091650097	-0.217986807	-0.133368278	-0.166023703	-0.089127184	1.676646626	1.647999478	-0.207851529	-0.166886347	-0.172822515	-0.147836454	-0.162488183	-0.165981567	0.838345022	-0.028371593	0.862850975	0.539492086	0.826402958	0.199784794	0.149413495	0.052036668	0.375854682	0.152813258	0.365649428	1.264317013
29207	0	40	3	1	3	1	0	0	0	0	0	0	0	0	0	0	0	1	-0.347259754	-0.177855033	-0.347145528	0.992005436	1.473944568	-0.35264416	0.078184553	-0.312777734	-0.370145571	-0.185361137	-0.372021638	0.195628258	-0.009754061	-0.221878323	-0.252141872	-0.317671815	-0.248091711	-0.323644317	-0.318395281	-0.451000546	0.169438094	-0.483105787	0.936448567	1.458100264	-0.291862912	0.157723694	-0.360427181	-0.532772669	-0.482959074	-0.578123332	0.130030628
29217	0	52	2	4	4	1	0	0	0	0	0	0	0	0	0	0	0	1	-0.196745675	-0.229357807	-0.196607359	1.370699797	0.438096852	-0.299468038	0.134011582	-0.388515208	-0.274264946	-0.18146842	-0.263279871	1.031450505	0.889366503	-0.337761222	-0.316658272	-0.327131361	-0.295932816	-0.30948332	-0.319794999	0.267349128	-0.518186057	0.332051125	1.298887093	0.420868886	-0.33840944	0.418109907	-0.84809162	0.032862901	-0.164606115	0.02497048	1.367246812
29222	0	40	2	4	5	1	0	0	0	0	0	0	0	0	0	0	0	1	-0.322075312	0.39442229	-0.322401557	-0.306375231	-0.597750864	-0.212649879	0.04234854	-0.197742514	-0.305102707	-0.184225761	-0.329623752	-0.852815438	-0.498650867	0.482698331	0.085527483	-0.115178406	-0.026474827	-0.190810177	-0.156650115	-0.487838991	1.507008359	-0.653720025	-0.306197808	-0.616362493	0.449972384	-0.187347398	0.434876041	-0.442511673	-0.480158315	-0.527481867	-1.691003375
29237	0	40	4	1	4	1	0	0	0	0	0	0	0	0	0	0	0	1	4.715702025	-0.038664252	4.716626575	1.08217076	-0.660057494	4.745028721	1.588813123	0.354807612	4.793584357	3.238121668	4.281275972	-0.053652061	0.011319078	0.614334398	3.288357238	5.188079609	3.856510952	5.615597487	5.411116174	3.463084214	0.800545191	3.478935949	1.022743454	1.19294337	2.989667339	0.83757706	1.145863449	3.992311886	4.498657907	3.381118492	-0.841626674
29264	0	40	3	1	4	1	0	0	0	0	0	0	0	0	0	0	0	1	0.274351541	0.444679558	0.274565256	0.82069132	1.139046434	0.333581036	0.012695501	0.259540349	0.320336712	-0.10889447	0.245702091	-0.024324965	-0.044875958	0.398537567	0.318782768	0.328237816	0.286016706	0.310209886	0.316143447	0.801506577	1.525847377	0.6732796	0.677563905	1.122754781	1.185989364	-0.086437847	1.168651507	0.851229256	0.470232631	0.756969841	-0.191110344
29292	0	40	7	1	3	1	0	0	0	0	0	0	0	0	0	0	0	1	-0.2925947	-0.24450054	-0.292471724	0.270682843	-0.356312675	-0.278306111	0.104448674	-0.311229641	-0.259554979	-0.182784014	-0.295415188	-0.691516408	-0.57240685	-0.376820448	-0.314215557	-0.200905543	-0.282272305	-0.14054861	-0.184644471	-0.045777653	-0.803597177	0.028736925	0.24608947	-0.374601796	-0.288953754	0.435917475	-0.784285058	0.363819883	0.017443231	0.255158958	-0.02436407
29293	0	60	2	4	5	1	0	0	0	0	0	0	0	0	0	0	0	1	-0.402680342	-0.23497351	-0.402589802	1.235451811	2.5954639	-0.419295184	0.08320484	-0.367068166	-0.427230874	-0.186020484	-0.428662727	0.012333905	-0.009754061	-0.393976296	-0.350233622	-0.375434168	-0.321729491	-0.36074214	-0.366701097	-1.063439691	-0.6170909	-1.031914918	1.169444762	-0.148438563	-1.109336316	0.151392114	-0.96203191	-1.034022061	-0.662207661	-1.070726676	-0.129352465
29294	0	41	3	5	4	1	0	0	0	0	0	0	0	0	0	0	0	1	-0.27926176	-0.145734084	-0.279284818	0.378881232	-0.153816129	-0.205415032	0.11616568	-0.269550213	-0.221982534	-0.181576551	-0.270536233	-0.904137857	-0.6510799	-0.13016467	-0.110847603	-0.131437001	-0.100347122	-0.130576077	-0.12865576	-0.10103532	-0.047210611	-0.103963037	0.332384357	-0.171834759	0.228876375	0.40030234	-0.248765697	0.219402291	-0.117926795	0.047989328	-1.035134696
29304	0	53	3	1	5	1	0	0	0	0	0	0	0	0	0	0	0	1	-0.326223338	-0.076466458	-0.326253912	1.055121163	1.816631031	-0.302181105	0.075976348	-0.271098307	-0.310065105	-0.184236574	-0.331696998	-0.537549152	-0.519724005	-0.149586385	-0.236336072	-0.274660441	-0.248677999	-0.272186047	-0.278270038	-0.220760266	0.338989254	-0.255620137	0.996854988	1.80124448	-0.082403534	0.147237015	-0.157613465	-0.280041882	-0.367661155	-0.352538624	0.13414782
29316	0	52	1	4	5	1	0	0	0	0	0	0	0	0	0	0	0	1	0.818039209	-0.025116641	0.81833994	-0.712119189	-0.86255404	0.89066422	-0.491406167	1.31700697	0.979626777	0.127552072	0.99518062	-0.075647384	-0.262631719	0.601386588	0.285255315	0.82338593	0.183416296	0.992331149	0.823152332	1.694838864	0.875901262	1.65905075	-0.6945248	-0.881519387	1.593271488	-0.458418152	1.852293245	1.615439015	1.441162477	1.645497366	0.749668018
29329	0	52	4	3	3	3	0	0	0	0	0	0	0	0	0	0	0	1	-0.236744496	0.003289641	-0.236612581	-0.297358698	-0.473137605	-0.160197241	0.066683861	-0.158444768	-0.216665679	-0.180765568	-0.257060132	-0.669521086	-0.486709422	0.187056672	0.029488739	-0.091529541	-0.014749066	-0.136559597	-0.109992856	0.175253016	0.254213674	0.151958319	-0.297568319	1.746653355	0.522701335	0.13714606	0.325493363	0.0448977	-0.206617502	-0.090123759	-0.516368509
29341	0	50	3	4	5	1	0	0	0	0	0	0	0	0	0	0	0	1	1.752826452	-0.071222221	1.753276796	1.505947783	-0.060356185	0.279319687	0.401790244	-0.576429885	0.566684344	0.179815408	1.078110471	3.245646283	3.537557536	0.08779013	-0.12377962	-0.152129758	-0.175391992	-0.15251565	-0.165981567	2.238205925	0.263633183	2.275157718	1.428329423	-0.078249973	0.61870355	0.469553992	-0.219141221	0.760968261	0.764312344	1.033196015	3.693460269
29342	0	46	2	4	5	1	0	0	0	0	0	0	0	0	0	0	0	1	-0.304149915	-0.04150488	-0.304176956	-0.820317578	1.170199749	-0.23616313	0.025674338	-0.128673748	-0.305988849	-0.184045543	-0.310964535	-0.904137857	-0.652484776	0.031682953	-0.075883258	-0.163954191	-0.101519698	-0.190211825	-0.175313019	-0.10103532	0.583896486	-0.170313019	-0.798078665	0.647032119	0.295787009	-0.226919771	0.781254522	-0.370302877	-0.414807268	-0.159180302	-1.07424802
29349	0	50	2	4	5	1	0	0	0	0	0	0	0	0	0	0	0	1	0.524714527	0.156246543	0.523486637	0.378881232	1.185776406	0.816507043	-0.12277112	0.852579062	0.79353684	-0.002205177	0.632362522	-0.420240766	-0.410143686	0.782655926	0.807325665	0.954932743	0.77263579	0.954435523	0.949126933	1.151471803	1.007774387	1.080858056	0.349643334	1.169547174	1.680546229	-0.05280133	1.533260434	1.452969224	1.035052397	1.235761875	-0.347563639
29350	0	41	3	4	5	1	0	0	0	0	0	0	0	0	0	0	0	1	-0.281483917	-0.231892521	-0.281359163	4.355172025	2.244989109	-0.354272	0.090081821	-0.353742657	-0.340548409	-0.184081586	-0.326513882	1.126763569	0.784000812	-0.325029209	-0.316897754	-0.352406085	-0.299626431	-0.343389933	-0.347322782	-0.008939208	-0.386312932	0.028736925	4.155247857	2.230174749	-0.536232186	0.181249469	-0.579192537	-0.448529073	-0.373262673	-0.366349932	2.190685204
29358	0	56	6	1	2	1	0	0	0	0	0	0	0	0	0	0	0	1	-0.320593874	-0.202765157	-0.32047538	0.451013492	-0.86255404	-0.264559903	0.077075944	-0.257879974	-0.267884719	-0.183162473	-0.304744797	-0.904137857	-0.720621256	-0.200730234	-0.220051309	-0.224554408	-0.214673292	-0.211951947	-0.222281327	-0.229969877	-0.009532576	-0.236663	0.435938221	-0.881519387	-0.027129532	0.216092944	-0.244208085	0.002775902	-0.239293026	-0.140765224	-0.329036275
29362	0	56	1	4	1	1	0	0	0	0	0	0	0	0	0	0	0	1	-0.286520805	-0.211724061	-0.286396857	1.731361094	2.089222535	-0.334918786	0.076553185	-0.283363967	-0.3237117	-0.183613019	-0.314074405	0.569548737	0.200977321	-0.293522871	-0.300517198	-0.339842626	-0.288017928	-0.3334174	-0.336436088	-0.045777653	-0.40515195	0.000301219	-0.202643944	2.074200106	-0.414047549	0.135365303	-0.31712987	-0.394372476	-0.379330985	-0.352538624	1.429004692
29366	0	43	2	4	5	1	0	0	0	0	0	0	0	0	0	0	0	1	-0.183412735	0.092878683	-0.183272285	1.280534473	0.819724958	0.047804597	0.156093633	-0.217986807	-0.092605721	-0.172475521	-0.139921717	-0.794161245	-0.626494572	1.080455554	0.457682219	0.124266353	0.262565184	-0.022872719	0.053307552	0.28576835	1.036032914	0.189872594	1.195333228	-0.296614474	1.098714624	0.441853331	0.181928598	0.249489289	-0.038571952	0.218328802	-0.956908049
29373	0	42	6	1	2	1	0	0	0	0	0	0	0	0	0	0	0	1	-0.287557812	-0.171081227	-0.287582197	1.433815524	1.092316462	-0.314118602	0.08177176	-0.29515329	-0.31538196	-0.183883346	-0.32236739	0.232287128	0.074538492	-0.229647009	-0.269863526	-0.297274668	-0.268025505	-0.288541001	-0.296155321	-0.110244931	0.084662514	-0.113441606	1.359293514	1.075962388	-0.195860697	0.111226156	-0.200910775	-0.280041882	-0.355991325	-0.324916006	0.708496099
29448	0	60	3	4	1	1	0	0	0	0	0	0	0	0	0	0	0	1	-0.302964765	-0.19839496	-0.302843449	-0.585887735	0.344636908	-0.285540958	0.08313634	-0.27967236	-0.293051168	-0.182910167	-0.298525058	-0.002329643	-0.234534201	-0.153902321	-0.195624164	-0.274512636	-0.197670939	-0.288939902	-0.277803466	-0.239179488	-0.1414057	-0.236663	-0.573711958	-0.795733333	-0.021311215	0.373393126	-0.374100015	-0.093502492	-0.24862889	-0.145368993	-0.082004757
30052	0	52	3	1	4	1	0	0	0	0	0	0	0	0	0	0	0	1	6.819343683	-0.195554332	6.820604919	1.316600603	-0.769094096	6.915482686	0.295435878	3.972581931	7.505180592	8.122040326	6.603311805	0.114978743	0.081562872	0.843079039	5.434114275	7.360819097	6.412726866	7.669939303	7.681769465	3.877516718	-0.207342263	4.009735799	1.143556296	-0.787934601	3.716956845	0.163263826	2.763815562	5.316139814	7.626172316	4.532060882	-0.740755471
30059	0	46	5	1	2	1	0	0	0	0	0	0	0	0	0	0	0	1	0.056580186	0.00547474	0.056759047	-0.396540555	0.656170055	0.018865211	0.056228686	-0.027452281	0.036771093	-0.146379897	0.05081694	0.37892261	0.074538492	-0.005002508	0.088401265	-0.047187919	0.109544002	-0.098663971	-0.049338419	0.8199258	0.762867155	0.768065287	-0.392492695	0.639233386	0.685614184	0.004578611	0.667314232	0.640620268	0.404881583	0.66489445	0.646738219
30109	0	46	2	5	2	1	0	0	0	0	0	0	0	0	0	0	0	1	1.338023872	0.064472402	1.338407827	-0.531788541	-0.839189054	1.250597836	1.444603813	0.101158524	1.335856087	0.599724282	1.751915512	0.716184219	0.21502608	-0.000686571	0.831273846	0.818951768	1.018876773	0.758973874	0.862033382	1.860611865	0.696930593	1.839143556	-0.521935026	-0.764538404	1.564179908	3.475075713	-0.282947784	1.33262123	1.245109335	1.742176527	0.56439438
30112	0	56	2	5	5	1	0	0	0	0	0	0	0	0	0	0	0	1	0.869889531	-0.250181797	0.870198562	-0.748185319	-0.86255404	1.234319431	-0.722141062	1.209831299	1.443965479	0.291550817	1.275068868	-0.346923025	-0.444563145	0.728706719	0.697164031	1.082045393	0.655378179	1.169842238	1.085988227	1.575113918	-1.507234493	1.772793575	-0.729042755	-0.881519387	1.447813587	0.85142739	0.576162	1.807995804	1.968638788	1.889497153	-0.059360202
30113	0	43	2	4	5	1	0	0	0	0	0	0	0	0	0	0	0	1	-0.190819924	0.00547474	-0.190680659	-0.658019995	-0.286217717	0.219632203	-0.808666648	0.623937631	-0.034120312	-0.17011466	-0.012417071	-1.432025592	-0.912386813	0.54743738	0.309203496	0.575072846	0.229146765	0.647281504	0.566537405	0.212091461	0.8099647	0.133001181	-0.642747868	-0.304413206	1.185989364	-2.480566407	2.239690229	0.081002098	-0.164606115	0.743158532	-0.987786989
31036	0	47	2	1	4	1	0	0	0	0	0	0	0	0	0	1	0	0	-0.118229473	-0.171736757	-0.119560265	0.487079621	-0.86255404	-0.073379083	0.054065546	-0.083421798	-0.083744295	-0.171376189	-0.137848471	-0.26627351	-0.220485443	-0.220799339	0.043378684	0.048885596	0.11306173	0.046935012	0.06730473	0.506799019	0.235374656	0.502665362	0.453197199	-0.881519387	0.548883757	0.073830263	0.434876041	0.77300306	0.320858808	0.55440398	-0.536954469
31045	0	42	2	1	4	1	0	0	0	0	0	0	0	0	0	1	0	0	0.111393384	-0.149230241	0.111581018	-0.468672814	0.477038495	0.017056499	-0.208395397	0.252395305	0.072216796	-0.134305264	0.145149646	0.349595514	0.018343457	-0.175482005	-0.174549765	-0.132915055	-0.166011384	-0.106641997	-0.127100518	0.690991243	0.065823496	0.701715306	-0.461528605	0.459862546	0.39760754	-0.715638576	1.031923159	0.430011279	0.376873992	0.839837693	1.099629335
31048	0	40	2	1	4	1	0	0	0	0	0	0	0	0	0	1	0	0	-0.118229473	-0.231674011	-0.11807859	-0.721135722	-0.86255404	0.328154901	1.615852368	-0.169162335	0.210455035	-0.140252471	0.108867836	-1.116759306	-0.795079677	-0.262016534	0.951014752	0.532209278	1.235803353	0.322176925	0.578979341	0.387074073	-0.376893423	0.436315381	-0.703154289	-0.881519387	1.185989364	6.838727408	-0.383215238	1.278464633	0.77831614	1.300214649	-1.770876899
31050	0	42	3	1	5	1	0	0	0	0	0	0	0	0	0	1	0	0	0.338053366	-0.148574712	0.338277276	-0.775234916	-0.831400725	0.235910607	-1.115111431	0.726349939	0.387683547	-0.049602616	0.527663584	0.598875833	0.137757907	-0.20849892	-0.059598495	-0.032407378	-0.01650793	-0.018883706	-0.019788821	1.123842969	0.216535638	1.137729468	-0.754931221	-0.226425885	0.583793654	-1.867194627	1.259803738	0.791055259	0.810991663	1.258780723	1.820137928
33066	0	43	2	4	3	1	0	0	0	0	1	0	0	0	0	0	0	0	-0.366666589	-0.178073543	-0.366555469	-0.504738944	0.352425236	-0.363315558	0.075102079	-0.322423545	-0.369968342	-0.185575597	-0.383320831	-0.588871571	-0.502163056	-0.344882517	-0.303869943	-0.307029825	-0.278344175	-0.287743198	-0.29833266	-0.524677435	0.02814546	-0.5399772	-0.49604656	-0.834726994	-0.460594077	0.248740151	-0.606538206	-0.31614628	-0.409672542	-0.430802706	-0.23434086
33067	0	48	7	1	5	1	0	0	0	0	1	0	0	0	0	0	0	0	-0.36903689	-0.249108913	-0.368926149	0.135434857	-0.441984291	-0.380498319	0.076670355	-0.32754416	-0.381665424	-0.185645882	-0.387052674	-0.207619318	-0.290729237	-0.409880523	-0.337541086	-0.341468485	-0.301854326	-0.320253656	-0.329904072	-0.543096658	-1.083356592	-0.454670081	0.116647139	-0.46038785	-0.806783882	0.140113988	-0.727314913	-0.099519892	-0.330317699	-0.28808585	-0.372266791
33070	0	40	1	4	5	1	0	0	0	0	1	0	0	0	0	0	0	0	-0.403095145	-0.248955956	-0.402989854	-0.37850749	0.079833732	-0.419638839	0.082985822	-0.367973205	-0.425068686	-0.186015744	-0.426827904	-0.060983836	-0.199412304	-0.413300902	-0.357384549	-0.374902068	-0.325206179	-0.357052303	-0.364741492	-1.043178546	-1.05038831	-0.96746065	-0.375233718	-0.787934601	-1.298431588	0.253488836	-1.258276663	-0.785503455	-0.607126064	-0.891179663	-0.005836706
33074	0	48	5	1	3	1	0	0	0	0	1	0	0	0	0	0	0	0	0.192872463	-0.208009394	0.193073137	-0.207193374	0.056468746	-0.140301413	0.059293134	-0.159635609	-0.08551658	-0.147100771	0.046670448	1.955254042	1.725267651	-0.311218211	-0.261242181	-0.169866407	-0.235193374	-0.120603544	-0.156650115	1.013327635	-0.179083736	1.061900918	-0.211273432	0.038731009	-0.012583741	-0.137881932	0.093055172	0.303645886	0.129473598	0.365649428	1.840723887
33082	0	43	3	1	4	1	0	0	0	0	1	0	0	0	0	0	0	0	-0.366518446	-0.188124996	-0.366407301	1.181352617	0.492615153	-0.376338282	0.080311641	-0.332069355	-0.382551566	-0.1856603	-0.388400284	-0.10497448	-0.192387925	-0.324166021	-0.31009647	-0.343981177	-0.291477027	-0.335013005	-0.338613427	-0.616773547	0.018725951	-0.634762887	1.186703739	0.475460011	-0.550777976	0.122900006	-0.481203888	-0.629051063	-0.527771221	-0.665594954	0.127972032
34196	0	52	4	3	4	1	0	1	0	0	0	0	0	0	0	0	0	0	0.012137053	-0.214783199	0.0123088	-0.892449837	-0.036991198	-0.243397977	-0.020923295	-0.077467594	-0.22729939	-0.175052645	-0.164800673	3.011029512	3.572679433	-0.369699153	-0.25980529	-0.214208029	-0.217604732	-0.181435995	-0.198641649	0.773877744	-0.40515195	0.843893837	-0.867114574	-0.054853777	-0.143495852	-0.157668118	0.200159045	0.321698085	0.012775299	0.291989115	0.955527616
34208	0	57	6	1	1	1	0	1	0	0	0	0	0	0	0	0	0	0	0.221019781	-0.243517246	0.22122496	-0.621953865	-0.86255404	0.044187174	-0.048863848	0.136883748	0.111207068	-0.131782207	0.1430764	1.038782279	0.819122709	-0.257916394	-0.134795784	0.05036365	-0.095070529	0.12472077	0.071970456	0.994908413	-0.676433807	1.090336625	-0.608229913	-0.881519387	0.420880804	0.128044414	0.218389491	1.055820845	0.642946113	0.862856541	0.482050541
34209	0	59	6	3	1	3	0	1	0	0	0	0	0	0	0	0	0	0	-0.286965237	-0.226582732	-0.28684136	-0.008829661	-0.776882424	-0.302723719	0.044872203	-0.215605126	-0.315027503	-0.183793237	-0.314074405	0.048992776	-0.009754061	-0.358693514	-0.266031817	-0.269487252	-0.228157917	-0.252839332	-0.257740844	-0.073406487	-0.310956861	-0.037613056	-0.021424681	-0.795733333	-0.224952277	-0.058737186	0.05659428	0.093036897	-0.159938183	0.047989328	-0.207579112
34226	0	50	5	4	5	2	0	1	0	0	0	0	0	0	0	0	0	0	-0.164154044	-0.007635852	-0.164010511	-0.838350643	0.562710111	-0.165623376	-0.140797283	0.071387505	-0.172358551	-0.174854404	-0.143031587	0.393586159	0.039416595	0.003629365	-0.113242421	-0.212729975	-0.139628421	-0.240872293	-0.224925238	0.387074073	0.696930593	0.322572556	-0.815337642	0.5456486	0.35397017	-0.670130347	0.986347043	-0.231902685	-0.29250745	0.13085718	1.511348531
34266	0	50	3	1	4	1	0	1	0	0	0	0	0	0	0	0	0	0	-0.370370184	-0.221994025	-0.370407824	-0.180143777	-0.74572911	-0.378146994	0.105079589	-0.35529075	-0.386273365	-0.185689135	-0.389851556	0.210291806	0.018343457	-0.340134987	-0.322310043	-0.334078215	-0.302206098	-0.316464093	-0.327104636	-0.543096658	-0.310956861	-0.521020062	-0.185384966	-0.826928262	-0.58859703	0.511104984	-0.836697591	-0.430476874	-0.479691522	-0.550500715	-0.180817365
34267	0	50	3	1	4	1	0	1	0	0	0	0	0	0	0	0	0	0	-0.265632532	-0.165181461	-0.265505241	-0.180143777	-0.86255404	-0.288796639	0.083154367	-0.282054042	-0.284721428	-0.181486442	-0.270536233	0.6648618	0.271221115	-0.250795099	-0.259326326	-0.284415598	-0.249264287	-0.275776158	-0.281224998	-0.211550655	0.273052692	-0.246141569	-0.185384966	-0.881519387	-0.155132485	0.00022565	-0.178122717	-0.183763488	-0.306978039	-0.242048154	0.337948822
34276	0	50	4	1	5	1	0	1	0	0	0	0	0	0	0	0	0	0	-0.319853155	-0.247865592	-0.319734542	2.723179659	-0.543232564	-0.349026736	0.090947077	-0.346478529	-0.334877097	-0.184642066	-0.343618164	-0.053652061	-0.220485443	-0.396350061	-0.343049168	-0.326687944	-0.312231624	-0.298114633	-0.315284797	-0.257598711	-0.953367369	-0.170313019	2.5933104	-0.561771368	-0.629325242	0.245772223	-0.84809162	0.056932499	-0.187945775	-0.057897372	0.523222461
34278	0	48	3	1	4	1	0	1	0	0	0	0	0	0	0	0	0	0	-0.320593874	-0.221338495	-0.32047538	-0.252276036	2.392967354	-0.346132798	0.070559486	-0.27967236	-0.370677256	-0.185402587	-0.370985015	0.6648618	0.840195847	-0.23568932	-0.24926809	-0.293579533	-0.241056254	-0.292330563	-0.291956168	-0.183921821	-0.329795879	-0.151355881	-0.254420876	2.37835066	-0.222043119	0.049888978	0.01329697	-0.50268567	-0.477357556	-0.476840402	-0.440200458
35222	0	40	7	4	1	1	0	0	0	0	0	0	0	0	0	0	1	0	-0.140451039	-0.064011396	-0.140303713	-0.847367175	-0.86255404	-0.057100678	-0.070495245	0.096395161	-0.110328572	-0.169555983	-0.101566661	-0.112306254	-0.276680478	0.448170838	0.043378684	-0.112222298	-0.068101279	-0.168671153	-0.150429147	0.387074073	0.744028137	0.322572556	-0.107719568	-0.881519387	0.665250078	-0.272428	0.917982869	0.032862901	-0.099255068	0.195309954	0.461464581
36098	0	47	4	1	4	4	0	0	0	0	0	0	0	0	0	0	1	0	2.46391659	1.261906434	2.464480743	-0.784251448	-0.38746599	5.613210307	-9.470238301	8.533502155	4.226453119	2.607357265	4.353839592	-1.072768661	-0.762767532	0.653177828	3.096771789	7.597307749	3.61613285	8.966368604	7.946160602	2.615799984	1.949725278	2.493164799	-0.76356071	-0.273218278	3.571498944	-6.932458357	5.794627267	2.824936349	3.770460522	4.255834709	-0.849861058
36109	0	40	3	1	4	1	0	0	0	0	0	0	0	0	0	0	1	0	-0.325630763	2.087873704	-0.326994749	-0.811301046	-0.769094096	-0.192754051	-0.138093359	-0.08699432	-0.304039336	-0.18411763	-0.309927912	-1.058105113	-0.750826087	0.588438778	0.068763757	-0.140305326	-0.075723023	-0.218134917	-0.190865439	-0.211550655	2.062759385	-0.426234375	-0.789449176	-0.787934601	0.516883019	-0.761146805	0.712890348	-0.556842267	-0.491828145	-0.444614015	-0.084063353
36111	0	43	3	1	4	1	0	0	0	0	0	0	0	0	0	0	1	0	0.733597255	0.311388543	0.733884472	-0.630970397	-0.091509499	0.639253303	-1.043006776	1.269373339	0.813031976	0.096914944	0.953715695	0.18096471	-0.115119752	0.187056672	0.039546975	0.159739651	-0.002437017	0.198517515	0.154398281	1.575113918	1.610622957	1.460000806	-0.616859402	-0.109444902	1.011439883	-1.788049881	2.034597708	0.797072659	0.722300956	1.442931506	1.387832772
36135	0	42	3	1	4	1	0	0	0	0	0	0	0	0	0	0	1	0	-0.05304621	0.029510824	-0.052884895	-0.658019995	-0.761305767	0.246762877	0.510848534	-0.156063086	0.134246775	-0.140252471	0.099538228	-0.464231411	-0.492328925	0.950977455	0.515157854	0.211471544	0.373959914	0.068874585	0.152843039	0.258139517	0.621574522	0.199351162	-0.280309342	-0.780135869	1.156897784	1.896138035	-0.071018845	0.387889481	0.040782891	0.44851728	-1.086599596
36147	0	40	3	1	4	1	0	0	0	0	0	0	0	0	0	0	1	0	0.058061624	4.709992023	0.055277372	-0.495722411	-0.776882424	0.758628271	-0.436426368	0.840670655	0.384138977	-0.112859275	0.261251438	-1.072768661	-0.76698216	3.36142806	1.884993819	0.86329339	1.394101127	0.380017617	0.666072892	0.829135411	3.974919695	0.44579395	-0.487417071	-0.795733333	2.087828352	-0.533605661	1.966233534	0.797072659	0.437557107	0.747762302	-0.744872663
36149	0	55	3	1	4	1	0	0	0	0	0	0	0	0	0	0	1	0	0.428421071	0.208688909	0.428659444	-0.234242971	-0.496502591	-0.031778715	0.012965893	0.052334052	-0.01285289	-0.136467885	0.115087575	2.739753871	3.186338566	0.204320419	-0.05097715	-0.127002839	-0.117349475	-0.150521143	-0.148873905	1.20672947	1.365715726	1.099815193	-0.237161898	1.746653355	0.557611231	-0.015207576	0.667314232	0.099054297	-0.005896428	0.24134765	1.902481767
37108	0	41	4	4	1	1	0	0	0	0	0	1	0	0	0	0	0	0	-0.201189989	0.219614402	-0.201052384	-0.694086124	-0.379677661	-0.171049511	-0.373334795	0.051143211	-0.182992262	-0.175719453	-0.155471064	-0.016993191	-0.227509822	-0.225331073	-0.210951	-0.160998083	-0.19708465	-0.12858157	-0.153539631	0.009480014	1.177325547	-0.113441606	-0.677265823	-0.218627152	0.208512268	-2.342063102	1.214227623	-0.255972284	-0.345255081	0.328819272	0.358534782
37116	0	47	3	4	5	1	0	0	0	0	0	1	0	0	0	0	0	0	-0.326667769	-0.220682965	-0.326550247	-0.396540555	0.165505348	-0.366390368	0.061185881	-0.310396053	-0.351891034	-0.184879954	-0.351807487	0.437576803	0.193952942	-0.388905071	-0.351095756	-0.358170496	-0.324086369	-0.337007512	-0.348878024	-0.266808322	-0.339215388	-0.246141569	-0.392492695	0.14791326	-0.763146512	-0.038950999	-0.583750148	-0.268007083	-0.329850906	-0.269670772	1.55252045
37121	0	51	4	4	4	1	0	0	0	0	0	1	0	0	0	0	0	0	-0.339852565	-0.106402309	-0.339885321	-0.892449837	-0.660057494	-0.344143215	-0.036245534	-0.240612782	-0.338244438	-0.184892569	-0.344136476	-0.031656739	-0.290729237	-0.326108193	-0.297643416	-0.319593285	-0.275764507	-0.307289363	-0.31279641	-0.276017933	0.282472201	-0.31249155	-0.867114574	-0.631959957	-0.396592601	-0.401038211	-0.169007494	-0.201815687	-0.329384113	-0.232840615	1.202559134
37136	0	49	3	1	2	1	0	0	0	0	0	1	0	0	0	0	0	0	-0.374073778	-0.240370704	-0.373963843	0.045269533	-0.761305767	-0.385743583	0.08142025	-0.341834249	-0.38928625	-0.185766629	-0.395760308	-0.090310932	-0.185363546	-0.375094074	-0.329733979	-0.339103599	-0.301737068	-0.320253656	-0.329904072	-0.552306269	-0.641581624	-0.502062925	0.030352252	-0.780135869	-0.713690825	0.138531093	-0.665787157	-0.490650871	-0.492761731	-0.596538411	0.002397678
37138	0	40	3	1	4	1	0	0	0	0	0	1	0	0	0	0	0	0	-0.272002715	-0.234405385	-0.271876443	1.695294964	1.123469777	-0.332567461	0.121213006	-0.396136589	-0.317331474	-0.183216538	-0.298525058	0.796833734	0.404684324	-0.362577857	-0.317664095	-0.339842626	-0.290421709	-0.326237176	-0.331459314	-0.064196875	-0.508766548	-0.00917735	1.626807664	1.107157317	-0.475139867	0.445810568	-1.069135782	-0.183763488	-0.273368929	-0.08091622	1.346660852
37155	0	58	3	4	5	1	0	0	0	0	0	1	0	0	0	0	0	0	2.004670876	-0.090014069	2.005161527	-0.504738944	-0.839189054	2.104309729	3.057945464	-0.046505734	2.525059403	1.634177902	2.92329966	0.452240351	0.025367836	-0.206772545	1.133020929	0.932761932	1.441004171	0.788891474	0.995784192	1.879031088	0.29189171	1.905493537	-0.49604656	-0.85812319	1.709637809	4.523743595	-0.554125673	2.144970186	2.304729889	2.580062588	0.255604983
37161	0	60	6	3	2	1	0	0	0	0	0	1	0	0	0	0	0	0	-0.149339666	-0.245440133	-0.149193763	-0.15309418	0.8041483	-0.174666935	-0.06779132	0.149982997	-0.110328572	-0.171808713	-0.093273676	-0.082979158	-0.318826754	-0.401744982	-0.344102888	-0.309246906	-0.312055738	-0.273981103	-0.296466369	0.239720294	-0.764035239	0.322572556	-0.660006845	0.834201691	-0.384955968	-0.488097432	0.895194812	0.129141295	-0.061911612	0.752366071	1.140801254
37162	0	55	6	3	2	1	0	0	0	0	0	1	0	0	0	0	0	0	0.206205403	-0.187032447	0.206408211	-0.621953865	-0.80024741	0.424016618	0.014768509	0.277402961	0.334514993	-0.109254907	0.242592221	-0.156296899	-0.199412304	0.627282208	0.778587848	0.586897278	0.784361551	0.467775908	0.572758373	1.068585302	-0.150825209	1.118772331	-0.608229913	-0.81912953	1.447813587	0.338965162	0.758466464	1.236342835	0.820327527	1.023988475	-0.79222037
37166	0	47	2	3	2	1	0	0	0	0	0	1	0	0	0	0	0	0	-0.311112672	-0.127379255	-0.31099266	-0.144077647	-0.348524346	-0.346132798	0.160329781	-0.366829998	-0.327079042	-0.183991477	-0.32236739	0.657530026	0.285269874	-0.386747102	-0.343911302	-0.33067869	-0.315925239	-0.302901448	-0.320106047	-0.229969877	0.29189171	-0.265098706	-0.150867011	-0.39019926	-0.640961875	0.331842134	-0.770612223	-0.159693889	-0.311179178	-0.255859463	1.181973174
37169	0	41	5	3	4	1	0	0	0	0	0	1	0	0	0	0	0	0	-0.33570454	-0.231892521	-0.335588464	-0.612937333	1.839996017	-0.366932982	0.067314777	-0.291580768	-0.357207889	-0.185179117	-0.361033433	0.21762358	0.039416595	-0.390199852	-0.346449809	-0.344424593	-0.318094505	-0.320453107	-0.334414274	-0.368114045	-0.593542128	-0.31249155	-0.599600424	1.824640676	-0.716599983	0.064926479	-0.469809859	-0.153676489	-0.299042555	-0.200614228	0.996699536
37171	0	40	3	1	4	1	0	0	0	0	0	1	0	0	0	0	0	0	-0.192301362	-0.246008258	-0.192162334	-0.026862726	-0.62111585	-0.171049511	0.07317328	-0.187024947	-0.129823708	-0.174133531	-0.168947165	-0.280937059	-0.375021789	-0.342940346	-0.244478454	-0.166910299	-0.205878971	-0.124592557	-0.151984389	0.119995349	-0.80736498	0.199351162	-0.038683658	-0.63975869	-0.012583741	0.304735059	-0.369542404	0.664689866	0.278847421	0.512970054	-0.05524301
37172	0	40	4	1	4	1	0	0	0	0	0	1	0	0	0	0	0	0	0.179539523	-0.187469467	0.179738063	-0.351457893	-0.597750864	-0.078805218	0.067224646	-0.129864589	0.024365097	-0.127096528	0.157589124	1.64731953	1.163317299	-0.186271846	-0.234420218	-0.214208029	-0.23636595	-0.192006881	-0.212638827	0.847554633	-0.122566683	0.881808112	-0.349345252	-0.616362493	0.153238266	0.272879299	-0.134825407	0.333732884	0.208828441	0.430102202	2.190685204
37177	0	45	2	4	5	1	0	0	0	0	0	1	0	0	0	0	0	0	2.152814654	-0.22898634	2.153329016	-0.108011518	-0.589962536	2.086222613	0.217022066	1.126472444	2.471890849	1.064687755	2.301325776	0.34226374	0.165855424	0.331640549	0.735481121	1.965921729	0.813675954	2.344606635	2.051793497	2.505284649	-0.48992753	2.635343331	-0.116349056	-0.608563761	2.058736772	0.445810568	1.168651507	3.119788933	3.387690102	2.695156827	-0.00377811
37183	0	58	5	3	1	1	0	0	0	0	0	1	0	0	0	0	0	0	3.234264239	-0.202546647	3.234951686	1.325617135	1.380484624	3.225710945	0.3639353	1.15028926	4.155561714	2.949772227	3.908091642	0.026997454	-0.213461063	0.085632161	0.606160943	2.39455741	0.719869865	2.982848752	2.518366091	3.039442099	-0.047210611	3.137707474	1.255739649	1.364515478	2.175103093	0.088867765	1.783929071	3.565076509	4.358619948	3.196967709	0.055921173
37185	0	49	3	3	3	1	0	0	0	0	0	1	0	0	0	0	0	0	7.145259996	-0.058548649	7.146573394	1.79447682	0.344636908	7.277225014	-0.796048333	6.556706444	7.895083319	9.27543809	7.131989606	0.01966568	-0.065949096	1.937168974	3.341043237	7.789454778	3.563366925	9.105984067	8.05502754	4.227481944	0.72518912	4.275135724	1.704473062	0.3272841	3.775140006	-0.331786559	3.720913995	4.65422585	6.785944564	4.301872404	-0.119059485
37189	0	40	7	4	2	1	0	0	0	0	0	1	0	0	0	0	0	0	0.1943539	-0.145078554	0.193073137	-0.685069592	0.274541949	0.273893552	-0.505827098	0.66799874	0.175009333	-0.130160241	0.21253015	-0.060983836	-0.12916851	0.288481183	0.179883317	0.405096627	0.142962421	0.471764922	0.406347482	1.05016608	0.178857603	1.061900918	-0.668636334	0.25709551	1.098714624	-1.234036661	1.897869361	0.652655067	0.344198468	0.996365858	-0.102590717
37192	0	53	3	1	2	1	0	0	0	0	0	1	0	0	0	0	0	0	2.300958433	0.079768092	2.301496505	0.505112686	-0.831400725	2.031961264	0.637932988	0.484609259	1.851591057	0.785349234	2.000705066	0.987459861	0.847220226	3.490906159	2.569911802	1.847677403	2.19145288	1.421150071	1.694087841	2.496075038	1.101969476	2.455250524	0.470456176	-0.850324458	2.553293636	0.499233272	1.442108202	1.952413396	1.963970856	1.884893384	0.008573466
37193	0	44	2	5	5	1	0	0	0	0	0	1	0	0	0	0	0	0	4.1971988	0.090693585	4.198040364	-0.017846194	-0.784670753	2.990578432	0.630722523	1.269373339	3.854273243	3.724711349	4.405670749	0.75284309	0.341464909	0.299271024	1.31023747	1.640749833	1.523084499	1.666474385	1.709640261	3.407826547	0.744028137	3.431543105	-0.030054169	-0.803532065	2.262377833	0.303547888	1.46489626	3.246154326	4.498657907	3.243005405	1.408418732
37194	0	40	4	1	2	1	0	0	0	0	0	1	0	0	0	0	0	0	0.663969679	-0.155348517	0.664245752	-0.6039208	-0.808035739	0.463808274	-0.537372884	0.959754734	0.602130047	0.048255976	0.808588455	0.723515993	0.299318633	0.284165246	-0.010265241	0.096183326	-0.089793937	0.134693303	0.079746666	1.501437029	0.216535638	1.526350787	-0.590970936	-0.826928262	0.982348303	-0.614729025	1.419320144	0.791055259	0.838999255	1.208139258	1.902481767
37195	0	42	3	2	4	1	0	0	0	0	0	1	0	0	0	0	0	0	-0.158228293	-0.184410329	-0.158083812	-0.252276036	-0.86255404	-0.057100678	0.516256383	-0.364519766	-0.097922576	-0.167825887	-0.084980691	0.048992776	-0.241558581	0.288481183	0.175093681	-0.075270946	0.138272116	-0.174654673	-0.099106162	0.341026017	0.141179567	0.332051125	-0.254420876	-0.881519387	0.601248602	1.361911001	-0.27383256	0.345767684	0.054786687	0.361045658	-0.289922951
37197	0	60	3	1	4	1	0	0	0	0	0	1	0	0	0	0	0	0	-0.122673786	-0.066852024	-0.122523614	-0.423590152	-0.846977383	0.159944718	0.319771199	-0.107238614	0.123613064	-0.151606231	0.022828116	-0.764834149	-0.667235972	0.277691341	0.333151677	0.242510679	0.33291975	0.188544982	0.235270864	0.442331741	0.696930593	0.388922537	-0.418381161	-0.865921923	1.069623044	0.716881323	0.40297276	1.061838245	0.591598862	0.826026384	-0.961025241
37202	0	41	7	1	1	1	0	0	0	0	0	1	0	0	0	0	0	0	-0.232300182	-0.143548985	-0.232167556	-0.432606684	0.671746713	-0.156579818	-0.039850767	-0.034597326	-0.207804254	-0.178224488	-0.205228975	-0.464231411	-0.497245991	-0.171166068	-0.026550005	-0.118134515	0.013979049	-0.14653213	-0.111548098	0.147624182	0.367247781	0.114044044	-0.42701065	0.654830851	0.330696905	-0.454460915	0.80404258	0.087019498	-0.113258863	0.24134765	-0.567833409
37210	0	45	5	2	2	1	0	0	0	0	0	1	0	0	0	0	0	0	0.035840057	0.331054431	0.036015599	-0.86540024	-0.488714263	0.141857602	-2.440034462	0.801372909	0.224633316	-0.125114126	0.293386755	-0.038988513	-0.353948651	-0.132322638	0.054873811	-0.112222298	0.102508545	-0.173258518	-0.108437614	0.580475909	1.15848653	0.483708225	-0.841226108	-0.507180243	0.650704288	-6.497162255	2.171326056	-0.099519892	-0.267767411	0.996365858	0.873183777
37219	0	40	5	1	4	1	0	0	0	0	0	1	0	0	0	0	0	0	-0.011565952	-0.183317779	-0.011397998	0.3698647	0.92876156	-0.011882887	0.050280052	-0.046505734	0.040315663	-0.152687541	0.011425261	0.122310517	-0.079997855	-0.128006702	-0.018407623	-0.113700352	0.012220185	-0.14653213	-0.111548098	0.552847075	0.094082022	0.559536775	-0.245791387	0.912189012	0.508155545	0.143675501	0.268523218	0.640620268	0.404881583	0.637271832	0.18561272
37221	0	51	4	1	2	1	0	0	0	0	0	1	0	0	0	0	0	0	0.570639098	0.536453699	0.570900234	-0.098994985	-0.86255404	0.865342257	-0.042554691	0.623937631	0.564912059	-0.041312569	0.49656489	0.268945999	0.229074839	2.800356299	1.822728548	0.931283877	1.464455693	0.497693508	0.776495073	1.483017806	1.968564296	1.336779412	-0.107719568	-0.881519387	1.971462031	-0.143817788	1.692776839	1.091925243	0.736304752	0.97334701	-0.652235844
37222	0	42	3	1	4	1	0	0	0	0	0	1	0	0	0	0	0	0	1.07136507	-0.088047481	1.071706347	-0.540805073	-0.80024741	1.416999307	10.26841094	-1.79108749	1.373074074	0.22126564	1.627520735	-0.148965125	-0.304777995	-0.024424223	0.424154766	0.968235229	0.526394808	1.129952105	1.020668064	1.750096531	0.517959924	1.753836437	-0.530564515	-0.81912953	1.593271488	13.82325122	-2.008003769	0.23745449	0.022111163	2.464968349	0.162968164
37223	0	60	3	4	3	1	0	0	0	0	0	1	0	0	0	0	0	0	-0.272447146	-0.155567027	-0.272320946	-0.089978453	-0.371889332	-0.039013562	-0.01821937	-0.034597326	-0.122734568	-0.176224064	-0.189679628	-1.204740595	-0.829499136	0.372641947	0.170304045	0.108007759	0.108371425	0.074858105	0.087522876	0.046318459	0.150599076	0.038215494	-0.202643944	-0.39019926	0.775798083	-0.509862237	0.917982869	0.357802483	0.092130143	0.379460737	-0.99190418
37228	0	40	2	5	2	1	0	0	0	0	0	1	0	0	0	0	0	0	-0.178968422	-0.204950256	-0.17882726	-0.531788541	-0.823612397	-0.187327916	-0.005330663	-0.157253927	-0.115645427	-0.168042149	-0.106749777	0.041661002	-0.276680478	-0.302586338	-0.289022071	-0.285598041	-0.271660491	-0.265005823	-0.278736611	0.322606795	-0.386312932	0.3699654	-0.521935026	-0.842525726	-0.085312692	0.132199513	-0.225977639	0.41195908	0.246171897	0.466932358	1.840723887
37246	0	48	4	1	2	1	0	0	0	0	0	1	0	0	0	0	0	0	0.115837698	-0.183317779	0.116026043	-0.41457362	-0.68342248	0.37156398	-0.060580855	0.284548006	0.563139774	-0.070688169	0.397049069	-0.706179956	-0.669343286	-0.352435406	-0.063430204	0.150871327	0.018083065	0.230429621	0.183947878	0.672572021	0.018725951	0.692236737	-0.288938831	-0.702148547	0.679795868	0.390409246	0.181928598	2.006569993	1.660555279	1.663912445	-0.127293869
37249	0	40	3	4	3	1	0	0	0	0	0	1	0	0	0	0	0	0	0.692116997	-0.249637707	0.692397575	-0.504738944	-0.86255404	1.080578942	-0.557201665	1.400365826	1.289776674	0.179815408	1.098842934	-0.51555383	-0.53166545	0.081316225	0.323572405	0.926849715	0.373959914	1.115990559	0.969345078	1.427760139	-1.115382922	1.5832222	-0.513305537	-0.881519387	1.505996747	-0.511840856	1.738352955	2.126917987	1.968638788	1.972365005	0.146499396
37256	0	42	4	1	2	1	0	0	0	0	0	1	0	0	0	0	0	0	-0.341482147	-0.220682965	-0.341366996	-0.089978453	0.243388635	-0.321715191	0.112470317	-0.332069355	-0.327079042	-0.184624044	-0.342788866	-0.566876248	-0.521128881	-0.358477717	-0.291416889	-0.258697457	-0.259231184	-0.227708549	-0.246387578	-0.515467824	-0.245020298	-0.502062925	-0.271679853	0.225900581	-0.355864388	0.491318797	-0.727314913	-0.075450293	-0.307444833	-0.219029306	-0.60282954
37257	0	55	6	3	2	1	0	0	0	0	0	1	0	0	0	0	0	0	0.315831799	-0.113831644	0.316052153	-0.477689347	-0.86255404	0.528921893	0.143565449	0.176181494	0.584407195	-0.037708201	0.505894499	-0.251609962	-0.403119307	0.392063662	0.395416948	0.371101384	0.379822794	0.338132978	0.362800706	1.20672947	0.54621845	1.185122312	-0.470158094	-0.881519387	1.360538846	0.223413833	0.826830638	1.501108421	1.156418628	1.286403341	0.018866446
37258	0	40	4	2	4	1	0	0	0	0	0	1	0	0	0	0	0	0	0.049172997	-0.211287042	0.049350673	1.298567538	0.609440083	-0.060718101	0.03576899	-0.007207988	-0.044754022	-0.15845453	-0.025893172	0.452240351	0.208001701	-0.194903719	-0.077320149	-0.098919812	-0.041718316	-0.100658477	-0.08977471	0.829135411	-0.471088512	0.90076525	1.229851183	0.592440993	0.403425856	0.058397038	0.421203207	0.634602868	0.297519149	0.549800211	0.276190943
37259	0	45	3	5	5	1	0	0	0	0	0	1	0	0	0	0	0	0	-0.195264238	-0.081492185	-0.195125684	-0.721135722	0.625016741	-0.114979451	-0.03804815	-0.013162192	-0.117417712	-0.173304526	-0.149251326	-0.39091367	-0.424192445	-0.188429814	-0.198018982	-0.030929324	-0.19122177	0.040951492	-0.019788821	0.166043405	0.178857603	0.151958319	-0.685895312	0.608038458	0.351061012	-0.347615508	0.667314232	0.514254875	0.138809462	0.466932358	-0.226106476
37260	0	49	3	5	2	1	0	0	0	0	0	1	0	0	0	0	0	0	-0.021936016	-0.194461782	-0.021769722	-0.739168786	-0.831400725	0.411355636	-0.433722443	0.408395448	0.334514993	-0.117725171	0.213566773	-0.742838827	-0.658806717	0.808551546	0.960594025	0.3770136	0.960247967	0.108764717	0.337916834	0.562056686	-0.113147174	0.59745105	-0.720413266	-0.850324458	1.215080945	0.989930696	0.44627007	1.085907843	0.745640616	0.97795078	-1.430385124
37264	0	40	7	1	2	1	0	0	0	0	0	1	0	0	0	0	0	0	-0.256003187	-0.191184134	-0.255874355	-0.468672814	-0.831400725	-0.15838853	-0.083113559	-0.08580348	-0.184764547	-0.178260532	-0.212485337	-0.698848182	-0.594884865	-0.259858566	-0.061035386	-0.124046731	-0.004195881	-0.14054861	-0.111548098	0.064737681	-0.009532576	0.0666512	-0.461528605	-0.203029688	0.275422903	-0.935265245	0.667314232	0.41195908	0.120137734	0.471536128	-0.765458623
37265	0	43	2	4	5	1	0	0	0	0	0	1	0	0	0	0	0	0	-0.174524108	-0.249213798	-0.174382236	0.441996959	-0.86255404	-0.140301413	0.081807812	-0.181070743	-0.112100857	-0.174566055	-0.174130281	-0.449567863	-0.36799741	-0.325892396	-0.208556182	-0.051622081	-0.166597672	0.017017413	-0.030675515	0.193672238	-1.041910752	0.303615419	0.410049755	-0.881519387	0.196875636	0.072049506	0.122679648	0.845211857	0.316190876	0.549800211	-0.508134125
37272	0	45	4	2	5	1	0	0	0	0	0	1	0	0	0	0	0	0	0.25509285	-0.16736656	0.255303482	-0.658019995	-0.200546101	0.136431467	-0.647332483	0.693006397	0.355782415	-0.074292537	0.453026718	0.305604869	-0.087022234	-0.341429768	-0.309617507	-0.300230776	-0.286376321	-0.27617506	-0.291334071	0.958069968	0.197696621	0.967115231	-0.642747868	-0.218627152	0.11832837	-1.609974203	1.396532086	0.454080878	0.400213652	1.226554336	1.799551968
37281	0	48	4	3	3	1	0	0	0	0	0	1	0	0	0	0	0	0	-0.330519507	-0.206916844	-0.330402602	-0.108011518	-0.667845823	-0.29512713	0.168892209	-0.35469533	-0.292165025	-0.183649062	-0.310964535	-0.742838827	-0.66793841	-0.352219609	-0.312491288	-0.253819879	-0.286610836	-0.212550299	-0.241877376	-0.377323656	-0.32037637	-0.359884394	-0.418381161	-0.686551083	-0.29477207	0.892978382	-0.914176988	-0.081467693	-0.283171586	-0.099331298	-0.283747163
37289	0	55	3	1	4	1	0	0	0	0	0	1	0	0	0	0	0	0	-0.401924809	-0.244456838	-0.401834148	0.090352195	-0.426407633	-0.412657212	0.09850004	-0.375642219	-0.423650858	-0.186014357	-0.424578431	-0.669521086	-0.52815326	-0.382431166	-0.34367182	-0.365856377	-0.3168633	-0.350470431	-0.357431855	-1.019233557	-0.742370369	-0.974095648	0.073499695	-0.444790385	-0.952241783	0.671373094	-1.269670692	-1.021385522	-0.662207661	-0.960236206	-0.635767076
37310	0	52	3	3	4	1	0	0	0	0	0	1	0	0	0	0	0	0	-0.100452219	0.00547474	-0.100298491	0.261666311	-0.823612397	-0.03720485	0.121303137	-0.16201729	-0.039437167	-0.165483048	-0.083944068	-0.119638028	-0.234534201	0.0489467	0.035236303	0.040017271	0.029808826	0.038956986	0.037755132	0.460750963	0.819384209	0.398401106	0.237459981	-0.842525726	0.612885234	0.225590313	0.250292772	0.526289674	0.199492578	0.416290893	0.00651487
37331	0	48	4	4	2	1	0	0	0	0	0	1	0	0	0	0	0	0	-0.386369712	-0.244129073	-0.386261745	1.136269955	-0.86255404	-0.398947178	0.08019447	-0.349812883	-0.402932845	-0.185910983	-0.40882176	-0.456899637	-0.445968021	-0.383725947	-0.34367182	-0.354327556	-0.316452898	-0.334813554	-0.345145443	-0.846092866	-0.70092453	-0.80063784	1.074520386	-0.881519387	-0.8678762	0.124482901	-0.786563864	-0.623033664	-0.543642189	-0.71163265	-0.036715646
37368	0	40	3	5	5	1	0	0	0	0	0	1	0	0	0	0	0	0	-0.223411555	-0.101158072	-0.223277507	-0.432606684	0.975491532	-0.258772026	0.053614892	-0.187024947	-0.27249266	-0.181846878	-0.272609479	0.554885189	0.4468306	-0.237631492	-0.192271419	-0.220120246	-0.170701688	-0.217736016	-0.215749311	0.202881849	0.357828272	0.170915456	-0.42701065	1.185144638	0.051417735	0.002006406	0.259407995	0.081002098	-0.173941979	0.02497048	0.1444408
37407	0	54	5	3	2	1	0	0	0	0	0	1	0	0	0	0	0	0	-0.283409786	-0.250166676	-0.28328534	-0.703102657	-0.86255404	-0.261665964	-0.075001786	-0.139391315	-0.279227344	-0.182333468	-0.273646102	-0.368918348	-0.428407073	-0.310355024	-0.256452544	-0.23637884	-0.229916781	-0.211154144	-0.225702859	-0.073406487	-1.373477466	0.0666512	-0.685895312	-0.881519387	-0.163859959	-0.468311245	0.131794871	-0.045363295	-0.183277843	0.02497048	-0.149938425
37408	0	52	7	1	1	1	0	0	0	0	0	1	0	0	0	0	0	0	-0.358370538	-0.229248552	-0.358258089	0.225600181	-0.667845823	-0.394063656	0.121753791	-0.387800704	-0.391412992	-0.185608036	-0.382180545	1.405370984	0.959610297	-0.372720308	-0.340462764	-0.370394003	-0.315456208	-0.358029611	-0.362921859	-0.533887047	-0.376893423	-0.511541494	0.202942026	-0.382400528	-0.847512094	0.631800721	-1.219536965	-0.647103262	-0.524036875	-0.582727102	2.108341365
40170	0	44	2	1	4	1	0	0	0	0	0	0	0	0	0	0	1	0	-0.150821104	-0.060515238	-0.150675437	1.460865121	1.793266045	0.056848155	0.039193961	0.051143211	0.003097676	-0.165483048	-0.081870822	-0.794161245	-0.624387258	0.374799915	0.203831499	0.153827435	0.145893861	0.12472077	0.135735377	0.313397184	0.404925817	0.284658281	-0.401122184	1.777848283	0.924165142	-0.00610593	0.940770927	0.508237475	0.124805666	0.393272045	-0.658411632
40171	0	48	2	1	4	1	0	0	0	0	0	0	0	0	0	0	1	0	2.804647281	0.193393219	2.805265968	0.423963894	0.009738774	1.615957587	0.273804482	0.718014053	1.816145354	1.046665915	2.280593313	1.691310174	1.430243716	0.36832601	0.692374395	1.625969292	0.749184268	1.905815179	1.678535421	2.864459486	1.139647512	2.834393274	0.392790778	-0.850324458	1.91327887	0.302954302	1.168651507	2.409735772	2.477443371	2.184138405	0.811425898
40180	0	49	4	1	4	1	0	0	0	0	0	0	0	0	0	0	1	0	-0.143413915	-0.195335822	-0.143267063	-0.477689347	-0.044779527	-0.142110125	0.023421068	-0.135818793	-0.112100857	-0.170493119	-0.129555486	0.320268418	0.109660389	-0.285538389	-0.23873089	-0.103353974	-0.214673292	-0.038828772	-0.088219468	0.304187573	-0.075469138	0.322572556	-0.470158094	-0.062652509	0.156147424	0.090846384	-0.000375865	0.670707266	0.246171897	0.471536128	0.379120742
40182	0	42	3	1	4	1	0	0	0	0	0	0	0	0	0	0	1	0	-0.262077082	-0.24360465	-0.261949222	0.000186871	1.216929721	-0.346313669	0.072722626	-0.284792976	-0.345333579	-0.18443121	-0.336154478	2.116553072	2.55414442	-0.37466248	-0.320346292	-0.307916658	-0.29036308	-0.281959129	-0.296932942	-0.239179488	-0.715995744	-0.170313019	-0.012795192	1.200742103	-0.524595554	0.07244523	-0.271553755	-0.213850486	-0.34945622	-0.265067002	-0.02436407
43057	0	42	3	2	3	1	0	0	0	0	0	0	0	0	1	0	0	0	-0.402591456	-0.235476083	-0.402486085	-0.594904268	0.040892088	-0.414502098	0.079815921	-0.359458693	-0.421719068	-0.186008662	-0.424267445	-0.625530441	-0.597694616	-0.388473477	-0.349227798	-0.371724252	-0.321964006	-0.356154775	-0.36318625	-1.04686239	-0.480508021	-1.02812349	-0.470158094	0.023133545	-1.03078905	0.120921387	-0.911898182	-0.905851448	-0.631866103	-0.964839976	0.136206416
43063	0	42	3	1	3	1	0	0	0	0	0	0	0	0	1	0	0	0	-0.395969429	-0.246117513	-0.395862998	0.054286066	1.980185933	-0.412241208	0.081203936	-0.356243423	-0.420070842	-0.185994605	-0.420742926	0.158969387	-0.030827199	-0.39171043	-0.347072462	-0.368960291	-0.318446278	-0.353262741	-0.360013557	-0.835962294	-0.858230329	-0.774097848	0.03898174	1.559483783	-0.990060837	0.117953459	-0.772891029	-0.88178185	-0.622997033	-0.904990971	-0.009953898
43064	0	41	5	1	3	1	0	0	0	0	0	0	0	0	1	0	0	0	-0.409083116	-0.24360465	-0.408983229	-0.712119189	-0.38746599	-0.425770371	0.084074602	-0.372873515	-0.432976623	-0.18602763	-0.433980603	-0.860147212	-0.684796921	-0.408218887	-0.35815568	-0.382277558	-0.327522017	-0.366681781	-0.372869187	-1.335123221	-0.842217163	-1.289731988	-0.6945248	-0.405796724	-1.406070435	0.280793773	-1.344871283	-1.262081509	-0.704919238	-1.298613269	-0.316684699
43095	0	57	1	5	5	4	0	0	0	0	0	0	0	0	1	0	0	0	0.158799394	-0.225708692	0.158994615	0.757575593	2.135952507	0.120153062	0.025584208	0.192853265	0.183870758	-0.135566793	0.12338056	-0.302932381	-0.339899892	-0.285106795	-0.24399949	0.183388516	-0.221122461	0.350100018	0.213497476	0.709410465	-0.329795879	0.758586719	0.71208186	2.120992499	0.545974599	-0.042908237	0.963558985	1.272447233	0.806323731	1.134478945	-0.104649313
44030	0	53	6	1	1	1	0	0	0	0	0	0	0	0	1	0	0	0	-0.283409786	-0.238928539	-0.28328534	0.162484454	0.50819181	-0.305255915	0.092614497	-0.310276969	-0.292342254	-0.183252582	-0.306818043	-0.082979158	-0.192387925	-0.360635686	-0.28231658	-0.291066841	-0.247505423	-0.275177806	-0.280447377	-0.008939208	-0.546444584	0.047694063	0.142535605	0.491057475	-0.335500282	0.266151995	-0.581471342	0.117106496	-0.108590931	0.043385559	0.379120742
44033	0	55	6	3	2	1	0	0	0	0	0	0	0	0	1	0	0	0	7.885978889	-0.04128637	7.87259409	0.207567117	1.980185933	3.714063087	-0.573425212	4.484643471	4.580910143	6.57216208	6.002070384	1.815950334	1.584780063	0.146055274	1.247972199	2.231971462	1.487907216	2.484222098	2.331737053	4.291949222	0.470862379	4.369921411	0.185683049	1.965017855	2.407835735	-0.122052983	2.581511098	3.565076509	4.965451102	3.565269274	1.037871455
44057	0	40	1	1	4	1	0	0	0	0	0	0	0	0	1	0	0	0	0.592860665	-0.178292053	0.593125357	0.036253001	-0.86255404	1.152927408	-0.515741488	1.578991944	1.061151893	0.136562992	1.026279315	-0.405577218	-0.488114298	1.376097212	1.238392927	1.017011014	1.141997264	0.856704699	0.97090032	1.363292861	0.188277112	1.384172256	0.021722763	-0.881519387	1.85509571	-0.385209262	2.034597708	1.489073622	1.221769675	1.470554123	-0.436083266
45118	0	49	3	1	4	1	0	0	0	0	0	0	0	0	0	1	0	0	4.271270689	-0.187687977	4.272124108	-0.126044583	1.512886212	3.442756341	-0.40037404	3.150901786	3.942887499	3.382296388	4.198346121	0.620871156	0.299318633	1.544418741	2.502856895	2.512801736	2.642894681	2.344606635	2.53391851	2.947345987	0.02814546	3.033443218	-0.133608034	1.497093925	2.786026278	0.06927944	2.216902172	3.414641517	4.405299268	3.196967709	0.053862577
45125	0	47	3	4	3	1	0	0	0	0	0	0	0	0	0	1	0	0	-0.239707371	-0.212598101	-0.239575931	-0.261292569	-0.613327522	-0.198180186	0.031262449	-0.158444768	-0.170586266	-0.176908894	-0.200045859	-0.420240766	-0.492328925	-0.322655444	-0.252620835	-0.205339705	-0.221708749	-0.17086511	-0.192420681	0.027899237	-0.160244718	0.047694063	-0.263050365	-0.647557422	0.019416997	0.063343584	-0.041394369	0.628585468	0.255507761	0.480743667	0.212374468
45144	0	46	3	3	3	1	0	0	0	0	0	0	0	0	0	1	0	0	1.412095761	-0.240545512	1.412491571	-0.351457893	1.668652785	0.548817721	-0.091225333	0.86448747	0.766952563	0.069882184	0.839687149	0.848156153	0.79804957	-0.361067279	-0.252141872	0.440569925	-0.210569276	0.699138676	0.488775306	1.980336811	-0.717879646	2.114022049	-0.349345252	1.653068569	0.598339444	-0.031036525	0.940770927	2.07276139	1.875280149	1.884893384	0.626152259
45147	0	47	2	4	4	1	0	0	0	0	0	0	0	0	0	1	0	0	1.115808204	-0.204513236	1.116156593	-0.522772009	-0.86255404	0.783950234	-0.312045838	1.245556523	0.805942836	0.078893104	0.891518306	0.584212285	0.45385498	-0.020108286	0.548685308	0.675580523	0.672966821	0.683182623	0.71117491	1.823773421	-0.028371593	1.877057831	-0.513305537	-0.881519387	1.331447266	-0.375316169	1.875081303	1.633491214	1.422490749	1.70995014	0.022983637
45155	0	40	4	1	3	1	0	0	0	0	0	0	0	0	0	1	0	0	1.086179448	-0.117109292	1.086523096	0.523145751	0.087622061	0.556052567	-0.089422717	0.718014053	0.492248369	0.006805744	0.663461216	2.09455775	2.357461797	0.359694137	0.424154766	0.622370576	0.426725839	0.66124305	0.628747085	1.298825582	0.46144287	1.289386568	0.487715154	0.069925938	1.389630426	-0.203176347	1.783929071	1.206255837	0.834331323	1.221950567	-0.520485701
46002	0	41	3	4	5	1	0	0	0	0	0	0	0	0	0	0	1	0	-0.320593874	-0.246248619	-0.32047538	-0.649003462	-0.122662814	-0.323343031	-0.017318062	-0.23704026	-0.330800841	-0.184045543	-0.321330767	0.005002131	-0.227509822	-0.369051762	-0.308180616	-0.291362452	-0.27711297	-0.264806372	-0.279980804	-0.202341043	-0.827145949	-0.122920175	-0.634118379	-0.140639831	-0.387865126	-0.674087584	0.011018164	-0.243937484	-0.274302516	-0.08091622	0.502636501
46032	0	49	5	1	4	1	0	0	0	0	0	0	0	0	0	0	1	0	-0.360148263	-0.216312768	-0.360036099	-0.315391763	-0.80024741	-0.333471816	0.074615373	-0.294200618	-0.354903919	-0.185299863	-0.368911769	-0.625530441	-0.534475202	-0.22619426	-0.219572345	-0.27599069	-0.207051547	-0.280961876	-0.274070885	-0.451000546	-0.235600789	-0.445191512	-0.073201613	-0.81912953	-0.213315645	0.136750336	-0.269274949	-0.370302877	-0.437680134	-0.481444172	-0.829275098
48105	0	47	2	5	5	1	0	0	1	0	0	0	0	0	0	0	0	0	-0.227855869	-0.13524561	-0.227722532	1.289551006	0.640593398	-0.178284358	0.065872683	-0.173925698	-0.184764547	-0.178422729	-0.221814945	-0.398245444	-0.389070548	-0.184113878	-0.114200348	-0.104832028	-0.089207649	-0.094674958	-0.09755092	0.138414571	0.225955147	0.114044044	0.03898174	0.639233386	0.214330584	0.01724177	0.284474859	0.40594168	0.036114959	0.264366498	-0.374325387
48108	0	42	3	4	5	1	0	0	1	0	0	0	0	0	0	0	0	0	-0.399302664	-0.192276684	-0.399241217	-0.171127245	-0.38746599	-0.402564601	0.082882171	-0.356362507	-0.415693298	-0.185992622	-0.420846588	-1.109427532	-0.777518729	-0.321144866	-0.318334645	-0.356249026	-0.302440614	-0.348236584	-0.351832984	-0.921611678	0.018725951	-0.950399227	-0.176755477	-0.405796724	-0.704963351	0.213322878	-0.772891029	-0.88178185	-0.630465724	-0.964839976	-1.185412203
48126	0	42	3	1	5	1	0	0	1	0	0	0	0	0	0	0	0	0	-0.128599537	0.221799501	-0.128450314	-0.558838138	-0.613327522	0.129196621	-0.040752075	0.043998166	0.144880486	-0.149804047	0.030084478	-0.874810761	-0.732562701	0.230216038	0.052478993	0.171564084	0.001080712	0.208490048	0.163729733	0.479170185	1.054871932	0.379443969	-0.547823492	-0.647557422	0.828162928	0.528912551	0.332329781	0.875298855	0.484236427	0.715535915	-0.073770374
48130	0	43	3	5	4	1	0	0	1	0	0	0	0	0	0	0	0	0	0.360274933	-0.210631512	0.3605024	0.793641723	-0.535444235	1.192719064	0.075029975	0.710869009	1.167489	0.044651608	0.736024835	-1.197408821	-0.815450378	0.03599889	1.190496564	1.758994159	1.446867052	1.885870113	1.849612039	1.271196749	-0.103727665	1.317822275	0.746599815	-0.553972636	1.85509571	0.424045763	0.826830638	2.560170763	2.262718501	2.078251705	-1.481850024
48132	0	41	3	1	4	1	0	0	1	0	0	0	0	0	0	0	0	0	2.567617235	0.883884376	2.568197985	-0.026862726	-0.519867577	3.406582109	4.698326359	-1.139697578	3.428924814	1.760330782	3.348315147	-0.368918348	-0.430514387	4.39725285	2.071789633	2.246752003	1.341335202	2.185046106	2.051793497	2.726315318	1.271520637	2.682736174	-0.038683658	-0.538375171	2.873301018	2.82213156	0.416645595	2.06674399	2.206703318	2.492590966	0.399706702
48134	0	42	3	5	5	1	0	0	1	0	0	0	0	0	0	0	0	0	0.589897789	0.057917106	0.590162007	-0.585887735	-0.86255404	2.104309729	0.619005516	1.043113589	1.532579735	0.219463456	1.129941628	-0.955460276	-0.708679811	8.022639616	4.169650307	2.483240655	2.924312947	1.6106282	2.036241077	1.372502472	1.120808494	1.308343706	-0.573711958	-0.881519387	2.931484179	1.765549204	1.487684318	1.32660383	1.147082764	1.369271193	-1.290400598
48135	0	50	3	5	5	1	0	0	1	0	0	0	0	0	0	0	0	0	-0.33570454	-0.128690314	-0.335736631	-0.15309418	-0.74572911	-0.295850614	0.162583052	-0.349098378	-0.317685931	-0.184171696	-0.325477259	-0.493558507	-0.519724005	-0.192745751	-0.212866854	-0.268600419	-0.208224123	-0.273781652	-0.268783062	-0.285227544	0.414345326	-0.340927256	-0.323456786	-0.764538404	-0.03003869	0.940465229	-0.731872525	-0.394372476	-0.427410684	-0.320312237	-0.378442579
48145	0	44	3	5	4	1	0	0	1	0	0	0	0	0	0	0	0	0	0.059543062	-0.245636791	0.059722397	2.569898608	5.064364096	-0.011882887	0.073533803	-0.036979007	0.008414531	-0.157012783	-0.01863681	0.246950677	0.137757907	-0.162534195	0.009851231	-0.023539054	0.056191789	-0.036834266	-0.013567853	0.856764245	-0.8280879	0.967115231	2.446609092	5.053315795	0.525610493	0.148424186	0.448548876	0.833177057	0.512244018	0.752366071	0.103268881
48180	0	40	3	2	5	1	0	0	1	0	0	0	0	0	0	0	0	0	-0.367999883	-0.250121269	-0.367888976	-0.297358698	-0.86255404	-0.376700025	0.089486958	-0.343739595	-0.378829768	-0.185573795	-0.383320831	-0.024324965	-0.213461063	-0.374446683	-0.32590227	-0.341172874	-0.29722265	-0.32444212	-0.331925886	-0.487838991	-1.304715051	-0.369362962	-0.297568319	-0.881519387	-0.690417561	0.294050518	-0.786563864	-0.334198479	-0.399403092	-0.412387628	0.337948822
48205	0	40	3	1	2	1	0	0	1	0	0	0	0	0	0	0	0	0	-0.387258575	-0.162996362	-0.387298917	-0.026862726	-0.86255404	-0.384658356	0.089766363	-0.350646471	-0.396198162	-0.185855296	-0.403120332	-0.522885604	-0.502865494	-0.318339507	-0.305785798	-0.335704074	-0.288017928	-0.325638824	-0.330370645	-0.773336938	0.29189171	-0.824334262	-0.038683658	-0.881519387	-0.582778714	0.291478314	-0.725036107	-0.743381657	-0.571649781	-0.785292963	0.191788508
48207	0	47	3	3	4	1	0	0	1	0	0	0	0	0	0	0	0	0	-0.385036418	-0.086736421	-0.385076405	-0.694086124	-0.80024741	-0.344685829	0.086233235	-0.320399115	-0.368727743	-0.185674717	-0.389540569	-1.535403607	-0.909577062	-0.224467885	-0.229151618	-0.268304808	-0.219363597	-0.266601428	-0.266139151	-0.727288882	0.593315995	-0.809168552	-0.729042755	-0.81912953	-0.216224803	0.431960238	-0.460694635	-0.364285478	-0.460086208	-0.522878098	-1.380978821
48209	0	51	5	3	2	1	0	0	1	0	0	0	0	0	0	0	0	0	-0.389332588	-0.099409993	-0.389373262	-0.612937333	-0.332947689	-0.391169718	0.069748309	-0.343501427	-0.400806103	-0.185876562	-0.405193579	-0.412908992	-0.472660663	-0.350924828	-0.316993546	-0.352849501	-0.292708232	-0.344187735	-0.346078589	-0.773336938	0.555637959	-0.848030684	-0.599600424	-0.351205599	-0.620597768	-0.017186194	-0.595144177	-0.659138062	-0.54224181	-0.71163265	0.1959057
48213	0	45	3	5	5	1	0	0	1	0	0	0	0	0	0	0	0	0	-0.363851858	-0.221994025	-0.363740287	-0.432606684	-0.20833443	-0.36512427	0.067495038	-0.314087659	-0.369791114	-0.185472873	-0.376997429	-0.310264155	-0.382046169	-0.346824689	-0.31009647	-0.332452355	-0.285262374	-0.319655304	-0.324927298	-0.543096658	-0.292117843	-0.530498631	-0.42701065	-0.226425885	-0.492594815	0.056418419	-0.444742995	-0.31614628	-0.406871783	-0.416991398	0.125913436
48214	0	48	4	4	5	1	0	0	1	0	0	0	0	0	0	0	0	0	-0.221930118	-0.225271673	-0.221795832	0.667410269	1.154623092	-0.342877117	0.081312093	-0.311586893	-0.329028556	-0.18274797	-0.295415188	2.219197909	2.048389104	-0.367325388	-0.324417483	-0.329496247	-0.297339908	-0.30948332	-0.320261572	0.202881849	-0.395732441	0.246744006	0.625786973	0.335082832	-0.553687134	0.204992893	-0.663508351	-0.183763488	-0.24862889	-0.159180302	2.046583485
48215	0	46	5	1	2	1	0	0	1	0	0	0	0	0	0	0	0	0	-0.383851268	-0.212379591	-0.383742898	-0.252276036	-0.192757772	-0.382487902	0.079915065	-0.338738063	-0.399388275	-0.185870254	-0.404571605	-0.471563185	-0.450885087	-0.26978522	-0.286148289	-0.33614749	-0.277171599	-0.334414653	-0.334258749	-0.718079271	-0.122566683	-0.729548575	-0.254420876	-0.21082842	-0.489685657	0.137937507	-0.510828363	-0.69524246	-0.556712399	-0.748462806	-0.27551278
48218	0	46	2	5	5	1	0	0	1	0	0	0	0	0	0	0	0	0	-0.371110903	-0.243670203	-0.371000494	0.306748973	-0.348524346	-0.399670662	0.092821798	-0.368425724	-0.400451646	-0.185752211	-0.394309036	0.855487927	0.404684324	-0.384804931	-0.346449809	-0.373557039	-0.319560225	-0.359784777	-0.365379141	-0.543096658	-0.707518186	-0.483105787	0.280607424	-0.366803064	-0.926059361	0.426024382	-1.210421741	-0.809573054	-0.547843328	-0.665594954	2.231857124
48219	0	40	6	5	2	1	0	0	1	0	0	0	0	0	0	0	0	0	-0.396932363	-0.241485104	-0.396826087	-0.685069592	-0.86255404	-0.413272174	0.078743364	-0.358386936	-0.424395218	-0.186009383	-0.424371107	0.782170186	0.706732638	-0.359772498	-0.339361148	-0.369994929	-0.317684103	-0.357929886	-0.363435089	-0.973185501	-0.607671392	-0.940920658	-0.668636334	-0.881519387	-0.902786097	0.103905267	-0.807073116	-1.041242941	-0.661274075	-1.070726676	-0.590477964
48222	0	46	4	4	5	1	0	0	1	0	0	0	0	0	0	0	0	0	-0.393036182	-0.205605785	-0.393077449	-0.667036527	0.072045403	-0.411951814	0.072452233	-0.35409991	-0.419202423	-0.185976403	-0.417218407	0.745511315	0.411708703	-0.388041883	-0.346880877	-0.373896991	-0.319208452	-0.360044063	-0.365503561	-0.800965771	-0.292117843	-0.79779427	-0.651377357	0.054328474	-0.995879153	-0.153710881	-0.722757302	-0.978060244	-0.632332897	-0.909594741	1.63486429
48223	0	50	4	5	5	1	0	0	1	0	0	0	0	0	0	0	0	0	-0.216004367	-0.219153396	-0.215869133	0.279699376	-0.551020892	-0.210841167	0.026575647	-0.150108882	-0.221982534	-0.179486017	-0.234254423	0.136974065	0.074538492	-0.200082843	-0.164012565	-0.160998083	-0.146663878	-0.148526636	-0.155094873	-0.045777653	-0.339215388	-0.00917735	0.254718958	-0.5695701	0.193966478	-0.157668118	0.389299925	0.285593687	-0.019900224	0.227536341	-0.374325387
48224	0	41	3	5	5	1	0	0	1	0	0	0	0	0	0	0	0	0	-0.399747095	-0.225053163	-0.399670903	-0.234242971	-0.737940781	-0.412259295	0.091559967	-0.370831223	-0.42030124	-0.185995506	-0.42095025	-0.258941736	-0.403119307	-0.385452321	-0.346641395	-0.372123327	-0.319618854	-0.357770325	-0.3638239	-0.970422617	-0.348634896	-0.962721366	-0.280309342	-0.756739672	-0.998788312	0.522976696	-1.235488605	-0.929921047	-0.627664965	-0.891179663	0.337948822
48226	0	52	3	3	4	1	0	0	1	0	0	0	0	0	0	0	0	0	-0.37140719	-0.248958141	-0.371296828	-0.369490958	-0.86255404	-0.370912147	0.063529282	-0.308371623	-0.383792166	-0.185642278	-0.385290414	-0.310264155	-0.403119307	-0.320929069	-0.300517198	-0.335704074	-0.280923842	-0.327832781	-0.33021512	-0.524677435	-1.00800052	-0.445191512	-0.073201613	-0.881519387	-0.472230709	-0.104245415	-0.205468387	-0.610998864	-0.503964768	-0.541293176	-0.090239141
48232	0	44	4	1	4	1	0	0	1	0	0	0	0	0	0	0	0	0	-0.36903689	-0.236590483	-0.368926149	-0.585887735	-0.86255404	-0.350111963	0.061456273	-0.308371623	-0.361461374	-0.185449444	-0.376168131	-0.852815438	-0.674260352	-0.329776739	-0.28231658	-0.290919036	-0.255713456	-0.274978356	-0.282313667	-0.533887047	-0.480508021	-0.502062925	-0.573711958	-0.881519387	-0.393683443	0.211739983	-0.515385974	-0.147659089	-0.341987529	-0.311104698	-0.734579683
48235	0	47	2	2	4	1	0	0	1	0	0	0	0	0	0	0	0	0	-0.388147437	-0.170644208	-0.388187922	-0.450639749	-0.535444235	-0.384115742	0.088162035	-0.347907537	-0.393894191	-0.185867911	-0.404467943	-0.977455598	-0.684796921	-0.360635686	-0.314455039	-0.327722582	-0.286962609	-0.311278376	-0.319017378	-0.727288882	0.084662514	-0.756088567	-0.444269628	-0.553972636	-0.550777976	0.367852994	-0.715920884	-0.394372476	-0.487627006	-0.582727102	-0.993962776
48236	0	47	4	5	5	1	0	0	1	0	0	0	0	0	0	0	0	0	-0.390962169	-0.249213798	-0.390854937	-0.495722411	-0.86255404	-0.411626246	0.083020973	-0.362840681	-0.416756669	-0.185952794	-0.4142122	1.23674018	0.748878915	-0.386747102	-0.347455633	-0.374369969	-0.320263771	-0.360462909	-0.366110105	-0.82491076	-1.041910752	-0.744714285	-0.487417071	-0.881519387	-1.03078905	0.338965162	-1.096481452	-0.905851448	-0.61086041	-0.895783432	1.531934491
48237	0	53	2	5	5	1	0	0	1	0	0	0	0	0	0	0	0	0	-0.359111257	-0.226582732	-0.358998927	1.460865121	3.101705265	-0.379774834	0.080059274	-0.327782328	-0.382019881	-0.185591817	-0.383839142	0.05632455	-0.12916851	-0.38415754	-0.340079593	-0.339842626	-0.311879851	-0.316862995	-0.329904072	-0.478629379	-0.508766548	-0.435712944	1.38518198	3.088035288	-0.713690825	0.105883885	-0.451579412	-0.406407275	-0.438613721	-0.435406476	0.379120742
48240	0	40	2	5	5	1	0	0	1	0	0	0	0	0	0	0	0	0	-0.359259401	-0.24605196	-0.359147094	-0.585887735	-0.122662814	-0.369284307	0.022429629	-0.26097616	-0.383614938	-0.18568553	-0.37658278	-0.39091367	-0.360973031	-0.388041883	-0.347743011	-0.300969804	-0.320205142	-0.26121626	-0.288845684	-0.451000546	-0.869533739	-0.378841531	-0.573711958	-0.140639831	-0.664235139	-0.701788245	0.232062326	-0.623033664	-0.546909742	-0.200614228	0.197964296
48241	0	40	4	1	4	1	0	0	1	0	0	0	0	0	0	0	0	0	-0.403628462	-0.229991486	-0.403538074	-0.486705879	0.305695264	-0.415768196	0.081113805	-0.363186025	-0.423331847	-0.186014519	-0.426299226	-0.882142535	-0.693928614	-0.386962899	-0.350233622	-0.371576447	-0.323605612	-0.355536478	-0.363124041	-1.061597768	-0.358054405	-1.056559197	0.142535605	0.288290439	-1.054062314	0.108258228	-0.936965046	-0.984077644	-0.650537831	-1.02929275	0.276190943
48244	0	42	2	5	5	1	0	0	1	0	0	0	0	0	0	0	0	0	-0.380443961	-0.239300006	-0.380335045	0.117401792	-0.815824068	-0.359517264	0.112380186	-0.356957927	-0.366246543	-0.18556118	-0.380729273	-1.014114468	-0.790162612	-0.327834567	-0.312970252	-0.302300052	-0.293998066	-0.277571214	-0.294444555	-0.690450437	-0.646291378	-0.644241456	0.099388161	-0.834726994	-0.489685657	0.447789187	-0.795679087	-0.406407275	-0.466621312	-0.513670559	-0.559599025
48245	0	44	4	1	2	1	0	0	1	0	0	0	0	0	0	0	0	0	-0.40331736	-0.238666327	-0.403226922	1.623162705	1.980185933	-0.41580437	0.082628003	-0.363590911	-0.425777601	-0.186019493	-0.428154781	-0.786829471	-0.563275157	-0.378331026	-0.340798039	-0.370423564	-0.31440089	-0.357909941	-0.362548601	-1.016470673	-0.555864093	-0.990209215	1.540512777	1.965017855	-0.992969995	0.16049376	-0.905061765	-1.018376822	-0.661740868	-1.079934215	-0.755165643
48246	0	52	3	5	5	1	0	0	1	0	0	0	0	0	0	0	0	0	2.18244341	-0.124757137	2.182962514	3.417452654	2.369602368	1.223467162	0.088874068	0.691815556	1.514856884	0.475373585	1.544590884	0.906810346	0.79804957	0.452486774	0.515157854	0.985971878	0.508806166	1.115990559	1.005115644	2.311882814	0.131760058	2.360464837	3.257781031	2.354954464	1.680546229	0.068487993	1.533260434	2.024622192	1.963970856	1.894100923	0.230901831
48253	0	48	3	4	1	1	0	0	1	0	0	0	0	0	0	0	0	0	-0.379406954	-0.245396431	-0.379297873	-0.306375231	0.50819181	-0.403649828	0.071280533	-0.337070886	-0.409667529	-0.18590846	-0.406644851	0.525558092	0.33444053	-0.389768258	-0.349610969	-0.368369069	-0.322081263	-0.35156741	-0.359640299	-0.607563936	-0.770628896	-0.549455769	-0.306197808	0.491057475	-0.923150203	-0.080501991	-0.515385974	-0.797538254	-0.562313917	-0.647179876	1.264317013
48255	0	48	2	4	4	1	0	0	1	0	0	0	0	0	0	0	0	0	-0.361925989	-0.234427236	-0.361814109	0.802658256	1.34154298	-0.372359117	0.080825386	-0.331593019	-0.372095084	-0.18552874	-0.380729273	-0.302932381	-0.36799741	-0.362793654	-0.322501628	-0.345311426	-0.29622596	-0.331622344	-0.337213709	-0.56151588	-0.593542128	-0.521020062	0.194312537	1.091559852	-0.611870294	0.138531093	-0.576913731	-0.424459474	-0.433478995	-0.472236632	0.399706702
48257	0	40	3	1	3	1	0	0	1	0	0	0	0	0	0	0	0	0	-0.397080507	-0.2391689	-0.396989071	-0.67605306	-0.86255404	-0.400394147	0.125178762	-0.36883061	-0.415161613	-0.185967212	-0.415248823	-0.654857538	-0.584348295	-0.379625807	-0.318382541	-0.355214388	-0.286610836	-0.346780594	-0.346389637	-0.860828244	-0.537025075	-0.83096926	-0.660006845	-0.881519387	-0.739873247	1.985175874	-1.258276663	-0.809573054	-0.591721889	-0.656387415	-1.014548736
48258	0	58	3	3	3	1	0	0	1	0	0	0	0	0	0	0	0	0	-0.385332706	-0.230865525	-0.385224572	-0.459656282	0.001950445	-0.38845665	0.060194442	-0.329092253	-0.393185277	-0.185804474	-0.39762623	-0.581539797	-0.599099492	-0.375094074	-0.339600629	-0.353884139	-0.313814602	-0.336010258	-0.345300968	-0.745708104	-0.395732441	-0.729548575	-0.599600424	-0.015860116	-0.783510618	-0.054779949	-0.63160507	-0.641085863	-0.541308224	-0.688613802	0.58498034
48263	0	55	1	4	5	1	0	0	1	0	0	0	0	0	0	0	0	0	-0.143413915	-0.169770168	-0.143267063	0.33379857	-0.761305767	-0.066144236	0.091037208	-0.14653636	-0.039437167	-0.168420607	-0.110896269	-0.537549152	-0.490924049	-0.112900923	-0.109889675	-0.032407378	-0.10386485	0.003055867	-0.026009789	0.442331741	0.197696621	0.436315381	0.306495891	-0.780135869	0.493609755	0.103509543	0.302705305	0.766985661	0.390877788	0.623460524	-0.149938425
48264	0	41	3	5	4	1	0	0	1	0	0	0	0	0	0	0	0	0	-0.382962405	-0.211724061	-0.38300206	1.596113107	0.118775375	-0.396595853	0.08940584	-0.365103278	-0.406122959	-0.185909542	-0.408096124	0.173632936	-0.009754061	-0.358046124	-0.323172177	-0.355362193	-0.298336597	-0.344985538	-0.348100403	-0.653611992	-0.207342263	-0.644241456	1.514624311	-0.234224617	-0.710781667	0.281783083	-0.911898182	-0.701259859	-0.561380331	-0.743859037	0.276190943
48269	0	45	3	2	4	1	0	0	1	0	0	0	0	0	0	0	0	0	-0.292446556	-0.232482498	-0.292323557	3.345320395	3.01603365	-0.316469927	0.065061506	-0.239421942	-0.322825558	-0.184153674	-0.325477259	0.041661002	-0.037851578	-0.349198454	-0.289979998	-0.273773609	-0.26040376	-0.248650868	-0.263028667	-0.137873765	-0.442829986	-0.103963037	3.188745121	3.002249234	-0.315136176	0.0118995	0.074824726	-0.159693889	-0.294841416	-0.108538837	-0.047008626
48270	0	47	7	1	1	1	0	0	1	0	0	0	0	0	0	0	0	0	-0.39999894	-0.223523594	-0.399907971	-0.585887735	-0.68342248	-0.416274635	0.077030879	-0.358863273	-0.425033241	-0.186012519	-0.425044912	0.415581481	0.21502608	-0.387394493	-0.347647218	-0.373896991	-0.320322399	-0.359744887	-0.365565771	-0.936347056	-0.301537352	-0.933337803	-0.573711958	0.030932277	-1.065698946	-0.017186194	-0.823024757	-1.086373438	-0.664541627	-1.043104058	1.140801254
48277	0	40	3	5	5	1	0	0	1	0	0	0	0	0	0	0	0	0	-0.363703714	-0.218934887	-0.363592119	0.946922774	0.383578551	-0.342334503	0.090613593	-0.333260196	-0.352068262	-0.185285445	-0.368393457	-0.80149302	-0.670748162	-0.325460802	-0.25980529	-0.289588787	-0.229916781	-0.282557481	-0.281224998	-0.56151588	-0.358054405	-0.5399772	1.212592206	0.459862546	-0.326772808	0.183762315	-0.435627772	-0.225885285	-0.37419626	-0.366349932	-0.987786989
48287	0	46	3	5	5	1	0	0	1	0	0	0	0	0	0	0	0	0	-0.400917431	-0.245287176	-0.400811792	-0.766218384	-0.86255404	-0.415352192	0.081789786	-0.362781139	-0.422871053	-0.186011599	-0.425376631	-0.39091367	-0.403119307	-0.380273197	-0.347695115	-0.373231867	-0.322315779	-0.358827414	-0.365363589	-1.03028509	-0.749905976	-0.984522074	-0.746301733	-0.881519387	-1.024970734	0.181744124	-0.984819968	-1.031615101	-0.659406902	-1.070726676	-0.226106476
48291	0	46	4	5	5	1	0	0	1	0	0	0	0	0	0	0	0	0	-0.399273035	-0.247625231	-0.399167133	-0.37850749	-0.86255404	-0.420362323	0.082033139	-0.367294426	-0.427461271	-0.18601223	-0.425635787	1.823282108	1.409170578	-0.395810569	-0.351718409	-0.379484036	-0.323019324	-0.365608736	-0.370822488	-0.913323028	-0.884604954	-0.850874255	-0.375233718	-0.881519387	-1.167519477	0.186809388	-1.105596675	-1.127291756	-0.662674454	-1.089141754	3.014123596
48292	0	42	3	1	3	1	0	0	1	0	0	0	0	0	0	0	0	0	-0.381480967	-0.225053163	-0.381372218	-0.360474425	1.030009833	-0.395329754	0.078563103	-0.344335015	-0.403818988	-0.185897287	-0.407163163	-0.046320287	-0.087022234	-0.371209731	-0.323603244	-0.350928031	-0.295287899	-0.338802568	-0.342501532	-0.672031215	-0.452249494	-0.644241456	-0.35797474	1.013572531	-0.731145773	0.048108221	-0.563240896	-0.635068463	-0.550644087	-0.70702888	-0.174641577
48298	0	40	3	5	3	1	0	0	1	0	0	0	0	0	0	0	0	0	-0.404221037	-0.239147049	-0.404115927	-0.658019995	-0.379677661	-0.413489219	0.075760034	-0.360411366	-0.423686304	-0.186015438	-0.426485818	-1.036109791	-0.734670015	-0.370130746	-0.340606453	-0.368960291	-0.316394269	-0.355955324	-0.361553246	-1.096594291	-0.555864093	-1.072672763	-0.642747868	-0.397997992	-0.955150941	-0.122052983	-0.800236699	-0.978060244	-0.650537831	-1.015481441	-1.485967216
48299	0	43	4	5	2	1	0	0	1	0	0	0	0	0	0	0	0	0	-0.326075194	-0.10443572	-0.325957577	1.686278432	-0.278429388	-0.300372393	0.097057947	-0.325519731	-0.327610728	-0.184712351	-0.344965774	-0.588871571	-0.490221611	-0.125848733	-0.190834528	-0.253080852	-0.199429803	-0.262014063	-0.257274271	-0.202341043	0.433184343	-0.255620137	1.600919198	-0.296614474	0.039781103	0.28574032	-0.380936433	-0.31614628	-0.405471404	-0.398576319	-0.47519659
48303	0	48	1	4	1	1	0	0	1	0	0	0	0	0	0	0	0	0	0.761744573	10.34754641	0.75462792	-0.67605306	-0.519867577	1.634044703	0.273804482	0.92402951	1.443965479	0.311374841	1.285435099	-0.26627351	-0.424192445	4.872005879	1.913731637	1.404261181	1.018876773	1.090061973	1.12020355	1.630371585	5.369007014	1.137729468	-0.660006845	-0.538375171	2.727843117	0.232119755	1.943445476	1.194221038	1.021048601	1.18512041	1.017285496
48305	0	45	2	5	3	1	0	0	1	0	0	0	0	0	0	0	0	0	-0.192301362	-0.247341168	-0.192162334	0.928889709	0.344636908	-0.160197241	0.071731187	-0.171544017	-0.129823708	-0.175124732	-0.18035002	-0.478894959	-0.45650459	-0.345745704	-0.200892764	-0.138827272	-0.15194047	-0.102652984	-0.12087955	0.202881849	-1.017420029	0.313093987	0.876042146	0.3272841	0.124146686	0.094407897	0.090776367	0.724863863	0.283515353	0.517573824	-0.252868224
48306	0	42	3	5	5	1	0	0	1	0	0	0	0	0	0	0	0	0	-0.235263058	-0.243670203	-0.235130906	6.383891816	7.377497718	-0.323885645	0.089360775	-0.348383874	-0.327787956	-0.183937412	-0.321330767	0.855487927	0.791025191	-0.306902275	-0.264115962	-0.295648809	-0.239883678	-0.289139353	-0.289001208	0.184462627	-0.704692333	0.256222575	6.096882818	7.36953925	-0.274407964	0.221435214	-0.611095818	-0.201815687	-0.304644073	-0.228236846	0.687910139
48308	0	49	3	4	3	1	0	0	1	0	0	0	0	0	0	0	0	0	-0.155265417	-0.244369434	-0.155120462	4.697800256	1.692017772	-0.218076014	0.101654618	-0.332783859	-0.229071675	-0.179828432	-0.237364292	0.34226374	0.292294254	-0.268706236	-0.122821693	-0.193515272	-0.077481888	-0.209558539	-0.184644471	0.322606795	-0.733892811	0.398401106	4.293319676	1.676464765	0.135783318	0.26773489	-0.444742995	0.315680685	-0.03390402	0.190706185	-0.481372378
48314	0	46	3	4	2	1	0	0	1	0	0	0	0	0	0	0	0	0	0.069913126	-0.07318881	0.068612446	-0.189160309	0.656170055	0.045995885	-0.00388857	0.097586002	0.029681953	-0.160076496	-0.033149534	-0.016993191	0.09561163	-0.028740159	0.043857648	0.202603219	0.061468381	0.2543637	0.215052718	0.783087355	0.338989254	0.768065287	-0.194014455	0.639233386	0.714705765	-0.058737186	0.758466464	0.815124858	0.358202264	0.632668063	-0.637825672
48315	0	41	3	5	5	1	0	0	1	0	0	0	0	0	0	0	0	0	0.301017421	-0.176106954	0.301235404	0.07231913	1.255871365	0.127387909	-0.108350189	0.432212264	0.21577189	-0.102767044	0.303752986	0.452240351	0.109660389	-0.216914996	-0.165449456	-0.091529541	-0.143732438	-0.054784825	-0.080443258	1.105423747	-0.084888647	1.147208037	0.056240718	1.099358584	0.449972384	-0.367401694	1.282591796	0.700794264	0.428221243	1.000969628	0.934941656
48318	0	46	3	4	1	1	0	0	1	0	0	0	0	0	0	0	0	0	-0.403954379	-0.124101607	-0.40392331	-0.847367175	-0.473137605	-0.41310939	0.064160198	-0.356124339	-0.424554724	-0.186018267	-0.426703509	-1.014114468	-0.684796921	-0.381567978	-0.330787699	-0.368369069	-0.301268038	-0.359226315	-0.360091319	-1.036731818	0.084662514	-1.074568477	-0.823967131	-0.686551083	-0.949332625	-0.535584279	-0.672623574	-0.978060244	-0.655205763	-0.978651284	-0.298157335
48319	0	45	7	1	2	1	0	0	1	0	0	0	0	0	0	0	0	0	-0.407776488	-0.249213798	-0.407671947	-0.387524022	-0.86255404	-0.420416585	0.081185909	-0.367246792	-0.429410785	-0.18602535	-0.431326848	-1.358707851	-0.881479544	-0.387178696	-0.347838804	-0.375848023	-0.320615543	-0.362297856	-0.36761869	-1.269734981	-1.041910752	-1.202529155	-0.383863207	-0.881519387	-1.150064529	0.057209867	-1.007608026	-1.171820514	-0.690682046	-1.205156747	-1.859602386
48321	0	53	3	5	5	1	0	0	1	0	0	0	0	0	0	0	0	0	-0.310964529	-0.142893455	-0.310844493	0.324782038	-0.332947689	-0.319725608	0.104448674	-0.331473935	-0.312191847	-0.183739172	-0.317184274	0.01966568	-0.220485443	-0.326539786	-0.284232434	-0.311463987	-0.259231184	-0.302103646	-0.304242579	-0.137873765	0.263633183	-0.170313019	0.297866402	-0.351205599	-0.312227018	0.277430122	-0.542731644	-0.117572091	-0.253296822	-0.163784072	0.811425898
48322	0	40	4	1	3	1	0	0	1	0	0	0	0	0	0	0	0	0	-0.329334357	-0.209975982	-0.329217262	-0.549821606	0.056468746	-0.349207608	0.017742826	-0.268716625	-0.365183172	-0.184867339	-0.347868319	0.679525349	0.348489289	-0.330424129	-0.295727561	-0.321071339	-0.271953635	-0.310081672	-0.314040604	-0.276017933	-0.292117843	-0.255620137	-0.539194003	0.038731009	-0.443139129	-0.377294788	-0.137104213	-0.448529073	-0.420408786	-0.361746163	0.687910139
48324	0	42	3	5	5	1	0	0	1	0	0	0	0	0	0	0	0	0	-0.399954497	-0.221775515	-0.39986352	-0.531788541	-0.792459082	-0.406362895	0.086116065	-0.36112587	-0.412857642	-0.18598271	-0.418877004	-1.065436887	-0.773304101	-0.394580527	-0.343719717	-0.360683188	-0.313580087	-0.343589383	-0.351055363	-0.918848795	-0.578470914	-0.887840673	-0.521935026	-0.811330797	-0.943514309	0.406238195	-1.030396084	-0.677190261	-0.566515056	-0.766877884	-0.04495003
48325	0	43	3	4	3	1	0	0	1	0	0	0	0	0	0	0	0	0	-0.404709912	-0.217842337	-0.404634513	-0.558838138	-0.714575795	-0.412512515	0.071731187	-0.357553348	-0.422534319	-0.186013978	-0.425677252	-1.351376077	-0.880777106	-0.377467839	-0.345348193	-0.364230518	-0.320263771	-0.347578397	-0.356032137	-1.065281613	-0.207342263	-1.075516334	-0.547823492	-0.733343476	-0.937695993	-0.157668118	-0.766054612	-0.851694851	-0.623463826	-0.91880228	-0.65429444
48330	0	48	3	4	3	1	0	0	1	0	0	0	0	0	0	0	0	0	-0.387554862	-0.22986038	-0.387447085	-0.513755476	0.967703203	-0.369646049	0.077084957	-0.325519731	-0.386982279	-0.185793661	-0.39762623	-1.065436887	-0.780328481	-0.284243608	-0.276569016	-0.322992809	-0.260990048	-0.320652557	-0.319328426	-0.718079271	-0.386312932	-0.699217155	0.634416462	0.951182673	-0.428593339	0.121119249	-0.435627772	-0.562859667	-0.521702909	-0.660991185	-0.777810199
48333	0	49	4	5	5	1	0	0	1	0	0	0	0	0	0	0	0	0	-0.085637841	0.105989275	-0.086963417	-0.351457893	-0.68342248	-0.122214297	0.0963369	-0.184643265	-0.07842744	-0.166564358	-0.094310299	0.202960032	0.004294698	-0.015792349	-0.151559511	-0.200905543	-0.180668585	-0.207564032	-0.209528343	0.534427853	1.215003583	0.436315381	-0.349345252	-0.702148547	0.374334276	0.249135875	0.049757862	0.339750284	0.096798075	0.301196654	1.037871455
48349	0	46	4	1	2	1	0	0	1	0	0	0	0	0	0	0	0	0	-0.268743552	-0.246139364	-0.268616759	0.703476399	1.777689387	-0.295488872	0.051632014	-0.194169992	-0.304571021	-0.183180494	-0.296451811	0.034329228	-0.087022234	-0.360419889	-0.296685489	-0.260027706	-0.265094065	-0.227309648	-0.247631771	0.05552807	-0.866707887	0.14247975	0.660304928	1.762250819	-0.236588909	-0.070608898	0.275359636	-0.045363295	-0.197281639	0.094027024	0.16502676
48352	0	45	3	1	3	1	0	0	1	0	0	0	0	0	0	0	0	0	-0.375851504	-0.233072475	-0.375741853	-0.576871203	-0.80024741	-0.38682881	0.113011101	-0.36053045	-0.39761599	-0.185716167	-0.391717478	0.510894544	0.116684769	-0.388473477	-0.31009647	-0.345015815	-0.273888385	-0.33640916	-0.33503637	-0.616773547	-0.452249494	-0.587370044	-0.56508247	-0.725544743	-0.681690087	1.316402772	-1.180797266	-0.629051063	-0.517034977	-0.518274328	-0.238458052
48353	0	45	3	5	5	1	0	0	1	0	0	0	0	0	0	0	0	0	-0.380740248	-0.240742171	-0.38063138	0.928889709	0.484826824	-0.397138466	0.086728955	-0.358982357	-0.39885659	-0.185835112	-0.401254411	0.048992776	-0.185363546	-0.390847242	-0.347599322	-0.361422215	-0.319384338	-0.342791581	-0.352144032	-0.63519277	-0.664188445	-0.587370044	0.876042146	0.467661279	-0.873694516	0.195990178	-0.886831319	-0.580911866	-0.509566286	-0.637972337	0.996699536
48358	0	43	3	1	4	1	0	0	1	0	0	0	0	0	0	0	0	0	-0.389925163	-0.186376917	-0.389817765	-0.549821606	-0.86255404	-0.361506847	0.098590171	-0.336832718	-0.385032766	-0.185811683	-0.399284827	-1.439357366	-0.900445368	-0.2302944	-0.235378145	-0.308064463	-0.225812765	-0.317660797	-0.307664112	-0.736498493	0.131760058	-0.772202134	-0.539194003	-0.881519387	-0.332591124	0.364885066	-0.522222392	-0.568877067	-0.526370841	-0.674802493	-1.603307186
48360	0	43	3	5	4	1	0	0	1	0	0	0	0	0	0	0	0	0	-0.327556632	-0.24205323	-0.327439252	1.578080043	-0.535444235	-0.374529571	0.103547366	-0.379583902	-0.375107969	-0.185155688	-0.360411459	1.258735502	0.910439641	-0.364304232	-0.335673128	-0.350928031	-0.31193848	-0.333816301	-0.343123629	-0.377323656	-0.646291378	-0.321970119	1.160815273	-0.553972636	-0.687508403	0.408216814	-1.121548315	-0.598964065	-0.477357556	-0.472236632	1.223145094
48361	0	41	3	5	5	1	0	0	1	0	0	0	0	0	0	0	0	0	0.607675043	-0.176106954	0.607942106	0.523145751	1.006644847	0.353476864	0.122925491	-0.019116395	0.339831849	-0.081681491	0.35765739	0.884815023	0.875317744	0.480540363	0.438523674	0.25729122	0.409137197	0.164610903	0.236826106	1.261987137	0.084662514	1.289386568	3.741032399	0.990176334	1.215080945	0.339360885	0.225225908	0.983612049	0.680289569	0.968743241	-0.366091003
48365	0	45	3	1	5	1	0	0	1	0	0	0	0	0	0	0	0	0	-0.382666118	-0.238928539	-0.382557558	0.252649779	3.093916936	-0.400213276	0.082186362	-0.346954865	-0.40594573	-0.185907379	-0.408199786	0.048992776	-0.108095372	-0.378546823	-0.337588982	-0.36127441	-0.31047276	-0.346780594	-0.352921653	-0.644402381	-0.634046016	-0.596848612	-0.470158094	3.080236556	-0.827147988	0.155745075	-0.656671934	-0.725329458	-0.560446745	-0.734651498	0.646738219
48366	0	46	3	5	5	1	0	0	1	0	0	0	0	0	0	0	0	0	-0.378518092	-0.245811599	-0.378408868	-0.820317578	-0.86255404	-0.359698135	0.020807274	-0.278005183	-0.38574168	-0.185719772	-0.385290414	-1.065436887	-0.771899225	-0.35351439	-0.295248598	-0.308064463	-0.265680353	-0.292530014	-0.298643708	-0.598354325	-0.77533865	-0.5399772	-0.798078665	-0.881519387	-0.425684181	-0.604835932	0.036085027	-0.604981465	-0.502564388	-0.426198937	-0.788103179
48367	0	42	4	5	5	1	0	0	1	0	0	0	0	0	0	0	0	0	-0.294816857	-0.207135354	-0.294842404	-0.522772009	-0.784670753	-0.289700995	0.037661737	-0.213223444	-0.287202627	-0.183198516	-0.300598304	-0.244278188	-0.360973031	-0.327187177	-0.252620835	-0.261210149	-0.220536173	-0.247254714	-0.251364352	-0.036568042	-0.103727665	-0.028134487	-0.513305537	-0.803532065	-0.172587433	-0.080501991	0.031527416	0.099054297	-0.145934387	0.047989328	0.235019023
48368	0	41	2	4	5	1	0	0	1	0	0	0	0	0	0	0	0	0	-0.104896533	-0.222431044	-0.104743516	0.14445139	1.466156239	-0.060718101	0.047395866	-0.046505734	-0.053615448	-0.16746545	-0.100530038	-0.22961464	-0.262631719	-0.315749945	-0.067261913	0.026714785	0.003425864	0.064885572	0.05175231	0.451541352	-0.358054405	0.502665362	0.125276628	1.450301532	0.362697644	0.059584209	0.361954256	0.917420653	0.409549515	0.66029068	-0.493723953
48376	0	41	4	1	3	1	0	0	1	0	0	0	0	0	0	0	0	0	-0.366222158	-0.235607189	-0.366110966	0.541178816	1.466156239	-0.332929203	0.085746529	-0.315754836	-0.349055378	-0.185362939	-0.372332625	-1.190077047	-0.80772356	-0.269353626	-0.240167781	-0.26505309	-0.221122461	-0.257426698	-0.25945161	-0.570725491	-0.499347039	-0.5399772	0.504974131	1.450301532	-0.187133223	0.228756103	-0.408282102	-0.219867886	-0.376063432	-0.366349932	-1.113361343
48429	0	47	3	4	2	1	0	0	1	0	0	0	0	0	0	0	0	0	-0.364444433	-0.242009528	-0.364332956	-0.549821606	0.025315431	-0.375795669	0.064070067	-0.317660181	-0.385564451	-0.185618849	-0.384668441	0.371590836	0.109660389	-0.336250644	-0.290937925	-0.340581653	-0.265094065	-0.338403666	-0.334103225	-0.644402381	-0.641581624	-0.596848612	-0.539194003	0.007536081	-0.585687872	-0.056758567	-0.410560908	-0.51472047	-0.478757935	-0.532085637	-1.168943435
48447	0	42	4	1	3	1	0	0	1	0	0	0	0	0	0	0	0	0	-0.291705837	-0.227238261	-0.291582719	-0.739168786	-0.86255404	-0.185519204	-0.082212251	-0.137009634	-0.253883667	-0.181792813	-0.271572856	-0.603535119	-0.492328925	-0.035214064	0.080737847	-0.118134515	0.108371425	-0.193801936	-0.122434792	-0.147083376	-0.301537352	-0.113441606	-0.720413266	-0.881519387	0.44124491	-0.306064516	0.350560227	0.291611087	-0.066579544	0.112442102	-1.625334163
52127	0	52	5	3	1	1	0	0	0	1	0	0	0	0	0	0	0	0	-0.393628757	-0.236656036	-0.393521952	-0.549821606	-0.839189054	-0.401660245	0.07425485	-0.347550285	-0.407718015	-0.185944144	-0.412553603	-0.67685286	-0.634221389	-0.372504512	-0.339792215	-0.365265156	-0.314694034	-0.351328069	-0.357431855	-0.810175383	-0.508766548	-0.784524274	-0.539194003	-0.85812319	-0.856239568	0.14565412	-0.825303562	-0.713294659	-0.560913538	-0.762274115	0.125913436
52146	0	50	4	1	2	1	0	0	0	1	0	0	0	0	0	0	0	0	0.332127615	-0.247974847	0.332350577	-0.612937333	1.676441114	-0.209032456	-0.001815561	0.042807326	-0.060704589	-0.14043269	0.104721344	2.952375319	2.940485287	-0.406773048	-0.353059507	-0.332452355	-0.321670862	-0.301505294	-0.32057262	1.123842969	-0.930760547	1.251472293	-0.547823492	1.660867301	-0.640961875	0.042568089	-0.285226589	0.508237475	0.311522944	0.591234137	3.014123596
52147	0	55	2	3	4	1	0	0	0	1	0	0	0	0	0	0	0	0	-0.355407662	-0.18244374	-0.35529474	-0.766218384	0.095410389	-0.310320307	-0.029035068	-0.184643265	-0.370500028	-0.185581004	-0.358856524	-1.087432209	-0.733265139	-0.21799398	-0.203766546	-0.226032462	-0.190049194	-0.219730523	-0.221814754	-0.451000546	0.084662514	-0.473627219	-0.83259662	0.07772467	-0.070766902	-0.846227406	0.644526174	-0.761433856	-0.587987543	-0.315708467	-1.259521658
52151	0	41	6	1	4	1	0	0	0	1	0	0	0	0	0	0	0	0	-0.379555098	-0.204513236	-0.37944604	-0.558838138	-0.1460278	-0.402021987	0.071731187	-0.349336546	-0.406831873	-0.185851331	-0.402705683	0.848156153	0.404684324	-0.371641324	-0.338451117	-0.367630042	-0.313345571	-0.355177467	-0.360137976	-0.800965771	-0.254439807	-0.801585697	-0.56508247	-0.164036027	-0.8678762	-0.019164813	-0.756939389	-0.905851448	-0.612260789	-0.895783432	1.079043375
52164	0	54	7	1	2	1	0	0	0	1	0	0	0	0	0	0	0	0	-0.403154402	-0.231477353	-0.403049121	-0.360474425	0.360213565	-0.414212704	0.082797448	-0.363793354	-0.423509076	-0.186015186	-0.426620579	-0.904137857	-0.668640848	-0.377899432	-0.340223282	-0.368516875	-0.313873231	-0.355636203	-0.360635653	-1.014628751	-0.461669003	-0.99779207	-0.35797474	0.202504385	-0.958060099	0.145851982	-0.889110125	-0.923903647	-0.640735174	-1.001670132	-0.522544297
52169	0	41	5	1	3	1	0	0	0	1	0	0	0	0	0	0	0	0	-0.403984007	-0.243451693	-0.403878859	0.676426802	1.115681448	-0.418481263	0.083715251	-0.367973205	-0.426078889	-0.186019781	-0.428382838	-0.67685286	-0.558358092	-0.395573193	-0.350137829	-0.374488213	-0.321143203	-0.359485601	-0.365581323	-1.059755846	-0.790409864	-1.011062067	0.634416462	1.099358584	-1.109336316	0.201668814	-1.082808617	-0.972042845	-0.652871797	-1.047707828	-0.658411632
53013	0	45	4	1	4	1	0	0	0	0	0	0	1	0	0	0	0	0	-0.335556396	-0.240938829	-0.335440296	0.910856644	-0.854765711	-0.345951927	0.092281013	-0.334212868	-0.344801893	-0.184993492	-0.356575954	-0.031656739	-0.115119752	-0.344882517	-0.300517198	-0.306142993	-0.274240158	-0.287942649	-0.297399515	-0.3312756	-0.69056307	-0.274577275	0.858783168	-0.873720655	-0.405320075	0.221435214	-0.554125673	-0.13562429	-0.302310107	-0.242048154	-0.232282264
53017	0	46	4	1	4	1	0	0	0	0	0	0	1	0	0	0	0	0	1.35283825	-0.238338562	1.353224576	-0.360474425	-0.86255404	0.156327295	-0.216507171	0.344090045	0.442624386	0.199639432	1.088476703	2.637109033	2.252096106	-0.371857121	-0.280879689	-0.24539497	-0.242815119	-0.214145904	-0.231457255	1.851402254	-0.518186057	1.952886381	-0.35797474	-0.881519387	-0.082403534	-0.44654644	0.35967545	0.466115677	0.703629228	1.014780936	4.043421586
53018	0	47	7	1	1	1	0	0	0	0	0	0	1	0	0	0	0	0	-0.082674966	-0.250121269	-0.082518392	-0.405557087	-0.86255404	0.565096125	0.647847378	0.041616485	0.302613861	-0.139531598	0.104721344	-1.432025592	-0.859703968	1.736477921	1.956838363	0.845556741	1.921760375	0.326165939	0.764053137	0.433122129	-1.304715051	0.578493912	-0.556452981	-0.881519387	1.535088327	0.883085289	0.735678406	1.134047041	0.619606453	0.853649002	-2.476151882
53028	0	46	7	1	1	1	0	0	0	0	0	0	1	0	0	0	0	0	-0.40308033	-0.21347214	-0.402989854	0.306748973	0.905396573	-0.419892058	0.081762747	-0.36591305	-0.428063848	-0.186018376	-0.427677935	0.943469216	0.552196291	-0.39574583	-0.350952067	-0.376483586	-0.322081263	-0.361859064	-0.367665347	-1.041336624	-0.376893423	-1.033810632	-0.660006845	0.888792816	-1.141337055	0.117755597	-0.991656385	-1.096001278	-0.67667825	-1.135179449	0.523222461
53042	0	49	7	1	1	3	0	0	0	0	0	0	1	0	0	0	0	0	-0.346222748	-0.226145712	-0.346108355	-0.739168786	0.009738774	-0.338355338	-0.004519486	-0.246566986	-0.339307809	-0.184615033	-0.337191101	-0.405577218	-0.514806939	-0.382862759	-0.330404528	-0.319149869	-0.300388606	-0.293128366	-0.308286208	-0.395742879	-0.518186057	-0.359884394	-0.720413266	-0.008061384	-0.562414608	-0.82644122	0.05659428	-0.454546473	-0.402670645	-0.172991611	0.337948822
53046	0	51	5	1	2	1	0	0	0	0	0	0	1	0	0	0	0	0	-0.405598774	-0.246751192	-0.405508702	0.180517519	-0.184969444	-0.42088685	0.083839361	-0.369842825	-0.427372657	-0.186021728	-0.429263968	-0.574208023	-0.563275157	-0.407442019	-0.355358533	-0.37768081	-0.324320884	-0.361639668	-0.368085263	-1.125144086	-0.913805431	-1.066037765	0.159794582	-0.203029688	-1.231520953	0.20335064	-1.180797266	-0.966025445	-0.648670658	-1.02929275	-0.333153467
53047	0	51	4	1	2	1	0	0	0	0	0	0	1	0	0	0	0	0	-0.379851386	-0.246204917	-0.379742375	-0.11702805	0.741841671	-0.413000867	0.081249001	-0.358982357	-0.419361928	-0.185954596	-0.414315862	3.318964024	3.797459574	-0.399759651	-0.347647218	-0.371561666	-0.316921929	-0.356593567	-0.362206448	-0.810175383	-0.845984967	-0.748505712	-0.124978545	0.72501944	-1.056971472	0.133386684	-0.914176988	-0.833642652	-0.606659271	-0.877368354	0.337948822
53051	0	44	4	3	3	1	0	0	0	0	0	0	1	0	0	0	0	0	-0.40213221	-0.245221623	-0.402026766	-0.513755476	-0.839189054	-0.411210243	0.077869095	-0.356481591	-0.420265794	-0.186006679	-0.423645471	-1.058105113	-0.741694394	-0.404766138	-0.337636879	-0.362456853	-0.303320046	-0.34853576	-0.352299556	-0.990683762	-0.798887422	-0.939024944	-0.504676049	0.25709551	-0.981333363	0.015263151	-0.78884267	-0.68922506	-0.584253197	-0.799104271	-1.413916356
53066	0	45	6	1	2	1	0	0	0	0	0	0	1	0	0	0	0	0	-0.372888628	-0.194461782	-0.372778503	0.279699376	-0.628904179	-0.367656466	0.076282793	-0.325876983	-0.37971591	-0.185656695	-0.388089297	-0.544880926	-0.491626487	-0.337113831	-0.281837616	-0.328165998	-0.253368304	-0.325439373	-0.321039193	-0.570725491	-0.160244718	-0.577891475	0.254718958	0.25709551	-0.451866603	0.058001314	-0.412839714	-0.406407275	-0.459152621	-0.518274328	-0.289922951
53072	0	45	6	1	2	1	0	0	0	0	0	0	1	0	0	0	0	0	-0.40189518	-0.243954266	-0.401789698	0.288715908	0.57049844	-0.416980033	0.081456302	-0.364091064	-0.423792641	-0.186011942	-0.425501026	-0.200287543	-0.311802375	-0.403773472	-0.349658866	-0.373734406	-0.31832902	-0.358687799	-0.364197158	-0.979632229	-0.717879646	-0.936181373	0.263348447	-0.10164617	-1.109336316	0.104103128	-0.968868327	-0.845677452	-0.617862308	-0.91880228	-0.160231405
53079	0	56	1	4	4	1	0	0	0	0	0	0	1	0	0	0	0	0	-0.375999647	-0.239605919	-0.375890021	-0.11702805	1.949032618	-0.408171607	0.080618085	-0.350408303	-0.414098242	-0.185955137	-0.413797551	1.266067277	1.514536269	-0.394558948	-0.347695115	-0.36674321	-0.318446278	-0.349971805	-0.357431855	-0.56151588	-0.735776713	-0.502062925	-0.124978545	1.754452087	-0.963878415	0.126857243	-0.752381777	-0.755416456	-0.581919232	-0.785292963	0.461464581
53089	0	41	7	1	2	1	0	0	0	0	0	0	1	0	0	0	0	0	-0.334519389	-0.242599504	-0.334403124	0.189534052	0.539345125	-0.365486012	0.07852705	-0.323495301	-0.366423772	-0.185110634	-0.361240758	0.855487927	0.538147533	-0.363872638	-0.320298395	-0.334965047	-0.293235891	-0.3184586	-0.326171491	-0.294437155	-0.663246494	-0.236663	0.168424071	0.522252404	-0.562414608	0.224403142	-0.686296409	-0.280041882	-0.362993223	-0.343331085	0.461464581
53094	0	49	5	3	2	1	0	0	0	0	0	0	1	0	0	0	0	0	-0.406828368	-0.248669708	-0.406723675	-0.008829661	-0.86255404	-0.415641586	0.080302627	-0.361959459	-0.427124537	-0.186022881	-0.429502391	-1.662243299	-0.935567265	-0.372288715	-0.33433203	-0.36866468	-0.308127608	-0.358149282	-0.361071121	-1.160140608	-0.975032239	-1.095421328	-0.021424681	-0.881519387	-0.943514309	0.011701638	-0.74554536	-1.043649901	-0.668275973	-1.066122906	-2.017908417
53106	0	55	5	3	1	1	0	0	0	0	0	0	1	0	0	0	0	0	-0.351555924	-0.238338562	-0.351442385	-0.207193374	-0.86255404	-0.332748332	0.098770432	-0.325638815	-0.357207889	-0.185312478	-0.369637405	-0.39091367	-0.318826754	-0.177639973	-0.223404054	-0.281902906	-0.225226477	-0.287344297	-0.283713385	-0.395742879	-0.518186057	-0.359884394	-0.211273432	-0.881519387	-0.128950062	0.44383195	-0.50171314	-0.472598672	-0.475957176	-0.536689406	-0.938380685
53116	0	43	3	3	3	1	0	0	0	0	0	0	1	0	0	0	0	0	-0.407302428	-0.240414406	-0.407197811	-0.739168786	-0.309582703	-0.420362323	0.080726242	-0.367473052	-0.427727114	-0.186023548	-0.430176196	-1.219404143	-0.86251372	-0.394882643	-0.353538471	-0.374828166	-0.325481734	-0.358548183	-0.365985686	-1.192374247	-0.759325485	-1.151344884	-0.478787582	-0.327809403	-1.164610319	-0.122052983	-0.959753104	-1.024995962	-0.668275973	-1.084537984	-0.975435413
53119	0	44	4	1	1	1	0	0	0	0	0	0	1	0	0	0	0	0	-0.400413742	-0.243954266	-0.400308023	-0.739168786	0.586075097	-0.413163651	0.074074588	-0.35207548	-0.42334957	-0.186011149	-0.423645471	-0.251609962	-0.339899892	-0.379841604	-0.344150784	-0.369654976	-0.318094505	-0.355476643	-0.361631008	-0.939109939	-0.731066958	-0.892579957	-0.720413266	0.569044797	-0.955150941	-0.114138508	-0.601980595	-1.034022061	-0.662207661	-0.955632437	0.051803981
53123	0	46	4	3	4	1	0	0	0	0	0	0	1	0	0	0	0	0	-0.37022204	-0.233618749	-0.370111489	-0.558838138	1.068951476	-0.402564601	0.072632495	-0.339095316	-0.4094903	-0.185865208	-0.402913008	1.552006466	1.331902405	-0.393889978	-0.342139137	-0.364526129	-0.311821223	-0.349413343	-0.355254516	-0.533887047	-0.62745236	-0.483105787	-0.547823492	1.052566191	-0.899876939	0.042370227	-0.684017603	-0.725329458	-0.556245606	-0.716236419	1.058457415
53129	0	47	4	3	2	1	0	0	0	0	0	0	1	0	0	0	0	0	-0.391258457	-0.228352662	-0.391151272	-0.126044583	-0.86255404	-0.390807975	0.082312545	-0.348383874	-0.391767449	-0.185860162	-0.403742306	-1.043441565	-0.78384067	-0.399543854	-0.346018742	-0.335556269	-0.315045807	-0.308685518	-0.324305201	-0.773336938	-0.423990968	-0.749453569	-0.133608034	-0.382400528	-0.806783882	0.266745581	-0.886831319	-0.298094081	-0.439547307	-0.486047941	-0.205520516
53142	0	42	4	1	3	1	0	0	0	0	0	0	1	0	0	0	0	0	-0.398191586	-0.237224162	-0.39808551	-0.621953865	-0.068144513	-0.405277668	0.067495038	-0.344096847	-0.417057958	-0.185992622	-0.418980667	-0.933464953	-0.675665228	-0.396652177	-0.332272486	-0.358170496	-0.298981514	-0.344786087	-0.348255927	-0.953845317	-0.655710887	-0.915328522	-0.608229913	-0.086048705	-0.876603675	-0.355529983	-0.437906577	-0.791520854	-0.610393616	-0.734651498	-1.111302747
53155	0	49	5	1	2	1	0	0	0	0	0	0	1	0	0	0	0	0	-0.393925045	-0.075810928	-0.393966454	-0.333424828	0.562710111	-0.395510626	0.08392138	-0.353028153	-0.410199214	-0.185955678	-0.414626849	-0.544880926	-0.488816736	-0.314239367	-0.307701652	-0.349597783	-0.291066625	-0.343788834	-0.345300968	-0.800965771	0.414345326	-0.862248537	-0.332086274	0.5456486	-0.620597768	0.16365955	-0.649835516	-0.797538254	-0.596389821	-0.858953276	0.064155557
53160	0	45	3	5	4	1	0	0	0	0	0	0	1	0	0	0	0	0	-0.400280413	-0.247057106	-0.400174672	-0.477689347	-0.815824068	-0.411734769	0.084232331	-0.363900529	-0.418121329	-0.185999651	-0.422401523	-0.757502375	-0.62719701	-0.381783775	-0.346785084	-0.367038821	-0.32079143	-0.350889278	-0.358831573	-0.957529162	-0.853520574	-0.899214955	-0.470158094	-0.834726994	-0.972605889	0.281980945	-1.028117278	-0.815590453	-0.59919058	-0.863557045	-0.287864355
53161	0	46	3	1	4	1	0	0	0	0	0	0	1	0	0	0	0	0	-0.389480731	-0.206916844	-0.389373262	-0.441623217	-0.854765711	-0.382849644	0.086719942	-0.347669369	-0.391058535	-0.185838716	-0.40166906	-1.043441565	-0.783138232	-0.376820448	-0.307222688	-0.336738712	-0.273595241	-0.326436627	-0.327260161	-0.727288882	-0.254439807	-0.720070006	-0.435640139	0.36627776	-0.614779452	0.141696883	-0.627047458	-0.388355076	-0.460553001	-0.532085637	-0.716052319
53163	0	47	6	1	2	1	0	0	0	0	0	0	1	0	0	0	0	0	-0.372444197	-0.250166676	-0.372334001	-0.41457362	-0.86255404	-0.377423509	0.059203003	-0.300631158	-0.385918908	-0.185671113	-0.38508309	-0.295600607	-0.417168066	-0.358909311	-0.323411659	-0.348119728	-0.298453855	-0.335013005	-0.340479717	-0.552306269	-1.373477466	-0.435712944	-0.409751673	-0.881519387	-0.629325242	-0.133924694	-0.221420027	-0.604981465	-0.493695318	-0.467632863	0.379120742
53164	0	48	6	1	2	1	0	0	0	0	0	0	1	0	0	0	0	0	-0.400532257	-0.223742104	-0.40045619	0.478063089	0.173293676	-0.407628994	0.080032235	-0.354814414	-0.416579441	-0.185994244	-0.420846588	-0.948128502	-0.729752949	-0.375094074	-0.338163739	-0.360091966	-0.312055738	-0.344985538	-0.351832984	-0.954766278	-0.480508021	-0.93428566	-0.073201613	0.171309456	-0.859148726	0.096980101	-0.734151331	-0.773468655	-0.596856614	-0.845141967	-0.590477964
54013	0	40	3	1	3	1	0	0	0	0	0	0	0	0	0	0	0	1	-0.389925163	-0.250166676	-0.389817765	-0.044895791	-0.86255404	-0.409075963	0.087576184	-0.366508471	-0.412148728	-0.185950271	-0.413693888	0.048992776	-0.157266028	-0.394947382	-0.34999414	-0.375434168	-0.321143203	-0.360841866	-0.366623335	-0.858986322	-1.373477466	-0.745662142	-0.055942635	-0.881519387	-1.04533484	0.338569438	-1.171682043	-0.821607853	-0.584719991	-0.803708041	1.161387214
54027	0	40	3	4	4	1	0	0	0	0	0	0	0	0	0	0	0	1	-0.056009086	-0.245942705	-0.055848244	1.496931251	0.484826824	-0.114979451	0.078941652	-0.156063086	-0.034120312	-0.15953584	-0.03833265	0.408249707	0.116684769	-0.382215369	-0.312491288	-0.168388353	-0.278871834	-0.096669464	-0.148873905	0.58968552	-0.822436195	0.682758169	1.419699935	0.647032119	-0.05913027	0.109049675	-0.055067204	1.122012242	0.633610249	0.862856541	0.358534782
54033	0	44	3	5	5	1	0	0	0	0	0	0	0	0	0	0	0	1	-0.306964647	-0.118420351	-0.306992138	-0.6039208	-0.839189054	-0.255878087	0.097057947	-0.267525784	-0.295532367	-0.183288626	-0.307854666	-0.156296899	-0.269656098	-0.020108286	-0.061514349	-0.230466624	-0.069273855	-0.285748692	-0.241255279	-0.119454543	0.499120906	-0.179791587	-0.590970936	-0.85812319	0.231785533	0.683244806	-0.225977639	-0.231902685	-0.324716181	-0.255859463	-0.24463384
54037	0	52	4	3	3	1	0	0	0	0	0	0	0	0	0	0	0	1	-0.335408252	-0.240654767	-0.335292129	-0.405557087	0.523768467	-0.328045681	0.049739267	-0.265977691	-0.316445331	-0.184225761	-0.329623752	-0.376250122	-0.470553349	-0.375741464	-0.324465379	-0.284415598	-0.295112013	-0.248650868	-0.272204594	-0.294437155	-0.769686945	-0.227184431	-0.401122184	0.506654939	-0.446048287	-0.149753644	-0.173565105	0.099054297	-0.169274047	0.015762941	0.296776903
54043	0	52	2	4	4	1	0	0	0	0	0	0	0	0	0	0	0	1	0.413606693	-0.079744106	0.413842696	0.469046556	0.064257075	-0.098701046	0.138518123	-0.229895215	0.015503672	-0.101865952	0.273690915	3.02569306	2.821070838	-0.233531352	-0.246394308	-0.261653565	-0.238124814	-0.250445924	-0.258518465	0.313397184	0.668672066	0.256222575	0.435938221	0.046529741	0.068872683	-0.000367936	0.079382338	0.273558888	0.045450823	0.255158958	0.976113576
54051	0	45	4	1	2	1	0	0	0	0	0	0	0	0	0	0	0	1	-0.353481793	-0.238535221	-0.353368562	-0.486705879	-0.839189054	-0.36512427	0.084773116	-0.334570121	-0.36429703	-0.185249402	-0.36714951	-0.148965125	-0.36799741	-0.350924828	-0.320011017	-0.339103599	-0.296401847	-0.324242669	-0.331459314	-0.386533267	-0.676433807	-0.331448687	-0.478787582	-0.85812319	-0.579869556	0.210750673	-0.67490238	-0.394372476	-0.425076718	-0.463029093	0.461464581
54052	0	40	2	4	2	1	0	0	0	0	0	0	0	0	0	0	0	1	-0.367703596	-0.18244374	-0.367740809	-0.189160309	-0.854765711	-0.376880896	0.091605032	-0.350765555	-0.385387223	-0.185703552	-0.391095504	-0.009661417	-0.051900337	-0.333013691	-0.311533361	-0.321219144	-0.291125254	-0.303699251	-0.314040604	-0.589144714	0.122340549	-0.61580575	-0.194014455	-0.873720655	-0.524595554	0.388430628	-0.829861174	-0.496668271	-0.479691522	-0.541293176	-0.020246878
54057	0	42	3	4	5	1	0	0	0	0	0	0	0	0	0	0	0	1	-0.379851386	-0.11994992	-0.379890543	-0.504738944	1.325966323	-0.390446233	0.08354292	-0.349098378	-0.400983332	-0.185878724	-0.405504566	-0.090310932	-0.12916851	-0.318555304	-0.316754065	-0.347824118	-0.301209409	-0.337406413	-0.343123629	-0.736498493	0.141179567	-0.768410707	-0.49604656	1.309924353	-0.623506926	0.195337234	-0.690854021	-0.767451256	-0.584253197	-0.826726889	0.337948822
54066	0	48	2	4	5	1	0	0	0	0	0	0	0	0	0	0	0	1	0.155836518	-0.191621154	0.156031265	-0.306375231	-0.044779527	0.467425697	0.059833919	0.251204464	0.467436378	-0.091052848	0.317229087	-0.647525764	-0.589265361	0.25395369	0.553474944	0.42431133	0.608475135	0.342121992	0.428120869	0.773877744	-0.009532576	0.796500994	-0.306197808	-0.062652509	1.302355685	-0.08248061	1.191439565	1.278464633	0.890346507	1.111460097	-0.870447018
54067	0	42	2	1	4	1	0	0	0	0	0	0	0	0	0	0	0	1	-0.285335655	-0.127816275	-0.285211517	2.101038922	-0.535444235	-0.309596823	0.118238689	-0.381977492	-0.318394845	-0.18363104	-0.307854666	0.246950677	-0.009754061	-0.281869842	-0.251183944	-0.300969804	-0.23050307	-0.301505294	-0.296310845	-0.147083376	0.065823496	-0.151355881	1.997875679	1.504892657	-0.195860697	0.435917475	-0.87543729	-0.310128881	-0.383998917	-0.242048154	0.276190943
54075	0	45	3	1	5	1	0	0	0	0	0	0	0	0	0	0	0	1	-0.385332706	-0.236503079	-0.385224572	-0.775234916	-0.184969444	-0.368922564	0.026846039	-0.301821999	-0.38804565	-0.185809881	-0.395552984	-1.300053658	-0.845655209	-0.360851483	-0.281358653	-0.297718085	-0.246332847	-0.284551988	-0.287290442	-0.690450437	-0.582238717	-0.653720025	-0.754931221	-0.203029688	-0.51586808	-0.830398457	-0.073297651	-0.532772669	-0.492761731	-0.430802706	-1.409799164
54076	0	55	3	3	3	1	0	0	0	0	0	0	0	0	0	0	0	1	-0.386814143	-0.218934887	-0.386706247	-0.098994985	-0.769094096	-0.408895092	0.087666315	-0.366091676	-0.412857642	-0.185937836	-0.412035291	0.877483249	0.587318188	-0.392142023	-0.347264047	-0.374207383	-0.318563535	-0.360323294	-0.365534666	-0.821226916	-0.565283601	-0.788315701	-0.107719568	-0.787934601	-1.01624326	0.293654795	-1.09192384	-0.809573054	-0.592655475	-0.840538197	0.955527616
54102	0	43	3	2	4	1	0	0	0	0	0	0	0	0	0	0	0	1	-0.381777255	-0.158626165	-0.38181672	-0.549821606	0.547133454	-0.388818393	0.079509476	-0.340167072	-0.403110074	-0.185898729	-0.407266825	-0.170960447	-0.143217269	-0.324597615	-0.298601343	-0.343981177	-0.277288856	-0.339799821	-0.338613427	-0.625983159	0.131760058	-0.663198594	-0.539194003	0.36627776	-0.611870294	0.136750336	-0.581471342	-0.719312058	-0.576317713	-0.799104271	-0.339329255
54106	0	48	7	1	1	1	0	0	0	0	0	0	0	0	0	0	0	1	-0.375258929	-0.19752092	-0.375149183	-0.369490958	-0.68342248	-0.362411203	0.053524761	-0.296820468	-0.36429703	-0.18550351	-0.376790105	-0.948128502	-0.774006539	-0.353730187	-0.320825255	-0.335408463	-0.296694991	-0.319056952	-0.327571209	-0.552306269	-0.047210611	-0.558934337	-0.366604229	-0.702148547	-0.504231447	-0.100288177	-0.303457036	-0.31614628	-0.378397398	-0.329519776	0.337948822
54107	0	45	7	1	1	1	0	0	0	0	0	0	0	0	0	0	0	1	-0.304149915	-0.037790213	-0.304176956	-0.41457362	1.177988078	-0.221693437	0.066773992	-0.197742514	-0.272315432	-0.18303632	-0.300598304	-0.860147212	-0.658806717	0.089948098	-0.049061295	-0.156563921	-0.084517344	-0.190810177	-0.170647293	-0.220760266	0.819384209	-0.31249155	-0.409751673	1.161748442	0.36851596	0.148424186	0.181928598	-0.105537292	-0.290640278	-0.223633076	-1.06395504
54108	0	47	7	1	1	4	0	0	0	0	0	0	0	0	0	0	0	1	-0.313186685	-0.188780526	-0.313067005	-0.035879258	-0.184969444	-0.306160271	0.05884248	-0.268478457	-0.321053273	-0.184371738	-0.335117855	-0.200287543	-0.171314787	-0.286185779	-0.242083636	-0.243177889	-0.218777308	-0.227309648	-0.235189835	-0.276017933	-0.282698334	-0.255620137	-0.047313147	-0.203029688	-0.198769855	-0.036972381	-0.146219436	-0.111554691	-0.315380317	-0.246651924	-0.489606761
54123	0	51	4	4	5	1	0	0	0	0	0	0	0	0	0	0	0	1	-0.330963939	-0.144641534	-0.330847104	-0.612937333	-0.815824068	-0.234354419	0.054786593	-0.231086056	-0.294646224	-0.18411763	-0.328587129	-1.168081725	-0.744504146	0.154687147	0.000271958	-0.165432245	-0.041718316	-0.222722282	-0.184644471	-0.395742879	0.282472201	-0.435712944	-0.599600424	-0.834726994	0.391789224	0.156932246	0.129516065	-0.12960689	-0.306978039	-0.251255693	-2.039729534
54131	0	42	3	1	2	1	0	0	0	0	0	0	0	0	0	0	0	1	-0.299853745	-0.130438393	-0.299731931	-0.6039208	-0.86255404	-0.221693437	0.059563526	-0.22155933	-0.221982534	-0.181216114	-0.265353117	-0.742838827	-0.638436017	-0.110742955	-0.182692146	-0.163954191	-0.192980634	-0.14653213	-0.164426325	-0.340485211	0.338989254	-0.3883201	-0.590970936	-0.865921923	0.16196574	0.285542458	-0.123431378	0.014810702	-0.22528923	-0.117746376	-0.359915215
54138	0	46	3	1	2	1	0	0	0	0	0	0	0	0	0	0	0	1	-0.380888392	-0.186158408	-0.380779548	0.414947362	-0.130451143	-0.383030515	0.082501819	-0.341357913	-0.398679361	-0.185880527	-0.40571189	-0.434904315	-0.297753616	-0.30042837	-0.291895852	-0.332452355	-0.27564725	-0.327034979	-0.328193306	-0.625983159	-0.150825209	-0.634762887	1.738991017	0.810805494	-0.536232186	0.123889315	-0.45841583	-0.69524246	-0.571182988	-0.771481654	-1.255404466
54145	0	54	3	1	5	1	0	0	0	0	0	0	0	0	0	0	0	1	-0.333037952	-0.202109627	-0.332921449	1.037088098	-0.854765711	-0.306341142	0.078310736	-0.280505949	-0.3237117	-0.184479869	-0.339057022	-0.39091367	-0.403119307	-0.255974223	-0.190355564	-0.255593543	-0.163666231	-0.265604175	-0.250586731	-0.312856378	-0.150825209	-0.31249155	1.169444762	-0.803532065	-0.114404272	0.10430099	-0.091528097	-0.093502492	-0.28363838	-0.196010459	-0.798396158
54151	0	41	6	2	3	1	0	0	0	0	0	0	0	0	0	0	0	1	-0.238225933	-0.206916844	-0.238094256	-0.667036527	-0.574385878	-0.174666935	0.03135258	-0.113192818	-0.193625973	-0.177737899	-0.208338845	-0.280937059	-0.410143686	0.042472795	-0.111326566	-0.131437001	-0.147836454	-0.130576077	-0.141097696	-0.008939208	-0.150825209	0.009779788	1.065890897	-0.592966297	0.351061012	-0.080501991	0.503240215	0.020828101	-0.155270251	0.047989328	-0.308450315
54161	0	57	4	4	4	1	0	0	0	0	0	0	0	0	0	0	0	1	-0.386814143	-0.228352662	-0.386706247	0.793641723	-0.86255404	-0.397861951	0.088243153	-0.362280986	-0.40116056	-0.185886654	-0.406022877	-0.3542548	-0.455802152	-0.383294353	-0.336678951	-0.361570021	-0.30801035	-0.347578397	-0.352766129	-0.727288882	-0.32037637	-0.715330722	1.083149875	-0.881519387	-0.815511356	0.235285545	-0.898225348	-0.629051063	-0.531038773	-0.684010032	0.482050541
55003	0	41	6	1	4	1	0	0	0	0	1	0	0	0	0	0	0	0	-0.152302542	-0.248912254	-0.152157112	0.180517519	1.04558649	-0.307064626	0.058481956	-0.247757827	-0.291101654	-0.178891297	-0.228034684	2.050567105	1.795511445	-0.393005211	-0.288543107	-0.319149869	-0.246332847	-0.310480574	-0.307664112	0.341026017	-1.085240493	0.455272519	0.159794582	1.029169995	-0.443139129	-0.135903313	-0.016327506	-0.015276297	-0.099255068	0.163083567	1.079043375
57012	0	46	4	4	5	1	1	0	0	0	0	0	0	0	0	0	0	0	-0.316593992	-0.245396431	-0.316474858	-0.540805073	-0.138239471	-0.36204946	0.059383264	-0.313730407	-0.357739575	-0.18447266	-0.338642373	1.207413084	0.713757018	-0.390847242	-0.312970252	-0.342650928	-0.276995712	-0.332021245	-0.332392459	-0.156292987	-0.825262047	-0.075527331	-0.530564515	-0.764538404	-0.620597768	0.205724982	-0.688575215	-0.249954884	-0.278970448	-0.205217998	0.893769737
58013	0	47	3	5	4	1	0	0	0	0	0	0	0	0	0	0	0	1	-0.359555688	-0.247210062	-0.359443429	0.955939306	0.282330278	-0.389903619	0.084827195	-0.354218994	-0.39283082	-0.185735991	-0.3935834	0.584212285	0.404684324	-0.388041883	-0.332033004	-0.352849501	-0.301033522	-0.337805314	-0.343434677	-0.451000546	-0.899676168	-0.369362962	0.901930612	0.264894242	-0.792238092	0.216686529	-0.911898182	-0.532772669	-0.486226626	-0.578123332	0.523222461
58023	0	44	2	1	4	1	0	0	0	0	0	0	0	0	0	0	0	1	-0.358814969	-0.245024964	-0.358702592	-0.486705879	0.780783314	-0.372359117	0.077553637	-0.328615917	-0.371917856	-0.18548729	-0.378345039	-0.148965125	-0.283704857	-0.385883915	-0.326381233	-0.337034323	-0.29476024	-0.318857501	-0.326949112	-0.469419768	-0.771570847	-0.397798669	-0.478787582	0.764013101	-0.640961875	0.153370733	-0.64755671	-0.304111481	-0.39473516	-0.403180089	-0.005836706
58040	0	50	3	4	5	1	0	0	0	0	0	0	0	0	0	0	0	1	-0.365629583	-0.169551658	-0.365518296	-0.694086124	-0.20833443	-0.349207608	-0.005330663	-0.272884568	-0.380424824	-0.185584608	-0.378137715	-0.405577218	-0.382046169	-0.281654046	-0.2214882	-0.30141322	-0.194739498	-0.314469587	-0.296932942	-0.497048602	0.02814546	-0.511541494	-0.677265823	-0.226425885	-0.222043119	-1.107405067	0.259407995	-0.586929266	-0.5291716	-0.430802706	-1.047486272
58059	0	47	3	4	4	1	0	0	0	0	0	0	0	0	0	0	0	1	-0.181931297	-0.148574712	-0.18179061	1.596113107	-0.091509499	-0.241589265	0.110126915	-0.308371623	-0.248566811	-0.180080738	-0.244620654	1.229408406	1.114146643	-0.128006702	-0.170718056	-0.190559164	-0.174805704	-0.186621713	-0.192420681	0.092366515	0.216535638	0.076129769	1.514624311	-0.109444902	0.106691738	0.22519459	-0.175843911	-0.033328496	-0.243960958	-0.149972763	-0.098473525
58080	0	58	1	4	4	1	0	0	0	0	0	0	0	0	0	0	0	1	-0.23378162	-0.232154733	-0.233649231	5.004362358	1.380484624	-0.230736995	0.09958161	-0.319208274	-0.22375482	-0.180351066	-0.247730524	-0.258941736	-0.318826754	-0.328050364	-0.200892764	-0.203861651	-0.156630775	-0.192206331	-0.190865439	0.046318459	-0.508766548	0.095086906	4.733423601	3.368789646	-0.015492899	0.209128206	-0.280668978	0.339750284	-0.015232292	0.163083567	-0.460786418
58095	0	46	2	4	4	1	0	0	0	0	0	0	0	0	0	0	0	1	-0.232300182	-0.228112301	-0.232167556	-0.089978453	-0.597750864	-0.317555154	0.14149244	-0.356362507	-0.297127424	-0.181612594	-0.270536233	1.222076632	0.910439641	-0.367541184	-0.327051782	-0.338512377	-0.300564492	-0.320652557	-0.329748548	0.156833793	-0.48992753	0.208829731	-0.099090079	-0.616362493	-0.483867341	0.705009611	-0.998492803	-0.171728688	-0.220621298	-0.039482294	1.470176611
58123	0	48	4	4	4	1	0	0	0	0	0	0	0	0	0	0	0	1	-0.397569382	-0.207135354	-0.397492841	-0.766218384	-0.480925934	-0.395329754	-0.016416754	-0.319684611	-0.414629927	-0.185979827	-0.411413318	-1.146086402	-0.841440581	-0.345098314	-0.334236237	-0.347380701	-0.31539758	-0.329627837	-0.340790766	-0.908718222	-0.179083736	-0.917224236	-0.746301733	-0.499381511	-0.693326719	-2.144201237	-0.064182427	-1.073135159	-0.663608041	-0.665594954	-0.324919083
58138	0	44	3	4	4	1	0	0	0	0	0	0	0	0	0	0	0	1	-0.395110195	-0.241332147	-0.395003627	0.423963894	-0.50429092	-0.415225582	0.083653601	-0.365698699	-0.419113808	-0.18598217	-0.418877004	0.393586159	0.025367836	-0.4005581	-0.354161124	-0.37768081	-0.324748874	-0.36211835	-0.36858294	-0.819384994	-0.674549905	-0.773149991	0.392790778	0.865396619	-1.126791265	0.178538762	-1.060020559	-0.887799249	-0.594055855	-0.854349506	2.211271164
58158	0	46	3	4	2	1	0	0	0	0	0	0	0	0	0	0	0	1	-0.349630055	-0.246969702	-0.349516208	-0.558838138	-0.854765711	-0.351378062	0.085872712	-0.328377749	-0.368904971	-0.185436829	-0.375960806	-0.038988513	-0.051900337	-0.25273727	-0.256931508	-0.306734214	-0.245746559	-0.306890462	-0.304553628	-0.441790935	-0.866707887	-0.369362962	-0.547823492	-0.873720655	-0.306408702	0.318189666	-0.670344768	-0.436494274	-0.46195338	-0.49985925	-0.870447018
58184	0	45	4	1	2	1	0	0	0	0	0	0	0	0	0	0	0	1	-0.389184444	-0.240458108	-0.389076927	0.423963894	0.009738774	-0.387733166	0.083348148	-0.347193033	-0.397261533	-0.185882509	-0.405919215	-0.933464953	-0.706572497	-0.368620169	-0.312491288	-0.342059707	-0.282448191	-0.331422893	-0.333325604	-0.736498493	-0.679259659	-0.693530014	0.3755318	-0.008061384	-0.670053455	0.129627309	-0.640720293	-0.51472047	-0.505831941	-0.624161028	-1.22246693
59121	0	42	3	5	4	1	0	0	0	0	1	0	0	0	0	0	0	0	0.318794674	-0.201891118	0.319015503	-0.6039208	-0.348524346	0.577757107	-0.943862876	1.043113589	0.674793737	-0.025813787	0.611630059	-0.302932381	-0.417168066	0.014419207	0.141566227	0.365189167	0.171104247	0.431874789	0.383018852	1.151471803	-0.197922754	1.20407945	-0.754931221	-0.366803064	1.069623044	-0.887778398	1.328167912	1.639508613	1.249777267	1.470554123	0.17531974
60007	0	54	3	3	4	4	0	0	0	1	0	0	0	0	0	0	0	0	-0.286224518	-0.244369434	-0.286100522	0.721509464	1.240294707	-0.274146075	0.075038988	-0.256450965	-0.264871834	-0.182117206	-0.281939087	-0.214951092	-0.332875513	-0.361930467	-0.234899181	-0.246873024	-0.189462906	-0.235287674	-0.233790118	-0.156292987	-0.831855704	-0.075527331	0.703452371	1.224138299	-0.210406487	0.002006406	-0.045951981	0.201350092	-0.075915408	0.121649641	-0.504016933
60012	0	52	4	3	2	3	0	0	0	1	0	0	0	0	0	0	0	0	1.826898341	-0.236262718	1.82736054	1.37971633	2.081434206	0.367946557	0.139779955	0.002318739	0.50288208	0.102321496	0.881152075	3.084347253	3.656971986	-0.173324036	0.141566227	0.147915219	0.219766156	0.140676823	0.168395459	2.311882814	-0.527605566	2.436293387	1.307516581	2.105395034	0.85434535	0.140905435	0.598950058	1.398812626	1.156418628	1.29100711	0.667324179
60019	0	40	6	1	1	1	0	0	0	1	0	0	0	0	0	0	0	0	-0.402709971	-0.249875883	-0.402604619	0.198550584	0.632805069	-0.415352192	0.080735255	-0.361721291	-0.422534319	-0.186012951	-0.425687618	-0.860147212	-0.629304324	-0.412297447	-0.349036213	-0.367038821	-0.315280322	-0.34999175	-0.356654234	-1.084621796	-1.226533127	-0.993052786	-0.849855597	0.647032119	-1.152973687	-0.02312205	-0.838976397	-0.707277259	-0.581919232	-0.766877884	-1.098951171
60026	0	40	3	2	4	1	0	0	0	1	0	0	0	0	0	0	0	0	-0.395287967	-0.177855033	-0.395225878	-0.667036527	-0.262852731	-0.400032405	0.054966854	-0.338857147	-0.413034871	-0.185963968	-0.414004875	-0.603535119	-0.564680033	-0.367541184	-0.325088032	-0.357874885	-0.298102082	-0.347578397	-0.350122218	-0.823068838	-0.009532576	-0.845187114	-0.651377357	-0.28101701	-0.757328196	-0.555370466	-0.406003296	-0.815590453	-0.589854716	-0.720840189	0.255604983
60028	0	48	4	1	2	1	0	0	0	1	0	0	0	0	0	0	0	0	-0.3914066	-0.249303387	-0.391299439	1.37971633	-0.605539193	-0.414574446	0.080951569	-0.358148768	-0.4191847	-0.185988477	-0.41960264	0.452240351	0.383611186	-0.413743286	-0.358936391	-0.373970894	-0.326982632	-0.355157522	-0.363730585	-0.837804216	-1.107847315	-0.750401426	1.307516581	-0.624161225	-1.248975902	0.070070888	-0.893667736	-0.68922506	-0.555778813	-0.693217571	0.276190943
60034	0	55	6	1	2	1	0	0	0	1	0	0	0	0	0	0	0	0	-0.403806235	-0.249902104	-0.403701058	-0.297358698	1.505097883	-0.42170077	0.082033139	-0.366627555	-0.427035923	-0.186017961	-0.42747061	0.158969387	-0.157266028	-0.41388787	-0.35842869	-0.380888187	-0.326320126	-0.364691263	-0.370993565	-1.034889896	-1.1982746	-0.944712085	-0.297568319	1.489295193	-1.374069697	0.142884054	-1.183076072	-0.863729651	-0.60805965	-0.886575893	1.161387214
60042	0	47	4	1	3	1	0	0	0	1	0	0	0	0	0	0	0	0	-0.408970527	-0.249607116	-0.408866177	-0.333424828	-0.1460278	-0.426499282	0.083738414	-0.373245057	-0.43303688	-0.186027576	-0.433866575	-0.112306254	-0.297753616	-0.414010874	-0.360670239	-0.3830964	-0.329034054	-0.366735633	-0.373312431	-1.336044182	-1.14552535	-1.259400568	0.427308733	-0.164036027	-1.566074126	0.220445905	-1.461090379	-1.189270973	-0.694323033	-1.235081249	0.482050541
61014	0	42	4	1	5	1	0	0	1	0	0	0	0	0	0	0	0	0	-0.404472882	-0.237748586	-0.404382629	-0.189160309	-0.418619304	-0.418372741	0.083758243	-0.367866029	-0.426982754	-0.186021097	-0.428973714	-0.559544474	-0.457909466	-0.391278836	-0.346258224	-0.373970894	-0.317566845	-0.360423019	-0.365332484	-1.065281613	-0.527605566	-1.0432892	-0.194014455	-0.436991653	-1.062789788	0.168210373	-1.00532922	-0.978060244	-0.652871797	-1.047707828	-0.751048451
62021	0	53	2	3	4	3	0	0	0	0	0	0	0	0	1	0	0	0	-0.187857049	-0.232810263	-0.18771731	0.054286066	0.913184902	-0.116788162	0.093993499	-0.185834106	-0.119189997	-0.174313749	-0.171020412	-0.456899637	-0.410143686	-0.329560942	-0.018886587	-0.047187919	0.066158686	-0.056779332	-0.026009789	0.092366515	-0.61614895	0.161436887	0.03898174	0.896591548	0.17651153	0.361323552	-0.287505395	0.568411472	0.129473598	0.356441889	-1.092775383
62031	0	60	2	4	4	1	0	0	0	0	0	0	0	0	1	0	0	0	-0.048601897	-0.242861716	-0.04843987	0.189534052	-0.86255404	0.26123257	0.141762833	0.026135555	0.268940444	-0.139531598	0.091245243	-0.948128502	-0.705167621	0.109369813	0.309203496	0.520384845	0.350508392	0.573484759	0.540098292	0.51600863	-0.652885034	0.59745105	0.168424071	-0.881519387	1.011439883	0.366072237	0.464500517	1.14608184	0.624274385	0.844441463	-1.00219716
64061	0	44	1	4	3	1	0	0	0	0	0	0	0	0	0	0	0	1	-0.336000827	-0.217186808	-0.335884799	1.758410691	1.855572674	-0.345228442	0.095525723	-0.347669369	-0.345688036	-0.185040348	-0.35730159	-0.251609962	-0.304777995	-0.332797895	-0.303869943	-0.310872766	-0.281334244	-0.292928915	-0.30315391	-0.3312756	-0.207342263	-0.31249155	1.669955107	1.840238141	-0.384955968	0.238055611	-0.592865371	-0.237920085	-0.366260775	-0.347934854	0.12385484
67017	0	41	3	2	2	1	0	1	0	0	0	0	0	0	0	0	0	0	0.212131154	-0.246314172	0.212334911	0.306748973	-0.86255404	0.036952327	0.202601135	-0.210841763	0.077533651	-0.136287667	0.114050952	0.91414212	0.664586362	0.089948098	0.055352775	-0.039797649	0.043293452	-0.076724398	-0.047783177	1.059375691	-0.801713275	1.166165175	0.280607424	-0.881519387	0.607066918	0.25922683	0.209274268	0.682742065	0.456228835	0.683309528	0.158850972
67018	0	59	1	4	4	1	0	1	0	0	0	0	0	0	0	0	0	0	1.175065715	-0.235323126	1.175423589	1.253484876	-0.846977383	0.192501528	0.193588053	-0.248948668	0.254762163	-0.01085566	0.596080712	3.15033322	3.537557536	-0.272590579	0.061579302	0.121310245	0.149411589	0.138682317	0.148177313	1.9711272	-0.679259659	2.095064912	1.186703739	-0.865921923	0.624521866	0.519019458	-0.440185383	1.067855644	0.890346507	1.208139258	0.976113576
67133	0	40	3	4	4	1	0	1	0	0	0	0	0	0	0	0	0	0	-0.376295935	-0.12016843	-0.376186356	-0.793267981	-0.815824068	-0.247558014	0.319771199	-0.325400647	-0.343561294	-0.185337709	-0.361759069	-2.189764445	-1.005108621	0.357536169	0.117139083	-0.135871164	0.045638604	-0.232096464	-0.169092051	-0.589144714	0.423764834	-0.644241456	-0.772190199	-0.834726994	0.41215333	3.198069103	-0.649835516	-0.442511673	-0.467088105	-0.205217998	-3.320176233
67161	0	43	1	1	4	1	0	1	0	0	0	0	0	0	0	0	0	0	0.034358619	-0.229379658	0.034533924	-0.026862726	-0.792459082	-0.013691599	0.056048424	-0.059604982	-0.00221918	-0.157012783	-0.01863681	0.151637613	0.004294698	-0.056793747	0.023741176	-0.066402622	0.044466028	-0.100658477	-0.06644608	0.764668133	-0.386312932	0.8249367	-0.038683658	-0.811330797	0.615794392	0.420088526	-0.0140487	0.670707266	0.404881583	0.66029068	-0.388735558
67217	0	47	6	1	3	1	0	1	0	0	0	0	0	0	0	0	0	0	-0.349333767	-0.192713703	-0.34936804	-0.37850749	-0.753517438	-0.370369534	0.056048424	-0.305513605	-0.365892086	-0.185170106	-0.362173718	0.18096471	-0.150241649	-0.376820448	-0.33064401	-0.358761718	-0.302323356	-0.346581143	-0.350433266	-0.506258213	-0.05663012	-0.511541494	-0.375233718	-0.772337136	-0.690417561	0.016648184	-0.567798508	-0.484633471	-0.425076718	-0.444614015	1.490762571
69032	0	41	4	5	4	3	0	0	0	0	0	0	0	0	0	1	0	0	-0.236744496	-0.232416945	-0.236612581	0.252649779	-0.138239471	-0.113170739	0.137887207	-0.226322693	-0.112100857	-0.17471023	-0.174130281	-0.816156568	-0.668640848	-0.280790858	-0.077799112	-0.059012352	-0.01943937	-0.046806799	-0.041562209	0.101576126	-0.508766548	0.161436887	-0.513305537	-0.156237295	0.336515221	0.598164204	-0.312572259	0.815124858	0.320858808	0.591234137	-0.767517219
69078	0	48	6	1	1	1	0	0	0	0	0	0	0	0	0	1	0	0	-0.181931297	-0.23342209	-0.18179061	0.89282358	0.009738774	-0.207223744	0.047395866	-0.159635609	-0.211348824	-0.17735944	-0.205228975	0.312936644	0.060489733	-0.263527112	-0.11707413	-0.206817759	-0.071619007	-0.229703056	-0.198641649	0.221301072	-0.592600177	0.284658281	0.841524191	-0.008061384	0.071781841	0.04375526	0.104449201	0.267541488	-0.024568156	0.176894876	-0.384618366
69080	0	41	6	1	1	3	0	0	0	0	0	0	0	0	0	1	0	0	-0.393480613	-0.248669708	-0.393373784	-0.450639749	-0.86255404	-0.406001153	0.081149857	-0.35529075	-0.414984384	-0.185973519	-0.417218407	-0.038988513	-0.122144131	-0.38351015	-0.332511968	-0.362900269	-0.302792387	-0.351188454	-0.354165847	-0.845171905	-0.975032239	-0.771254277	-0.444269628	-0.881519387	-0.885331149	0.148028462	-0.823024757	-0.767451256	-0.590788302	-0.840538197	-0.777810199
69097	0	48	3	1	1	1	0	0	0	0	0	0	0	0	0	1	0	0	-0.392591751	-0.249213798	-0.392484779	0.577244945	-0.86255404	-0.407267251	0.085476136	-0.366389387	-0.412148728	-0.185958201	-0.414730512	-0.134301577	-0.241558581	-0.401658663	-0.351191549	-0.363934907	-0.32079143	-0.344786087	-0.354010323	-0.827673644	-1.041910752	-0.746609999	2.006505167	-0.881519387	-1.010424944	0.261205449	-1.183076072	-0.647103262	-0.546442949	-0.697821341	0.033276617
70011	0	57	4	1	2	1	0	0	0	0	0	0	0	1	0	0	0	0	-0.380295817	-0.044564018	-0.380335045	-0.820317578	-0.434195962	-0.36042162	-0.013712829	-0.285269312	-0.381488195	-0.185754013	-0.38912592	-1.16074995	-0.81474794	-0.254032051	-0.286627253	-0.306734214	-0.282096418	-0.29432507	-0.304398103	-0.653611992	0.536798941	-0.729548575	-0.798078665	-0.452589117	-0.347136914	-1.143020203	0.063430697	-0.647103262	-0.561380331	-0.559708254	-0.539013065
70018	0	48	4	1	2	1	0	0	0	0	0	0	0	1	0	0	0	0	-0.380147673	-0.145297064	-0.38003871	-0.026862726	-0.706787466	-0.371454761	0.119139997	-0.360768618	-0.382374338	-0.185714365	-0.39047353	-0.757502375	-0.675665228	-0.286185779	-0.300517198	-0.339990431	-0.290304451	-0.33361685	-0.337213709	-0.718079271	0.103501531	-0.744714285	-0.49604656	-0.725544743	-0.466412393	0.586292492	-0.791121475	-0.671172861	-0.535706705	-0.660991185	-0.2137549
70027	0	49	4	1	4	1	0	0	0	0	0	0	0	1	0	0	0	0	-0.305186921	0.276426966	-0.305510463	-0.811301046	-0.410830976	-0.230736995	-0.364321713	-0.072704231	-0.323534472	-0.183685106	-0.288158826	-0.51555383	-0.490924049	-0.07837343	-0.106057966	-0.143261434	-0.108555154	-0.148526636	-0.144208179	-0.091825709	0.678091575	-0.16083445	-0.789449176	-0.429192921	0.243422165	-2.915862508	1.031923159	-0.641085863	-0.482959074	-0.016463446	-0.329036275
70028	0	41	3	1	4	1	0	0	0	0	0	0	0	1	0	0	0	0	-0.375110785	-0.159063185	-0.375001016	-0.279325634	-0.044779527	-0.371816503	0.057941171	-0.310634221	-0.387336736	-0.185752211	-0.392650439	-0.420240766	-0.417168066	-0.268058845	-0.293332743	-0.333486993	-0.285965919	-0.327832781	-0.331614838	-0.616773547	0.207116129	-0.653720025	-0.280309342	-0.062652509	-0.425684181	-0.13986055	-0.23053525	-0.610998864	-0.532905946	-0.628764798	-0.24463384
70046	0	52	3	3	3	1	0	0	0	0	0	0	0	1	0	0	0	0	-0.397036064	-0.240742171	-0.396929804	-0.37850749	-0.86255404	-0.412259295	0.087341844	-0.365984501	-0.41819222	-0.185989378	-0.420120952	-0.053652061	-0.213461063	-0.385668118	-0.350185726	-0.37139908	-0.323916345	-0.355297137	-0.363046279	-0.855302477	-0.58506457	-0.821490692	-0.375233718	-0.881519387	-1.007515786	0.212135706	-0.993935191	-0.917886248	-0.627198171	-0.955632437	1.140801254
70047	0	59	3	3	2	1	0	0	0	0	0	0	0	1	0	0	0	0	-0.394665764	-0.226801242	-0.394559124	-0.576871203	0.578286768	-0.408352478	0.069838439	-0.344215931	-0.421187382	-0.185995506	-0.419084329	0.144305839	0.067514113	-0.388905071	-0.338211635	-0.363048075	-0.308303494	-0.348994496	-0.354010323	-0.844250944	-0.40515195	-0.82812569	-0.56508247	0.561246065	-0.914422729	-0.254620432	-0.433348966	-1.024995962	-0.657072936	-0.835934428	-0.380501175
70055	0	41	5	1	1	4	0	0	0	0	0	0	0	1	0	0	0	0	-0.374962641	-0.055052492	-0.375001016	-0.567854671	-0.091509499	-0.361687718	0.074074588	-0.323257133	-0.372095084	-0.185590014	-0.384150129	-0.720843505	-0.641948207	-0.26503769	-0.270821453	-0.333782604	-0.259817472	-0.337605864	-0.332236935	-0.552306269	0.207116129	-0.587370044	-0.556452981	-0.725544743	-0.379137652	0.156536523	-0.469809859	-0.496668271	-0.460553001	-0.532085637	0.54380842
71016	0	47	3	4	3	1	0	1	0	0	0	0	0	0	0	0	0	0	-0.199708551	-0.21303512	-0.199570709	-0.495722411	1.146834763	-0.29982978	0.037481476	-0.197742514	-0.290747197	-0.181360289	-0.262243248	1.691310174	1.584780063	-0.361930467	-0.290937925	-0.28500682	-0.25747232	-0.263410217	-0.273915361	0.000270403	-0.197922754	0.019258356	-0.487417071	0.740616905	-0.300590386	-0.034993762	-0.036836758	0.081002098	-0.178609911	0.006555402	0.235019023
71026	0	46	3	4	4	1	0	1	0	0	0	0	0	0	0	0	0	0	-0.362962995	-0.211287042	-0.362851282	-0.189160309	-0.021414541	-0.37290173	0.065151637	-0.322185376	-0.37971591	-0.185581004	-0.383217168	0.041661002	-0.087022234	-0.341213971	-0.309617507	-0.340433847	-0.286493579	-0.33042564	-0.333792177	-0.460210157	-0.282698334	-0.445191512	-0.194014455	-0.039256312	-0.527504712	-0.217026677	-0.305735841	-0.544807468	-0.487627006	-0.532085637	0.020925041
71049	0	50	1	4	5	1	0	1	0	0	0	0	0	0	0	0	0	0	-0.383110549	-0.242861716	-0.38300206	1.262501408	-0.86255404	-0.399851533	0.083391411	-0.355052582	-0.405414045	-0.185899269	-0.407681474	0.430245029	0.243123598	-0.383294353	-0.336535262	-0.355657804	-0.307834464	-0.33960037	-0.346545161	-0.662821603	-0.652885034	-0.61580575	1.221221694	-0.881519387	-0.815511356	0.157130108	-0.770612223	-0.623033664	-0.537107085	-0.697821341	0.379120742
71050	0	51	4	3	4	1	0	1	0	0	0	0	0	0	0	0	0	0	-0.406872811	-0.220027436	-0.406782942	0.55921188	-0.036991198	-0.422225296	0.084010609	-0.370724047	-0.430917227	-0.186026235	-0.432156147	-0.222282866	-0.122144131	-0.39171043	-0.350233622	-0.377784274	-0.322374408	-0.363913406	-0.369329456	-1.183164636	-0.282698334	-1.189259159	0.522233108	-0.054853777	-1.170428635	0.203073633	-1.121548315	-1.201907512	-0.695443337	-1.243828411	-0.394911346
71060	0	42	4	1	5	1	0	1	0	0	0	0	0	0	0	0	0	0	-0.396250902	-0.249441048	-0.396144516	0.027236468	-0.86255404	-0.415514976	0.085007456	-0.367353968	-0.423491353	-0.186000552	-0.422608847	1.412702759	1.114146643	-0.382431166	-0.345683467	-0.374192602	-0.319267081	-0.360981481	-0.366218972	-0.969501656	-1.077704886	-0.88878853	0.013093274	-0.881519387	-1.024970734	0.219852319	-1.023559666	-0.990095044	-0.648670658	-1.02929275	-0.145821233
71069	0	46	4	3	5	1	0	1	0	0	0	0	0	0	0	0	0	0	-0.369481321	-0.222649554	-0.369370651	1.487914719	-0.831400725	-0.387733166	0.091523914	-0.362971673	-0.389995164	-0.185763024	-0.394827347	0.232287128	0.074538492	-0.381783775	-0.331649833	-0.342059707	-0.302206098	-0.323444867	-0.332392459	-0.497048602	-0.376893423	-0.473627219	1.411070446	-0.850324458	-0.704963351	0.27406647	-0.886831319	-0.424459474	-0.462886967	-0.522878098	0.379120742
71072	0	52	3	3	4	1	0	1	0	0	0	0	0	0	0	0	0	0	-0.401835922	-0.241157339	-0.401745247	-0.369490958	-0.722364124	-0.405277668	0.11174927	-0.373203378	-0.421364611	-0.186008662	-0.422505185	-1.072768661	-0.717811504	-0.36236206	-0.322070561	-0.35610122	-0.295815559	-0.346381693	-0.348566976	-1.10396198	-0.64817528	-1.07077705	-0.263050365	-0.741142208	-0.80969304	1.098754721	-1.224094576	-1.018978562	-0.667342386	-0.928009819	-1.70911902
71083	0	53	4	3	4	1	0	1	0	0	0	0	0	0	0	0	0	0	-0.360888982	-0.229576317	-0.360776937	-0.477689347	-0.74572911	-0.379413092	0.061997058	-0.310991473	-0.394248648	-0.185703552	-0.388711271	0.877483249	0.713757018	-0.336250644	-0.307701652	-0.337329934	-0.285379631	-0.327034979	-0.330681693	-0.56151588	-0.555864093	-0.521020062	-0.470158094	-0.764538404	-0.585687872	-0.013228957	-0.394609267	-0.623033664	-0.511900252	-0.596538411	0.008573466
71085	0	40	4	4	5	1	0	1	0	0	0	0	0	0	0	0	0	0	-0.33022322	-0.249803775	-0.330106267	-0.34244136	-0.86255404	-0.326598712	0.087450001	-0.316588425	-0.319103759	-0.184342903	-0.335014192	-0.420240766	-0.486709422	-0.338840206	-0.293332743	-0.307029825	-0.266852929	-0.292131113	-0.298643708	-0.377323656	-1.15588681	-0.265098706	1.402440957	-0.881519387	-0.364591862	0.279606602	-0.665787157	-0.153676489	-0.302776901	-0.228236846	0.127972032
71103	0	46	4	1	1	3	0	1	0	0	0	0	0	0	0	0	0	0	-0.409007563	-0.247625231	-0.408904701	-0.730152254	-0.457560948	-0.425643761	0.082935349	-0.371569544	-0.433081188	-0.186027669	-0.43399097	-0.691516408	-0.534475202	-0.407657815	-0.357537817	-0.381819361	-0.326924003	-0.366316786	-0.372424388	-1.336044182	-1.011768324	-1.273618421	-0.263050365	-0.475985314	-1.397342961	0.107862504	-1.189912489	-1.277726748	-0.707860036	-1.304137792	-0.736638279
71111	0	53	4	4	5	1	0	1	0	0	0	0	0	0	0	0	0	0	-0.387258575	-0.2484949	-0.38715075	0.514129218	1.637499471	-0.401479374	0.081780773	-0.352670901	-0.40594573	-0.185914047	-0.409236409	-0.112306254	-0.241558581	-0.395681091	-0.338642702	-0.360091966	-0.307013661	-0.344985538	-0.350433266	-0.699660048	-1.024955636	-0.61580575	0.479085665	1.62187364	-0.926059361	0.122108558	-0.791121475	-0.538790068	-0.510499873	-0.628764798	-0.252868224
72010	0	53	6	1	2	1	0	1	0	0	0	0	0	0	0	0	0	0	-0.396636076	-0.245527537	-0.396529752	-0.513755476	0.274541949	-0.415623499	0.080041248	-0.356481591	-0.420088565	-0.185993523	-0.420328277	0.298273095	0.011319078	-0.408974176	-0.357025326	-0.376498367	-0.325939039	-0.359365931	-0.366732202	-0.874642661	-0.866707887	-0.81295998	-0.504676049	0.25709551	-1.190792741	0.104498852	-0.930128629	-0.815590453	-0.604325305	-0.849745737	0.873183777
72013	0	45	4	1	1	1	0	1	0	0	0	0	0	0	0	0	0	0	-0.299853745	-0.244172775	-0.299731931	-0.531788541	0.671746713	-0.254069375	0.049468874	-0.210841763	-0.23084396	-0.181540507	-0.270536233	-0.720843505	-0.630006762	-0.396263743	-0.291895852	-0.196471381	-0.249264287	-0.144537623	-0.178423503	-0.082616098	-0.703750382	-0.00917735	-0.521935026	0.654830851	-0.219133961	-0.110181271	0.008739358	0.634602868	0.204160509	0.466932358	-0.211696304
72027	0	52	3	4	3	1	0	1	0	0	0	0	0	0	0	0	0	0	-0.280595054	0.075397895	-0.280766493	-0.288342166	-0.20833443	-0.253526762	0.057310256	-0.233467738	-0.275151088	-0.182621817	-0.292305319	0.012333905	-0.051900337	-0.199219656	-0.12234273	-0.18908111	-0.095656817	-0.203375568	-0.184644471	-0.082616098	1.007774387	-0.179791587	-0.288938831	-0.257620813	0.097964264	-0.060715805	0.093055172	0.008793302	-0.239293026	-0.122350146	-0.236399456
72043	0	50	3	3	4	1	0	1	0	0	0	0	0	0	0	0	0	0	-0.289039249	-0.234929808	-0.288915705	1.983824001	1.357119638	-0.358793779	0.100663179	-0.371486185	-0.350473206	-0.184294244	-0.331696998	1.603328885	1.374048681	-0.393523123	-0.345156607	-0.342946539	-0.315632095	-0.318857501	-0.332547983	-0.183921821	-0.518186057	-0.132398744	1.885692325	1.341119282	-0.696235877	0.338569438	-1.064578171	-0.177746088	-0.324249388	-0.228236846	1.058457415
72044	0	52	3	1	4	1	0	1	0	0	0	0	0	0	0	0	0	0	-0.395969429	-0.244019819	-0.395862998	0.865773982	0.196658662	-0.405820282	0.087170596	-0.365365263	-0.411617042	-0.185954596	-0.4142122	-0.376250122	-0.495841115	-0.399047522	-0.339840111	-0.366151988	-0.307599949	-0.352504828	-0.35649871	-0.834120372	-0.786642061	-0.778837132	0.815635725	0.179108188	-0.923150203	0.338371576	-1.130663539	-0.659138062	-0.537107085	-0.670198724	0.296776903
72045	0	49	3	1	4	1	0	1	0	0	0	0	0	0	0	0	0	0	-0.388591869	-0.242905418	-0.388484257	0.099368728	-0.060356185	-0.411680508	0.081203936	-0.359220525	-0.417217463	-0.185963067	-0.41555981	1.258735502	1.029854091	-0.393911557	-0.349946244	-0.370467906	-0.321377718	-0.354140323	-0.361475484	-0.975948384	-0.821494244	-0.92196352	0.082129184	-0.078249973	-1.056971472	0.146841291	-0.955195493	-0.839660052	-0.612260789	-0.904990971	0.121796244
72049	0	55	3	3	4	2	0	1	0	0	0	0	0	0	0	0	0	0	-0.382221686	-0.248669708	-0.382113055	0.685443334	-0.86255404	-0.413471132	0.083313898	-0.363352742	-0.417128849	-0.18596595	-0.416078122	1.610660659	1.669072616	-0.405672485	-0.354831673	-0.374355188	-0.324139135	-0.357371424	-0.36472594	-0.625983159	-0.975032239	-0.549455769	0.64304595	-0.881519387	-1.138427897	0.169397544	-1.019002055	-0.779486055	-0.578184886	-0.803708041	1.387832772
72053	0	49	4	3	4	1	0	1	0	0	0	0	0	0	0	0	0	0	-0.37999953	-0.249681409	-0.379890543	-0.712119189	0.336848579	-0.39930892	0.063799675	-0.329092253	-0.411085357	-0.185903234	-0.405089916	0.804165508	0.488976877	-0.399738072	-0.334667304	-0.356544637	-0.301033522	-0.341794327	-0.346389637	-0.672031215	-1.163422417	-0.577891475	-0.6945248	0.319485367	-0.850421252	-0.327829322	-0.266996143	-0.833642652	-0.599657373	-0.60114218	-0.617239712
72054	0	45	3	3	4	1	0	1	0	0	0	0	0	0	0	0	0	0	-0.353333649	-0.236612334	-0.353220395	-0.558838138	-0.808035739	-0.373263472	0.061185881	-0.32111362	-0.373690141	-0.185451246	-0.376064469	0.290941321	0.09561163	-0.379841604	-0.330021357	-0.328461609	-0.300857636	-0.305693758	-0.318239757	-0.395742879	-0.48992753	-0.350405825	-0.547823492	-0.826928262	-0.643871033	0.031289962	-0.592865371	-0.268007083	-0.377930605	-0.366349932	0.276190943
72060	0	52	4	3	4	1	0	1	0	0	0	0	0	0	0	0	0	0	-0.375258929	-0.249637707	-0.375149183	0.216583649	-0.86255404	-0.389722748	0.08188893	-0.345883108	-0.394248648	-0.185793661	-0.397937217	-0.009661417	-0.143217269	-0.381352182	-0.325950166	-0.349893393	-0.295405157	-0.33640916	-0.340790766	-0.625983159	-1.115382922	-0.530498631	0.194312537	-0.881519387	-0.745691563	0.136948198	-0.697690438	-0.424459474	-0.454951482	-0.518274328	-0.304333123
72063	0	46	3	1	4	1	0	1	0	0	0	0	0	0	0	0	0	0	-0.22044868	-0.239999237	-0.220314157	1.145286487	-0.839189054	-0.207223744	0.090938064	-0.244185305	-0.195398258	-0.177521637	-0.210412091	0.01966568	-0.185363546	-0.339703393	-0.148685729	-0.192037218	-0.089793937	-0.19779095	-0.178423503	0.110785737	-0.565283601	0.170915456	1.221221694	-0.85812319	0.004871207	0.141103297	-0.098364514	0.423993879	0.078126347	0.278177806	-0.401087134
72065	0	47	7	1	2	3	0	1	0	0	0	0	0	0	0	0	0	0	-0.398028627	-0.249458529	-0.397922526	2.651047399	1.614134485	-0.414013746	0.082673068	-0.361840375	-0.418741629	-0.185993343	-0.42095025	-0.222282866	-0.339899892	-0.411801115	-0.355406429	-0.371532105	-0.323136582	-0.353342521	-0.361304407	-0.876484583	-1.119150726	-0.789263558	2.52427449	1.598477443	-1.164610319	0.140113988	-0.964310716	-0.68320766	-0.561847124	-0.748462806	0.097093093
72081	0	52	3	1	3	1	0	1	0	0	0	0	0	0	0	0	0	0	-0.32592705	-0.220245946	-0.325809409	-0.41457362	0.74963	-0.374167828	0.069387785	-0.309800632	-0.371208942	-0.185139468	-0.361137095	1.273399051	0.896390882	-0.377467839	-0.330931388	-0.345754842	-0.302557871	-0.328630584	-0.336591612	-0.193131432	-0.254439807	-0.170313019	-0.409751673	0.732818172	-0.664235139	0.108258228	-0.570077313	-0.358268078	-0.368594741	-0.343331085	1.717208129
72084	0	52	3	3	2	1	0	1	0	0	0	0	0	0	0	0	0	0	-0.401302605	-0.241113637	-0.401197028	1.073154228	-0.379677661	-0.41392331	0.084171042	-0.36621076	-0.421010154	-0.186003255	-0.423230821	-0.361586574	-0.464231408	-0.389984055	-0.347695115	-0.371443422	-0.319677482	-0.356434006	-0.362781887	-1.033968935	-0.602019686	-1.003479212	1.014113965	-0.397997992	-1.042425682	0.205586479	-1.044068918	-0.905851448	-0.634200069	-0.978651284	-0.176700173
72093	0	47	5	1	3	1	0	1	0	0	0	0	0	0	0	0	0	0	-0.189338486	-0.233334686	-0.189198985	-0.522772009	-0.192757772	-0.151153683	-0.134488126	-0.053650778	-0.184764547	-0.17539506	-0.174130281	0.18096471	-0.037851578	0.053262637	-0.034213423	-0.156563921	-0.056375518	-0.196793696	-0.169092051	0.322606795	-0.635929918	0.398401106	-0.513305537	-0.21082842	0.321969431	-1.57040183	1.031923159	-0.063415494	-0.187945775	0.305800424	-0.357856619
72094	0	51	3	3	3	1	0	1	0	0	0	0	0	0	0	0	0	0	-0.381925399	-0.245899003	-0.38181672	0.306748973	-0.80024741	-0.401298503	0.084190871	-0.357553348	-0.409844757	-0.185928465	-0.410998668	0.855487927	0.80507395	-0.395120019	-0.325950166	-0.35610122	-0.291652914	-0.344786087	-0.346389637	-0.63519277	-0.797003521	-0.568412906	0.280607424	-0.764538404	-0.850421252	0.230734722	-0.923292211	-0.556842267	-0.517968564	-0.656387415	-0.6748804
72106	0	41	4	1	2	1	0	1	0	0	0	0	0	0	0	0	0	0	-0.382666118	-0.22920485	-0.382557558	-0.558838138	-0.278429388	-0.392978429	0.054966854	-0.324686142	-0.403110074	-0.185870074	-0.401876385	-0.075647384	-0.290729237	-0.325460802	-0.321304219	-0.360239772	-0.304961652	-0.352245542	-0.355565565	-0.690450437	-0.339215388	-0.672677162	-0.547823492	-0.296614474	-0.745691563	-0.122052983	-0.526780003	-0.851694851	-0.588454336	-0.785292963	0.667324179
72107	0	50	3	3	3	1	0	1	0	0	0	0	0	0	0	0	0	0	-0.363851858	-0.249187577	-0.363740287	0.33379857	-0.223911087	-0.39930892	0.078563103	-0.340524325	-0.402755617	-0.185802672	-0.397937217	0.965464538	0.727805776	-0.406125658	-0.350233622	-0.362900269	-0.318387649	-0.343788834	-0.352610605	-0.451000546	-1.047562458	-0.359884394	0.306495891	-0.242023349	-0.984242521	0.089857074	-0.709084467	-0.562859667	-0.489027386	-0.550500715	0.708496099
72108	0	56	3	3	3	4	0	1	0	0	0	0	0	0	0	0	0	0	-0.341037716	-0.23385911	-0.340922493	0.694459867	-0.74572911	-0.360602491	0.06992857	-0.294319702	-0.3678416	-0.185402587	-0.371814314	0.048992776	0.011319078	-0.386315509	-0.301954089	-0.316932787	-0.264507777	-0.302103646	-0.305797821	-0.3312756	-0.546444584	-0.293534412	0.651675439	0.982377602	-0.550777976	0.038215128	-0.282947784	-0.177746088	-0.354124152	-0.269670772	-0.495782549
72111	0	56	2	3	3	1	0	1	0	0	0	0	0	0	0	0	0	0	-0.278817329	-0.246117513	-0.278692148	1.983824001	1.170199749	-0.348303252	0.105710505	-0.375582677	-0.341257323	-0.184135652	-0.325477259	1.214744858	0.903415261	-0.382862759	-0.312491288	-0.334669436	-0.27857869	-0.32145036	-0.324616249	-0.027358431	-0.868591788	0.0666512	1.885692325	1.15394971	-0.568232924	0.307900849	-0.889110125	-0.123589491	-0.274302516	-0.168387841	0.6055663
72132	0	48	4	1	3	1	0	1	0	0	0	0	0	0	0	0	0	0	-0.322519743	-0.226145712	-0.322401557	-0.495722411	-0.698999137	-0.362230331	0.048477435	-0.284792976	-0.354017776	-0.184454639	-0.335739828	0.738179541	0.271221115	-0.378978416	-0.341229106	-0.351667058	-0.314752663	-0.332420146	-0.342657056	-0.17471221	-0.442829986	-0.132398744	-0.487417071	-0.717746011	-0.702054193	-0.076544754	-0.440185383	-0.376320277	-0.342921115	-0.265067002	2.417130762
72134	0	48	3	3	3	1	0	1	0	0	0	0	0	0	0	0	0	0	-0.357481675	-0.249224723	-0.357369085	0.063302598	-0.698999137	-0.38538184	0.072902887	-0.326353319	-0.390172392	-0.185707156	-0.390577192	0.481567448	0.425757462	-0.401076012	-0.335098371	-0.346493869	-0.301268038	-0.327832781	-0.335658467	-0.395742879	-1.058865868	-0.303012981	0.047611229	-0.717746011	-0.78060146	0.036038647	-0.56096209	-0.304111481	-0.39613554	-0.375557472	-0.154055617
72159	0	46	3	1	3	1	0	1	0	0	0	0	0	0	0	0	0	0	-0.275558166	-0.238644476	-0.275432463	-0.324408296	0.243388635	-0.349207608	0.051091229	-0.251330349	-0.336649382	-0.183811259	-0.315111028	1.185417761	0.776976432	-0.368620169	-0.325566995	-0.344868009	-0.298395226	-0.329627837	-0.336280564	-0.008939208	-0.668898199	0.057172631	-0.306197808	0.225900581	-0.591506188	-0.05280133	-0.196353163	-0.358268078	-0.359258877	-0.232840615	1.964239646
72203	0	54	3	3	2	1	0	1	0	0	0	0	0	0	0	0	0	0	-0.351555924	-0.244566093	-0.351442385	-0.441623217	1.637499471	-0.374348699	0.074435111	-0.314325827	-0.372981227	-0.185516125	-0.378759689	-0.236946414	-0.290729237	-0.395594772	-0.342139137	-0.339103599	-0.311352192	-0.315267389	-0.32834883	-0.358904434	-0.782874257	-0.293534412	-0.435640139	1.62187364	-0.757328196	0.048306083	-0.456137024	-0.352250678	-0.417141234	-0.384765011	0.358534782
72205	0	59	3	3	4	1	0	1	0	0	0	0	0	0	0	0	0	0	-0.271113852	-0.244456838	-0.270987438	-0.658019995	0.975491532	-0.35897465	0.069207524	-0.255974628	-0.330446384	-0.184153674	-0.323404013	0.892146797	0.524098774	-0.406363034	-0.353873745	-0.359796356	-0.322784809	-0.338204216	-0.349344597	0.046318459	-0.715053793	0.123522612	-0.642747868	0.958981405	-0.844602936	0.135958889	-0.613374624	-0.045363295	-0.206617502	-0.07170868	1.881895807
72213	0	43	5	1	4	1	0	1	0	0	0	0	0	0	0	0	0	0	-0.402384054	-0.215001709	-0.402293467	-0.847367175	-0.574385878	-0.416437419	0.048747828	-0.353504489	-0.423562244	-0.186012591	-0.423749133	-0.324927703	-0.452289963	-0.398227494	-0.354927465	-0.376498367	-0.326314263	-0.360223569	-0.367509823	-1.03028509	-0.169664227	-1.0432892	-0.823967131	-0.522777707	-1.109336316	-1.194464288	-0.615653429	-1.06591428	-0.675277871	-0.909594741	0.770253978
72220	0	40	4	1	2	1	0	1	0	0	0	0	0	0	0	0	0	0	-0.038231832	-0.23940926	-0.038068146	-0.802284513	-0.247276073	-0.12583172	-0.625701087	0.265494553	-0.000446894	-0.153588633	0.058073302	0.481567448	0.060489733	-0.351788016	-0.294290671	-0.339251404	-0.264507777	-0.335212456	-0.331614838	0.423912518	-0.662304543	0.502665362	-0.780819687	-0.265419545	-0.239498067	-2.18377361	0.895194812	-0.274024483	-0.229957162	0.499158745	1.943653686
72226	0	57	3	3	3	1	0	1	0	0	0	0	0	0	0	0	0	0	-0.401835922	-0.224179123	-0.401745247	-0.775234916	0.165505348	-0.4137967	0.073083149	-0.35469533	-0.424395218	-0.186014303	-0.425024179	-0.684184634	-0.584348295	-0.388473477	-0.343240753	-0.369255902	-0.314635405	-0.355297137	-0.360573444	-0.978711267	-0.433410477	-0.962721366	-0.754931221	0.14791326	-0.952241783	-0.197240491	-0.620211041	-0.978060244	-0.648203865	-0.92340605	0.039452405
72227	0	55	3	3	3	1	0	1	0	0	0	0	0	0	0	0	0	0	-0.398517502	-0.225053163	-0.398441112	-0.86540024	-0.013626212	-0.413326435	0.071190402	-0.353266321	-0.423509076	-0.186008301	-0.423127159	0.444908577	0.278245495	-0.377036245	-0.341995448	-0.370068831	-0.316218383	-0.356952578	-0.362268658	-0.994367607	-0.329795879	-0.990209215	-0.841226108	-0.320010671	-0.992969995	-0.151732262	-0.70224805	-1.015368122	-0.659406902	-0.992462593	-0.530778681
72352	0	42	5	1	4	3	0	1	0	0	0	0	0	0	0	0	0	0	-0.321482737	-0.176762484	-0.321512552	-0.6039208	0.609440083	-0.335280528	0.002871241	-0.210841763	-0.330978069	-0.184496089	-0.326513882	-0.053652061	-0.25560734	-0.360419889	-0.332368279	-0.329496247	-0.308948411	-0.30629211	-0.320728144	-0.303646767	-0.160244718	-0.303012981	-0.590970936	0.592440993	-0.463503235	-0.458418152	0.161419346	-0.358268078	-0.395201953	-0.145368993	0.770253978
72357	0	52	3	1	4	1	0	1	0	0	0	0	0	0	0	0	0	0	-0.386666	-0.239562217	-0.38655808	-0.63998693	-0.854765711	-0.378508736	0.122474837	-0.351003724	-0.380602053	-0.185714365	-0.391924803	-0.889474309	-0.755743153	-0.375094074	-0.320442084	-0.338216766	-0.290421709	-0.322846515	-0.328815403	-0.773336938	-0.555864093	-0.743766428	-0.625488891	-0.873720655	-0.664235139	0.469553992	-0.772891029	-0.292076682	-0.411539715	-0.435406476	-0.302274527
72358	0	48	4	1	3	1	0	1	0	0	0	0	0	0	0	0	0	0	-0.331556514	-0.180258641	-0.331587941	-0.712119189	-0.86255404	-0.274688688	-0.025429836	-0.215605126	-0.281354086	-0.183090385	-0.299561681	-0.640193989	-0.630709199	-0.298917792	-0.22819369	-0.256923792	-0.198257227	-0.251642628	-0.248875965	-0.487838991	-0.084888647	-0.492584356	-0.6945248	-0.39019926	-0.123131746	-0.135903313	-0.139383019	0.032862901	-0.253296822	-0.159180302	-0.977494009
72362	0	51	6	3	2	3	0	1	0	0	0	0	0	0	0	0	0	0	-0.385036418	-0.16736656	-0.385076405	-0.694086124	-0.815824068	-0.387190552	0.059022741	-0.326472403	-0.395489248	-0.185813485	-0.398040879	-0.456899637	-0.528855698	-0.367109591	-0.325998063	-0.34871095	-0.299333287	-0.334813554	-0.340479717	-0.764127327	0.141179567	-0.80063784	-0.677265823	0.062127206	-0.699145035	-0.187347398	-0.462973441	-0.665155461	-0.534773119	-0.642576106	0.125913436
72364	0	51	3	3	4	1	0	1	0	0	0	0	0	0	0	0	0	0	-0.375258929	-0.245571239	-0.375149183	-0.784251448	0.290118607	-0.381583546	0.04352024	-0.304084596	-0.396907076	-0.185786453	-0.392443114	0.122310517	-0.122144131	-0.295033449	-0.306743725	-0.348119728	-0.295405157	-0.341993778	-0.344989919	-0.644402381	-0.824320097	-0.577891475	-0.76356071	0.272692974	-0.55950545	-0.32980794	-0.184959134	-0.707277259	-0.546442949	-0.587330872	-0.133469657
72379	0	46	7	1	1	1	0	1	0	0	0	0	0	0	0	0	0	0	-0.389480731	-0.171518247	-0.389373262	-0.838350643	-0.50429092	-0.375795669	-0.056975622	-0.295986879	-0.408604158	-0.185943423	-0.403638644	-0.816156568	-0.633518951	-0.337113831	-0.257889435	-0.331713328	-0.224053901	-0.340198722	-0.324771773	-0.745708104	0.169438094	-0.78547213	-0.815337642	-0.522777707	-0.405320075	-2.46078022	0.204716656	-1.032818581	-0.661274075	-0.619557258	-1.245111486
72380	0	53	6	1	2	1	0	1	0	0	0	0	0	0	0	0	0	0	-0.38118468	-0.221557005	-0.381075883	-0.63998693	0.079833732	-0.383573129	0.049288613	-0.310753305	-0.396552619	-0.18585007	-0.398559191	-0.625530441	-0.560465405	-0.356103952	-0.321352115	-0.339251404	-0.296636362	-0.324043219	-0.331459314	-0.616773547	-0.273278825	-0.606327181	-0.625488891	0.062127206	-0.608961136	-0.401038211	-0.157613465	-0.623033664	-0.545976155	-0.545896945	-0.01407109
72383	0	49	6	1	2	1	0	1	0	0	0	0	0	0	0	0	0	0	-0.400028568	-0.19752092	-0.399952421	-0.784251448	-0.86255404	-0.402021987	0.028198001	-0.340167072	-0.416579441	-0.18599082	-0.418151368	-1.116759306	-0.797889429	-0.365599013	-0.326908093	-0.353145112	-0.300857636	-0.340398173	-0.345300968	-0.955687239	-0.047210611	-0.978834933	-0.76356071	-0.74894094	-0.789328934	-0.646386923	-0.590586566	-0.827625253	-0.602458132	-0.831330658	-1.037193292
72386	0	44	3	1	4	1	0	1	0	0	0	0	0	0	0	0	0	0	-0.404458067	-0.247909294	-0.404367812	-0.477689347	0.282330278	-0.413778613	0.078617181	-0.359101441	-0.423668581	-0.186014483	-0.425967506	-1.050773339	-0.781030919	-0.381999572	-0.343288649	-0.36866468	-0.316452898	-0.354459444	-0.36041792	-1.088305641	-0.957135172	-1.023384206	-0.470158094	0.264894242	-0.990060837	-0.00927172	-0.772891029	-1.009350723	-0.659406902	-1.02929275	-0.87456421
72387	0	46	6	1	2	1	0	1	0	0	0	0	0	0	0	0	0	0	-0.393925045	-0.225271673	-0.393818287	-0.757201851	-0.364101004	-0.407990736	0.069297655	-0.347669369	-0.413389328	-0.185971176	-0.415767135	-0.295600607	-0.36799741	-0.392142023	-0.352005787	-0.364378323	-0.324385376	-0.344985538	-0.355098992	-0.863591127	-0.310956861	-0.857509253	-0.737672244	-0.382400528	-0.992969995	-0.011250338	-0.809351922	-0.737364257	-0.580518852	-0.794500502	0.729082058
72388	0	49	4	1	3	1	0	1	0	0	0	0	0	0	0	0	0	0	-0.404621026	-0.23274471	-0.40451598	-0.351457893	-0.737940781	-0.413543481	0.08370822	-0.364591217	-0.41992906	-0.186006679	-0.42406012	-1.109427532	-0.85548934	-0.394213673	-0.34577926	-0.374251724	-0.316218383	-0.361001426	-0.365441351	-1.07909603	-0.641581624	-1.046132771	-0.461528605	-0.171834759	-1.013334102	0.25071877	-1.021280861	-0.863729651	-0.617862308	-0.92340605	-0.499899741
72392	0	54	7	1	2	1	0	1	0	0	0	0	0	0	0	0	0	0	-0.401480377	-0.225927202	-0.401389645	-0.757201851	-0.114874485	-0.415370279	0.071460794	-0.357791516	-0.423615413	-0.186009383	-0.42406012	-0.288268833	-0.382046169	-0.395918468	-0.348796731	-0.375197679	-0.319384338	-0.361041316	-0.366312287	-0.998972412	-0.423990968	-0.986417788	-0.737672244	-0.195230956	-1.054062314	-0.254620432	-0.763775806	-0.996112443	-0.64306914	-0.941821128	0.502636501
72395	0	49	7	1	3	1	0	1	0	0	0	0	0	0	0	0	0	0	-0.382073542	-0.209320453	-0.381964888	-0.667036527	-0.286217717	-0.393340172	0.064070067	-0.329568589	-0.399388275	-0.185856738	-0.401565398	-0.207619318	-0.332875513	-0.360635686	-0.340223282	-0.358761718	-0.318504906	-0.342392679	-0.351521935	-0.662821603	-0.282698334	-0.653720025	-0.651377357	-0.842525726	-0.751509879	0.004380749	-0.601980595	-0.623033664	-0.53057198	-0.665594954	0.420292662
72398	0	52	5	1	2	1	0	1	0	0	0	0	0	0	0	0	0	0	-0.384888274	-0.246314172	-0.38478007	-0.82933411	-0.86255404	-0.381040932	0.03243415	-0.320160947	-0.396198162	-0.18584232	-0.400010463	-0.537549152	-0.481792356	-0.374230886	-0.298601343	-0.326687944	-0.263921489	-0.316464093	-0.316840039	-0.681240826	-0.801713275	-0.61580575	-0.806708153	-0.881519387	-0.594415346	-0.646386923	-0.333081511	-0.418442075	-0.464754139	-0.476840402	-0.928087705
72400	0	51	6	1	3	1	0	1	0	0	0	0	0	0	0	0	0	0	-0.373925635	-0.173266326	-0.373815676	-0.585887735	-0.021414541	-0.373806086	0.053795154	-0.293009777	-0.393539734	-0.185806277	-0.392339452	-0.324927703	-0.36799741	-0.316828929	-0.297164452	-0.32683575	-0.277875144	-0.317261896	-0.321194717	-0.552306269	-0.066049629	-0.558934337	-0.573711958	-0.125042366	-0.451866603	-0.260556288	0.049757862	-0.713294659	-0.559046365	-0.513670559	-0.267278396
72401	0	48	3	1	4	1	0	1	0	0	0	0	0	0	0	0	0	0	-0.407050584	-0.234623895	-0.406960743	-0.594904268	-0.730152452	-0.423111565	0.083814124	-0.37099794	-0.430864059	-0.186025927	-0.431886625	0.151637613	0.011319078	-0.399435956	-0.354113227	-0.379557939	-0.324971664	-0.364691263	-0.370651412	-1.264209215	-0.508766548	-1.250869856	-0.582341447	-0.74894094	-1.231520953	0.259820416	-1.208142936	-1.197093592	-0.696376923	-1.245209542	-0.44431765
72402	0	48	3	1	2	1	0	1	0	0	0	0	0	0	0	0	0	0	-0.386666	-0.208446413	-0.38655808	-0.748185319	-0.831400725	-0.382307031	0.023330937	-0.321232704	-0.385387223	-0.185732387	-0.391717478	-0.742838827	-0.69884568	-0.385020728	-0.329207119	-0.358761718	-0.298453855	-0.346980045	-0.349811169	-0.819384994	-0.160244718	-0.826229976	-0.746301733	-0.850324458	-0.739873247	-0.090395084	-0.679459992	-0.418442075	-0.455885069	-0.518274328	0.082682921
72404	0	41	3	1	4	2	0	1	0	0	0	0	0	0	0	0	0	0	-0.392295463	-0.241485104	-0.392188444	0.14445139	-0.86255404	-0.404554184	0.081212949	-0.35469533	-0.412325956	-0.185968293	-0.416389109	-0.427572541	-0.36799741	-0.382646963	-0.337397397	-0.360683188	-0.309065669	-0.346182242	-0.351988508	-0.902271495	-0.607671392	-0.867935679	0.125276628	-0.881519387	-0.870785358	0.155547213	-0.825303562	-0.701259859	-0.584253197	-0.822123119	-0.631649884
72408	0	53	6	1	3	1	0	1	0	0	0	0	0	0	0	0	0	0	-0.38355498	-0.229904082	-0.383446563	-0.82933411	0.360213565	-0.387371423	0.059022741	-0.309919716	-0.402578388	-0.185904676	-0.402291034	-0.728175279	-0.601206806	-0.382646963	-0.323220073	-0.342503123	-0.291711542	-0.32743388	-0.332859032	-0.699660048	-0.734834762	-0.644241456	-0.806708153	0.342881564	-0.699145035	-0.310021754	-0.080134068	-0.851694851	-0.60946003	-0.568915793	-0.584302177
72411	0	45	5	1	4	1	0	1	0	0	0	0	0	0	0	0	0	0	-0.404280295	-0.218716377	-0.404190011	-0.847367175	0.484826824	-0.417956737	0.07972579	-0.362090451	-0.427975234	-0.186022304	-0.428952981	-0.148965125	-0.220485443	-0.37876262	-0.343863406	-0.374236944	-0.318035876	-0.361779284	-0.366530021	-1.126065047	-0.282698334	-1.130492033	-0.823967131	0.467661279	-1.051153156	0.061958551	-0.861764455	-1.151963095	-0.689981856	-1.176613376	-0.436083266
72425	0	47	4	1	4	1	0	1	0	0	0	0	0	0	0	0	0	0	-0.401006317	-0.21325363	-0.400930326	-0.730152254	-0.20833443	-0.418318479	0.070829878	-0.360173198	-0.426202949	-0.186013546	-0.425335166	0.591544059	0.229074839	-0.401399707	-0.349850451	-0.376764416	-0.319267081	-0.362696757	-0.36755648	-0.947398589	-0.188503245	-0.956086368	-0.711783778	-0.226425885	-1.103518	-0.385209262	-0.763775806	-1.093594318	-0.668275973	-1.006273902	1.223145094
72426	0	49	3	1	4	4	0	1	0	0	0	0	0	0	0	0	0	0	-0.392147319	-0.248005438	-0.392040277	-0.513755476	-0.86255404	-0.403288086	0.080068287	-0.355409834	-0.41427547	-0.185964869	-0.415974459	0.166301162	0.018343457	-0.347256282	-0.323842726	-0.358466107	-0.302088841	-0.348775101	-0.352144032	-0.764127327	-0.913805431	-0.697321441	-0.504676049	-0.881519387	-0.832966304	0.215499358	-0.861764455	-0.839660052	-0.593122268	-0.849745737	-0.092297737
72427	0	47	3	1	4	3	0	1	0	0	0	0	0	0	0	0	0	0	-0.408191291	-0.192932213	-0.408131266	-0.621953865	-0.20833443	-0.423400959	0.080987622	-0.368735343	-0.431572973	-0.186026839	-0.432539697	-0.955460276	-0.736777328	-0.398270653	-0.355598014	-0.378818912	-0.327099889	-0.363075713	-0.369951553	-1.250394798	-0.245020298	-1.261296282	-0.608229913	0.132315795	-1.25188506	-0.002544416	-1.028117278	-1.258471069	-0.703238783	-1.251654819	0.171202548
72452	0	49	3	1	4	1	0	1	0	0	0	0	0	0	0	0	0	0	-0.375555216	-0.211724061	-0.375445518	-0.171127245	-0.68342248	-0.345228442	0.065782553	-0.304441849	-0.35472669	-0.185418807	-0.374613196	-1.16074995	-0.821772319	-0.331934707	-0.299080307	-0.282937544	-0.276057651	-0.257227247	-0.273915361	-0.63519277	-0.254439807	-0.634762887	-0.150867011	-0.702148547	-0.358773546	-0.098309559	-0.260159726	-0.195798287	-0.373262673	-0.338727315	-0.862212634
72453	0	47	3	1	2	1	0	1	0	0	0	0	0	0	0	0	0	0	-0.387110431	-0.237311566	-0.387002582	0.126418325	0.625016741	-0.405820282	0.079320202	-0.353861741	-0.411794271	-0.185929906	-0.410998668	0.642866478	0.376586806	-0.391494633	-0.345683467	-0.367482237	-0.316746042	-0.351966311	-0.358520524	-0.914243989	-0.600135784	-0.880257818	0.10801765	0.413070153	-0.946423467	-0.011250338	-0.706805661	-0.785503455	-0.588921129	-0.794500502	0.088858709
72455	0	43	3	1	4	1	0	1	0	0	0	0	0	0	0	0	0	0	-0.365333295	-0.233487643	-0.365370129	-0.694086124	0.274541949	-0.377061767	0.070289094	-0.316826593	-0.384855537	-0.18572698	-0.391406491	-0.112306254	-0.079997855	-0.373151902	-0.317424614	-0.32683575	-0.287197124	-0.308884968	-0.317151088	-0.56151588	-0.471088512	-0.530498631	-0.677265823	0.25709551	-0.614779452	0.060969242	-0.476646276	-0.412424675	-0.47362321	-0.536689406	-0.491665357
72461	0	49	4	1	4	1	0	1	0	0	0	0	0	0	0	0	0	0	-0.381925399	-0.210850022	-0.38181672	-0.252276036	-0.86255404	-0.390988846	0.091082273	-0.358267852	-0.394425877	-0.185808079	-0.398870178	-0.324927703	-0.444563145	-0.36236206	-0.335721024	-0.360091966	-0.312524768	-0.345982791	-0.352766129	-0.681240826	-0.254439807	-0.672677162	-0.254420876	0.280491707	-0.751509879	0.328280621	-0.9187346	-0.647103262	-0.520769323	-0.651783645	0.749668018
72465	0	55	6	1	2	1	0	1	0	0	0	0	0	0	0	0	0	0	-0.109340846	-0.244129073	-0.10918854	-0.41457362	-0.86255404	-0.142110125	0.056408947	-0.114383659	-0.074882869	-0.165483048	-0.082907445	0.063656324	-0.199412304	-0.278201296	-0.224840945	-0.227510516	-0.199429803	-0.213348101	-0.219326367	0.368654851	-0.70092453	0.455272519	-0.409751673	-0.881519387	0.086327631	0.212135706	-0.175843911	0.502220075	0.260175693	0.480743667	0.811425898
72467	0	45	3	1	4	1	0	1	0	0	0	0	0	0	0	0	0	0	-0.402517384	-0.239518515	-0.402426818	0.189534052	1.255871365	-0.414556359	0.081807812	-0.361602207	-0.423367293	-0.186015744	-0.426641312	-0.99945092	-0.674260352	-0.388041883	-0.345539778	-0.36674321	-0.317508217	-0.350929168	-0.357898428	-1.04686239	-0.565283601	-1.020540635	0.168424071	1.239735764	-1.00169747	0.13180379	-0.877716096	-0.929921047	-0.64306914	-1.001670132	-0.866329826
72492	0	42	7	1	3	1	0	1	0	0	0	0	0	0	0	0	0	0	-0.400117455	-0.239125198	-0.400026505	-0.225226439	-0.660057494	-0.411192155	0.077571664	-0.353742657	-0.419574603	-0.185997128	-0.421053913	-0.559544474	-0.566787347	-0.390199852	-0.345539778	-0.367186626	-0.316980557	-0.35148763	-0.358209476	-0.96397589	-0.580354816	-0.933337803	-0.573711958	-0.67875235	-0.984242521	0.028322034	-0.747824165	-0.815590453	-0.601991339	-0.835934428	-0.205520516
72493	0	51	7	1	2	1	0	1	0	0	0	0	0	0	0	0	0	0	-0.348741192	-0.234470938	-0.348627203	-0.576871203	0.297906935	-0.380860061	0.057400386	-0.317064761	-0.383792166	-0.185400785	-0.372850937	1.090104698	0.657561982	-0.373151902	-0.333182517	-0.347971923	-0.306486001	-0.330824541	-0.339391048	-0.3312756	-0.461669003	-0.293534412	-0.56508247	0.280491707	-0.716599983	0.009129434	-0.597422983	-0.436494274	-0.405938197	-0.412387628	1.737794088
72537	0	60	3	3	3	4	0	1	0	0	0	0	0	0	0	0	0	0	-0.239707371	-0.192713703	-0.239575931	-0.67605306	-0.761305767	-0.1692408	0.174660581	-0.23704026	-0.131595993	-0.175286929	-0.181386643	-0.618198667	-0.587158047	-0.387826087	-0.25453669	-0.147695596	-0.206465259	-0.094674958	-0.12865576	-0.027358431	-0.282698334	0.000301219	-0.660006845	-0.780135869	-0.207497329	1.585494908	-0.797957893	0.502220075	0.171484986	0.45312105	0.045628193
72539	0	58	3	3	4	1	0	1	0	0	0	0	0	0	0	0	0	0	-0.373184916	-0.164088912	-0.373223006	-0.775234916	-0.512079249	-0.369465178	-0.020021987	-0.297058636	-0.369791114	-0.185418807	-0.372021638	-0.559544474	-0.637733579	-0.358909311	-0.332559864	-0.353884139	-0.309593328	-0.339002018	-0.346545161	-0.543096658	0.103501531	-0.568412906	-0.754931221	-0.530576439	-0.614779452	-0.933286627	-0.312572259	-0.586929266	-0.484826247	-0.49985925	1.079043375
72540	0	59	3	3	3	1	0	1	0	0	0	0	0	0	0	0	0	0	-0.331556514	-0.246314172	-0.331439774	-0.63998693	-0.86255404	-0.291690578	0.000257448	-0.17749822	-0.310596791	-0.184099608	-0.315111028	-0.786829471	-0.679879855	-0.345098314	-0.261242181	-0.2380047	-0.225812765	-0.212350848	-0.225547335	-0.248389099	-0.801713275	-0.179791587	-0.435640139	-0.881519387	-0.222043119	-0.452482296	0.352839033	-0.069432894	-0.239293026	0.075611946	-0.368149599
72541	0	59	6	3	2	1	0	1	0	0	0	0	0	0	0	0	0	0	-0.159709731	-0.241222892	-0.159565487	0.613311075	-0.060356185	-0.332386589	0.077247193	-0.299440317	-0.327965185	-0.181198092	-0.265353117	3.590239666	4.099507888	-0.337977019	-0.29955927	-0.310872766	-0.27511959	-0.294723971	-0.302842861	0.175253016	-0.600135784	0.246744006	0.574010041	-0.078249973	-0.428593339	0.072643092	-0.339917928	-0.243937484	-0.326583354	-0.265067002	1.037871455
72553	0	45	6	1	3	3	0	1	0	0	0	0	0	0	0	0	0	0	0.258055725	-0.158626165	0.258266832	-0.630970397	-0.839189054	0.18345797	-0.120968503	0.575113159	0.274257299	-0.10997578	0.292350132	0.210291806	-0.058924716	-0.119374828	-0.07875704	0.038539217	-0.063997262	0.084830638	0.050197068	1.022537246	0.282472201	1.023986643	-0.616859402	0.623635922	0.717614923	-0.207133584	1.305379854	0.941490251	0.656949909	1.097648788	0.770253978
72556	0	56	4	3	3	1	0	1	0	0	0	0	0	0	0	0	0	0	-0.2604475	0.171542233	-0.261801054	-0.504738944	0.663958384	-0.192754051	0.044691941	-0.166780653	-0.225527105	-0.180891721	-0.258096755	-0.51555383	-0.467743597	0.130949496	-0.05241404	-0.137349218	-0.099760834	-0.164482689	-0.155094873	-0.073406487	1.224423092	-0.198748725	-0.401122184	0.678227047	0.36851596	-0.042908237	0.364233062	-0.117572091	-0.29530821	-0.196010459	-0.6234155
72560	0	60	3	3	3	1	0	1	0	0	0	0	0	0	0	0	0	0	-0.245633122	-0.228811532	-0.24550263	0.279699376	0.056468746	-0.230736995	0.050820837	-0.197742514	-0.243249956	-0.180747546	-0.257060132	0.114978743	-0.009754061	-0.177639973	-0.164012565	-0.163954191	-0.152526758	-0.15251565	-0.159760599	-0.036568042	-0.358054405	0.000301219	0.254718958	0.038731009	0.129965002	0.046129602	0.086218755	0.273558888	-0.038571952	0.149272259	-0.80251335
72564	0	57	3	3	3	1	0	1	0	0	0	0	0	0	0	0	0	0	-0.273484153	-0.249939251	-0.273358118	-0.450639749	-0.86255404	-0.271071265	0.037751868	-0.185834106	-0.281708543	-0.182495665	-0.284012334	-0.090310932	-0.227509822	-0.220367745	-0.223883018	-0.245690581	-0.214087004	-0.238279434	-0.242654997	-0.128664154	-1.200158502	-0.00917735	-0.444269628	-0.881519387	-0.067857744	-0.086437847	0.200159045	-0.087485093	-0.253296822	-0.07631245	-0.211696304
72583	0	46	4	1	2	1	0	1	0	0	0	0	0	0	0	0	0	0	1.797269586	-0.24006479	1.797727043	-0.351457893	2.984880335	0.755010847	-0.109251497	1.066930405	1.093053025	0.291550817	1.285435099	1.053445828	0.80507395	-0.357830327	-0.22819369	0.443526033	-0.181841161	0.693155156	0.49188579	2.385559704	-0.602961637	2.521600506	-0.349345252	2.971054305	0.67688671	-0.050822711	1.054711217	2.157004985	2.099340883	2.046025318	0.873183777
74017	0	49	5	1	2	1	0	1	0	0	0	0	0	0	0	0	0	0	-0.342815441	-0.2491548	-0.342700503	-0.360474425	-0.691210809	-0.381583546	0.081258014	-0.341000661	-0.369259428	-0.185225973	-0.366216549	0.782170186	0.45385498	-0.413562017	-0.35776772	-0.362013437	-0.325604855	-0.33960037	-0.351210887	-0.469419768	-1.054156114	-0.378841531	-0.35797474	-0.709947279	-1.022061576	0.332039996	-1.11926951	-0.093502492	-0.282704793	-0.205217998	0.811425898
74020	0	43	7	1	5	1	0	1	0	0	0	0	0	0	0	0	0	0	-0.363851858	-0.24880737	-0.363740287	0.14445139	0.617228412	-0.394244527	0.069027262	-0.332188439	-0.399565504	-0.185752211	-0.393687062	1.082772924	0.903415261	-0.399004362	-0.341995448	-0.356988053	-0.310238245	-0.339201469	-0.34685621	-0.56151588	-1.044736605	-0.473627219	0.125276628	0.670428315	-0.902786097	-0.191304635	-0.456137024	-0.653120662	-0.544575776	-0.582727102	0.121796244
74021	0	53	4	3	5	4	0	1	0	0	0	0	0	0	0	0	0	0	-0.403702534	-0.249574339	-0.403597341	-0.11702805	-0.730152452	-0.417359862	0.082897494	-0.365758241	-0.423207787	-0.186014627	-0.426423621	-0.874810761	-0.692523738	-0.409103654	-0.354448502	-0.371576447	-0.322784809	-0.353781312	-0.361553246	-1.028443168	-1.111615118	-0.946607799	-0.124978545	-0.74894094	-1.170428635	0.116370564	-0.996213997	-0.791520854	-0.602924925	-0.868160815	-0.452552034
74023	0	44	4	1	5	1	0	1	0	0	0	0	0	0	0	0	0	0	-0.367555452	-0.24937768	-0.367444474	2.741212723	5.897715266	-0.398947178	0.081645577	-0.341238829	-0.402932845	-0.185877463	-0.404571605	0.496230996	0.517074394	-0.41003158	-0.34367182	-0.356249026	-0.309300184	-0.337605864	-0.345300968	-0.607563936	-1.140815596	-0.511541494	2.5933104	0.849799155	-0.940605151	0.158910865	-0.738708942	-0.364285478	-0.440947687	-0.472236632	-0.291981547
74030	0	45	7	1	2	1	0	1	0	0	0	0	0	0	0	0	0	0	-0.407909817	-0.248763668	-0.407805298	-0.315391763	0.079833732	-0.426493856	0.083215655	-0.372677026	-0.432884464	-0.186027266	-0.433337897	1.031450505	0.699708259	-0.413391537	-0.360540919	-0.383675797	-0.329043434	-0.367571331	-0.373965632	-1.224607887	-1.0390849	-1.155136312	-0.314827297	0.062127206	-1.5748016	0.07561102	-1.331198448	-1.294575467	-0.700204627	-1.255798212	2.437716722
74031	0	40	7	1	1	1	0	1	0	0	0	0	0	0	0	0	0	0	-0.40260627	-0.248488345	-0.402500902	-0.126044583	-0.823612397	-0.412765735	0.088639728	-0.367699311	-0.419007471	-0.186000552	-0.422505185	-0.786829471	-0.683392045	-0.411498999	-0.345970846	-0.370556589	-0.311703965	-0.355955324	-0.360309053	-1.017391635	-1.015536127	-0.944712085	-0.133608034	-0.772337136	-1.100608842	0.428003001	-1.208142936	-0.68922506	-0.57445054	-0.780689193	-0.915736129
74034	0	41	7	1	2	1	0	1	0	0	0	0	0	0	0	0	0	0	-0.408779421	-0.249255315	-0.408675041	-0.360474425	-0.138239471	-0.426920712	0.083389608	-0.372893759	-0.433573883	-0.186027697	-0.434115364	0.906810346	0.56624505	-0.414172722	-0.360828297	-0.383510255	-0.329180039	-0.367228276	-0.373735457	-1.315783037	-1.072053181	-1.246130572	-0.35797474	1.122754781	-1.609711497	0.157525832	-1.399562622	-1.269904128	-0.704405766	-1.293549122	1.408418732
75018	0	47	3	1	4	1	0	0	0	0	0	0	0	0	0	0	0	1	-0.370962759	-0.249939251	-0.370852326	0.288715908	-0.86255404	-0.39153146	0.082249453	-0.345525856	-0.388400107	-0.185712563	-0.391924803	-0.016993191	-0.234534201	-0.410851608	-0.353203196	-0.360239772	-0.32079143	-0.339002018	-0.349500121	-0.552306269	-1.200158502	-0.445191512	0.263348447	-0.881519387	-0.966787573	0.16583603	-0.879994901	-0.255972284	-0.381664951	-0.375557472	0.420292662
75033	0	49	5	1	2	4	0	0	0	0	0	0	0	0	0	0	0	1	-0.241188809	-0.240152194	-0.241057606	-0.207193374	-0.714575795	-0.337812724	0.067134515	-0.290151759	-0.322648329	-0.182729948	-0.294378565	1.962585816	1.788487066	-0.378978416	-0.320442084	-0.323140615	-0.289307761	-0.302701998	-0.31279641	-0.064196875	-0.718821597	0.009779788	-0.211273432	-0.733343476	-0.597324504	0.159702312	-0.620211041	-0.14164169	-0.274302516	-0.200614228	0.6055663
75044	0	47	3	5	5	1	0	0	0	0	0	0	0	0	0	0	0	1	-0.401791479	-0.250045883	-0.40168598	0.10838526	-0.86255404	-0.421537986	0.083527508	-0.369485573	-0.42652196	-0.186016177	-0.426983397	0.525558092	0.22205046	-0.414725162	-0.359300403	-0.380444771	-0.327164381	-0.3637339	-0.370464783	-1.001735295	-1.249139949	-0.904902097	2.437979603	-0.881519387	-1.414797909	0.162472379	-1.22181577	-0.833642652	-0.611793996	-0.900387202	0.296776903
75046	0	51	5	1	1	1	0	0	0	0	0	0	0	0	0	0	0	1	-0.39891749	-0.245003113	-0.398811531	2.524815946	-0.605539193	-0.418137608	0.083796098	-0.368068472	-0.424483832	-0.186010824	-0.425252237	0.701520671	0.545171912	-0.400169665	-0.354161124	-0.375153337	-0.324836817	-0.358727689	-0.365954581	-0.991604723	-0.77533865	-0.942816372	2.498386024	-0.624161225	-1.144246213	0.194486428	-1.098760258	-0.941955846	-0.638401208	-0.992462593	0.399706702
75050	0	40	3	1	5	1	0	0	0	0	0	0	0	0	0	0	0	1	-0.264299238	-0.244609795	-0.264171734	1.127253422	-0.815824068	-0.356080712	0.098860563	-0.356838843	-0.347105864	-0.184231168	-0.330660375	1.720637271	1.640975098	-0.400255984	-0.330500321	-0.33067869	-0.295815559	-0.308486067	-0.319172902	0.018689625	-0.816784489	0.095086906	1.065890897	-0.834726994	-0.652598507	0.220841629	-0.756939389	-0.063415494	-0.24862889	-0.159180302	0.523222461
75052	0	53	7	1	2	1	0	0	0	0	0	0	0	0	0	0	0	1	-0.378369948	-0.248802999	-0.3782607	0.000186871	0.811936629	-0.409437705	0.084480191	-0.364364957	-0.4094903	-0.185911164	-0.408925422	0.958132764	0.755903294	-0.408240467	-0.357394128	-0.375907145	-0.326589819	-0.358388623	-0.366156762	-0.690450437	-1.033433194	-0.606327181	-0.012795192	0.79520803	-1.150064529	0.223018109	-1.17851846	-0.641085863	-0.529638394	-0.679406263	1.408418732
75072	0	43	5	1	1	1	0	0	0	0	0	0	0	0	0	0	0	1	-0.332000945	-0.249441048	-0.331884276	1.731361094	-0.86255404	-0.355538098	0.09417376	-0.351241892	-0.34763755	-0.184834899	-0.35014889	0.188296484	-0.079997855	-0.40804625	-0.330931388	-0.331122107	-0.294232581	-0.309084419	-0.319172902	-0.248389099	-1.077704886	-0.151355881	1.644066641	-0.881519387	-0.687508403	0.213718601	-0.779727446	0.056932499	-0.211285434	-0.103935067	0.082682921
75081	0	50	7	1	1	1	0	0	0	0	0	0	0	0	0	0	0	1	-0.39654719	-0.250166676	-0.396440851	-0.513755476	-0.86255404	-0.40990797	0.073533803	-0.350408303	-0.417749149	-0.185980728	-0.417529394	-0.082979158	-0.297753616	-0.403018183	-0.344294473	-0.367925653	-0.31193848	-0.35314307	-0.358209476	-0.868195933	-1.373477466	-0.75514071	-0.504676049	-0.881519387	-1.004606628	-0.031036525	-0.756939389	-0.773468655	-0.584719991	-0.785292963	-0.195227536
75082	0	41	6	1	2	1	0	0	0	0	0	0	0	0	0	0	0	1	-0.385036418	-0.24892755	-0.384928237	0.964955839	1.40384961	-0.404192441	0.082141296	-0.35529075	-0.409135843	-0.185928465	-0.410998668	0.290941321	0.144782286	-0.409319451	-0.342187033	-0.36127441	-0.307717206	-0.344985538	-0.35058879	-0.773336938	-1.072995132	-0.682155731	0.910560101	1.387911675	-0.984242521	0.069477302	-0.747824165	-0.562859667	-0.52030253	-0.628764798	-0.495782549
75084	0	47	6	1	1	1	0	0	0	0	0	0	0	0	0	0	0	1	-0.404621026	-0.247210062	-0.40451598	-0.15309418	-0.86255404	-0.41712473	0.083593935	-0.366841906	-0.42602572	-0.186019673	-0.428331007	-0.823488342	-0.634923827	-0.38761029	-0.342713893	-0.372921476	-0.314225004	-0.360482854	-0.364523758	-1.063439691	-0.856346427	-1.008218496	-0.1594965	-0.881519387	-1.04533484	0.2687242	-1.11926951	-0.972042845	-0.648203865	-1.015481441	-1.092775383
75089	0	48	6	1	2	3	0	0	0	0	0	0	0	0	0	0	0	1	-0.396991621	-0.247122659	-0.396885354	-0.324408296	-0.823612397	-0.412566776	0.082132283	-0.361483122	-0.418635292	-0.185991361	-0.420535601	-0.075647384	-0.234534201	-0.398227494	-0.348365664	-0.369994929	-0.318270391	-0.354180214	-0.360666758	-0.878326505	-0.929818596	-0.810116409	-0.323456786	-0.702148547	-1.04533484	0.186888533	-1.007608026	-0.749399057	-0.58612037	-0.831330658	-0.366091003
75093	0	40	7	1	1	3	0	0	0	0	0	0	0	0	0	0	0	1	-0.403050701	-0.248643487	-0.402945404	1.010038501	0.967703203	-0.415514976	0.084574828	-0.36771122	-0.423385016	-0.186014357	-0.426309592	-0.735507053	-0.57240685	-0.400471781	-0.343192857	-0.369832343	-0.311293563	-0.356114885	-0.360324605	-1.026601246	-0.972206386	-0.958929938	0.884671634	0.951182673	-1.065698946	0.229745412	-1.096481452	-0.797538254	-0.61086041	-0.900387202	-1.22246693
75096	0	40	4	1	4	2	0	0	0	0	0	0	0	0	0	0	0	1	-0.16711692	-0.237464523	-0.166973861	-0.144077647	-0.86255404	-0.167432088	0.029820356	-0.133437111	-0.129823708	-0.171844757	-0.141994964	0.129642291	-0.115119752	-0.353945984	-0.216698563	-0.187603056	-0.168942824	-0.162488183	-0.172202535	0.387074073	-0.596367981	0.464751087	-0.150867011	0.647032119	0.031053629	0.078381086	-0.041394369	0.797072659	0.400213652	0.632668063	0.183554124
75111	0	40	4	1	3	1	0	0	0	0	0	0	0	0	0	0	0	1	-0.389925163	-0.248864182	-0.389817765	1.496931251	0.718476685	-0.412675299	0.087017373	-0.371914888	-0.418635292	-0.18598235	-0.418358693	0.958132764	0.791025191	-0.409492088	-0.353634264	-0.367334431	-0.321612233	-0.348336309	-0.356965282	-0.745708104	-1.097485855	-0.653720025	1.419699935	0.701623244	-1.106427158	0.330061378	-1.344871283	-0.725329458	-0.578651679	-0.743859037	-0.06553599
75125	0	48	5	1	1	3	0	0	0	0	0	0	0	0	0	0	0	1	-0.397110136	-0.247712635	-0.397003888	0.261666311	-0.80024741	-0.411770943	0.082114257	-0.360054114	-0.418528954	-0.185997128	-0.421675887	-0.236946414	-0.185363546	-0.404571921	-0.344869229	-0.365708572	-0.312290253	-0.349892024	-0.355721089	-0.993446645	-0.987277601	-0.922911377	0.220201003	-0.81912953	-1.042425682	0.154755766	-0.941522658	-0.707277259	-0.582386025	-0.81751935	-0.767517219
75128	0	48	5	1	1	1	0	0	0	0	0	0	0	0	0	0	0	1	-0.388740012	-0.21303512	-0.388632425	-0.522772009	0.531556796	-0.39623411	0.067134515	-0.333260196	-0.40718633	-0.185918372	-0.407888799	-0.493558507	-0.492328925	-0.366893794	-0.33275145	-0.356840247	-0.307658577	-0.342991031	-0.349189072	-0.826752683	-0.358054405	-0.81580355	-0.513305537	0.514453672	-0.751509879	-0.157668118	-0.41511852	-0.749399057	-0.57585092	-0.697821341	-0.339329255
75139	0	55	4	3	2	1	0	0	0	0	0	0	0	0	0	0	0	1	-0.289335537	-0.2413977	-0.28921204	0.090352195	-0.597750864	-0.320810835	0.122564968	-0.34624036	-0.30226705	-0.183090385	-0.301634927	0.349595514	0.10263601	-0.407139903	-0.336247884	-0.304812744	-0.300974894	-0.271388244	-0.291489595	-0.128664154	-0.659478691	-0.066048762	0.073499695	-0.616362493	-0.576960398	0.83757706	-1.262834275	-0.069432894	-0.178609911	0.103234563	0.729082058
75156	0	48	6	1	3	1	0	0	0	0	0	0	0	0	0	0	0	1	-0.303705484	-0.244522391	-0.303584286	-0.37850749	1.40384961	-0.336546626	0.063889805	-0.275504417	-0.342320694	-0.184436617	-0.336050815	0.613539382	0.418733083	-0.32632399	-0.274174198	-0.314124485	-0.246919135	-0.309682771	-0.307042015	-0.211550655	-0.759325485	-0.141877312	-0.392492695	1.387911675	-0.387865126	-0.062694423	-0.068740039	-0.364285478	-0.397069126	-0.311104698	0.049745385
75157	0	45	7	1	1	1	0	0	0	0	0	0	0	0	0	0	0	1	-0.39022145	-0.247647082	-0.3901141	1.30758407	1.450579582	-0.409075963	0.080302627	-0.354933498	-0.415870527	-0.18596613	-0.415870797	0.518226318	0.306343012	-0.398076436	-0.3452524	-0.364230518	-0.314518148	-0.347578397	-0.354632419	-0.841488061	-0.918515186	-0.774097848	-0.375233718	1.434704068	-0.981333363	0.058397038	-0.731872525	-0.821607853	-0.594055855	-0.808311811	0.162968164
75162	0	43	3	1	2	1	0	0	0	0	0	0	0	0	0	0	0	1	-0.277928466	-0.227456771	-0.277803143	-0.405557087	0.952126546	-0.298201939	0.047215604	-0.232276897	-0.297659109	-0.182603796	-0.289195449	0.50356277	0.22205046	-0.348982657	-0.25453669	-0.284859014	-0.216432156	-0.278369017	-0.274537457	-0.036568042	-0.423990968	0.000301219	0.125276628	0.935585209	-0.251134699	-0.181411542	0.111285619	-0.093502492	-0.270101377	-0.07631245	-0.228165072
75174	0	40	4	4	3	1	0	0	0	0	0	0	0	0	0	0	0	1	-0.355852094	-0.243276885	-0.355739242	1.956774404	2.198259137	-0.393521043	0.084451349	-0.353504489	-0.399033818	-0.185793661	-0.397937217	1.530011144	1.704194513	-0.386531306	-0.328728155	-0.350484615	-0.297457165	-0.336010258	-0.34094629	-0.40495249	-0.66984015	-0.350405825	1.859803859	2.183382356	-0.771873986	0.174799173	-0.761497	-0.496668271	-0.492294938	-0.596538411	0.029159425
75178	0	40	6	1	2	1	0	0	0	0	0	0	0	0	0	0	0	1	-0.341778435	-0.248007623	-0.341663331	0.117401792	0.858666601	-0.373986957	0.076616277	-0.327782328	-0.374221826	-0.185398983	-0.37388756	0.95080099	0.791025191	-0.38825768	-0.32063367	-0.330530885	-0.287021238	-0.31247508	-0.319950523	-0.358904434	-0.9335864	-0.274577275	0.099388161	0.842000423	-0.675871771	0.129231585	-0.640720293	-0.274024483	-0.366727568	-0.347934854	0.025042233
75191	0	46	6	1	1	1	0	0	0	0	0	0	0	0	0	0	0	1	-0.394073188	-0.247078957	-0.393966454	0.279699376	-0.667845823	-0.411300678	0.081555446	-0.35850602	-0.417802318	-0.18599082	-0.420328277	-0.009661417	-0.065949096	-0.39643638	-0.347551426	-0.365708572	-0.317742732	-0.348715265	-0.356343186	-0.800965771	-0.982567846	-0.723861434	0.254718958	-0.686551083	-1.03078905	0.167221063	-0.955195493	-0.737364257	-0.578184886	-0.808311811	-0.020246878
75193	0	45	3	1	4	1	0	0	0	0	0	0	0	0	0	0	0	1	-0.406161721	-0.249486935	-0.406056921	-0.757201851	-0.854765711	-0.423545656	0.08177176	-0.367544502	-0.430757722	-0.186025891	-0.431409778	-0.046320287	-0.108095372	-0.41072213	-0.357159436	-0.38013438	-0.325628306	-0.364192637	-0.370433678	-1.126065047	-1.107847315	-1.048028485	-0.737672244	-0.873720655	-1.32461401	0.072643092	-1.030396084	-1.068922979	-0.672477111	-1.079934215	-0.092297737
75212	0	57	5	3	1	1	0	0	0	0	0	0	0	0	0	0	0	1	-0.383851268	-0.250121269	-0.383742898	-0.576871203	-0.86255404	-0.395872368	0.072181841	-0.335284625	-0.404882359	-0.185895304	-0.405815553	-0.053652061	-0.199412304	-0.356103952	-0.328488673	-0.359500745	-0.305372054	-0.348376199	-0.352766129	-0.718079271	-1.304715051	-0.606327181	-0.142237523	-0.881519387	-0.754419038	0.07343454	-0.627047458	-0.725329458	-0.563714297	-0.748462806	-0.047008626
75232	0	49	6	1	2	1	0	0	0	0	0	0	0	0	0	0	0	1	-0.318816149	-0.244260179	-0.31869737	-0.730152254	0.539345125	-0.331120491	0.002240326	-0.210841763	-0.32016713	-0.184171696	-0.318220897	-0.156296899	-0.360973031	-0.40664357	-0.334954682	-0.32875722	-0.299567802	-0.304098152	-0.316684515	-0.220760266	-0.821494244	-0.141877312	-0.711783778	0.498856207	-0.61768861	-0.656280017	0.22978352	-0.292076682	-0.334985631	0.071008176	0.54380842
75237	0	49	7	1	1	1	0	0	0	0	0	0	0	0	0	0	0	1	-0.202671426	-0.248444643	-0.202534059	1.965790936	0.897608245	-0.358070295	0.085196731	-0.332545691	-0.335586011	-0.183090385	-0.30267155	2.835066934	3.26360674	-0.412729041	-0.358452638	-0.354031945	-0.326666036	-0.328431133	-0.34281258	0.184462627	-1.034375145	0.29413685	1.868433348	1.341119282	-0.931877677	0.124878624	-0.761497	0.026845501	-0.155270251	-0.011859676	1.655450249
75238	0	44	7	1	1	1	0	0	0	0	0	0	0	0	0	0	0	1	-0.404443253	-0.249803775	-0.404338179	-0.712119189	-0.86255404	-0.418933441	0.079527502	-0.362673963	-0.426220672	-0.186018195	-0.427263285	-0.51555383	-0.536582516	-0.405197731	-0.353490575	-0.375375046	-0.322608923	-0.359306096	-0.365814609	-1.054230079	-1.15588681	-0.969356364	-0.099090079	-0.881519387	-1.182065267	0.020011836	-0.923292211	-0.960008045	-0.635600449	-0.946424897	0.138265012
75239	0	44	6	1	1	1	0	0	0	0	0	0	0	0	0	0	0	1	-0.356740956	-0.247428572	-0.356628247	-0.198176842	1.34154298	-0.381040932	0.065692422	-0.308371623	-0.383792166	-0.185577399	-0.38062561	0.276277773	0.039416595	-0.404010849	-0.33643947	-0.348415339	-0.302088841	-0.330026738	-0.337524758	-0.451000546	-0.931702498	-0.369362962	-0.202643944	1.325521817	-0.82423883	-0.068630279	-0.399166879	-0.424459474	-0.435812961	-0.370953702	0.358534782
75242	0	47	6	1	2	1	0	0	0	0	0	0	0	0	0	0	0	1	-0.371851622	-0.246969702	-0.371741331	1.60512964	0.438096852	-0.415352192	0.084691998	-0.368878244	-0.417660535	-0.185909361	-0.408718097	2.967038868	2.940485287	-0.411088985	-0.359242928	-0.378523301	-0.32807899	-0.361160987	-0.368707359	-0.524677435	-0.925108842	-0.445191512	1.523253799	0.420868886	-1.25188506	0.206298781	-1.214979353	-0.755416456	-0.556245606	-0.748462806	2.911193797
75247	0	43	4	1	4	1	0	0	0	0	0	0	0	0	0	0	0	1	-0.403821049	-0.250121269	-0.403715875	-0.775234916	-0.86255404	-0.41819187	0.08139321	-0.364424499	-0.424359772	-0.18601578	-0.426693143	-0.625530441	-0.576621478	-0.407420439	-0.354400605	-0.375256801	-0.323136582	-0.358767579	-0.365534666	-1.099357174	-1.304715051	-1.000635641	-0.720413266	-0.881519387	-1.187883583	0.104498852	-1.016723249	-0.857712251	-0.61972948	-0.91880228	-0.162290001
75255	0	48	4	3	3	1	0	0	0	0	0	0	0	0	0	0	0	1	-0.395924986	-0.227238261	-0.395833365	0.261666311	-0.200546101	-0.403830699	0.078049357	-0.349812883	-0.409313072	-0.185965229	-0.41555981	-0.977455598	-0.724133445	-0.39846487	-0.351478927	-0.352406085	-0.321964006	-0.329228936	-0.342190484	-0.882931311	-0.59542603	-0.848978541	0.237459981	0.865396619	-0.928968519	0.017043908	-0.695411632	-0.586929266	-0.540374637	-0.674802493	-0.279629972
75256	0	40	6	1	2	1	0	0	0	0	0	0	0	0	0	0	0	1	-0.354370656	-0.248883848	-0.354257567	1.280534473	-0.1460278	-0.367475595	0.089342749	-0.34564494	-0.362879202	-0.185317885	-0.370052054	-0.097642706	-0.24858296	-0.402047098	-0.333900962	-0.33614749	-0.299509173	-0.314469587	-0.324771773	-0.40495249	-1.019303931	-0.31249155	1.212592206	-0.164036027	-0.710781667	0.166033892	-0.706805661	-0.075450293	-0.278036861	-0.205217998	-0.00377811
75280	0	41	2	1	2	1	0	0	0	0	0	0	0	0	0	0	0	1	-0.277632178	-0.240654767	-0.277506808	0.586261478	1.349331309	-0.330216135	0.073894326	-0.288484582	-0.304216564	-0.183306647	-0.307854666	0.393586159	0.165855424	-0.397536944	-0.347743011	-0.327279166	-0.317684103	-0.296718478	-0.31575137	-0.008939208	-0.608613342	0.057172631	0.548121575	1.33332055	-0.640961875	0.12012994	-0.56096209	0.213384891	-0.066579544	0.107838332	1.079043375
75281	0	42	3	1	2	1	0	0	0	0	0	0	0	0	0	0	0	1	-0.389628875	-0.229467062	-0.38952143	-0.558838138	-0.706787466	-0.404915926	0.073894326	-0.350051051	-0.407718015	-0.185922337	-0.409858383	-0.090310932	-0.276680478	-0.398615928	-0.351478927	-0.366004183	-0.321964006	-0.347578397	-0.35649871	-0.764127327	-0.508766548	-0.735235716	-0.547823492	-0.015860116	-0.995879153	-0.044886855	-0.78884267	-0.598964065	-0.527771221	-0.656387415	0.749668018
75294	0	52	4	5	3	1	0	0	0	0	0	0	0	0	0	0	0	1	-0.01304739	-0.237289715	-0.012879673	1.938741339	3.794866519	-0.248462369	0.086341392	-0.26800212	-0.207804254	-0.174836383	-0.17724015	1.735300819	1.788487066	-0.369699153	-0.319532054	-0.25086377	-0.290714853	-0.205569526	-0.237367174	0.709410465	-0.508766548	0.787022425	1.842544882	3.782122451	-0.277317122	0.185404569	-0.390051656	0.460098277	0.13414153	0.34263058	1.161387214
75354	0	49	3	3	4	1	0	0	0	0	0	0	0	0	0	0	0	1	-0.391999176	-0.248842331	-0.391892109	-0.062928856	1.193564735	-0.415080885	0.080203484	-0.358863273	-0.422498873	-0.185991902	-0.420328277	1.617992433	1.479414372	-0.402780807	-0.34683298	-0.372182449	-0.315104436	-0.357770325	-0.362626363	-0.944635706	-1.027781489	-0.868883535	-0.142237523	1.177345906	-1.109336316	0.02357335	-0.777448641	-0.923903647	-0.634666863	-0.900387202	-0.329036275
75361	0	40	5	1	4	1	0	0	0	0	0	0	0	0	0	0	0	1	-0.399361921	-0.246838596	-0.399256034	-0.820317578	1.232506379	-0.416564029	0.079554542	-0.359220525	-0.423296401	-0.186007581	-0.423749133	0.048992776	-0.143217269	-0.410527913	-0.352484751	-0.373113623	-0.319970627	-0.356673347	-0.363061831	-0.9068763	-0.916631284	-0.841395686	-0.798078665	1.216339567	-1.176246951	0.0118995	-0.834418786	-0.905851448	-0.627664965	-0.881972124	0.008573466
75410	0	54	4	4	5	1	0	0	0	0	0	0	0	0	0	0	0	1	-0.171561233	-0.225927202	-0.171418886	-0.324408296	-0.86255404	-0.262751191	0.030451272	-0.125101226	-0.279227344	-0.18118007	-0.251877016	0.906810346	0.868293364	-0.290501716	-0.273695235	-0.24702083	-0.256299744	-0.219331621	-0.23907794	0.368654851	-0.282698334	0.407879675	-0.323456786	-0.881519387	-0.076585218	-0.108202652	0.43031843	-0.32216368	-0.319114663	-0.053293602	0.976113576
75412	0	40	3	4	4	1	0	0	0	0	0	0	0	0	0	0	0	1	0.040284371	-0.014191148	0.040460623	-0.703102657	0.68732337	-0.033587427	0.061997058	-0.031024803	-0.00930832	-0.160617151	-0.043515765	0.048992776	-0.058924716	0.092106066	-0.084504603	-0.072314838	-0.12790266	-0.060768345	-0.0819985	0.810716189	0.527379432	0.777543856	-0.685895312	2.932060645	0.583793654	0.111028294	0.530585885	0.460098277	0.194824646	0.434705971	0.770253978
75414	0	41	3	4	1	1	0	0	0	0	0	0	0	0	0	0	0	1	0.07435744	-0.247909294	0.074539146	0.090352195	-0.86255404	0.149092449	-0.004789878	0.152364678	0.097028787	-0.137368977	0.108867836	0.298273095	0.046440975	0.269059468	0.337941313	0.164173813	0.338782631	0.080841625	0.152843039	0.865973856	-0.906269824	0.986072368	0.073499695	-0.881519387	1.011439883	0.046525326	0.80404258	0.887333654	0.512244018	0.747762302	0.012690658
75416	0	46	2	4	5	1	0	0	0	0	0	0	0	0	0	0	0	1	-0.354074368	-0.055489511	-0.3541094	-0.730152254	-0.792459082	-0.353910258	0.067044384	-0.29979757	-0.355612833	-0.18527283	-0.367045847	-0.420240766	-0.485304546	-0.288559544	-0.306743725	-0.326392334	-0.297046764	-0.312674531	-0.322749959	-0.432581323	0.536798941	-0.492584356	-0.711783778	0.202504385	-0.416956707	0.104696714	-0.403724491	-0.478616072	-0.461019794	-0.522878098	0.976113576
75417	0	42	3	4	5	1	0	0	0	0	0	0	0	0	0	0	0	1	-0.061934837	0.007659838	-0.061774944	0.324782038	-0.099297828	0.131005332	-0.010107597	0.173799812	0.134246775	-0.145839242	0.062219795	-0.588871571	-0.567489785	0.003629365	0.047210393	0.202603219	0.056191789	0.2543637	0.211942234	0.552847075	0.875901262	0.474229656	0.366902312	-0.187432224	0.857254508	-0.08248061	0.940770927	0.941490251	0.554255406	0.835233923	-0.349622235
75418	0	44	2	4	5	1	0	0	0	0	0	0	0	0	0	0	0	1	-0.141932477	-0.147919182	-0.141785388	1.127253422	0.757418328	-0.303628074	0.103367104	-0.335165541	-0.272138203	-0.17696296	-0.202119106	2.138548394	1.753365169	-0.298917792	-0.311054397	-0.329791858	-0.29968506	-0.31546684	-0.325549394	0.405493296	0.273052692	0.388922537	1.065890897	0.740616905	-0.350046072	0.254082422	-0.58830776	-0.310128881	-0.257964754	-0.163784072	3.281741073
75419	0	43	3	4	5	1	0	0	0	0	0	0	0	0	0	0	0	1	-0.134525288	-0.183973309	-0.134377014	0.162484454	0.640593398	-0.178284358	0.055147116	-0.171544017	-0.156407985	-0.174277705	-0.169983788	0.21762358	0.053465354	-0.206340951	-0.172154946	-0.214208029	-0.154285623	-0.217536565	-0.211083585	0.451541352	0.103501531	0.44579395	0.142535605	0.623635922	0.182329846	-0.056758567	0.241177549	0.141176095	-0.038571952	0.163083567	0.873183777
75420	0	53	3	4	5	1	0	0	0	0	0	0	0	0	0	0	0	1	0.681746932	0.075397895	0.682025851	-0.459656282	1.497309554	0.170796988	-0.147106441	0.489372622	0.190959899	-0.088890227	0.361803882	1.918595171	1.85873086	0.143897306	0.122407682	0.014890352	0.108371425	-0.030850746	0.005095051	1.593533141	0.904159789	1.554786493	-0.452899116	1.481496461	0.801980505	-0.260556288	1.23701568	0.634602868	0.465564699	0.87206408	1.346660852
75421	0	52	3	4	5	1	0	0	0	0	0	0	0	0	0	0	0	1	0.366200684	-0.070785202	0.366429099	-0.315391763	0.484826824	0.154518584	0.049108351	0.099967683	0.222861031	-0.103848354	0.266434553	0.906810346	0.615415706	-0.028740159	0.101812247	0.035583109	0.131822948	0.00704488	0.039310374	0.948860357	0.338989254	0.938679525	-0.35797474	0.467661279	0.749615661	0.310275191	0.118122036	0.827159658	0.544919542	0.793799997	0.420292662
75422	0	40	3	4	5	1	0	0	0	0	0	0	0	0	0	0	0	1	-0.242670247	0.064472402	-0.242539281	1.127253422	2.003550919	-0.316289056	0.068035823	-0.253712031	-0.306343306	-0.182279402	-0.284012334	1.178085987	0.833171467	-0.298486198	-0.315556656	-0.316489371	-0.305196168	-0.295521774	-0.311552217	-0.091825709	0.828803718	-0.179791587	0.97959601	0.475460011	-0.306408702	0.06393717	-0.098364514	-0.424459474	-0.385866089	-0.329519776	1.820137928
75423	0	48	3	4	2	1	0	0	0	0	0	0	0	0	0	0	0	1	-0.354222512	0.060102204	-0.354257567	1.298567538	-0.107086157	-0.369465178	0.087531119	-0.344573183	-0.366778229	-0.185353928	-0.371814314	0.01966568	-0.199412304	-0.314455164	-0.326189648	-0.351223642	-0.313814602	-0.338004765	-0.34685621	-0.423371712	0.480281888	-0.483105787	1.307516581	-0.125042366	-0.507140605	0.214510049	-0.638441487	-0.610998864	-0.489960972	-0.591934641	2.025997526
75424	0	45	3	4	5	1	0	0	0	0	0	0	0	0	0	0	0	1	-0.299705601	0.105989275	-0.299880099	0.297732441	0.313483593	-0.283913118	0.077084957	-0.265739523	-0.291987797	-0.183613019	-0.315111028	-0.376250122	-0.339899892	-0.281222452	-0.22819369	-0.22898857	-0.202947531	-0.2129492	-0.219948464	-0.10103532	0.988935369	-0.198748725	0.271977936	0.958981405	-0.027129532	0.158317279	-0.155334659	0.081002098	-0.229957162	-0.126953915	-0.248751032
75427	0	44	3	4	5	1	0	0	0	0	0	0	0	0	0	0	0	1	-0.391702888	-0.232329541	-0.391595774	2.362518362	-0.013626212	-0.396053239	0.082420702	-0.34886021	-0.409135843	-0.185948289	-0.413486564	-0.478894959	-0.465636284	-0.308412853	-0.313449216	-0.353588529	-0.29968506	-0.346780594	-0.349966693	-0.764127327	-0.546444584	-0.734287859	2.248130851	-0.03145758	-0.626416084	0.174977248	-0.638441487	-0.863729651	-0.613661169	-0.909594741	-0.417555902
75428	0	44	3	4	5	1	0	0	0	0	0	0	0	0	0	0	0	1	-0.016010265	-0.201235588	-0.015843022	0.658393737	1.053374819	-0.22531086	0.043610371	-0.171544017	-0.22375482	-0.170186748	-0.126445617	2.805739837	2.842143976	-0.230510197	-0.209993073	-0.22898857	-0.194739498	-0.222323381	-0.225080762	0.248929905	-0.131986191	0.265701144	0.617157484	0.880994084	-0.021311215	-0.191304635	0.35967545	-0.123589491	-0.234625094	0.001951633	0.6055663
75429	0	53	3	4	5	1	0	0	0	0	0	0	0	0	0	0	0	1	-0.371555334	-0.229488913	-0.371444996	0.180517519	0.539345125	-0.395691497	0.078599155	-0.339452568	-0.404173445	-0.185811683	-0.398870178	1.222076632	0.833171467	-0.33581905	-0.320489981	-0.362456853	-0.301092151	-0.355676094	-0.357276331	-0.524677435	-0.63781382	-0.473627219	0.194312537	0.522252404	-0.687508403	0.139718264	-0.615653429	-0.791520854	-0.568382229	-0.771481654	1.079043375
75430	0	44	3	4	5	1	0	0	0	0	0	0	0	0	0	0	0	1	-0.375999647	-0.192058174	-0.375890021	-0.459656282	0.445885181	-0.390446233	0.07519221	-0.336237298	-0.405236816	-0.185890439	-0.406022877	0.657530026	0.57326943	-0.273022172	-0.309138543	-0.349893393	-0.304492622	-0.343389933	-0.348566976	-0.579935103	0.065823496	-0.606327181	-0.452899116	0.428667618	-0.594415346	0.09045066	-0.522222392	-0.839660052	-0.602924925	-0.863557045	0.54380842
75434	0	42	6	1	2	1	0	0	0	0	0	0	0	0	0	0	0	1	-0.208597178	-0.107494858	-0.208460758	1.442832057	1.972397605	-0.282285277	0.091605032	-0.298011308	-0.274264946	-0.181594573	-0.272609479	1.11210002	1.050927229	-0.272158985	-0.288064143	-0.258697457	-0.278461432	-0.229104704	-0.252608545	-0.045777653	0.084662514	-0.056570194	1.419699935	1.957219123	-0.067857744	0.203449571	-0.27383256	0.081002098	-0.173941979	-0.044086063	0.276190943
75436	0	49	6	1	2	1	0	0	0	0	0	0	0	0	0	0	0	1	-0.376740366	-0.211287042	-0.376630858	1.37971633	-0.068144513	-0.395510626	0.081339132	-0.346954865	-0.403287302	-0.185877102	-0.405193579	0.290941321	0.116684769	-0.338192815	-0.324417483	-0.361717826	-0.305254796	-0.353043345	-0.356343186	-0.672031215	-0.131986191	-0.682155731	1.307516581	-0.086048705	-0.678780929	0.157723694	-0.652114322	-0.857712251	-0.600590959	-0.868160815	0.852597817
75438	0	41	6	1	3	1	0	0	0	0	0	0	0	0	0	0	0	1	-0.348148617	-0.16736656	-0.348034533	0.126418325	-0.68342248	-0.364219914	0.07735535	-0.32111362	-0.366601	-0.185391774	-0.373576573	0.195628258	0.09561163	-0.330424129	-0.311533361	-0.325801112	-0.2918288	-0.309882222	-0.319172902	-0.3312756	-0.273278825	-0.31249155	0.10801765	-0.702148547	-0.446048287	0.14565412	-0.47436747	-0.424459474	-0.422275959	-0.453821554	0.893769737
75440	0	50	6	3	2	1	0	0	0	0	0	0	0	0	0	0	0	1	0.139540702	-0.154037458	0.139732841	2.993675631	2.71228883	-0.274146075	0.079049809	-0.251330349	-0.248566811	-0.172998155	-0.156507688	3.817524663	4.942433416	-0.307333868	-0.293332743	-0.285154625	-0.275295477	-0.262811865	-0.27795899	0.598895131	0.11292104	0.606929619	2.895342505	2.698098679	-0.175496591	0.150600667	-0.169007494	-0.069432894	-0.206617502	-0.085519989	1.820137928
75451	0	46	4	1	3	1	0	0	0	0	0	0	0	0	0	0	0	1	-0.265039957	-0.170862717	-0.265060739	-0.630970397	0.586075097	-0.1692408	0.031803234	-0.098902728	-0.207804254	-0.180675459	-0.248767147	-0.830820116	-0.634221389	-0.082689367	-0.012181096	-0.078227055	0.00752988	-0.100658477	-0.077332774	0.037108848	0.075243005	0.028736925	-0.616859402	0.569044797	0.403425856	-0.12601022	0.69010229	0.111089096	-0.150602319	0.107838332	-0.771634411
75452	0	49	5	3	2	1	0	0	0	0	0	0	0	0	0	0	0	1	-0.375555216	-0.145734084	-0.375593686	-0.423590152	-0.301794374	-0.354995485	0.071460794	-0.297296804	-0.379184225	-0.185716167	-0.389851556	-1.072768661	-0.73607489	-0.254679442	-0.261242181	-0.292692701	-0.250436863	-0.286347044	-0.289778829	-0.607563936	0.301311219	-0.653720025	-0.418381161	-0.320010671	-0.274407964	0.055626972	-0.130267795	-0.496668271	-0.502097595	-0.568915793	-0.851919654
77010	0	45	4	1	3	1	0	1	0	0	0	0	0	0	0	0	0	0	-0.3914066	-0.249995408	-0.391299439	-0.207193374	-0.636692508	-0.407809865	0.077166075	-0.352432732	-0.413921013	-0.185960724	-0.414937836	-0.060983836	-0.227509822	-0.409772624	-0.345827157	-0.367186626	-0.311997109	-0.35144774	-0.356809758	-0.782546549	-1.264211163	-0.672677162	-0.211273432	-0.655356154	-1.042425682	0.118349183	-0.930128629	-0.586929266	-0.525904048	-0.670198724	-0.368149599
77018	0	41	5	1	1	1	0	1	0	0	0	0	0	0	0	0	0	0	-0.385777137	-0.249032435	-0.385669075	-0.324408296	-0.613327522	-0.411608159	0.079662699	-0.356957927	-0.413566556	-0.185934772	-0.411620642	0.921473894	0.580293809	-0.411088985	-0.356560731	-0.374148261	-0.32480164	-0.356374171	-0.364103843	-0.727288882	-1.062633672	-0.644241456	-0.306197808	-0.631959957	-1.202429373	0.218665148	-1.173960849	-0.677190261	-0.541308224	-0.71163265	1.243731053
77031	0	45	2	1	3	1	0	1	0	0	0	0	0	0	0	0	0	0	-0.360148263	-0.175451424	-0.360036099	-0.171127245	-0.340736018	-0.39153146	0.084719038	-0.351360976	-0.391944678	-0.185638673	-0.387259998	0.936137442	0.559220671	-0.363009451	-0.339935904	-0.362604658	-0.317449588	-0.347777847	-0.35541004	-0.423371712	0.02814546	-0.435712944	-0.176755477	-0.546173904	-0.777692302	0.353211216	-0.97798355	-0.68922506	-0.512367045	-0.624161028	2.005411566
77052	0	52	4	3	3	3	0	1	0	0	0	0	0	0	0	0	0	0	-0.380147673	-0.249836551	-0.38003871	-0.649003462	-0.068144513	-0.379413092	0.049649136	-0.317660181	-0.379538682	-0.185671113	-0.387570985	-0.691516408	-0.624387258	-0.413085106	-0.356508045	-0.332600161	-0.324203626	-0.30030859	-0.320261572	-0.681240826	-1.180377533	-0.577891475	-0.590970936	-0.086048705	-0.928968519	-0.430717491	-0.531337615	-0.033328496	-0.277570068	-0.131557685	-0.119059485
79026	0	44	3	1	4	1	0	1	0	0	0	0	0	0	0	0	0	0	-0.333037952	-0.250045883	-0.332921449	-0.315391763	-0.86255404	-0.358432037	0.07434498	-0.30944338	-0.354549462	-0.185060172	-0.358856524	0.364259062	0.179904183	-0.409815784	-0.312012325	-0.330530885	-0.270370657	-0.316065192	-0.318239757	-0.414162101	-1.249139949	-0.293534412	-0.332086274	-0.881519387	-0.684599245	0.210256019	-0.763775806	0.014810702	-0.229957162	-0.126953915	-0.539013065
80085	0	49	2	1	2	1	0	0	0	0	0	0	0	0	0	0	0	1	-0.355407662	-0.209101943	-0.35529474	-0.135061115	2.315084067	-0.367837338	0.084016918	-0.335522793	-0.364119801	-0.185265621	-0.367875146	0.005002131	-0.241558581	-0.351140625	-0.32590227	-0.342798734	-0.303495932	-0.327034979	-0.335502943	-0.432581323	-0.216761772	-0.426234375	2.084170566	0.210303117	-0.606051978	0.168803958	-0.613374624	-0.376320277	-0.411072922	-0.430802706	0.811425898
80104	0	43	7	1	1	1	0	0	0	0	0	0	0	0	0	0	0	1	-0.36118527	-0.24294912	-0.361073272	0.441996959	1.855572674	-0.373806086	0.076075492	-0.320994536	-0.377943625	-0.185559377	-0.381765896	-0.024324965	-0.199412304	-0.340350784	-0.319771535	-0.33777335	-0.298981514	-0.322447613	-0.330837217	-0.441790935	-0.744254271	-0.378841531	0.410049755	1.840238141	-0.58859703	0.083129771	-0.437906577	-0.436494274	-0.427410684	-0.440010245	0.646738219
1018	1	34	6	4	2	1	0	0	0	0	0	0	0	0	1	0	0	0	-0.23378162	-0.180258641	-0.233649231	-0.315391763	0.110987047	-0.286264443	0.042618932	-0.219177648	-0.276391688	-0.180963808	-0.259133378	0.91414212	0.580293809	-0.289206935	-0.288064143	-0.272295554	-0.273947014	-0.247454164	-0.265672578	0.175253016	-0.028371593	0.180394025	-0.314827297	0.093322134	-0.198769855	-0.029057906	-0.061903622	-0.021293696	-0.164606115	-0.002652137	1.449590651
1064	1	52	3	3	2	1	0	0	0	0	0	0	0	0	1	0	0	0	-0.270521277	-0.100939562	-0.270394768	-0.82933411	0.765206657	-0.275954786	-0.00830498	-0.144154678	-0.291810568	-0.182856101	-0.282975711	0.305604869	0.053465354	-0.18195591	-0.204724473	-0.266383338	-0.201774955	-0.274180553	-0.26722782	0.05552807	0.103501531	0.047694063	-0.806708153	0.748415637	-0.047493638	-0.288256949	0.352839033	-0.280041882	-0.341520736	-0.145368993	0.749668018
1077	1	53	6	2	2	1	0	0	0	0	0	0	0	0	1	0	0	0	1.189880093	-0.248958141	1.190240338	-0.288342166	-0.86255404	1.107709617	-0.21200063	1.186014484	1.373074074	0.358231625	1.389097413	0.34226374	0.074538492	0.044630763	0.404996221	0.852947012	0.485354644	0.982358616	0.894693463	1.998756033	-1.00800052	2.161414893	-0.288938831	-0.881519387	1.418722006	-0.133924694	1.46489626	2.205144183	2.435431983	2.202553484	0.54380842
1079	1	55	3	3	2	1	0	0	0	0	0	0	0	0	1	0	0	0	-0.335556396	-0.165618481	-0.335440296	0.532162283	0.695111699	-0.333652688	0.06992857	-0.283363967	-0.347814778	-0.184874547	-0.351185513	0.005002131	-0.157266028	-0.257700597	-0.265552853	-0.295648809	-0.255127168	-0.288541001	-0.292578264	-0.294437155	0.188277112	-0.321970119	0.427308733	0.678227047	-0.245316383	0.027332725	-0.086970485	-0.32818108	-0.392867987	-0.352538624	0.1959057
1080	1	54	3	3	4	3	0	0	0	0	0	0	0	0	1	0	0	0	-0.150821104	-0.233837259	-0.150675437	-0.757201851	0.39136688	-0.23616313	0.038563045	-0.160826449	-0.23438853	-0.178693056	-0.221814945	1.097436472	0.994732194	-0.311434008	-0.19370831	-0.220120246	-0.152526758	-0.21594096	-0.209528343	0.313397184	-0.442829986	0.360486831	-0.737672244	0.374076493	-0.027129532	-0.068630279	0.220668297	0.22541969	-0.05724368	0.186102415	-0.036715646
1096	1	48	4	2	3	3	0	0	0	0	0	0	0	0	1	0	0	0	0.591379227	-0.19730241	0.591643682	1.136269955	-0.854765711	0.738732443	-0.01821937	0.702533123	0.811259691	0.008607928	0.653094984	-0.236946414	-0.269656098	0.648861891	0.610950579	0.637151117	0.573297852	0.605396865	0.624081359	1.169891025	-0.028371593	1.213558018	0.574010041	1.567282515	1.505996747	-0.029057906	1.578836549	1.669595612	1.37581143	1.525799358	-0.526661489
1100	1	30	2	4	5	1	0	0	0	0	0	0	0	0	1	0	0	0	-0.229337307	-0.149011731	-0.229204207	0.514129218	0.017527102	-0.198180186	0.088540584	-0.229895215	-0.179447692	-0.177539659	-0.210412091	-0.10497448	-0.241558581	-0.229215416	-0.239209854	-0.132915055	-0.23050307	-0.080713411	-0.123990034	0.119995349	0.301311219	0.095086906	0.496344642	-0.000262652	0.100873422	0.172048893	-0.089249291	0.267541488	-0.03390402	0.140064719	0.461464581
1101	1	36	6	1	2	1	0	0	0	0	0	0	0	0	1	0	0	0	-0.257484625	-0.170644208	-0.257356029	0.712492931	1.427214596	-0.167432088	0.050640575	-0.13224627	-0.177675406	-0.178584925	-0.221814945	-0.596203345	-0.542904457	-0.095637177	-0.135274747	-0.079705109	-0.139628421	-0.050795812	-0.075777532	0.009480014	0.103501531	-0.00917735	-0.375233718	1.411307871	0.345242696	0.082536185	0.277638442	0.279576287	-0.089919204	0.084819485	-0.641942864
1108	1	33	2	1	4	1	0	0	0	0	0	0	0	0	1	0	0	0	-0.2604475	-0.067070534	-0.260319379	0.153467922	-0.332947689	0.011630364	0.1668192	-0.164398972	-0.278872887	-0.182856101	-0.292305319	-0.456899637	-0.325851134	3.210370278	0.601371307	0.000109811	-0.139628421	-0.250645375	-0.2323904	0.083156904	0.630994031	0.028736925	0.133906116	-0.351205599	1.564179908	0.41415267	0.849618696	-0.803555654	-0.547843328	-0.702425111	-2.579081681
1132	1	46	3	4	2	1	0	0	0	0	0	0	0	0	1	0	0	0	5.397163407	-0.249423567	5.398197025	3.913361936	-0.86255404	2.574574755	0.266594016	0.56201391	3.393479112	3.616580309	4.353839592	1.500684048	1.170341679	0.976873075	0.745060394	1.0303135	0.643652418	1.082083946	1.014447096	3.58280916	-1.074879034	3.801207286	3.775550354	-0.881519387	2.320560994	0.289103972	1.145863449	2.391683572	3.028259341	2.534024892	1.984825606
1178	1	42	2	4	5	1	0	0	0	0	0	0	0	0	1	0	0	0	-0.399021191	0.116914768	-0.399152316	0.919873177	0.663958384	-0.389180135	0.083861893	-0.349336546	-0.423190064	-0.186012194	-0.42565652	-0.904137857	-0.512699626	-0.076215462	-0.26507389	-0.347528507	-0.303671819	-0.358468403	-0.360137976	-0.904113417	0.922998807	-1.023384206	0.867412657	0.647032119	-0.268589648	0.196227613	-0.421954937	-1.25064845	-0.699131003	-1.265466128	-1.821127227
1180	1	36	7	1	2	3	0	0	0	0	0	0	0	0	1	0	0	0	-0.401806294	0.875143982	-0.402471268	-0.486705879	-0.86255404	-0.387914037	0.081825838	-0.345287688	-0.422179862	-0.186012266	-0.425615055	-1.344044303	-0.757850467	-0.063267652	-0.26507389	-0.344720204	-0.307424062	-0.35459906	-0.358053952	-1.000814334	2.138115457	-1.245182715	-0.340715763	0.062127206	-0.297681228	0.195970392	-0.43107016	-1.24342757	-0.70141829	-1.280198191	-2.066491282
1186	1	32	6	4	4	2	0	0	0	0	0	0	0	0	1	0	0	0	-0.397806412	-0.077996027	-0.397818809	-0.37850749	-0.371889332	-0.382307031	0.087188622	-0.346716697	-0.415161613	-0.185989378	-0.420120952	-1.292721884	-0.736777328	-0.084847335	-0.25453669	-0.336738712	-0.288428329	-0.348416089	-0.348255927	-0.878326505	0.489701397	-0.953242797	-0.375233718	-0.39019926	-0.286044596	0.251312356	-0.456137024	-1.069524719	-0.665942007	-1.098349293	-2.089135838
1200	1	34	7	2	2	1	0	0	0	0	0	0	0	0	1	0	0	0	-0.393925045	0.164986937	-0.393966454	-0.34244136	-0.309582703	-0.386286196	0.083893439	-0.346954865	-0.417890932	-0.185991181	-0.420535601	-0.346923025	-0.206436684	-0.09132124	-0.268426635	-0.343833372	-0.303906334	-0.352165762	-0.355254516	-0.863591127	1.083130458	-0.99779207	-0.35797474	-0.327809403	-0.332591124	0.213125016	-0.478925082	-1.150157875	-0.682279769	-1.172009606	-1.576545439
1210	1	51	4	4	4	1	0	0	0	0	0	0	0	0	1	0	0	0	-0.397347166	0.232724994	-0.397566924	-0.766218384	-0.769094096	-0.372539988	0.068486477	-0.334093784	-0.412325956	-0.185971357	-0.41690742	-1.131422854	-0.718513942	-0.000686571	-0.230588509	-0.329348442	-0.282330933	-0.348376199	-0.346545161	-0.995288568	1.375135235	-1.162719167	-0.746301733	-0.787934601	-0.268589648	0.062749999	-0.378657627	-1.091789098	-0.676211457	-1.144386989	-2.233237556
1212	1	43	6	1	2	1	0	0	0	0	0	0	0	0	1	0	0	0	-0.403939564	1.058692264	-0.404723414	-0.270309101	-0.574385878	-0.397138466	0.081879917	-0.350884639	-0.427071369	-0.186021583	-0.429025545	-1.219404143	-0.740991956	-0.125848733	-0.288543107	-0.35580561	-0.31932571	-0.359904448	-0.365410246	-1.04686239	1.977983805	-1.276461992	-0.625488891	0.015334813	-0.390774285	0.191184114	-0.499434334	-1.351139024	-0.713274837	-1.366288682	-1.883893818
1218	1	39	3	4	4	1	0	0	0	0	0	0	0	0	1	0	0	0	-0.371110903	-0.187687977	-0.371148661	1.983824001	0.025315431	-0.382849644	0.084108852	-0.346002192	-0.407540787	-0.185915309	-0.409443734	0.525558092	0.629464465	-0.151744353	-0.279921762	-0.34324215	-0.301502553	-0.346581143	-0.350277742	-0.579935103	0.037564969	-0.596848612	1.885692325	0.007536081	-0.35295523	0.202737268	-0.506270751	-1.014766382	-0.638868001	-0.997066363	-0.009953898
1220	1	50	6	1	4	1	0	0	0	0	0	0	0	0	1	0	0	0	-0.402280354	-0.202546647	-0.402204567	-0.089978453	-0.052567856	-0.394244527	0.084020524	-0.352432732	-0.420425299	-0.186009563	-0.424889418	-1.590391913	-0.875860041	-0.1690081	-0.285190362	-0.348415339	-0.303202788	-0.351348014	-0.354476895	-1.007261062	-0.367473914	-0.999687784	-0.099090079	-0.070451241	-0.425684181	0.239836368	-0.58830776	-1.088780398	-0.670143145	-1.112160602	-3.116375231
1227	1	30	6	1	2	2	0	0	0	0	0	0	0	0	1	0	0	0	-0.388591869	-0.171736757	-0.388632425	-0.441623217	-0.075932842	-0.384477485	0.07723818	-0.333617448	-0.411439814	-0.185950271	-0.413071915	-0.280937059	-0.332875513	-0.132322638	-0.283274507	-0.347676312	-0.311176306	-0.351068783	-0.356343186	-0.773336938	-0.094308156	-0.787367844	-0.435640139	-0.093847438	-0.318045334	0.149017772	-0.376378821	-1.074940379	-0.655205763	-1.052311597	-0.419614498
1239	1	30	7	1	1	1	0	0	0	0	0	0	0	0	1	0	0	0	-0.403909935	0.980028715	-0.404634513	-0.198176842	0.064257075	-0.397861951	0.084473882	-0.355171666	-0.42689414	-0.186021583	-0.429191404	-1.395366722	-0.743801708	-0.13016467	-0.284711398	-0.356249026	-0.313286943	-0.362218075	-0.365612428	-1.033047974	1.883788716	-1.25276557	-0.202643944	0.046529741	-0.408229233	0.17200932	-0.494876722	-1.310822446	-0.709307095	-1.334062295	-1.665270925
1242	1	31	3	4	4	1	0	0	0	0	0	0	0	0	1	0	0	0	-0.400013754	0.311388543	-0.400293206	-0.017846194	-0.068144513	-0.391712331	0.082789337	-0.348502958	-0.418918857	-0.186004337	-0.423438146	-1.314717207	-0.78735286	-0.153902321	-0.280879689	-0.345902647	-0.302088841	-0.349692574	-0.352921653	-0.924374561	1.450491306	-1.097317042	-0.030054169	-0.179633492	-0.370410178	0.196544192	-0.492597917	-1.162192674	-0.687787928	-1.201934108	-1.341865497
1243	1	30	5	2	2	1	0	0	0	0	0	0	0	0	1	0	0	0	-0.39891749	0.090693585	-0.399048599	-0.062928856	0.375790222	-0.398042822	0.081979061	-0.351241892	-0.42434205	-0.186014663	-0.426319958	-0.596203345	-0.290729237	-0.160376226	-0.291895852	-0.356692442	-0.31393186	-0.359804722	-0.363901662	-0.928979367	0.913579298	-1.047080628	-0.073201613	-0.530576439	-0.425684181	0.183979963	-0.515385974	-1.275319788	-0.699177682	-1.265926505	-2.375280679
1245	1	47	7	1	2	1	0	0	0	0	0	0	0	0	1	0	0	0	-0.402517384	1.106764433	-0.40333064	-0.441623217	0.173293676	-0.394787141	0.08092453	-0.348502958	-0.424377495	-0.186017727	-0.427335849	-1.28539011	-0.772601663	-0.13016467	-0.284232434	-0.351371447	-0.312466139	-0.355855599	-0.360433472	-1.042257585	1.84611068	-1.258452711	-0.435640139	-0.28101701	-0.36750102	0.137343922	-0.417397325	-1.289159807	-0.708886981	-1.323013248	-1.490084408
1250	1	30	7	1	2	2	0	0	0	0	0	0	0	0	1	0	0	0	-0.389777019	0.213059106	-0.389965932	-0.026862726	0.251176963	-0.389903619	0.081970048	-0.345883108	-0.417554198	-0.185983431	-0.418980667	0.18096471	0.186928563	-0.151744353	-0.278963835	-0.350189004	-0.300447234	-0.356314336	-0.357587379	-0.745708104	1.346876708	-0.901110669	-0.038683658	0.233699314	-0.379137652	0.172187396	-0.45841583	-1.137521336	-0.676211457	-1.144386989	0.255604983
1254	1	35	6	1	2	1	0	0	0	0	0	0	0	0	1	0	0	0	-0.404561768	0.116914768	-0.404708597	-0.252276036	-0.044779527	-0.398766307	0.081699655	-0.352551817	-0.425121855	-0.186019529	-0.42818588	-1.855068958	-0.908172186	-0.175482005	-0.285669325	-0.353884139	-0.30214747	-0.358608018	-0.35984248	-1.077254107	1.205584074	-1.230017005	-0.841226108	-0.062652509	-0.446048287	0.165242445	-0.515385974	-1.215145791	-0.699457758	-1.266847259	-2.455565922
1256	1	35	3	1	4	1	0	0	0	0	0	0	0	0	1	0	0	0	-0.394221332	0.151876346	-0.394410957	0.3698647	0.632805069	-0.394787141	0.081816825	-0.34886021	-0.421435502	-0.186000192	-0.422401523	0.254282451	0.285269874	-0.160376226	-0.28758518	-0.354475361	-0.308713896	-0.358428513	-0.361444379	-0.858065361	1.073710949	-0.991157072	0.341013845	0.61583719	-0.416956707	0.177391163	-0.499434334	-1.224773631	-0.694603109	-1.238764265	-1.07424802
1261	1	47	3	4	4	1	0	0	0	0	0	0	0	0	1	0	0	0	-0.395258339	-0.077777517	-0.395255511	0.451013492	0.453673509	-0.387009681	0.079788882	-0.341476997	-0.415693298	-0.185988117	-0.419706303	-1.028778017	-0.59628974	-0.147428416	-0.26507389	-0.342650928	-0.28444157	-0.352006201	-0.349966693	-0.870037855	0.470862379	-0.942816372	0.418679244	0.43646635	-0.364591862	0.13180379	-0.403724491	-1.046658601	-0.662207661	-1.079934215	-1.968707973
1265	1	30	4	1	4	1	0	0	0	0	0	0	0	0	1	0	0	0	-0.349778199	0.586710967	-0.350257045	-0.567854671	0.702900027	-0.330758749	0.033786112	-0.239421942	-0.372803998	-0.185422411	-0.365594575	0.005002131	-0.178339166	-0.065425621	-0.206161364	-0.299491749	-0.235193374	-0.318259149	-0.310619071	-0.377323656	1.723657064	-0.558934337	-0.616859402	0.686025779	-0.056221112	-0.147775025	0.179649792	-0.845677452	-0.601524546	-0.730047728	0.873183777
2017	1	56	3	4	3	1	0	0	0	0	0	0	0	0	0	0	0	1	-0.393925045	-0.231149588	-0.393818287	0.162484454	1.030009833	-0.391350589	0.086314353	-0.354576246	-0.409313072	-0.185962346	-0.415456148	-1.021446243	-0.696035928	-0.277122312	-0.290458962	-0.342355318	-0.279985781	-0.341195975	-0.340324193	-0.86543305	-0.452249494	-0.845187114	0.142535605	1.013572531	-0.55950545	0.241221401	-0.709084467	-0.809573054	-0.605725684	-0.881972124	-1.516846155
3004	1	37	4	1	4	3	0	0	0	0	0	0	0	0	1	0	0	0	-0.382073542	-0.168022089	-0.381964888	0.153467922	-0.192757772	-0.382668773	0.085917777	-0.34826479	-0.401869474	-0.185898368	-0.40747415	-0.368918348	-0.24858296	-0.27043261	-0.28231658	-0.334521631	-0.271953635	-0.333816301	-0.332547983	-0.681240826	0.046984478	-0.703956439	0.133906116	0.25709551	-0.469321551	0.267537029	-0.677181186	-0.749399057	-0.585653577	-0.81751935	-0.810747734
3011	1	39	6	1	3	1	0	0	0	0	0	0	0	0	1	0	0	0	-0.3914066	-0.223305084	-0.391299439	1.469881654	1.777689387	-0.386467067	0.083636539	-0.346716697	-0.397261533	-0.185889357	-0.406644851	-1.050773339	-0.789460174	-0.324166021	-0.311533361	-0.344128982	-0.293177262	-0.334614104	-0.338768951	-0.764127327	-0.339215388	-0.753244997	1.178074251	1.762250819	-0.571142082	0.176579929	-0.608817012	-0.604981465	-0.536640292	-0.702425111	-0.308450315
3021	1	31	5	1	2	1	0	0	0	0	0	0	0	0	1	0	0	0	-0.360740838	-0.243211332	-0.360628769	-0.558838138	0.656170055	-0.367294724	0.083988978	-0.334570121	-0.368373285	-0.185453049	-0.376790105	-0.10497448	-0.206436684	-0.37876262	-0.328440777	-0.321219144	-0.299157401	-0.296718478	-0.310774596	-0.579935103	-0.751789878	-0.521020062	-0.547823492	0.639233386	-0.611870294	0.131408066	-0.6042594	-0.207833086	-0.379330985	-0.375557472	-0.331094871
3057	1	46	4	2	4	1	0	0	0	0	0	0	0	0	1	0	0	0	-0.378666236	-0.241485104	-0.378557035	-0.333424828	-0.86255404	-0.403649828	0.075841152	-0.348145706	-0.404882359	-0.185861784	-0.403431319	0.767506638	0.439806221	-0.400450201	-0.347551426	-0.371325177	-0.316687413	-0.356294391	-0.361895399	-0.644402381	-0.607671392	-0.606327181	-0.332086274	-0.881519387	-0.995879153	0.031685686	-0.797957893	-0.647103262	-0.525904048	-0.656387415	1.079043375
3084	1	30	5	1	2	1	0	0	0	0	0	0	0	0	1	0	0	0	-0.398473059	-0.046749117	-0.398500379	-0.694086124	-0.364101004	-0.398766307	0.069387785	-0.344096847	-0.418706183	-0.185997308	-0.420846588	-0.735507053	-0.527450822	-0.26158494	-0.306743725	-0.351667058	-0.304316735	-0.346780594	-0.351210887	-0.889378039	0.612155013	-0.976939219	-0.677265823	-0.093847438	-0.608961136	-0.167561211	-0.435627772	-1.028606402	-0.658940109	-1.006273902	-0.226106476
3097	1	49	2	2	4	1	0	0	0	0	0	0	0	0	1	0	0	0	-0.401450749	-0.240742171	-0.401345195	0.054286066	-0.86255404	-0.410251625	0.083981767	-0.362709688	-0.416224984	-0.185992442	-0.420846588	-0.904137857	-0.745206584	-0.395810569	-0.348317767	-0.366151988	-0.318856679	-0.349054332	-0.356809758	-0.986078956	-0.62745236	-0.951347083	-0.487417071	0.241498046	-0.984242521	0.191884545	-0.964310716	-0.69524246	-0.57445054	-0.799104271	-0.232282264
3124	1	32	3	4	4	1	0	0	0	0	0	0	0	0	1	0	0	0	-0.367407308	-0.245811599	-0.367296306	-0.685069592	-0.86255404	-0.371635632	0.065331898	-0.31789835	-0.38326048	-0.185665706	-0.387881972	0.092983421	-0.01677844	-0.293954465	-0.296206525	-0.325505501	-0.282741335	-0.315865741	-0.321350241	-0.533887047	-0.77533865	-0.473627219	-0.668636334	-0.881519387	-0.437320813	0.049493254	-0.408282102	-0.448529073	-0.469888865	-0.541293176	-0.160231405
3156	1	56	3	3	3	1	0	0	0	0	0	0	0	0	1	0	0	0	-0.124155224	-0.246926	-0.124005289	2.678096997	1.629711142	-0.167432088	0.104538805	-0.268835709	-0.115645427	-0.171304102	-0.136811848	0.070988098	-0.108095372	-0.330639926	-0.245436381	-0.212729975	-0.210569276	-0.184028854	-0.198641649	0.405493296	-0.86011423	0.502665362	2.550162956	1.614074908	0.022326155	0.210176874	-0.23053525	0.670707266	0.330194672	0.55900775	0.523222461
4035	1	56	3	3	4	3	0	1	0	0	0	0	0	0	0	0	0	0	-0.242670247	-0.212598101	-0.242539281	-0.423590152	0.469250167	-0.228928284	-0.040752075	-0.095330206	-0.229071675	-0.179648214	-0.226998061	-0.156296899	-0.332875513	-0.288991138	-0.209035145	-0.234900786	-0.177737145	-0.230101957	-0.226636004	0.147624182	-0.245020298	0.180394025	-0.418381161	0.452063814	0.025235313	-0.383230644	0.418924401	0.249489289	-0.043239884	0.259762728	0.169143952
4036	1	56	4	3	2	1	0	1	0	0	0	0	0	0	0	0	0	0	-0.377925517	-0.217842337	-0.377816198	-0.658019995	-0.044779527	-0.367656466	0.041717624	-0.300512074	-0.378298082	-0.185667508	-0.385912388	-0.80149302	-0.668640848	-0.338192815	-0.304348907	-0.318854258	-0.280806585	-0.3034998	-0.311085644	-0.63519277	-0.263859316	-0.625284319	-0.573711958	-0.062652509	-0.556596292	-0.365423076	-0.239650473	-0.496668271	-0.477824349	-0.472236632	-0.584302177
4039	1	45	4	1	2	1	0	1	0	0	0	0	0	0	0	0	0	0	-0.377777373	-0.201235588	-0.377668031	-0.450639749	0.001950445	-0.353729387	0.059022741	-0.30098841	-0.371208942	-0.185617047	-0.384357454	-0.926133179	-0.716406628	-0.291364903	-0.253578763	-0.308360074	-0.231089358	-0.310480574	-0.303464958	-0.625983159	-0.028371593	-0.644241456	-0.444269628	-0.015860116	-0.329681966	0.113006912	-0.385494044	-0.460563872	-0.474090003	-0.555104485	-0.779868795
4043	1	53	5	3	3	1	0	1	0	0	0	0	0	0	0	0	0	0	-0.325334475	-0.199487509	-0.325216739	-0.144077647	-0.68342248	-0.324609129	0.088747885	-0.316112088	-0.34763755	-0.185105227	-0.360929771	0.063656324	0.208001701	-0.286401576	-0.194187273	-0.251011576	-0.159562215	-0.257825599	-0.243432618	-0.266808322	-0.282698334	-0.246141569	-0.150867011	-0.702148547	-0.158041643	0.279210879	-0.469809859	-0.159693889	-0.357858498	-0.324916006	-1.261580254
4053	1	55	3	3	4	1	0	1	0	0	0	0	0	0	0	0	0	0	-0.330371364	-0.234886106	-0.330254434	-0.459656282	2.23720078	-0.353548516	0.075552733	-0.302417419	-0.354549462	-0.185079996	-0.359374836	0.232287128	0.081562872	-0.325245005	-0.311533361	-0.318115231	-0.293001376	-0.299510787	-0.311241168	-0.220760266	-0.499347039	-0.170313019	-0.452899116	2.222376017	-0.428593339	0.10746678	-0.326245094	-0.261989683	-0.376063432	-0.347934854	0.420292662
4058	1	39	4	5	1	1	0	1	0	0	0	0	0	0	0	0	0	0	-0.286817093	-0.238622625	-0.286693192	-0.405557087	-0.761305767	-0.230736995	0.013146155	-0.123910385	-0.259732208	-0.182135228	-0.271572856	-0.640193989	-0.587860485	-0.039530001	-0.157307074	-0.197949435	-0.181841161	-0.20098216	-0.204862617	-0.036568042	-0.654768936	0.028736925	-0.366604229	-0.780135869	0.16196574	-0.036972381	0.270802024	0.117106496	-0.08058334	0.126253411	-0.574009197
4059	1	36	2	4	5	1	0	1	0	0	0	0	0	0	0	0	0	0	-0.385036418	-0.243255034	-0.384928237	-0.513755476	-0.831400725	-0.396053239	0.076724434	-0.347669369	-0.399742732	-0.18586647	-0.404156956	-0.22961464	-0.339899892	-0.381999572	-0.33380517	-0.362752464	-0.304844395	-0.350470431	-0.354165847	-0.764127327	-0.676433807	-0.721017863	-0.504676049	-0.850324458	-0.803874724	0.266943443	-0.87543729	-0.665155461	-0.538974258	-0.70702888	0.226784639
4074	1	35	5	2	2	1	0	1	0	0	0	0	0	0	0	0	0	0	-0.389184444	-0.113613134	-0.389225095	-0.820317578	-0.379677661	-0.384477485	0.063529282	-0.328854085	-0.402932845	-0.185918192	-0.40840711	-0.471563185	-0.45650459	-0.258132191	-0.282795544	-0.338216766	-0.275823136	-0.338603117	-0.337369233	-0.727288882	-0.122566683	-0.731444289	-0.798078665	-0.397997992	-0.518777238	-0.074566135	-0.408282102	-0.827625253	-0.600590959	-0.840538197	-0.2652198
4156	1	44	6	1	2	1	0	1	0	0	0	0	0	0	0	0	0	0	-0.253040311	-0.04172339	-0.252911005	-0.775234916	0.126563704	-0.273241719	-0.026331144	-0.17749822	-0.282240229	-0.182297424	-0.278829218	0.276277773	0.130733527	-0.274748547	-0.230588509	-0.2434735	-0.207637835	-0.232495365	-0.236434029	-0.045777653	0.54621845	-0.103963037	-0.754931221	-0.85812319	-0.085312692	-0.426760254	0.206995462	-0.12960689	-0.287372725	-0.117746376	0.027100829
8022	1	57	2	4	5	1	0	0	0	0	1	0	0	0	0	0	0	0	-0.128599537	-0.231674011	-0.128450314	0.117401792	-0.597750864	0.069509137	0.091397731	-0.063177505	0.033226523	-0.164581956	-0.077724329	-0.96279205	-0.667235972	-0.179797941	0.328362041	0.233642355	0.456040241	0.178572449	0.258599493	0.414702907	-0.587890423	0.483708225	0.099388161	-0.616362493	0.717614923	0.298997065	0.161419346	1.32660383	0.666285773	0.895082928	-1.500377387
8023	1	32	3	1	5	1	0	0	0	0	1	0	0	0	0	0	0	0	-0.134525288	-0.240130343	-0.134377014	0.550195348	1.16241142	-0.160197241	0.031172318	-0.097711888	-0.140457419	-0.173106286	-0.153397818	0.05632455	-0.058924716	-0.349198454	-0.221009236	-0.135871164	-0.175391992	-0.090685944	-0.117769066	0.451541352	-0.609555293	0.5216225	0.51360362	1.146150977	0.10378258	-0.220983915	0.576162	0.41195908	0.185488782	0.549800211	0.082682921
8032	1	39	4	1	4	1	0	0	0	0	1	0	0	0	0	0	0	0	-0.339704422	-0.233159878	-0.339588986	-0.67605306	-0.792459082	-0.373986957	0.041357101	-0.293247945	-0.37971591	-0.185290852	-0.365283588	1.178085987	0.79804957	-0.372288715	-0.315460863	-0.347085091	-0.28496923	-0.336808061	-0.338302379	-0.349694823	-0.452249494	-0.31249155	-0.660006845	-0.811330797	-0.675871771	-0.207133584	-0.351311957	-0.610998864	-0.480625108	-0.486047941	1.511348531
8033	1	32	7	2	1	1	0	0	0	0	1	0	0	0	0	0	0	0	-0.262373369	-0.156222557	-0.262245557	-0.847367175	1.34154298	-0.265464259	0.04901822	-0.201315036	-0.286316484	-0.182856101	-0.294378565	0.173632936	0.053465354	-0.149586385	-0.152038474	-0.231944678	-0.14607759	-0.249448671	-0.233168021	0.073947293	0.320150236	0.047694063	-0.823967131	1.325521817	0.068872683	0.002006406	0.175092181	-0.159693889	-0.327983733	-0.237444385	-0.121118081
8059	1	56	4	4	2	4	0	0	0	0	1	0	0	0	0	0	0	0	-0.323112319	0.289537557	-0.32343873	-0.820317578	-0.854765711	-0.216267302	-0.175948302	-0.106047773	-0.280822401	-0.183685106	-0.300598304	-0.852815438	-0.678474979	0.275533373	-0.079714967	-0.158041975	-0.172460552	-0.179441489	-0.186199713	-0.303646767	1.507008359	-0.46414865	-0.798078665	-0.873720655	0.432517436	-0.703766864	0.530585885	-0.370302877	-0.425076718	-0.375557472	-0.574009197
8067	1	34	5	2	4	1	0	0	0	0	1	0	0	0	0	0	0	0	-0.364148145	-0.245352729	-0.364036622	4.742882918	1.536251198	-0.41580437	0.084070997	-0.3685329	-0.419822723	-0.185938737	-0.412242616	4.536038525	6.178724191	-0.404377704	-0.355502222	-0.376483586	-0.325317574	-0.359964283	-0.367058803	-0.515467824	-0.94394786	-0.435712944	4.526315872	1.520490122	-1.167519477	0.190527212	-1.107875481	-0.857712251	-0.601991339	-0.877368354	2.149513284
8069	1	41	1	5	4	1	0	0	0	0	1	0	0	0	0	0	0	0	-0.398428616	-0.248955956	-0.398322578	-0.243259504	4.269954569	-0.418354654	0.081988074	-0.360054114	-0.42446611	-0.186010698	-0.424474769	0.283609547	0.123709148	-0.408844698	-0.356364356	-0.377606907	-0.325141687	-0.361121097	-0.367914186	-0.904113417	-1.08147269	-0.821490692	-0.004165703	4.218851453	-1.219884321	0.109643261	-0.818467145	-0.972042845	-0.635133656	-0.877368354	0.893769737
8072	1	30	7	1	2	2	0	0	0	0	1	0	0	0	0	0	0	0	-0.327260344	-0.225708692	-0.327142917	-0.306375231	0.235600306	-0.307426369	0.077652781	-0.272408231	-0.317508703	-0.184575385	-0.34164858	-0.750170601	-0.597694616	-0.32287124	-0.229630581	-0.246577414	-0.193566922	-0.236883279	-0.236122981	-0.294437155	-0.40515195	-0.265098706	-0.211273432	0.218101849	-0.158041643	0.176203992	-0.269274949	0.093036897	-0.215953366	-0.108538837	-0.969259625
8073	1	48	3	4	4	1	0	0	0	0	1	0	0	0	0	0	0	0	0.612119356	-0.192495194	0.612387131	-0.495722411	1.668652785	0.409546924	-0.1425999	0.828762247	0.304386146	-0.094296779	0.373206737	0.833492605	0.9244884	0.463276616	0.438523674	0.428745493	0.409137197	0.39597367	0.417234175	1.169891025	0.075243005	1.194600881	-0.487417071	1.653068569	1.302355685	-0.270449381	1.989021592	0.839194457	0.493572291	1.07923371	-0.415497306
8077	1	30	7	1	2	2	0	0	0	0	1	0	0	0	0	0	0	0	-0.269187983	-0.24583345	-0.269061261	-0.306375231	2.283930752	-0.354272	0.063709544	-0.268716625	-0.357030661	-0.184640264	-0.339989983	1.6839784	1.823608963	-0.400255984	-0.340223282	-0.313681069	-0.307775835	-0.281560228	-0.301287619	0.046318459	-0.937354203	0.14247975	-0.306197808	2.26916841	-0.658416823	-0.048844093	-0.114316155	-0.189780887	-0.303710487	-0.08091622	0.358534782
8095	1	36	2	2	5	1	0	0	0	0	1	0	0	0	0	0	0	0	-0.242670247	0.720001981	-0.242539281	-0.811301046	-0.356312675	-0.080613929	-0.238138567	0.017799669	-0.16172484	-0.178602947	-0.209375468	-0.96279205	-0.66793841	0.303586961	0.063495157	0.059231974	-0.004782169	0.052918532	0.039310374	0.101576126	1.987403314	-0.094484469	-0.789449176	-0.608563761	0.743797345	-0.773018517	0.826830638	0.189315292	-0.141266455	0.075611946	-0.732521087
8102	1	37	4	2	2	1	0	0	0	0	1	0	0	0	0	0	0	0	-0.390962169	-0.249611486	-0.390854937	1.704311496	2.548733928	-0.413706265	0.08291552	-0.362578696	-0.416224984	-0.185968113	-0.416389109	0.408249707	0.10263601	-0.403449777	-0.355406429	-0.378109446	-0.325434831	-0.362218075	-0.368831779	-0.754917715	-1.130454136	-0.663198594	1.618178175	2.534325304	-1.144246213	0.175808268	-1.053184142	-0.773468655	-0.562780711	-0.766877884	1.902481767
8107	1	52	4	3	3	4	0	0	0	0	1	0	0	0	0	0	0	0	-0.31926058	-0.225271673	-0.31929004	0.550195348	1.473944568	-0.345951927	0.064070067	-0.280982285	-0.352068262	-0.184836702	-0.34880128	0.239618903	0.046440975	-0.358477717	-0.286148289	-0.322401588	-0.253368304	-0.315865741	-0.313574031	-0.239179488	-0.518186057	-0.198748725	0.51360362	-0.803532065	-0.454775761	0.006359367	-0.228256445	-0.304111481	-0.362059637	-0.292689619	0.317362863
8109	1	30	7	2	2	1	0	0	0	0	1	0	0	0	0	0	0	0	-0.355259518	-0.236590483	-0.355146572	-0.576871203	-0.86255404	-0.358251166	0.064070067	-0.292771609	-0.366069315	-0.185391774	-0.371296002	-0.288268833	-0.36799741	-0.369699153	-0.297643416	-0.317671815	-0.263335201	-0.304696504	-0.307664112	-0.377323656	-0.480508021	-0.340927256	-0.56508247	-0.881519387	-0.469321551	0.027926311	-0.305735841	-0.243937484	-0.359258877	-0.306500928	0.051803981
8110	1	41	2	4	4	1	0	0	0	0	1	0	0	0	0	0	0	0	-0.352000355	-0.248199912	-0.351886887	2.948592969	2.89142039	-0.349388479	0.081212949	-0.314563995	-0.3678416	-0.185474675	-0.377826728	-0.456899637	-0.360973031	-0.347472079	-0.231067472	-0.296683447	-0.18829033	-0.304098152	-0.287134917	-0.533887047	-0.959019074	-0.445191512	2.809047618	2.877469519	-0.38204681	0.097177963	-0.23053525	-0.189780887	-0.352256979	-0.292689619	-1.633362688
8112	1	57	2	4	5	1	0	0	0	0	1	0	0	0	0	0	0	0	-0.201189989	-0.233400239	-0.201052384	-0.369490958	3.748136547	-0.243397977	0.059112872	-0.154872245	-0.220210249	-0.178494816	-0.217668453	0.320268418	0.046440975	-0.356751343	-0.250704981	-0.254854516	-0.209982988	-0.239476138	-0.242499473	0.294977961	-0.64817528	0.360486831	-0.366604229	1.426905336	-0.128950062	0.085701975	0.07254592	0.375854682	0.082794279	0.333423041	0.687910139
8136	1	38	5	2	3	1	0	0	0	0	1	0	0	0	0	0	0	0	-0.244151684	-0.23718046	-0.244020955	1.361683265	2.260565766	-0.33564227	0.078707312	-0.300154822	-0.33452264	-0.183576975	-0.314074405	2.351169843	2.568193179	-0.323518631	-0.285669325	-0.313089847	-0.261576336	-0.3034998	-0.30610887	-0.285227544	-0.537025075	-0.246141569	-0.202643944	2.245772214	-0.364591862	0.158713003	-0.403724491	-0.280041882	-0.36252643	-0.343331085	0.337948822
9059	1	43	6	1	1	1	0	0	0	0	0	0	0	0	0	1	0	0	0.957294361	0.739667869	0.95761738	-0.089978453	-0.86255404	1.051639556	-0.046159924	0.814472157	1.085963885	0.134760808	0.953715695	-0.031656739	-0.150241649	1.637211378	1.109072748	0.700707442	0.913344923	0.483731961	0.619415633	1.694838864	1.780174118	1.564265062	-0.099090079	1.060364924	1.91327887	-0.040929618	1.647200723	1.434917024	1.217101743	1.360063654	-0.018188282
9067	1	43	3	1	5	3	0	0	0	0	0	0	0	0	0	1	0	0	-0.39607313	-0.216531278	-0.395996349	-0.784251448	-0.356312675	-0.394244527	0.043880764	-0.32694874	-0.406654644	-0.185946126	-0.409858383	-1.329380755	-0.894825865	-0.392573617	-0.342426515	-0.331122107	-0.312524768	-0.304297603	-0.320261572	-0.839646138	-0.329795879	-0.83096926	-0.76356071	-0.374601796	-0.777692302	-0.737403381	-0.294341813	-0.731346858	-0.562313917	-0.582727102	-0.427848882
10012	1	47	4	1	3	2	0	0	0	0	0	0	0	0	1	0	0	0	-0.384295699	-0.199050489	-0.3841874	-0.748185319	-0.1460278	-0.380136577	0.015219163	-0.30098841	-0.387159508	-0.185763024	-0.390369868	-0.80149302	-0.710084687	-0.388689274	-0.338163739	-0.335260658	-0.308362123	-0.311677278	-0.324771773	-0.754917715	-0.05663012	-0.774097848	-0.685895312	-0.164036027	-0.745691563	-0.662215872	-0.326245094	-0.629051063	-0.536640292	-0.559708254	0.276190943
10015	1	53	4	3	4	1	0	0	0	0	0	0	0	0	1	0	0	0	-0.158228293	0.057917106	-0.158083812	0.730525996	-0.262852731	-0.13668399	0.122024183	-0.23704026	-0.152863415	-0.174728251	-0.174130281	0.305604869	0.123709148	0.031682953	-0.036129277	-0.085617325	-0.052857789	-0.100658477	-0.092885194	0.414702907	0.640413539	0.360486831	0.686193394	-0.28101701	0.479063965	0.195040441	0.177370987	0.357802483	0.054786687	0.250555189	0.158850972
11014	1	38	7	1	1	1	0	0	0	0	0	0	0	0	0	0	0	1	-0.338371128	0.003289641	-0.338403646	0.063302598	-0.161604458	-0.256058958	0.107513122	-0.28169679	-0.271783746	-0.183414778	-0.309927912	-1.050773339	-0.797186991	-0.128006702	-0.165928419	-0.194993326	-0.168356536	-0.193801936	-0.195531165	-0.423371712	0.904159789	-0.530498631	-0.366604229	-0.179633492	0.121237528	0.224798866	-0.123431378	-0.003241497	-0.278503655	-0.205217998	-0.637825672
11048	1	59	3	3	4	1	0	0	0	0	0	0	0	0	0	0	0	1	0.692116997	0.903550264	0.692397575	-0.811301046	-0.706787466	1.156544831	-2.692400754	1.674259207	1.147993864	0.187024144	1.14030786	0.005002131	-0.269656098	1.937168974	1.544929646	1.000752419	1.370649605	0.705122196	0.913356367	1.575113918	2.298247108	1.384172256	-0.789449176	-0.725544743	1.82600413	-1.406176483	1.738352955	1.52517802	1.464502137	1.576440823	0.832011857
11065	1	43	5	1	1	1	0	0	0	0	0	0	0	0	0	0	0	1	-0.337185977	-0.105528269	-0.337070139	0.153467922	0.445885181	-0.299287166	0.039644615	-0.234658578	-0.318749302	-0.184622242	-0.339782659	-1.021446243	-0.717109066	-0.260505956	-0.258368399	-0.202383597	-0.245160271	-0.166477196	-0.193975923	-0.257598711	0.056403987	-0.274577275	0.133906116	0.428667618	-0.076585218	-0.274406618	0.250292772	-0.213850486	-0.324716181	-0.159180302	-0.45461063
11158	1	43	3	4	5	1	0	0	0	0	0	0	0	0	0	0	0	1	-0.162672606	-0.177855033	-0.162528837	-0.387524022	0.360213565	0.131005332	-0.007403672	0.09520432	0.123613064	-0.158274311	-0.024856549	-1.24873124	-0.854084464	-0.013634381	0.115702192	0.29719868	0.144721285	0.352094525	0.313032963	0.239720294	0.150599076	0.237265437	-0.401122184	0.342881564	0.836890402	-0.143817788	0.781254522	1.097942643	0.526247814	0.779988689	-1.026900312
11166	1	39	3	1	1	1	0	0	0	0	0	0	0	0	0	0	0	1	1.175065715	0.19120812	1.175423589	-0.630970397	0.134352033	2.194745311	-1.881223388	3.269985865	1.727531098	0.417703697	1.700084355	-0.845483664	-0.665128659	0.206478387	2.632177073	2.231971462	3.17055393	1.925760245	2.331737053	1.777725365	0.800545191	1.753836437	-0.478787582	0.116718331	2.291469414	-2.18377361	3.629761763	1.633491214	1.641883551	2.418930653	-1.004255756
11240	1	58	5	3	2	1	0	0	0	0	0	0	0	0	0	0	0	1	-0.378666236	9.823122745	-0.38537274	0.739542529	-0.130451143	-0.269262553	0.083572844	-0.269431129	-0.409135843	-0.18592486	-0.410584019	-0.383581896	-0.318826754	1.231513335	0.037152157	-0.251454992	-0.289190504	-0.354858346	-0.35354375	-0.589144714	5.585655719	-1.172197735	0.694822883	-0.507180243	0.737979029	0.206912153	0.35967545	-1.333688565	-0.706599694	-1.313805709	0.177378336
11256	1	30	5	2	2	1	0	0	0	0	0	0	0	0	0	0	0	1	-0.383258693	2.240830606	-0.384928237	-0.189160309	-0.395254318	-0.274869559	0.078743364	-0.265144103	-0.397261533	-0.185885392	-0.405919215	-1.644647041	-0.837225954	1.004926663	0.029488739	-0.240221781	-0.236952238	-0.33640916	-0.325238346	-0.653611992	3.287295544	-1.000635641	-0.194014455	-0.413595457	0.665250078	0.189694214	0.327772169	-1.163997894	-0.682746562	-1.176613376	-2.583198873
11258	1	49	3	1	4	1	0	0	0	0	0	0	0	0	0	0	0	1	-0.36118527	1.727332436	-0.362406779	-0.098994985	-0.706787466	-0.264379032	0.080762295	-0.255617376	-0.382551566	-0.185708959	-0.391406491	-0.933464953	-0.581538544	1.000610726	0.028051848	-0.233422732	-0.237538526	-0.326636077	-0.317928709	-0.423371712	2.665607956	-0.703956439	-0.107719568	-0.351205599	0.641976814	0.189353891	0.314099334	-1.039437721	-0.651938211	-1.043104058	-1.325396729
11287	1	46	2	4	3	1	0	0	0	0	0	0	0	0	0	0	0	1	-0.205634302	3.289677934	-0.208460758	-0.225226439	-0.20833443	-0.04805712	0.027206562	-0.063177505	-0.165269411	-0.176999003	-0.201082483	-0.478894959	-0.462124094	1.307042226	0.146355864	-0.032407378	-0.174805704	-0.104647491	-0.12865576	0.276558739	3.447427196	-0.056570194	-0.22853241	-0.226425885	1.040531463	0.052065458	0.758466464	-0.358268078	-0.373729466	-0.357142393	1.058457415
12038	1	45	3	4	4	1	0	0	1	0	0	0	0	0	0	0	0	0	-0.161191168	0.03606612	-0.161047162	0.622327607	-0.644480837	-0.296393228	0.223331223	-0.4484145	-0.271074832	-0.179107559	-0.21663183	2.013908235	1.676096995	-0.241084241	-0.276090053	-0.328461609	-0.272539923	-0.328032232	-0.328193306	0.294977961	0.527379432	0.246744006	0.582639529	-0.592966297	-0.256953015	0.861320484	-1.066856976	-0.532772669	-0.418541613	-0.209821767	2.931779757
12048	1	54	3	3	4	1	0	0	1	0	0	0	0	0	0	0	0	0	-0.341334003	-0.18288076	-0.341218828	-0.126044583	-0.831400725	-0.335280528	0.108865084	-0.338142643	-0.342675151	-0.184930415	-0.353466084	-0.192955769	-0.25560734	-0.318555304	-0.287106216	-0.282789738	-0.264507777	-0.262014063	-0.274692982	-0.340485211	-0.292117843	-0.31249155	-0.133608034	-0.850324458	-0.329681966	0.40030234	-0.633883876	-0.177746088	-0.346655461	-0.301897159	-0.016129686
12049	1	46	7	1	2	1	0	0	1	0	0	0	0	0	0	0	0	0	-0.364592577	-0.249637707	-0.364481124	-0.685069592	-0.86255404	-0.362772945	0.042258409	-0.276218922	-0.383792166	-0.185692739	-0.382698857	-0.500890282	-0.441753394	-0.327402974	-0.30482787	-0.315159123	-0.28397254	-0.298513534	-0.308130684	-0.497048602	-1.115382922	-0.397798669	-0.668636334	-0.881519387	-0.422775023	-0.321893466	0.067988309	-0.677190261	-0.538507464	-0.476840402	-0.672821804
12051	1	37	6	2	1	3	0	0	1	0	0	0	0	0	0	0	0	0	-0.343852448	-0.124320117	-0.343885843	0.018219936	0.819724958	-0.297297584	0.03360585	-0.216795967	-0.312723533	-0.184305057	-0.327550506	-0.823488342	-0.704465183	-0.245184381	-0.244957417	-0.273330192	-0.23343451	-0.266800879	-0.270027256	-0.3312756	0.46144287	-0.3883201	0.004463786	0.803006762	-0.143495852	-0.131946076	0.095333978	-0.334198479	-0.398469506	-0.324916006	-0.042891434
12069	1	30	7	1	2	1	0	0	1	0	0	0	0	0	0	0	0	0	-0.124155224	-0.197083901	-0.124005289	-0.658019995	0.313483593	-0.281561792	-0.017318062	-0.121528703	-0.278872887	-0.179341843	-0.220778322	2.116553072	2.062437862	-0.327618771	-0.303390979	-0.282494128	-0.282096418	-0.254833839	-0.273604312	0.460750963	0.02814546	0.474229656	-0.642747868	0.296089171	-0.265680489	-0.448525059	0.462221711	-0.340215879	-0.345721875	0.02497048	1.305488933
12105	1	55	4	3	4	3	0	0	1	0	0	0	0	0	0	0	0	0	-0.32355675	-0.215657239	-0.32343873	-0.071945388	0.461461838	-0.321172577	0.037661737	-0.250139509	-0.341257323	-0.184739384	-0.343618164	-0.156296899	-0.220485443	-0.222741511	-0.246873272	-0.293579533	-0.241642543	-0.293327817	-0.292889313	-0.220760266	-0.358054405	-0.189270156	-0.081831102	0.444265082	-0.134768378	-0.310021754	0.209274268	-0.454546473	-0.445615618	-0.357142393	0.255604983
13192	1	30	6	1	2	1	0	0	1	0	0	0	0	0	0	0	0	0	-0.38785115	-0.233815408	-0.38774342	-0.667036527	0.406943537	-0.376700025	0.060735227	-0.315635752	-0.394957562	-0.185871516	-0.402394696	-0.992119146	-0.733967577	-0.290501716	-0.278484871	-0.333043577	-0.262162624	-0.333217949	-0.329437499	-0.773336938	-0.442829986	-0.753244997	-0.651377357	0.389673957	-0.446048287	-0.112159889	-0.260159726	-0.641085863	-0.55391164	-0.684010032	-0.956908049
15017	1	58	3	3	4	1	1	0	0	0	0	0	0	0	0	0	0	0	0.856556591	-0.228112301	0.856863488	-0.044895791	-0.831400725	1.044404709	-0.298526216	1.340823786	0.963676211	0.06808	0.850053381	-0.478894959	-0.382046169	-0.197061688	0.888749481	1.271236314	1.141997264	1.347353326	1.351934605	1.446179361	-0.329795879	1.516872218	-0.055942635	-0.850324458	1.535088327	-0.474247101	2.148537998	2.07877879	1.931295332	2.082855475	-0.930146301
15056	1	60	1	4	5	1	1	0	0	0	0	0	0	0	0	0	0	0	4.108312533	0.197763416	4.109139871	1.56906351	-0.698999137	2.520313406	0.968713092	-0.566903159	3.003576385	2.048680223	3.36904761	0.738179541	0.531123153	1.164616318	0.898328754	1.197333611	0.784361551	1.251617009	1.180857988	3.260472768	0.386086799	3.31780028	1.488735844	-0.717746011	2.204194673	0.829662585	0.184207404	2.265318179	2.542794418	2.529421123	0.934941656
15147	1	32	7	2	2	1	1	0	0	0	0	0	0	0	0	0	0	0	-0.090082155	-0.248352869	-0.089926767	0.378881232	-0.86255404	-0.251537179	0.088522558	-0.267287616	-0.188309117	-0.168726979	-0.114006139	1.471356951	0.966634676	-0.384373337	-0.325279617	-0.313681069	-0.293763551	-0.287942649	-0.302531813	0.571266297	-0.94394786	0.682758169	0.349643334	-0.881519387	-0.431502497	0.280595912	-0.681738797	0.279576287	0.15748119	0.374856967	2.62299036
15237	1	47	3	4	3	1	1	0	0	0	0	0	0	0	0	0	0	0	-0.07971209	-0.23519202	-0.079555043	-0.34244136	0.313483593	-0.075187794	-0.033541609	-0.020307236	-0.028803456	-0.160977588	-0.043515765	0.048992776	-0.12916851	-0.383078556	-0.240167781	-0.116656461	-0.190049194	-0.056779332	-0.094440436	0.58968552	-0.768744994	0.682758169	-0.340715763	0.296089171	0.112510054	-0.262534906	0.300426499	1.043786046	0.638278181	0.904290467	0.399706702
15238	1	52	4	3	2	1	1	0	0	0	0	0	0	0	0	0	0	0	0.440272573	-0.223742104	0.440512844	0.658393737	0.110987047	0.235910607	0.023330937	0.217860922	0.371732981	-0.100243986	0.284057147	0.239618903	0.236099218	-0.340350784	-0.119468948	0.319369491	-0.054030365	0.481737455	0.361245464	1.363292861	-0.433410477	1.441043668	0.617157484	0.007536081	0.641976814	0.142884054	0.416645595	1.862152401	1.539189048	1.571837053	0.053862577
15279	1	38	3	1	5	3	1	0	0	0	0	0	0	0	0	0	0	0	-0.30592764	-0.153381929	-0.305954966	-0.694086124	-0.80024741	-0.221693437	0.050189921	-0.184643265	-0.259909436	-0.182784014	-0.293341942	-0.735507053	-0.590670237	0.014419207	-0.06821984	-0.147695596	-0.087448784	-0.171662913	-0.156650115	-0.137873765	0.310730727	-0.170313019	-0.720413266	-0.81912953	0.336515221	0.144071225	0.136352482	0.0448977	-0.215953366	-0.113142607	-1.045427676
15281	1	56	7	3	2	1	1	0	0	0	0	0	0	0	0	0	0	0	-0.350518918	-0.223960613	-0.350405213	-0.63998693	-0.698999137	-0.316289056	0.058572087	-0.244185305	-0.328142413	-0.184685318	-0.341441256	-0.830820116	-0.703060307	-0.311218211	-0.278484871	-0.272591165	-0.256299744	-0.251842079	-0.264428385	-0.349694823	-0.452249494	-0.321970119	-0.625488891	-0.717746011	-0.268589648	0.026937001	-0.082412874	-0.093502492	-0.283171586	-0.163784072	-0.098473525
15294	1	42	3	1	2	1	1	0	0	0	0	0	0	0	0	0	0	0	-0.272447146	2.32823455	-0.274098956	-0.838350643	-0.644480837	0.004395518	-0.525655878	0.111876091	-0.15109113	-0.177828008	-0.191752874	-1.402698496	-0.884289296	0.73949656	0.333151677	0.187822679	0.208040395	0.114748237	0.143511587	-0.008939208	3.249617508	-0.340927256	-0.521935026	-0.663154886	1.069623044	-2.243132169	1.35095597	-0.123589491	-0.280837621	0.015762941	-1.125712919
15299	1	52	4	1	2	1	1	0	0	0	0	0	0	0	0	0	0	0	0.148429329	2.022320746	0.147141215	-0.793267981	-0.278429388	0.329963612	-0.012811521	0.205952514	0.221088746	-0.12799762	0.154479254	0.078319872	-0.01677844	1.727846047	0.654057305	0.365189167	0.327056869	0.220457088	0.258599493	0.97648919	2.335925144	0.777543856	-0.772190199	-0.296614474	1.505996747	0.212333568	0.963558985	0.59849847	0.330194672	0.55440398	0.212374468
15301	1	42	6	1	2	1	1	0	0	0	0	0	0	0	0	0	0	0	-0.033787519	-0.23230769	-0.033623121	2.218253844	1.668652785	-0.082422641	0.15690481	-0.389706049	-0.048298593	-0.15953584	-0.019673433	0.151637613	-0.087022234	-0.253168864	-0.222446127	-0.175778623	-0.203533819	-0.144537623	-0.165981567	0.571266297	-0.64817528	0.654322462	2.049652611	1.653068569	0.257967955	0.412174051	-0.63160507	0.580446271	0.311522944	0.66029068	0.934941656
17007	1	30	5	2	2	1	0	0	0	0	0	0	0	0	1	0	0	0	-0.196745675	0.575785474	-0.196607359	-0.459656282	0.399155208	-0.111362027	0.019455312	-0.061986664	-0.172358551	-0.176638567	-0.192789497	-0.185623995	-0.283704857	0.644545954	0.066368938	-0.128480893	-0.093897953	-0.201779963	-0.181533987	0.212091461	1.59178394	0.057172631	-0.452899116	0.381875225	0.639067656	0.006359367	0.576162	-0.123589491	-0.265433445	-0.154576533	-0.049067222
17036	1	52	3	3	3	1	0	0	0	0	0	0	0	0	1	0	0	0	-0.004158763	0.446864657	-0.005471298	-0.549821606	-0.184969444	0.085787541	-0.081310943	0.120211977	0.072216796	-0.145298587	0.063256418	0.246950677	-0.051900337	0.76539218	0.136776591	0.006022028	-0.042890892	-0.046806799	-0.047783177	0.727829688	1.704818047	0.578493912	-0.539194003	-0.203029688	1.040531463	-0.159646737	0.895194812	0.399924281	0.194824646	0.443913511	1.346660852
17066	1	45	2	4	5	1	0	0	0	0	0	0	0	0	1	0	0	0	-0.199708551	3.704846668	-0.202534059	-0.802284513	-0.652269165	0.331772324	-2.205694334	0.701342282	-0.044754022	-0.171898823	-0.020710056	-1.606521816	-0.949616024	1.641527315	0.630109124	0.731746578	0.327056869	0.725067262	0.652075714	0.202881849	3.805368534	-0.170313019	-0.746301733	-0.670953618	1.505996747	-5.547425306	2.262478287	-0.261989683	-0.368594741	0.338026811	-0.926029109
17081	1	39	5	1	2	1	0	0	0	0	0	0	0	0	1	0	0	0	-0.304890634	0.062287303	-0.305065961	-0.108011518	0.064257075	-0.138492702	0.039193961	-0.128673748	-0.27373326	-0.183324669	-0.304744797	-1.050773339	-0.684094483	1.199143811	0.237358952	-0.070836784	-0.032923995	-0.195596992	-0.161315841	-0.128664154	1.045452423	-0.236663	-0.116349056	0.046529741	0.769979767	-0.007293101	0.621738116	-0.478616072	-0.464754139	-0.513670559	-1.426267932
17156	1	54	4	3	4	1	0	0	0	0	0	0	0	0	1	0	0	0	-0.202671426	0.610747051	-0.204015733	-0.531788541	0.438096852	-0.180093069	0.016661257	-0.084612639	-0.23438853	-0.180855677	-0.248767147	0.01966568	-0.044875958	0.361852105	0.00841434	-0.158041975	-0.088621361	-0.217137664	-0.192420681	0.239720294	1.817852154	0.0666512	-0.521935026	0.61583719	0.499428071	-0.064673042	0.621738116	-0.189780887	-0.335919218	-0.214425537	0.58498034
17167	1	35	4	1	2	3	0	0	0	0	0	0	0	0	1	0	0	0	-0.372888628	-0.124757137	-0.372926671	-0.540805073	-0.761305767	-0.292775805	0.119320259	-0.297534972	-0.344092979	-0.185364741	-0.372125301	-1.63364938	-0.911684375	0.150371211	-0.087378385	-0.206817759	-0.147836454	-0.241869546	-0.227880198	-0.56151588	0.160018585	-0.596848612	-0.530564515	-0.780135869	0.173602372	0.253093112	-0.077855262	-0.376320277	-0.44141448	-0.49525548	-2.115897585
17168	1	41	5	4	5	1	0	0	0	0	0	0	0	0	1	0	0	0	-0.073786339	0.621672544	-0.073628343	-0.035879258	-0.846977383	0.017056499	0.298139803	-0.269192961	-0.027031171	-0.161698461	-0.043515765	-0.090310932	-0.199412304	0.450328806	0.117618046	-0.038319595	0.023945946	-0.100658477	-0.072667048	0.488379797	1.601203449	0.341529694	-0.047313147	-0.865921923	0.822344611	1.013674119	-0.180401523	0.273558888	-0.001228496	0.328819272	0.399706702
17208	1	46	4	3	2	3	0	0	0	0	0	0	0	0	1	0	0	0	0.003248426	0.116914768	0.003418751	1.172336084	1.061163147	-0.031778715	0.059473395	-0.04055153	-0.076655155	-0.168420607	-0.108823023	0.356927288	0.411708703	0.439538965	0.11282841	0.023758676	0.018669353	-0.014894693	-0.007346885	0.626523965	1.092549967	0.531101069	1.109038341	1.044767459	0.749615661	0.137739645	0.530585885	0.207367491	-0.089919204	0.075611946	-0.238458052
17212	1	46	4	1	4	3	0	0	0	0	0	0	0	0	1	0	0	0	0.274351541	0.138765754	0.273083581	-0.008829661	0.772994986	0.407738213	-0.125475044	0.478655055	0.504654365	-0.060956375	0.441623864	-0.126969802	-0.297753616	0.163319021	0.127197319	0.254335112	0.108957714	0.290264819	0.255489009	0.994908413	1.271520637	0.891286681	-0.021424681	0.756214369	1.069623044	-0.017186194	0.917982869	1.236342835	0.881010643	1.08383748	0.54380842
17217	1	51	4	3	2	1	0	0	0	0	0	0	0	0	1	0	0	0	-0.309334947	-0.086299402	-0.309214651	-0.86540024	-0.543232564	-0.327141326	-0.037146842	-0.216795967	-0.334877097	-0.184301453	-0.324440636	0.91414212	0.481952497	-0.175482005	-0.246873272	-0.310281544	-0.253954592	-0.315865741	-0.31388508	-0.156292987	0.320150236	-0.189270156	-0.841226108	-0.561771368	-0.201679013	-0.501947762	0.09989159	-0.472598672	-0.434879375	-0.366349932	1.820137928
17223	1	30	7	2	1	1	0	0	0	0	0	0	0	0	1	0	0	0	9.352602298	-0.003265655	9.35426898	-0.225226439	1.855572674	3.316146527	-0.075001786	2.769832734	3.996056053	4.103169991	4.63372784	2.615113711	3.530533157	1.406308769	1.65509128	2.690168225	1.64620499	2.923013554	2.720547548	4.706381726	0.706350102	4.768021299	-0.22853241	1.840238141	2.611476796	0.213322878	1.761141013	3.113771533	3.915166413	2.957571692	0.811425898
17249	1	56	3	3	4	1	0	0	0	0	0	0	0	0	1	0	0	0	1.649125807	0.695965897	1.649559554	-0.892449837	-0.512079249	1.869177216	-0.781627402	2.138687115	2.04654242	0.623152674	1.8141129	-0.075647384	-0.164290407	0.75244437	0.955804389	1.965921729	0.960247967	2.244881304	2.005136237	2.311882814	2.062759385	2.170893462	-0.867114574	-0.530576439	2.233286253	-0.288256949	2.034597708	2.499996767	2.435431983	2.197949714	-0.038774242
17263	1	35	3	4	5	1	0	0	0	0	0	0	0	0	1	0	0	0	-0.127118099	-0.039756801	-0.126968639	-0.721135722	-0.86255404	0.082170118	0.174660581	-0.079849276	0.072216796	-0.155931472	-0.011380448	-0.486226733	-0.501460619	0.581964873	0.113307374	0.168607976	-0.01943937	0.180566956	0.135735377	0.073947293	0.828803718	0.000301219	-0.444269628	-0.881519387	0.793253031	1.278809018	-0.002654671	0.369837282	0.026779095	0.287385345	-0.530778681
17274	1	31	3	4	2	1	0	0	0	0	0	0	0	0	1	0	0	0	0.32175755	1.178872687	0.320497178	-0.721135722	-0.441984291	1.615957587	-1.187216086	1.424182641	1.851591057	0.26632024	1.223237711	-1.300053658	-0.907469748	0.618650335	0.649267669	2.084166055	0.626063777	2.544057297	2.145108015	1.215939081	2.260569072	1.023986643	-0.634118379	-0.46038785	2.087828352	-0.452482296	1.624412665	2.704588355	2.54746235	2.225572331	-0.339329255
17297	1	57	3	3	2	1	0	0	0	0	0	0	0	0	1	0	0	0	2.819461658	4.928501883	2.805265968	-0.712119189	-0.80024741	3.985369833	-1.592804769	3.877314668	3.411201963	2.012636543	3.244652833	0.246950677	0.067514113	8.518972328	6.056766986	4.345588787	5.122893148	3.341859944	3.964741132	2.394769315	4.069114784	2.057150637	-0.6945248	-0.81912953	3.716956845	-0.470289864	3.174000605	2.451857569	2.398088528	2.170327097	-0.730462491
17302	1	48	6	1	2	1	0	0	0	0	0	0	0	0	1	0	0	0	-0.269187983	0.720001981	-0.269653931	-0.86540024	-0.231699416	-0.066144236	-0.13268551	0.030898918	-0.163497126	-0.180026672	-0.228034684	-1.278058336	-0.815450378	0.396379598	0.299624223	0.06514419	0.256702303	-0.038828772	0.039310374	-0.036568042	1.893208225	-0.227184431	-0.841226108	-0.249822081	0.810707979	-0.513819474	0.917982869	0.153210894	-0.206617502	0.001951633	-1.47361564
17332	1	45	5	1	1	1	0	0	0	0	0	0	0	0	1	0	0	0	2.849090414	3.158572018	2.849716214	-0.63998693	0.375790222	2.140483962	-1.006954449	3.793955813	2.18832523	0.974578555	2.47755171	0.804165508	0.545171912	3.922499822	2.244216538	1.256455774	1.681382273	0.766951901	1.045551935	2.855249875	3.438007687	2.587950487	-0.625488891	0.966780138	2.582385216	-0.466332627	3.128424489	1.477038822	1.32913211	1.779006684	1.59369237
17402	1	30	6	4	2	1	0	0	0	0	0	0	0	0	1	0	0	0	-0.078230652	0.258946177	-0.079555043	-0.721135722	-0.169392786	0.324537478	-0.368828254	0.408395448	0.182098473	-0.143856839	0.086062127	-0.911469631	-0.727645635	1.786111192	0.505578582	0.446482141	0.132409236	0.391984657	0.341027318	0.506799019	1.393974252	0.379443969	-0.703154289	-0.187432224	1.360538846	-0.915479059	1.487684318	0.496202676	0.143477394	0.480743667	-0.438141862
17440	1	52	3	3	2	1	0	0	0	0	0	0	0	0	1	0	0	0	-0.088600717	1.353680575	-0.089926767	-0.694086124	-0.114874485	0.210588644	-0.160626063	0.336945001	0.056266229	-0.159716059	-0.013453694	-0.669521086	-0.578728792	1.654475125	0.654057305	0.269115653	0.356371272	0.090814158	0.163729733	0.51600863	2.571412867	0.275179712	-0.677265823	-0.132841099	1.389630426	-0.16953983	1.259803738	0.339750284	0.045450823	0.287385345	-0.551364641
17481	1	40	6	1	2	1	0	0	0	0	0	0	0	0	1	0	0	0	-0.07971209	0.523343107	-0.079555043	-0.477689347	1.473944568	0.047804597	-0.014614137	0.149982997	0.015503672	-0.16187868	-0.041442519	-0.449567863	-0.427002197	0.279849309	0.093669865	0.116876083	0.038603147	0.11873725	0.103075295	0.58968552	1.601203449	0.44579395	-0.470158094	1.458100264	0.845617876	-0.120074364	1.054711217	0.472133077	0.115469802	0.434705971	0.200022892
17502	1	60	3	3	2	1	0	0	0	0	0	0	0	0	1	0	0	0	-0.37999953	0.953807531	-0.38063138	-0.612937333	-0.278429388	-0.374348699	0.049288613	-0.313373155	-0.399388275	-0.185820694	-0.397937217	-0.112306254	-0.332875513	-0.123690765	-0.279921762	-0.35033681	-0.309534699	-0.356035105	-0.359795823	-0.616773547	1.855530189	-0.825282119	-0.599600424	-0.296614474	-0.224952277	-0.165582593	-0.139383019	-1.009350723	-0.630932517	-0.91419851	2.190685204
17505	1	48	4	4	5	1	0	0	0	0	0	0	0	0	1	0	0	0	-0.385184562	-0.131312433	-0.385076405	-0.721135722	0.321271921	-0.370369534	0.060284573	-0.30884796	-0.400628875	-0.185886834	-0.403223995	-0.574208023	-0.509187436	-0.108584987	-0.268905599	-0.327131361	-0.299450545	-0.329627837	-0.336436088	-0.79175616	0.320150236	-0.848030684	-0.772190199	0.303887903	-0.210406487	-0.017186194	-0.146219436	-0.972042845	-0.638868001	-0.951028667	-1.059837848
17509	1	54	3	1	3	1	0	0	0	0	0	0	0	0	1	0	0	0	-0.39783604	-0.113831644	-0.397818809	-0.468672814	-0.86255404	-0.376700025	0.090081821	-0.343858679	-0.406300187	-0.185961805	-0.415456148	-1.589658735	-0.915899003	-0.11721686	-0.256452544	-0.325653307	-0.282213676	-0.332619597	-0.334258749	-0.874642661	0.54621845	-0.955138511	-0.461528605	-0.881519387	-0.286044596	0.509126365	-0.570077313	-0.960008045	-0.640268381	-0.978651284	-1.43244372
17514	1	39	7	1	2	1	0	0	0	0	0	0	0	0	1	0	0	0	-0.399673023	-0.159718715	-0.399626452	-0.567854671	-0.706787466	-0.392254945	0.080347693	-0.34945563	-0.41427547	-0.185981809	-0.418773342	-1.094763984	-0.753635839	-0.223604698	-0.289501034	-0.35063242	-0.293646293	-0.352544718	-0.352921653	-0.916085911	0.273052692	-0.969356364	-0.556452981	-0.725544743	-0.510049763	0.039006575	-0.551846867	-0.815590453	-0.601524546	-0.872764584	-1.290400598
17523	1	31	5	4	4	1	0	0	0	0	0	0	0	0	1	0	0	0	-0.404502511	0.105989275	-0.40464933	-0.892449837	0.74963	-0.396595853	0.082420702	-0.351360976	-0.426078889	-0.186020664	-0.428693825	-1.586726026	-0.841440581	-0.136638575	-0.281837616	-0.354031945	-0.307775835	-0.360243514	-0.362610811	-1.054230079	0.970096351	-1.181676304	-0.867114574	-0.842525726	-0.364591862	0.175610406	-0.456137024	-1.286151108	-0.705619428	-1.307360431	-3.097847868
17530	1	30	7	2	2	2	0	0	0	0	0	0	0	0	1	0	0	0	-0.399717466	0.151876346	-0.399878337	-0.567854671	-0.418619304	-0.394425399	0.07829271	-0.344811351	-0.423172341	-0.18601232	-0.425044912	-0.698848182	-0.451587525	-0.121532797	-0.282795544	-0.352701696	-0.312993799	-0.358169227	-0.362377524	-0.93174225	1.233842601	-1.083099189	-0.556452981	-0.436991653	-0.370410178	0.138926817	-0.421954937	-1.221163191	-0.693996278	-1.229556726	-1.68338657
17532	1	38	4	4	2	2	0	0	0	0	0	0	0	0	1	0	0	0	-0.389777019	0.6915957	-0.390262267	-0.892449837	-0.200546101	-0.376157411	0.033335458	-0.309800632	-0.408781386	-0.185951893	-0.409132747	-0.508222056	-0.501460619	-0.119374828	-0.264594926	-0.332747966	-0.291535656	-0.338802568	-0.341568387	-0.727288882	1.883788716	-0.939024944	-0.867114574	-0.491582778	-0.254043857	-0.361465839	-0.102922126	-1.017173342	-0.656606143	-0.969443745	0.6055663
17535	1	38	4	1	2	1	0	0	0	0	0	0	0	0	1	0	0	0	-0.392739894	-0.133279022	-0.392632947	-0.730152254	-0.075932842	-0.390446233	0.074435111	-0.337547223	-0.417518752	-0.185989198	-0.419084329	-0.112306254	-0.023802819	-0.160376226	-0.28758518	-0.345607037	-0.308596638	-0.346581143	-0.352144032	-0.773336938	0.207116129	-0.819594978	-0.711783778	-0.093847438	-0.361682704	0.102718095	-0.378657627	-1.120672617	-0.669676352	-1.102953063	-0.711935127
17536	1	45	3	2	4	1	0	0	0	0	0	0	0	0	1	0	0	0	-0.397317537	0.027325726	-0.39740394	0.676426802	0.835301615	-0.391169718	0.08301196	-0.348741126	-0.415870527	-0.185986495	-0.41960264	-0.772165923	-0.587860485	-0.190587783	-0.282795544	-0.349006561	-0.29429121	-0.353242795	-0.35354375	-0.864512089	0.904159789	-0.980730647	0.44456771	-0.296614474	-0.440229971	0.183445736	-0.526780003	-1.088178658	-0.669676352	-1.116764371	-0.975435413
17538	1	35	7	1	2	1	0	0	0	0	0	0	0	0	1	0	0	0	-0.398784161	0.333239529	-0.399078233	1.587096575	0.048680417	-0.391893202	0.083984471	-0.351360976	-0.419663217	-0.186003255	-0.423230821	-1.006782694	-0.693226176	-0.151744353	-0.281837616	-0.350928031	-0.303847705	-0.356154775	-0.358365	-0.967659734	1.054871932	-1.102056327	-0.219902921	0.030932277	-0.373319336	0.192705671	-0.492597917	-1.195890113	-0.692502539	-1.227254841	-1.286283406
17553	1	44	3	2	2	1	0	0	0	0	0	0	0	0	1	0	0	0	-0.39451762	-0.020746444	-0.394559124	-0.549821606	-0.761305767	-0.378508736	0.075597799	-0.33718997	-0.407009101	-0.185950632	-0.413797551	-1.087432209	-0.705870059	-0.097795145	-0.266031817	-0.328609415	-0.299274658	-0.332420146	-0.338768951	-0.943714745	0.536798941	-1.02527992	-0.539194003	-0.780135869	-0.344227756	0.032872857	-0.390051656	-1.035827281	-0.658473316	-1.061519136	-2.439097154
17583	1	31	7	1	2	1	0	0	0	0	0	0	0	0	1	0	0	0	-0.403865492	0.602006657	-0.404338179	-0.667036527	-0.558809221	-0.395510626	0.081591498	-0.350289219	-0.427000477	-0.186021259	-0.428932249	-1.263394788	-0.742396832	-0.099953114	-0.283274507	-0.355509999	-0.319618854	-0.361739394	-0.366934383	-1.033968935	1.299779163	-1.1949463	-0.651377357	-0.577368832	-0.370410178	0.198166659	-0.490319111	-1.326467685	-0.706646373	-1.315647216	-3.676313338
17609	1	50	4	3	4	1	0	0	0	0	0	0	0	0	1	0	0	0	-0.395406482	-0.237464523	-0.395314778	-0.504738944	-0.86255404	-0.38845665	0.07744548	-0.339928904	-0.41881252	-0.185995145	-0.420742926	-0.654857538	-0.490221611	-0.121532797	-0.277526944	-0.345902647	-0.306837774	-0.351188454	-0.355254516	-0.8571444	-0.499347039	-0.831917117	-0.49604656	-0.881519387	-0.33840944	0.211344259	-0.483482693	-1.127893496	-0.672943905	-1.13057568	-2.181772657
17617	1	48	5	1	2	1	0	0	0	0	0	0	0	0	1	0	0	0	-0.380295817	-0.112739095	-0.380335045	0.414947362	-0.613327522	-0.36982692	0.078166527	-0.32754416	-0.399742732	-0.18585872	-0.403327657	-0.207619318	-0.241558581	-0.087005304	-0.257410472	-0.330530885	-0.291359769	-0.338802568	-0.341568387	-0.653611992	0.555637959	-0.723861434	-0.185384966	-0.631959957	-0.172587433	0.138728955	-0.262438531	-0.953990646	-0.626264585	-0.946424897	0.228843235
17628	1	36	3	1	2	3	0	0	0	0	0	0	0	0	1	0	0	0	-0.402902558	0.632598037	-0.403389907	-0.198176842	-0.410830976	-0.388999264	0.081952021	-0.346597613	-0.42297739	-0.186013924	-0.426164465	-1.731895153	-0.851977151	-0.063267652	-0.263158035	-0.346198258	-0.304785766	-0.35755093	-0.359718061	-1.002656257	1.657720502	-1.198737728	-0.237161898	-0.663154886	-0.283135438	0.226381761	-0.449300606	-1.194084893	-0.692782615	-1.227254841	-2.488503458
17631	1	53	3	3	4	1	0	0	0	0	0	0	0	0	1	0	0	0	-0.338667415	0.446864657	-0.339144483	-0.856383708	-0.20833443	-0.314118602	-0.021824603	-0.239421942	-0.349764292	-0.184896174	-0.347868319	0.334931966	0.053465354	-0.039530001	-0.175986655	-0.27983363	-0.204706395	-0.304497054	-0.291800643	-0.368114045	1.563525413	-0.5399772	-0.83259662	-0.226425885	0.013598681	-0.480182957	0.145467706	-0.550824868	-0.504431561	-0.555104485	0.255604983
17638	1	32	4	1	4	3	0	0	0	0	0	0	0	0	1	0	0	0	-0.402309983	0.562674882	-0.402752786	-0.522772009	-0.114874485	-0.390265362	0.08188893	-0.347550285	-0.421116491	-0.186011239	-0.425335166	-1.761222249	-0.89974293	-0.121532797	-0.266031817	-0.346050453	-0.292415088	-0.356274446	-0.35541004	-0.985157995	1.337457199	-1.148501313	-0.513305537	-0.397997992	-0.332591124	0.1849297	-0.449300606	-1.153768315	-0.683866865	-1.182137899	-2.642898156
17644	1	40	7	1	3	2	0	0	0	0	0	0	0	0	1	0	0	0	-0.393480613	0.529898403	-0.393818287	-0.86540024	-0.379677661	-0.378508736	0.07101014	-0.334212868	-0.411085357	-0.18596577	-0.415767135	-0.566876248	-0.450182649	-0.099953114	-0.25453669	-0.334373826	-0.284265684	-0.345384439	-0.344678871	-0.838725177	1.431652288	-1.008218496	-0.841226108	-0.397997992	-0.274407964	0.002797854	-0.314851065	-1.083364739	-0.669676352	-1.102953063	-0.604888136
17650	1	30	6	1	2	1	0	0	0	0	0	0	0	0	1	0	0	0	-0.360888982	0.184652825	-0.361073272	-0.522772009	-0.691210809	-0.341611019	0.056138555	-0.288365498	-0.374576283	-0.185514323	-0.378137715	-0.456899637	-0.440348518	-0.065425621	-0.249747054	-0.298309306	-0.287607526	-0.298513534	-0.309063829	-0.423371712	0.800545191	-0.511541494	-0.513305537	-0.709947279	-0.050402796	-0.000961522	-0.059624816	-0.713294659	-0.535706705	-0.679406263	0.482050541
17658	1	33	2	1	2	1	0	0	0	0	0	0	0	0	1	0	0	0	-0.385628993	0.173727332	-0.385817242	-0.703102657	-0.216122758	-0.362411203	0.047125473	-0.302893756	-0.397084304	-0.185866109	-0.401254411	-0.706179956	-0.625792134	-0.067583589	-0.246394308	-0.325653307	-0.282858593	-0.337007512	-0.337835806	-0.727288882	1.262101128	-0.87362282	-0.858485086	-0.234224617	-0.201679013	-0.116117127	-0.14394063	-0.947973246	-0.639334795	-0.955632437	0.296776903
17670	1	56	5	3	1	1	0	0	0	0	0	0	0	0	1	0	0	0	-0.37570336	0.92540125	-0.376482691	-0.135061115	-0.075932842	-0.348122381	0.097869124	-0.332426607	-0.393716963	-0.185813485	-0.399181165	-0.222282866	-0.157266028	0.053262637	-0.196582091	-0.300821998	-0.255127168	-0.323843768	-0.320261572	-0.579935103	1.346876708	-0.73713143	-0.142237523	-0.093847438	-0.032947848	0.276242951	-0.276111366	-0.87576445	-0.614594755	-0.909594741	-0.576067793
17675	1	55	3	3	3	1	0	0	0	0	0	0	0	0	1	0	0	0	-0.385036418	0.215244205	-0.385224572	-0.793267981	-0.737940781	-0.386647939	0.081447289	-0.341476997	-0.417376969	-0.18598235	-0.41866968	0.650198252	0.875317744	-0.115058892	-0.26651078	-0.344128982	-0.295053384	-0.353402356	-0.353854798	-0.708869659	0.988935369	-0.825282119	-0.772190199	-0.756739672	-0.320954492	0.192666099	-0.449300606	-1.134512636	-0.678545423	-1.158198297	-0.788103179
17678	1	53	5	3	4	4	0	0	0	0	0	0	0	0	1	0	0	0	-0.353481793	-0.086736421	-0.35351673	-0.504738944	1.287024679	-0.351016319	0.072632495	-0.2913426	-0.377766397	-0.185499905	-0.376997429	0.114978743	-0.115119752	-0.074057494	-0.245915345	-0.325505501	-0.280865213	-0.336808061	-0.337213709	-0.377323656	0.517959924	-0.445191512	-0.49604656	1.270930692	-0.146405011	0.114391945	-0.114316155	-0.833642652	-0.57585092	-0.771481654	1.429004692
17685	1	34	2	4	4	1	0	0	0	0	0	0	0	0	1	0	0	0	-0.391554744	0.189023022	-0.391743942	-0.649003462	-0.426407633	-0.36204946	0.084131385	-0.330878514	-0.400274418	-0.1859081	-0.408614435	-1.131422854	-0.76698216	0.031682953	-0.231067472	-0.316489371	-0.291242512	-0.331023992	-0.335347419	-0.754917715	0.753447646	-0.854665682	-0.634118379	-0.444790385	-0.114404272	0.253093112	-0.314851065	-0.929921047	-0.626264585	-0.951028667	-1.096892575
17691	1	42	6	1	2	1	0	0	0	0	0	0	0	0	1	0	0	0	-0.397687897	-0.204513236	-0.397611375	-0.270309101	-0.86255404	-0.385743583	0.084175549	-0.347312117	-0.416224984	-0.185993343	-0.42095025	-1.263394788	-0.729050511	-0.115058892	-0.260284253	-0.340433847	-0.287255753	-0.351108673	-0.350122218	-0.876484583	-0.028371593	-0.899214955	0.03898174	-0.881519387	-0.318045334	0.222424523	-0.494876722	-1.05508296	-0.666875593	-1.098349293	-2.346460335
17708	1	32	7	1	2	1	0	0	0	0	0	0	0	0	1	0	0	0	-0.374814497	0.151876346	-0.374852848	-0.667036527	-0.574385878	-0.344143215	0.034867682	-0.283125798	-0.382906023	-0.185692739	-0.387156336	-0.530217378	-0.544309333	0.044630763	-0.211908927	-0.314715706	-0.271953635	-0.33640916	-0.334569798	-0.589144714	1.271520637	-0.736183573	-0.651377357	-0.592966297	-0.038766164	-0.21306944	0.033806222	-0.791520854	-0.58752075	-0.780689193	0.461464581
17712	1	51	5	3	2	1	0	0	0	0	0	0	0	0	1	0	0	0	-0.400087826	-0.055926531	-0.400100588	-0.594904268	-0.068144513	-0.385924454	0.087450001	-0.350408303	-0.413034871	-0.185987756	-0.419809965	-1.722363847	-0.927840448	-0.173324036	-0.264594926	-0.337477739	-0.276526682	-0.345184989	-0.342657056	-0.944635706	0.649833048	-1.036654202	0.047611229	-0.514978975	-0.373319336	0.360532105	-0.642999099	-0.953990646	-0.643535933	-0.987858823	-2.109721797
17713	1	30	4	1	2	1	0	0	0	0	0	0	0	0	1	0	0	0	-0.391851032	0.134395557	-0.392040277	-0.730152254	0.368001894	-0.374710442	0.071190402	-0.318136518	-0.405414045	-0.185936574	-0.409754721	-0.918801405	-0.703060307	-0.119374828	-0.263158035	-0.331861134	-0.290128565	-0.338204216	-0.340635242	-0.79175616	0.960676842	-0.909641381	-0.858485086	0.350680296	-0.242407225	0.069081578	-0.205468387	-0.996112443	-0.649604245	-0.997066363	-0.629591288
17715	1	37	4	4	2	1	0	0	0	0	0	0	0	0	1	0	0	0	-0.382517974	0.341979924	-0.382853893	-0.37850749	-0.846977383	-0.370731276	0.073623934	-0.323138049	-0.399565504	-0.185859081	-0.402913008	-0.134301577	-0.297753616	-0.071899526	-0.253578763	-0.334521631	-0.290890739	-0.345783341	-0.34685621	-0.681240826	1.59178394	-0.865092108	-0.375233718	-0.865921923	-0.222043119	0.148226324	-0.319408676	-1.036429021	-0.652871797	-1.043104058	-0.158172809
17716	1	37	7	4	1	1	0	0	0	0	0	0	0	0	1	0	0	0	-0.399643395	0.470900741	-0.400026505	1.154303019	0.14992869	-0.387733166	0.082900198	-0.346002192	-0.419769554	-0.186004877	-0.423645471	-1.307385432	-0.745909022	-0.095637177	-0.266031817	-0.343833372	-0.299450545	-0.353202905	-0.354943468	-0.914243989	1.7613351	-1.118169893	1.091779364	-0.67875235	-0.29477207	0.184474618	-0.41511852	-1.154971795	-0.685313924	-1.189043553	-1.269814638
17740	1	37	4	4	2	1	0	0	0	0	0	0	0	0	1	0	0	0	-0.387554862	-0.110991016	-0.387595252	-0.180143777	-0.86255404	-0.362230331	0.094714545	-0.338142643	-0.395312019	-0.185845925	-0.402187372	-0.772165923	-0.643353082	-0.058951716	-0.232025399	-0.319888896	-0.268025505	-0.335013005	-0.332392459	-0.699660048	0.555637959	-0.777889275	-0.185384966	-0.881519387	-0.181314907	0.284355287	-0.38777285	-0.815590453	-0.577718093	-0.803708041	-0.722228107
17743	1	53	4	3	2	1	0	0	0	0	0	0	0	0	1	0	0	0	-0.304298059	0.341979924	-0.304621458	-0.144077647	-0.371889332	-0.352825031	0.069838439	-0.303846428	-0.377766397	-0.184912393	-0.353155097	2.439151132	2.294242383	-0.061109684	-0.255494617	-0.328313804	-0.29575693	-0.33660861	-0.341101814	-0.10103532	1.120808494	-0.208227294	-0.150867011	-0.39019926	-0.149314169	0.094605759	-0.184959134	-0.935938447	-0.568382229	-0.771481654	4.393382902
17745	1	31	7	2	1	1	0	0	0	0	0	0	0	0	1	0	0	0	-0.402235911	0.809591024	-0.402856504	3.36335346	0.975491532	-0.39460627	0.083679829	-0.352313648	-0.425706709	-0.186019799	-0.428393205	-1.41003027	-0.734670015	-0.115058892	-0.278005907	-0.351814864	-0.309300184	-0.358907194	-0.361973162	-0.982395112	1.704818047	-1.181676304	3.206004098	0.958981405	-0.326772808	0.200560787	-0.485761499	-1.300592867	-0.70828015	-1.323934002	-2.196182829
17747	1	36	3	4	4	1	0	0	0	0	0	0	0	0	1	0	0	0	-0.322667887	-0.118420351	-0.322697892	-0.558838138	-0.02920287	-0.271071265	0.046224165	-0.241803623	-0.294646224	-0.183685106	-0.316147651	-0.5522127	-0.52815326	-0.048161874	-0.203287582	-0.220120246	-0.235779662	-0.212151397	-0.227880198	-0.257598711	0.357828272	-0.303012981	-0.547823492	-0.047055045	0.14741995	-0.062694423	0.093055172	-0.32818108	-0.385399296	-0.370953702	0.049745385
17754	1	36	7	2	1	1	0	0	0	0	0	0	0	0	1	0	0	0	-0.403643277	0.02077043	-0.403730692	-0.703102657	-0.86255404	-0.392435816	0.082837106	-0.349812883	-0.421488671	-0.186013942	-0.42620593	-2.042029197	-0.94750871	-0.151744353	-0.267468708	-0.345607037	-0.286317692	-0.354978016	-0.352766129	-1.027522207	1.017193896	-1.159875596	-0.461528605	-0.881519387	-0.355864388	0.216290806	-0.499434334	-1.133910896	-0.687274456	-1.198251093	-2.539968357
17773	1	32	7	1	1	1	0	0	0	0	0	0	0	0	1	0	0	0	-0.390665882	0.58234077	-0.391151272	-0.513755476	-0.761305767	-0.376338282	0.069658178	-0.324447974	-0.408426929	-0.185942882	-0.41151698	-0.845483664	-0.656699403	-0.095637177	-0.261721144	-0.334521631	-0.294173952	-0.342392679	-0.345145443	-0.773336938	1.601203449	-0.95229494	-0.504676049	-0.780135869	-0.265680489	0.12764869	-0.339917928	-1.05327774	-0.659873695	-1.070726676	-0.47519659
17787	1	42	7	2	1	1	0	0	0	0	0	0	0	0	1	0	0	0	-0.400117455	0.514602713	-0.400530274	-0.621953865	-0.395254318	-0.389722748	0.083101189	-0.347788453	-0.420425299	-0.186005418	-0.423749133	-1.006782694	-0.659509155	-0.112900923	-0.274174198	-0.346937285	-0.304668508	-0.353960818	-0.356965282	-0.936347056	1.507008359	-1.115326323	1.014113965	-0.413595457	-0.332591124	0.188293352	-0.451579412	-1.188669233	-0.690635367	-1.217126548	-1.061896444
17796	1	49	3	1	4	3	0	0	0	0	0	0	0	0	1	0	0	0	-0.348444905	-0.036260644	-0.348479035	-0.721135722	-0.86255404	-0.323704774	0.021167797	-0.242994464	-0.362170288	-0.185236786	-0.359893148	-0.090310932	-0.220485443	-0.061109684	-0.209993073	-0.277764355	-0.239883678	-0.287344297	-0.287757014	-0.441790935	0.847642736	-0.5399772	-0.772190199	-0.881519387	-0.04458448	-0.112159889	0.033806222	-0.701259859	-0.548310121	-0.679406263	-0.359915215
17798	1	30	5	4	4	1	0	0	0	0	0	0	0	0	1	0	0	0	-0.390962169	0.221799501	-0.391299439	-0.594904268	-0.56659755	-0.376700025	0.083402226	-0.340047988	-0.411971499	-0.185961985	-0.41555981	-0.508222056	-0.339899892	-0.063267652	-0.240167781	-0.33614749	-0.276585311	-0.353701532	-0.349189072	-0.800965771	1.337457199	-0.959877795	-0.582341447	-0.585167564	-0.230770593	0.224403142	-0.406003296	-1.079754299	-0.6664088	-1.102953063	-0.810747734
17805	1	32	4	4	2	1	0	0	0	0	0	0	0	0	1	0	0	0	-0.398487873	0.680670207	-0.399018966	-0.41457362	-0.340736018	-0.393340172	0.084332376	-0.351718228	-0.419627771	-0.185999651	-0.422401523	-0.559544474	-0.441753394	-0.175482005	-0.284232434	-0.350780226	-0.29968506	-0.355097687	-0.35649871	-0.904113417	1.685979029	-1.100160613	-0.409751673	-0.359004331	-0.390774285	0.275847227	-0.554125673	-1.148352655	-0.683260034	-1.176613376	-0.491665357
17821	1	53	3	3	2	1	0	0	0	0	0	0	0	0	1	0	0	0	-0.394962051	-0.020746444	-0.395003627	-0.793267981	-0.340736018	-0.390265362	0.076805552	-0.341119745	-0.418653014	-0.185994064	-0.420535601	-0.258941736	-0.234534201	-0.136638575	-0.276090053	-0.349597783	-0.301033522	-0.356713237	-0.358053952	-0.821226916	0.866481753	-0.931442089	-0.772190199	-0.359004331	-0.361682704	0.178123252	-0.462973441	-1.145945695	-0.679945803	-1.162802067	-1.101009767
17859	1	30	7	1	2	2	0	0	0	0	0	0	0	0	1	0	0	0	-0.401347048	-0.099191483	-0.401345195	0.045269533	-0.784670753	-0.39623411	0.084953378	-0.354576246	-0.424235712	-0.186015096	-0.426579114	-1.036109791	-0.57943123	-0.136638575	-0.285190362	-0.353440723	-0.312348882	-0.357969776	-0.362035371	-0.964896851	0.02814546	-0.996844213	0.030352252	-0.803532065	-0.387865126	0.244189329	-0.547289256	-1.212137092	-0.688208042	-1.200552977	-3.4910397
17866	1	50	5	1	4	1	0	0	0	0	0	0	0	0	1	0	0	0	-0.381629111	-0.050245275	-0.381668553	-0.630970397	0.14992869	-0.380136577	0.064700983	-0.32170904	-0.408072472	-0.18590017	-0.405815553	0.430245029	0.179904183	-0.13016467	-0.276569016	-0.342650928	-0.303437303	-0.347179495	-0.351210887	-0.625983159	0.357828272	-0.682155731	-0.616859402	0.132315795	-0.277317122	0.034455752	-0.260159726	-1.009350723	-0.637934415	-0.969443745	1.099629335
17878	1	31	4	2	4	1	0	0	0	0	0	0	0	0	1	0	0	0	-0.386814143	-0.076466458	-0.386854415	-0.730152254	-0.216122758	-0.358612908	0.070559486	-0.315754836	-0.393008049	-0.185836914	-0.401047086	-1.014114468	-0.749421211	-0.052477811	-0.229151618	-0.317967425	-0.266852929	-0.33361685	-0.330992741	-0.699660048	0.527379432	-0.774097848	-0.711783778	-0.234224617	-0.140586694	0.121119249	-0.244208085	-0.863729651	-0.600124166	-0.868160815	-0.646060056
17923	1	39	7	1	2	1	0	0	0	0	0	0	0	0	1	0	0	0	-0.38785115	-0.048715706	-0.387891587	-0.495722411	-0.473137605	-0.366390368	0.075246289	-0.328735001	-0.394957562	-0.185863226	-0.403949631	-1.021446243	-0.734670015	-0.138796543	-0.250226017	-0.318410842	-0.268611793	-0.325439373	-0.325082822	-0.782546549	0.791125682	-0.889736387	-0.487417071	-0.491582778	-0.213315645	0.104103128	-0.31712987	-0.917886248	-0.629532137	-0.960236206	-0.963083837
17936	1	30	3	1	2	1	0	0	0	0	0	0	0	0	1	0	0	0	-0.257484625	0.59763646	-0.258837704	-0.775234916	-0.86255404	-0.049865832	-0.516642796	0.045189007	-0.1546357	-0.177467571	-0.192789497	-1.014114468	-0.735372453	0.251795721	0.22777968	0.042973379	0.212144411	-0.036834266	0.026868438	0.101576126	2.043920367	-0.103963037	-0.754931221	-0.881519387	0.775798083	-0.968901762	0.712890348	0.303645886	-0.052575748	0.149272259	-0.958966645
17939	1	42	3	1	4	1	0	0	0	0	0	0	0	0	1	0	0	0	-0.376740366	0.140950853	-0.376779026	-0.017846194	-0.410830976	-0.380860061	0.081798799	-0.337428139	-0.410021986	-0.185929906	-0.410998668	1.053445828	1.184390437	-0.13016467	-0.25980529	-0.335704074	-0.282624077	-0.344786087	-0.343745726	-0.579935103	0.875901262	-0.682155731	-0.030054169	-0.429192921	-0.30931786	0.176302923	-0.396888073	-0.953990646	-0.636534035	-0.987858823	-0.012012494
17948	1	30	7	1	2	1	0	0	0	0	0	0	0	0	1	0	0	0	-0.390962169	0.626042742	-0.391447607	2.046939728	1.808842702	-0.380317448	0.085800607	-0.348622042	-0.415161613	-0.185979466	-0.418151368	-0.478894959	-0.318826754	-0.063267652	-0.251183944	-0.339251404	-0.290187193	-0.353163015	-0.352455081	-0.764127327	1.516427868	-0.942816372	1.946098746	1.793445748	-0.233679751	0.210552812	-0.424233743	-1.119469137	-0.676211457	-1.139783219	-0.267278396
17959	1	42	4	4	2	2	0	0	0	0	0	0	0	0	1	0	0	0	-0.396028686	0.654449023	-0.396529752	-0.892449837	-0.551020892	-0.384115742	0.07627378	-0.336713634	-0.417979546	-0.186000552	-0.421883211	-1.182745273	-0.587860485	-0.097795145	-0.250226017	-0.338807988	-0.279634008	-0.353043345	-0.349500121	-0.834120372	1.67655952	-1.026227777	-0.867114574	-0.647557422	-0.268589648	0.11914063	-0.330802705	-1.083966479	-0.67667825	-1.139783219	-1.629863075
17974	1	33	7	1	1	1	0	0	0	0	0	0	0	0	1	0	0	0	-0.38785115	0.029510824	-0.387891587	-0.387524022	0.290118607	-0.370912147	0.075390498	-0.325400647	-0.400806103	-0.185898729	-0.4070595	-0.647525764	-0.529558136	-0.11721686	-0.245915345	-0.328609415	-0.269198081	-0.340996525	-0.337369233	-0.718079271	0.800545191	-0.814855694	-0.867114574	0.272692974	-0.248225541	0.0819426	-0.260159726	-0.88178185	-0.61972948	-0.91419851	-0.44431765
19020	1	54	3	3	3	1	0	0	0	0	1	0	0	0	0	0	0	0	-0.138969602	-0.238251158	-0.138822038	-0.459656282	0.173293676	-0.028161292	-0.02813376	0.120211977	-0.051843163	-0.168042149	-0.08809056	-0.67685286	-0.606123872	-0.19965125	-0.000685969	0.008978136	0.053846636	0.011033893	0.023757954	0.294977961	-0.649117231	0.360486831	-0.452899116	0.155711992	0.444154068	-0.282321093	1.009135101	0.387889481	0.082794279	0.526781363	-0.66458742
19037	1	47	1	4	5	1	0	0	0	0	1	0	0	0	0	0	0	0	0.520270213	-0.19817645	0.520523288	-0.198176842	-0.854765711	0.621166186	-0.177750919	0.703723964	0.740368286	-0.002205177	0.632362522	-0.10497448	-0.213461063	-0.065425621	0.285255315	0.518906791	0.368097033	0.581462786	0.550984986	1.317244805	0.02814546	1.35573655	-0.202643944	-0.873720655	1.215080945	0.018626803	0.963558985	1.801978405	1.525185252	1.571837053	-0.135528253
19052	1	60	2	4	3	1	0	0	0	0	1	0	0	0	0	0	0	0	1.27876636	-0.217842337	1.279140831	0.252649779	-0.091509499	1.368164093	-0.236335951	1.293190155	1.869313908	0.444736457	1.51349219	-0.368918348	-0.389070548	-0.308412853	-0.105100039	1.138211448	-0.045236045	1.584699614	1.227515247	2.063223312	-0.310956861	2.151936324	0.228830492	-0.109444902	1.273264105	-0.387187881	1.578836549	2.861040747	3.21497662	2.690553057	0.461464581
19089	1	31	3	4	5	1	0	0	0	0	1	0	0	0	0	0	0	0	0.096579006	0.149691247	0.095282594	0.090352195	0.297906935	0.060465578	0.080852425	-0.048887415	0.13601906	-0.143496403	0.068439534	0.048992776	-0.023802819	-0.151744353	-0.197061055	0.121310245	-0.200016091	0.246385674	0.138845861	0.912021912	0.951257334	0.834415269	0.073499695	0.335082832	0.583793654	-0.16953983	0.598950058	1.001664248	0.56359127	0.816818845	0.296776903
19108	1	50	3	4	5	1	0	0	0	0	1	0	0	0	0	0	0	0	-0.210078615	-0.21390916	-0.209942433	-0.838350643	-0.86255404	0.121961774	-0.590550067	0.32146407	-0.080199725	-0.170529163	-0.087053937	-1.175413499	-0.790162612	0.454644743	0.510368218	0.311979221	0.502943286	0.208490048	0.295925301	0.221301072	-0.122566683	0.237265437	-0.815337642	-0.881519387	0.982348303	-1.84740844	1.46489626	0.550359273	0.194824646	0.66029068	-1.333631113
19158	1	43	2	2	4	1	0	0	0	0	1	0	0	0	0	0	0	0	-0.337185977	-0.224179123	-0.337070139	0.396914297	0.461461838	-0.323885645	0.088928147	-0.3152785	-0.323180015	-0.184508704	-0.339989983	-0.383581896	-0.429109511	-0.355240765	-0.285669325	-0.273330192	-0.253368304	-0.249847572	-0.262095522	-0.257598711	-0.40515195	-0.227184431	0.366902312	0.444265082	-0.277317122	0.276638674	-0.549568061	0.068967299	-0.197281639	-0.07631245	-0.219930688
19159	1	41	3	1	4	1	0	0	0	0	1	0	0	0	0	0	0	0	-0.359703832	-0.126068196	-0.359591597	-0.775234916	-0.839189054	-0.344504957	0.038923569	-0.292771609	-0.363233659	-0.185370148	-0.371296002	-0.178292221	-0.227509822	-0.303017932	-0.229151618	-0.286632679	-0.198257227	-0.29133331	-0.27982528	-0.432581323	0.489701397	-0.492584356	-0.754931221	-0.85812319	-0.306408702	0.047910359	-0.360427181	-0.261989683	-0.390534021	-0.39397255	-0.487548165
19180	1	49	1	4	3	2	0	0	0	0	1	0	0	0	0	0	0	0	0.280277292	-0.195772841	0.280491956	-0.504738944	-0.86255404	0.047804597	-0.141698591	0.114257773	0.100573357	-0.10997578	0.243628844	1.368712114	0.91746402	-0.197061688	-0.074446367	-0.020582946	-0.0376143	0.003055867	-0.007346885	1.142262192	0.056403987	1.175643743	-0.49604656	-0.881519387	0.537247125	-0.418845779	0.644526174	0.875298855	0.600934726	0.86746031	1.099629335
20008	1	43	2	4	3	1	0	0	0	0	1	0	0	0	0	0	0	0	-0.28163206	-0.232132882	-0.28150733	-0.080961921	0.21223532	-0.345951927	0.082878566	-0.318612854	-0.352954405	-0.184380749	-0.33625814	2.25585678	2.315315521	-0.377252042	-0.264115962	-0.308655685	-0.221122461	-0.30649156	-0.297555039	-0.248389099	-0.546444584	-0.198748725	-0.09046059	0.194705653	-0.416956707	0.406238195	-0.864043261	-0.280041882	-0.367194362	-0.292689619	-0.726345299
20011	1	51	4	1	1	1	0	0	0	0	1	0	0	0	0	0	0	0	-0.371851622	-0.118420351	-0.371741331	-0.207193374	0.959914874	-0.345409313	0.08351489	-0.319446443	-0.35951186	-0.185463862	-0.377412079	-1.021446243	-0.76346997	-0.270216814	-0.263158035	-0.295353198	-0.249264287	-0.288740451	-0.291334071	-0.570725491	0.11292104	-0.606327181	-0.038683658	-0.772337136	-0.268589648	0.257248212	-0.499434334	-0.388355076	-0.440947687	-0.486047941	-0.382559771
20046	1	39	2	4	5	1	0	0	0	0	1	0	0	0	0	0	0	0	-0.150821104	-0.217842337	-0.150675437	1.767427223	1.068951476	-0.04805712	0.07495787	-0.102475251	-0.096150291	-0.170673337	-0.132665355	-0.302932381	-0.36799741	0.374799915	0.155935136	-0.027973216	0.089610208	-0.102652984	-0.055559387	0.377864462	-0.329795879	0.417358244	0.185683049	1.052566191	0.787434715	0.088472041	0.644526174	0.303645886	0.022111163	0.227536341	-0.491665357
20072	1	37	3	5	2	1	0	0	0	0	1	0	0	0	0	0	0	0	-0.364444433	-0.245287176	-0.364332956	-0.658019995	-0.86255404	-0.260761609	0.16573763	-0.299202149	-0.293582853	-0.184492484	-0.338020399	-1.797147942	-0.980523294	-0.348551063	-0.112284493	-0.127002839	-0.042890892	-0.124592557	-0.108437614	-0.460210157	-0.78570011	-0.3883201	-0.642747868	-0.865921923	0.060145209	1.88822356	-0.782006252	0.297628486	-0.103922999	0.209121263	-2.085018646
20076	1	43	3	4	5	1	0	0	0	0	1	0	0	0	0	0	0	0	-0.230818744	0.027325726	-0.230685881	-0.649003462	-0.831400725	0.212397356	-0.71853583	0.333372478	0.001325391	-0.168006105	-0.075651083	-1.802280184	-0.981928169	0.25395369	0.845642755	0.53664344	0.966110848	0.372039591	0.54631926	0.202881849	0.960676842	0.114044044	-0.634118379	-0.850324458	1.185989364	-1.669332762	1.328167912	0.809107459	0.409549515	0.738554763	-1.624304865
20092	1	36	4	4	4	1	0	0	0	0	1	0	0	0	0	0	0	0	-0.405569146	-0.239955535	-0.405464251	-0.306375231	-0.86255404	-0.415279844	0.082249453	-0.364686484	-0.424164821	-0.186018646	-0.427895626	-1.439357366	-0.877264916	-0.398356972	-0.338546909	-0.367925653	-0.306251486	-0.355536478	-0.358520524	-1.146326191	-0.565283601	-1.123857035	-0.306197808	-0.881519387	-0.998788312	0.243200019	-1.007608026	-0.845677452	-0.629065344	-0.960236206	-1.525080539
20105	1	42	2	5	5	1	0	0	0	0	1	0	0	0	0	0	0	0	-0.38118468	-0.250166676	-0.381075883	0.018219936	-0.86255404	-0.378870478	0.076336871	-0.332902944	-0.38326048	-0.185752211	-0.39451636	-0.830820116	-0.663723783	-0.39235782	-0.320154706	-0.324027447	-0.285321003	-0.303898702	-0.312640886	-0.764127327	-1.373477466	-0.644241456	0.004463786	-0.881519387	-0.667144297	0.104696714	-0.627047458	-0.231902685	-0.412006508	-0.430802706	-0.928087705
20109	1	49	4	5	3	1	0	0	0	0	1	0	0	0	0	0	0	0	-0.168598357	-0.235650891	-0.168455536	0.469046556	-0.86255404	-0.2859027	0.117427512	-0.320280031	-0.280290715	-0.179936563	-0.243584031	2.072562427	1.872779619	-0.370346543	-0.217177527	-0.273182387	-0.164838808	-0.278369017	-0.260851328	0.119995349	-0.461669003	0.170915456	0.435938221	-0.881519387	-0.230770593	-0.019164813	-0.159892271	0.002775902	-0.20194957	-0.067104911	-0.522544297
20120	1	54	4	1	2	4	0	0	0	0	1	0	0	0	0	0	0	0	-0.07971209	-0.025116641	-0.079555043	0.649377205	-0.675634151	0.004395518	0.091523914	-0.102475251	-0.00576375	-0.165843484	-0.089127184	-0.310264155	-0.199412304	-0.080531399	0.082174738	0.171564084	0.122442339	0.198517515	0.187058362	0.276558739	0.838223227	0.199351162	0.608527996	-0.694349815	0.6914325	0.314628152	0.156861735	0.730881263	0.241503965	0.476139898	-1.041310484
20140	1	35	1	4	3	1	0	0	0	0	1	0	0	0	0	0	0	0	-0.238225933	-0.246773043	-0.238094256	-0.387524022	-0.86255404	-0.254431118	0.063078628	-0.241803623	-0.200715113	-0.177395484	-0.208338845	0.129642291	-0.171314787	-0.390415649	-0.336056299	-0.281163879	-0.305313425	-0.239476138	-0.267849917	0.166043405	-0.829029851	0.256222575	-0.383863207	-0.881519387	-0.396592601	0.334612201	-0.615653429	0.40594168	0.120137734	0.333423041	1.099629335
20144	1	49	2	5	3	1	0	0	0	0	1	0	0	0	0	0	0	0	0.718782877	-0.242861716	0.719067723	0.550195348	-0.86255404	0.92322103	-0.074100478	0.828762247	0.912279943	0.037442872	0.725658604	-0.376250122	-0.311802375	-0.093479209	0.936645844	1.031791554	1.171311667	1.002303682	1.092209195	1.326454416	-0.717879646	1.441043668	0.51360362	-0.015860116	1.535088327	-0.00927172	1.35095597	2.229213781	1.819264965	1.788214223	-1.234818506
20146	1	51	1	5	3	1	0	0	0	0	1	0	0	0	0	0	0	0	-0.390073306	-0.245920854	-0.389965932	-0.784251448	0.68732337	-0.404554184	0.072902887	-0.344335015	-0.4094903	-0.185948469	-0.412449941	-0.200287543	-0.269656098	-0.406945686	-0.34683298	-0.361422215	-0.314049117	-0.343190482	-0.351055363	-0.819384994	-0.845984967	-0.756088567	-0.76356071	0.670428315	-0.992969995	0.007546539	-0.759218194	-0.526755269	-0.524503668	-0.642576106	-0.306391719
21064	1	42	4	4	3	1	0	0	0	0	0	0	0	0	1	0	0	0	-0.309631235	0.090693585	-0.309807321	-0.180143777	0.009738774	-0.26094248	0.085295875	-0.265501355	-0.297481881	-0.18363104	-0.315111028	-0.258941736	-0.311802375	0.137423401	-0.114679312	-0.199427489	-0.177737145	-0.220927226	-0.219481891	-0.17471221	1.054871932	-0.284055844	-0.185384966	-0.008061384	0.220148901	0.219258734	-0.043673175	-0.32216368	-0.391934401	-0.398576319	-0.386676962
21082	1	41	4	2	3	3	0	0	0	0	0	0	0	0	1	0	0	0	-0.162672606	-0.173921855	-0.162528837	-0.766218384	0.998856518	-0.23616313	-0.011008905	-0.070322549	-0.270897604	-0.180603371	-0.234254423	1.068109376	0.896390882	-0.102111082	-0.181255255	-0.208295813	-0.19415321	-0.204971174	-0.211083585	0.377864462	-0.103727665	0.407879675	-0.746301733	0.982377602	0.150329108	-0.288256949	0.712890348	-0.370302877	-0.391934401	-0.094727528	0.461464581
21097	1	55	6	3	2	2	0	0	0	0	0	0	0	0	1	0	0	0	0.665451117	0.116914768	0.664245752	-0.549821606	0.188870334	1.084196365	-0.060580855	0.80375459	0.94949793	0.062673448	0.787855992	-0.200287543	-0.262631719	2.843515665	1.530560738	1.093869826	1.1009571	0.844737659	0.950682175	1.565904307	0.866481753	1.526350787	-0.539194003	0.171309456	2.087828352	0.126857243	1.510472376	1.422882225	1.156418628	1.29100711	-0.370208195
21099	1	52	3	3	2	1	0	0	0	0	0	0	0	0	1	0	0	0	-0.349926342	0.475270938	-0.350405213	-0.766218384	0.025315431	-0.237971842	0.036129513	-0.210841763	-0.293760082	-0.184269014	-0.330660375	-1.344044303	-0.882181982	0.217268228	-0.029423786	-0.177256678	-0.095070529	-0.226112944	-0.201752133	-0.469419768	1.356296217	-0.61580575	0.021722763	0.007536081	0.339424379	-0.165582593	0.325493363	-0.394372476	-0.439080514	-0.449217785	-1.193646586
21132	1	52	2	4	5	1	0	0	0	0	0	0	0	0	1	0	0	0	-0.366518446	-0.071877751	-0.366407301	-0.216209907	-0.38746599	-0.323885645	0.234146921	-0.4057824	-0.353131633	-0.185325093	-0.353051435	-1.014114468	-0.80772356	-0.224683682	-0.268426635	-0.28338096	-0.268025505	-0.270590441	-0.282002619	-0.497048602	0.687511084	-0.577891475	-0.280309342	-0.405796724	-0.227861435	1.512286018	-1.142057568	-0.659138062	-0.529638394	-0.320312237	0.158850972
21183	1	58	1	4	4	1	0	0	0	0	0	0	0	0	1	0	0	0	0.314350361	0.038251219	0.314570478	-0.667036527	0.017527102	0.436677599	-0.252559498	0.60726586	0.412495539	-0.076995813	0.397049069	0.444908577	0.144782286	0.774024053	0.697164031	0.490823764	0.643652418	0.370045084	0.459225709	1.160681414	0.574476977	1.137729468	-0.651377357	-0.000262652	1.418722006	-0.1556895	1.282591796	1.170151439	0.764312344	1.000969628	-0.24463384
21216	1	56	2	5	5	1	0	0	0	0	0	0	0	0	1	0	0	0	-0.165635482	-0.207790884	-0.165492186	-0.712119189	-0.86255404	-0.207223744	-0.131784201	0.033280599	-0.174130836	-0.1755933	-0.153397818	0.239618903	-0.079997855	-0.186271846	-0.259326326	-0.282050711	-0.266852929	-0.272584948	-0.283402337	0.294977961	-0.05663012	0.313093987	-0.6945248	-0.881519387	-0.079494376	-0.509862237	0.487288575	-0.195798287	-0.279437241	0.038781789	1.59369237
21239	1	60	2	5	5	1	0	0	0	0	0	0	0	0	1	0	0	0	0.530640278	-0.121479489	0.530895012	-0.270309101	-0.527655906	0.339007171	-0.250756882	0.663235377	0.304386146	-0.089250664	0.37113349	0.620871156	0.496001256	0.426591155	0.290044951	0.221817922	0.237941085	0.178572449	0.202610782	1.142262192	0.225955147	1.156686606	-0.271679853	-0.546173904	1.127806204	-0.395102355	1.510472376	0.821142258	0.470232631	0.885875389	-0.012012494
21261	1	58	4	3	2	1	0	0	0	0	0	0	0	0	1	0	0	0	-0.395110195	-0.118420351	-0.395151794	0.135434857	-0.075932842	-0.39623411	0.080897491	-0.349812883	-0.409135843	-0.18595766	-0.414834174	-0.794161245	-0.657401841	-0.301291557	-0.315125588	-0.352110474	-0.303906334	-0.343788834	-0.348878024	-0.823989799	0.29189171	-0.87646639	0.116647139	-0.093847438	-0.61768861	0.140707573	-0.624768653	-0.839660052	-0.608526444	-0.891179663	-0.100532121
21426	1	30	6	4	1	1	0	0	0	0	0	0	0	0	1	0	0	0	-0.365925871	0.143135951	-0.366110966	-0.775234916	-0.32515936	-0.31068205	-0.00830498	-0.248948668	-0.364119801	-0.185357533	-0.367460496	-0.720843505	-0.632816513	0.191372609	-0.143417129	-0.274217025	-0.227571629	-0.310281123	-0.302376289	-0.487838991	1.280940146	-0.634762887	-0.642747868	-0.343406867	0.100873422	-0.557349084	0.22978352	-0.623033664	-0.500230422	-0.536689406	-0.205520516
22003	1	34	3	1	4	1	0	0	0	0	0	0	0	0	1	0	0	0	0.5158259	-0.201017078	0.516078263	0.505112686	-0.86255404	0.443912446	0.112470317	0.15474636	0.368188411	-0.052305892	0.458209834	0.958132764	0.636488844	1.026506346	0.74985003	0.434657709	0.643652418	0.274308767	0.383018852	1.151471803	0.009306442	1.185122312	-0.107719568	-0.881519387	1.418722006	0.189933627	0.917982869	0.736898662	0.460896767	0.687913297	-0.446376246
23005	1	60	5	3	2	1	0	0	0	0	0	0	0	0	0	0	1	0	1.693568941	1.683630464	1.6940098	-0.549821606	0.017527102	2.773533035	-3.034897864	4.139299642	2.312385188	0.934930507	2.425720553	-0.706179956	-0.618065317	1.196985842	1.214444746	2.79363201	1.159585906	3.262079679	2.844966907	1.89745031	2.816320098	1.668529318	-0.616859402	-0.288815742	2.524202055	-2.816931576	3.812066227	1.916308998	2.104008815	2.667534209	-0.07582897
23011	1	57	4	4	1	1	0	0	0	0	0	0	0	0	0	0	1	0	0.949887172	-0.107931878	0.950209006	2.425634089	-0.86255404	0.993760784	0.018644135	0.900212694	1.105459021	0.129354256	0.943349463	-0.016993191	-0.115119752	0.525857697	0.706743304	0.974147446	0.719869865	1.020254241	0.98645274	1.814563809	0.574476977	1.81070785	2.291278295	-0.881519387	1.651454648	0.125076486	1.396532086	1.820030604	1.54385698	1.594855901	0.162968164
24072	1	54	1	4	5	1	0	0	0	0	0	0	0	0	1	0	0	0	-0.284298648	-0.234383534	-0.284174345	1.776443756	1.396061281	-0.331120491	0.086323366	-0.317660181	-0.326724585	-0.184189718	-0.330660375	0.4669039	0.320391771	-0.307118072	-0.285669325	-0.31589815	-0.266266641	-0.307289363	-0.310308023	-0.082616098	-0.508766548	-0.037613056	1.687214085	1.348918014	-0.36750102	0.135365303	-0.349033152	-0.213850486	-0.316313903	-0.260463233	0.317362863
24076	1	55	3	3	3	1	0	0	0	0	0	0	0	0	1	0	0	0	-0.334667533	-0.240152194	-0.334551291	0.162484454	-0.730152452	-0.241589265	0.103006581	-0.280148697	-0.29163334	-0.184063565	-0.326513882	-1.292721884	-0.823879633	-0.069741557	-0.001643896	-0.163954191	0.016910489	-0.221326128	-0.167536809	-0.276017933	-0.691505021	-0.208227294	0.142535605	-0.74894094	0.202693952	0.449767806	-0.369542404	-0.033328496	-0.257964754	-0.122350146	-1.774994091
24094	1	46	4	1	2	3	0	0	0	0	0	0	0	0	1	0	0	0	0.055098748	-0.241659912	0.055277372	-0.6039208	0.671746713	-0.201797609	-0.051567773	-0.032215644	-0.179447692	-0.165302829	-0.070467967	2.109221298	1.879803998	-0.269353626	-0.225319909	-0.247759857	-0.202947531	-0.240473391	-0.241410803	0.617314353	-0.614265048	0.692236737	-0.590970936	0.654830851	-0.038766164	-0.181411542	0.241177549	-0.015276297	-0.131930591	0.098630793	1.326074893
24109	1	46	2	1	1	1	0	0	0	0	0	0	0	0	1	0	0	0	-0.329926932	-0.223305084	-0.329809932	0.306748973	0.718476685	-0.268900811	0.078256658	-0.258713562	-0.285962027	-0.18372115	-0.318220897	-0.845483664	-0.663723783	-0.210009498	-0.161138783	-0.211251921	-0.140214709	-0.217536565	-0.206417859	-0.285227544	-0.282698334	-0.265098706	-0.366604229	0.701623244	0.080509315	0.132199513	-0.030000341	0.087019498	-0.197281639	-0.07631245	-1.068072232
26071	1	34	3	4	5	1	0	0	1	0	0	0	0	0	0	0	0	0	-0.164154044	1.124245222	-0.164010511	-0.495722411	-0.769094096	0.07312656	0.268396632	-0.145345519	0.045632519	-0.162599553	-0.059065112	-0.948128502	-0.720621256	0.055420605	0.218200407	0.195212949	0.249666846	0.174583436	0.202610782	0.387074073	2.486637286	0.14247975	-0.487417071	-0.787934601	0.877618614	0.829662585	0.188765016	0.616550669	0.152813258	0.397875815	-0.359915215
26076	1	52	2	2	5	1	0	0	1	0	0	0	0	0	0	0	0	0	2.138000277	-0.185721388	2.138512267	2.001857066	-0.769094096	1.905351449	0.120491959	1.055021997	2.011096718	0.698844402	1.865944057	0.261614225	0.116684769	1.568156392	1.880204183	1.714652536	1.874857331	1.528853429	1.694087841	2.394769315	0.122340549	2.445771956	1.902951303	-0.842525726	2.291469414	0.194189635	1.601624607	2.187091984	2.300061957	2.073647936	-0.195227536
26077	1	58	1	4	5	1	0	0	1	0	0	0	0	0	0	0	0	0	0.223982656	-0.078870066	0.22418831	-0.34244136	-0.761305767	1.00099563	-0.324664153	1.019296773	1.01152791	0.008607928	0.663461216	-1.219404143	-0.853382026	0.200004482	0.78816712	1.345139018	0.907482043	1.49295231	1.398591865	1.040956469	0.612155013	1.005029506	-0.323456786	-0.780135869	1.622363068	-0.21306944	1.46489626	2.265318179	1.940631196	1.875685845	-0.732521087
26089	1	46	4	5	5	1	0	0	1	0	0	0	0	0	0	0	0	0	0.096579006	-0.154474478	0.096764269	-0.585887735	-0.356312675	0.501791218	-0.716733213	0.656090332	0.449713526	-0.076274939	0.401195561	-0.500890282	-0.549928836	-0.140954512	0.678005486	0.626804738	0.866441879	0.563512226	0.669183376	0.525218241	0.310730727	0.512143931	-0.6945248	-0.374601796	1.127806204	-1.301309695	1.373744028	1.615439015	1.063059989	1.327837267	-1.23275991
26090	1	34	7	1	5	3	0	0	1	0	0	0	0	0	0	0	0	0	0.049172997	-0.242184336	0.049350673	1.478898186	-0.86255404	-0.172858223	0.078608168	-0.194169992	-0.094378006	-0.164401737	-0.075651083	1.192749536	1.15629292	-0.355672359	-0.318382541	-0.243621305	-0.293060005	-0.195995894	-0.230679634	0.755458521	-0.630278213	0.834415269	1.402440957	-0.881519387	-0.192951539	0.181862841	-0.326245094	0.622568069	0.30218708	0.526781363	1.346660852
26098	1	39	3	4	5	3	0	0	1	0	0	0	0	0	0	0	0	0	0.813594895	0.48838153	0.812413241	-0.630970397	-0.86255404	1.923438565	-1.664909423	2.198229155	1.851591057	0.403286225	1.51349219	-0.845483664	-0.714299314	1.786111192	2.56033253	1.965921729	2.648757562	1.586694121	1.942926558	1.658000419	1.902627734	1.50739365	-0.616859402	-0.881519387	2.436927315	-2.816931576	3.265152836	1.952413396	1.931295332	2.290025105	-0.320801891
26118	1	44	3	2	3	1	0	0	1	0	0	0	0	0	0	0	0	0	-0.340445141	-0.136556669	-0.340477991	-0.612937333	-0.262852731	-0.26094248	-0.125475044	-0.137009634	-0.299254166	-0.184099608	-0.309927912	-1.28539011	-0.875157603	-0.253816254	-0.260284253	-0.197949435	-0.249264287	-0.158499169	-0.189310197	-0.312856378	0.414345326	-0.359884394	-0.599600424	-0.28101701	-0.018402057	-1.457620568	0.667314232	-0.255972284	-0.323782594	0.066404406	-0.512251317
26124	1	57	3	3	4	1	0	0	1	0	0	0	0	0	0	0	0	0	0.369163559	-0.045219548	0.369392449	1.749394158	0.118775375	0.071317848	0.119590651	-0.119147022	0.056266229	-0.135747011	0.113014329	1.705973723	1.746340789	0.3553782	0.222990044	0.022280622	0.177553416	-0.062762852	-0.002681159	1.271196749	0.517959924	1.260950862	1.661325619	0.101120867	0.857254508	0.238253473	0.391578731	0.526289674	0.255507761	0.480743667	0.790839938
26137	1	57	4	3	1	1	0	0	1	0	0	0	0	0	0	0	0	0	2.552802857	0.272056769	2.553381236	-0.369490958	-0.86255404	2.646923221	1.066054376	0.92402951	2.914962129	1.760330782	2.995863279	0.356927288	0.046440975	1.701950428	2.110106723	2.039824433	2.121098314	1.885870113	2.020688657	2.615799984	1.563525413	2.531079074	-0.366604229	-0.881519387	2.582385216	0.912764568	1.35095597	2.43380537	2.720175832	2.359081649	0.420292662
26165	1	46	4	1	4	1	0	0	1	0	0	0	0	0	0	0	0	0	-0.072304901	-0.161029774	-0.072146668	-0.297358698	-0.512079249	-0.131257855	0.094354022	-0.192979151	-0.122734568	-0.168474673	-0.111932893	0.943469216	0.706732638	-0.158218258	-0.123300657	-0.094485649	-0.107968866	-0.076724398	-0.088219468	0.341026017	0.263633183	0.322572556	-0.297568319	-0.530576439	0.310332799	0.369435889	-0.169007494	0.423993879	0.064122551	0.278177806	-0.009953898
26167	1	59	3	5	4	4	0	0	1	0	0	0	0	0	0	0	0	0	-0.320001299	-0.149448751	-0.320030877	-0.594904268	-0.854765711	-0.299468038	-0.00830498	-0.190597469	-0.310065105	-0.183973455	-0.314074405	-0.420240766	-0.48038748	-0.228136431	-0.264594926	-0.295205393	-0.262162624	-0.288142099	-0.294133506	-0.312856378	0.150599076	-0.340927256	-0.616859402	0.303887903	-0.163859959	-0.434674728	0.266244413	-0.286059282	-0.34945622	-0.154576533	0.440878621
26207	1	38	7	1	1	1	0	0	1	0	0	0	0	0	0	0	0	0	-0.282817211	-0.070129672	-0.282840838	-0.513755476	-0.075932842	-0.223502149	0.100663179	-0.26359601	-0.245022241	-0.181288201	-0.26638974	-0.295600607	-0.382046169	-0.000686571	-0.088336312	-0.206817759	-0.107968866	-0.241869546	-0.217304553	-0.018148819	0.678091575	-0.0850059	0.427308733	-0.093847438	0.220148901	0.316211047	-0.175843911	-0.177746088	-0.31584711	-0.255859463	-0.176700173
26229	1	59	1	3	3	1	0	0	1	0	0	0	0	0	0	0	0	0	0.665451117	3.508187794	0.664245752	-0.802284513	-0.589962536	1.048022133	-1.755040242	1.757618063	1.0841916	0.093310576	0.984814389	-0.310264155	-0.417168066	1.742951826	0.745060394	0.755395443	0.4384516	0.709111209	0.669183376	1.547485085	3.532202776	1.241993725	-0.780819687	-0.585167564	1.91327887	-1.313181406	2.148537998	1.248377635	0.885678575	1.244969415	0.708496099
28058	1	38	3	1	2	1	0	0	0	0	1	0	0	0	0	0	0	0	-0.189338486	-0.243364289	-0.190680659	1.487914719	2.026915905	-0.218076014	0.079500463	-0.225131852	-0.198942828	-0.178332619	-0.220778322	0.158969387	0.067514113	-0.339487596	-0.236815036	-0.171344461	-0.197670939	-0.132570583	-0.155094873	0.313397184	-0.678317708	0.388922537	1.497365333	2.011810248	-0.03003869	0.104103128	-0.018606312	0.496202676	0.096798075	0.315007963	0.002397678
28062	1	30	5	2	2	1	0	0	0	0	1	0	0	0	0	0	0	0	0.804706269	0.033881021	0.805004866	-0.468672814	-0.761305767	0.782141522	-0.007403672	0.545342139	0.781130844	0.026629768	0.69455991	0.327600192	0.236099218	0.54743738	0.970173297	0.795302903	1.036465414	0.671215583	0.798268461	1.593533141	0.838223227	1.554786493	-0.461528605	-0.780135869	1.651454648	0.412174051	0.826830638	1.651543413	1.35247177	1.452139045	-0.40314573
28075	1	43	2	2	4	1	0	0	0	0	1	0	0	0	0	0	0	0	0.538047467	4.644439065	0.533858362	-0.441623217	0.196658662	0.903325202	-0.220112404	0.828762247	0.894557092	0.03203632	0.715292373	-0.339591251	-0.375021789	1.894009607	0.778587848	0.854425066	0.4384516	0.826787099	0.762497895	1.418550528	4.059695275	1.05242235	-0.435640139	0.179108188	1.971462031	-0.209112203	1.715564897	1.272447233	0.988373078	1.194327949	0.58498034
28076	1	39	2	4	3	1	0	0	0	0	1	0	0	0	0	0	0	0	-0.038231832	-0.238797433	-0.038068146	-0.071945388	1.279236351	-0.189136628	0.08832427	-0.234658578	-0.133368278	-0.169537962	-0.121262501	0.899478572	0.629464465	-0.354593375	-0.269863526	-0.214208029	-0.234020798	-0.177247532	-0.200196891	0.460750963	-0.683969414	0.540579637	2.584680911	1.26313196	-0.079494376	0.209741578	-0.31712987	0.622568069	0.283515353	0.508366284	0.687910139
28111	1	36	2	4	4	1	0	0	0	0	1	0	0	0	0	0	0	0	3.071306082	-0.154474478	3.071967448	0.532162283	0.710688356	1.869177216	0.07209171	1.162197668	2.861793576	1.742308942	2.964764585	0.481567448	0.151806666	-0.140954512	-0.142938165	0.347452518	-0.136110693	0.527611107	0.375242642	2.956555598	0.178857603	3.023964649	0.496344642	0.693824512	1.273264105	0.203568288	0.781254522	2.951301742	3.938506072	2.966779231	1.778966008
28119	1	46	2	4	4	1	0	0	0	0	1	0	0	0	0	0	0	0	-0.221930118	-0.248958141	-0.221795832	-0.297358698	-0.86255404	-0.120405585	0.536986471	-0.396374758	-0.119189997	-0.173286504	-0.136811848	-0.5522127	-0.609636061	-0.030898128	-0.058161604	-0.162476137	-0.062824686	-0.195796443	-0.169092051	0.156833793	-1.00800052	0.265701144	-0.297568319	-0.881519387	0.319060273	1.26100145	-0.403724491	0.363819883	0.031447027	0.301196654	0.004456274
28206	1	50	4	1	2	1	0	0	0	0	1	0	0	0	0	0	0	0	-0.285187511	-0.233028773	-0.28506335	0.135434857	0.648381727	-0.190945339	-0.019120678	-0.084612639	-0.23438853	-0.180909743	-0.247730524	-0.896806083	-0.710084687	-0.214972825	-0.079714967	-0.143261434	-0.039373164	-0.160493676	-0.13643197	-0.073406487	-0.452249494	-0.028134487	0.116647139	0.631434654	0.173602372	-0.472268483	0.69010229	0.099054297	-0.117926795	0.245951419	-1.23275991
28210	1	58	4	3	4	1	0	0	0	0	1	0	0	0	0	0	0	0	0.025469993	-0.219808926	0.025643874	0.469046556	1.248083036	-0.028161292	-0.055173006	0.159509723	0.004869961	-0.150885357	0.042523955	0.195628258	-0.037851578	-0.273453766	-0.245436381	-0.112222298	-0.226399053	-0.048801305	-0.099106162	0.51600863	-0.518186057	0.587972481	0.392790778	1.231937031	0.287059535	-0.416867161	1.054711217	0.363819883	0.199492578	0.743158532	0.54380842
28221	1	30	7	1	2	2	0	0	0	0	1	0	0	0	0	0	0	0	0.816557771	-0.212161081	0.816858266	-0.41457362	0.952126546	0.026100057	-0.1425999	0.284548006	0.127157634	-0.037708201	0.522480469	2.681099678	2.55414442	-0.209793701	-0.175028728	-0.193515272	-0.157217063	-0.189015121	-0.189310197	1.538275473	-0.131986191	1.592700768	-0.409751673	0.935585209	0.231785533	-0.274406618	0.621738116	0.303645886	0.334862604	0.683309528	3.158225314
28224	1	49	3	4	4	1	0	0	0	0	1	0	0	0	0	0	0	0	-0.177486984	-0.086080892	-0.177345585	0.14445139	-0.543232564	-0.134875279	0.098860563	-0.214414285	-0.135140564	-0.173755072	-0.164800673	-0.163628673	-0.283704857	-0.10426905	-0.046666477	-0.118134515	-0.028819979	-0.14054861	-0.116213824	0.05552807	0.574476977	0.000301219	0.970966522	-0.561771368	0.316151115	0.33025924	-0.212304804	0.315680685	-0.029236088	0.172291106	-0.44431765
29067	1	46	5	1	2	1	0	0	0	0	0	0	0	0	0	0	0	1	-0.322816031	0.164986937	-0.322994227	-0.730152254	-0.574385878	-0.307245498	0.001969933	-0.245376145	-0.327256271	-0.18411763	-0.325477259	0.283609547	-0.01677844	-0.112900923	-0.2056824	-0.280424852	-0.221122461	-0.292729465	-0.286979393	-0.248389099	1.309198672	-0.3883201	-0.711783778	-0.592966297	-0.050402796	-0.278363855	0.015575775	-0.394372476	-0.395201953	-0.370953702	1.161387214
29116	1	40	4	5	5	1	0	0	0	0	0	0	0	0	0	0	0	1	0.10102332	-0.133060512	0.101209294	-0.63998693	-0.114874485	0.223249626	-0.546385966	0.587021566	0.237039312	-0.116283424	0.264361307	-0.376250122	-0.471958225	-0.175482005	-0.165928419	0.233642355	-0.155458199	0.386001137	0.258599493	0.838345022	0.169438094	0.843893837	-0.625488891	-0.132841099	0.723433239	-1.572380449	1.669988781	0.893351054	0.661617841	1.304818419	0.337948822
29165	1	54	1	3	5	1	0	0	0	0	0	0	0	0	0	0	0	1	-0.307260934	0.057917106	-0.307288473	-0.820317578	-0.044779527	-0.210841167	0.001339017	-0.163208131	-0.255655952	-0.182099184	-0.278829218	-0.71351173	-0.616660441	-0.09132124	-0.069177767	-0.137349218	-0.059893246	-0.156504663	-0.137987212	-0.119454543	0.527379432	-0.170313019	-0.798078665	-0.062652509	0.339424379	-0.49007605	0.576162	0.014810702	-0.206617502	0.011159172	-0.627532692
29168	1	57	6	3	2	1	0	0	0	0	0	0	0	0	0	0	0	1	1.043217752	-0.156878086	1.043554524	0.640360672	1.22471805	0.946734281	-0.523853262	1.698076023	1.038112186	0.233880928	1.254336405	0.290941321	-0.037851578	-0.007160476	0.285255315	0.622370576	0.356371272	0.719083742	0.655186198	1.860611865	-0.018952084	1.914972106	0.599898507	1.208540835	1.302355685	-0.725531669	2.353630519	1.32660383	1.249777267	1.852666997	0.440878621
29180	1	53	4	4	5	1	0	0	0	0	0	0	0	0	0	0	0	1	-0.236744496	-0.067726064	-0.238094256	-0.694086124	-0.527655906	-0.199988898	-0.155218214	-0.083421798	-0.225527105	-0.179089537	-0.219741699	0.232287128	-0.023802819	-0.071899526	-0.085941494	-0.147695596	-0.08568992	-0.164482689	-0.150429147	0.119995349	0.46144287	0.076129769	-0.677265823	-0.546173904	0.263786271	-0.966923144	0.598950058	-0.039345895	-0.215953366	0.043385559	0.6055663
29192	1	43	3	1	4	1	0	0	0	0	0	0	0	0	0	0	0	1	-0.402428498	-0.250166676	-0.402323101	-0.504738944	-0.86255404	-0.415641586	0.089234592	-0.368628167	-0.42359769	-0.186012969	-0.425812013	-0.288268833	-0.311802375	-0.400903375	-0.3452524	-0.369684537	-0.313755973	-0.355057796	-0.360137976	-0.987920879	-1.373477466	-0.878362104	-0.49604656	-0.881519387	-1.051153156	0.657522763	-1.212700547	-0.917886248	-0.63279969	-0.937217358	-0.549306045
29194	1	38	4	5	5	1	0	0	0	0	0	0	0	0	0	0	0	1	-0.377629229	-0.227238261	-0.377519863	-0.748185319	-0.86255404	-0.323343031	0.069748309	-0.302298335	-0.357385118	-0.18542962	-0.375649819	-1.256063014	-0.833713764	-0.099953114	-0.146290911	-0.260175511	-0.152526758	-0.289937155	-0.266605723	-0.625983159	-0.301537352	-0.606327181	-0.729042755	-0.881519387	-0.018402057	0.99784517	-0.351311957	-0.13562429	-0.352256979	-0.315708467	-2.003704104
29205	1	56	1	4	5	1	0	0	0	0	0	0	0	0	0	0	0	1	4.523115113	-0.211724061	4.52400884	11.09052173	1.598557827	0.550626432	0.139870085	-0.342191502	0.667704596	0.331198865	1.347632488	5.9584027	10.46359562	0.195688545	0.26609677	0.258769274	0.274290945	0.238407647	0.258599493	3.435455381	-0.282698334	3.564243068	10.60147593	1.582879979	1.127806204	0.273472884	-0.102922126	1.067855644	0.937025826	1.263384493	1.367246812
29216	1	30	5	1	4	1	0	0	0	0	0	0	0	0	0	0	0	1	-0.273484153	-0.229729274	-0.273358118	0.315765505	-0.130451143	-0.183710493	0.08033868	-0.206078399	-0.197170543	-0.180675459	-0.257060132	-0.977455598	-0.677070104	-0.315102554	-0.060556422	-0.073792892	0.011633897	-0.074729891	-0.055559387	0.046318459	-0.537025075	0.104565475	0.289236913	-0.148438563	0.243422165	0.263184068	-0.125710184	0.700794264	0.152813258	0.370253198	-1.26363885
29225	1	37	4	1	4	1	0	0	0	0	0	0	0	0	0	0	0	1	-0.364592577	-0.155785537	-0.364481124	-0.261292569	-0.839189054	-0.326056099	0.076760486	-0.298844897	-0.340193952	-0.185139468	-0.362484705	-0.940796727	-0.723431008	-0.247342349	-0.265552853	-0.267565781	-0.258058608	-0.250445924	-0.263806288	-0.543096658	0.29189171	-0.587370044	-0.263050365	-0.85812319	-0.190042381	0.10212451	-0.251044502	-0.310128881	-0.41807482	-0.444614015	-0.738696875
29227	1	51	4	4	4	1	0	0	0	0	0	0	0	0	0	0	0	1	-0.314668123	0.060102204	-0.314696848	-0.450639749	-0.177181115	-0.286445314	0.03468742	-0.244185305	-0.315204732	-0.184240179	-0.330660375	-0.280937059	-0.269656098	-0.067583589	-0.178381474	-0.233422732	-0.200016091	-0.240872293	-0.240944231	-0.147083376	0.838223227	-0.236663	-0.444269628	-0.195230956	0.112510054	-0.165582593	0.131794871	-0.255972284	-0.365793982	-0.320312237	-0.180817365
29229	1	39	4	2	5	1	0	0	0	0	0	0	0	0	0	0	0	1	-0.385480849	-0.239518515	-0.38537274	0.946922774	0.001950445	-0.364762528	0.098229647	-0.353028153	-0.381488195	-0.185781046	-0.395656646	-1.41003027	-0.880074668	-0.337329628	-0.293811707	-0.294909782	-0.268025505	-0.275576708	-0.286046248	-0.672031215	-0.756499632	-0.61580575	0.893301123	-0.015860116	-0.411138391	0.408216814	-0.784285058	-0.382337677	-0.46335376	-0.49525548	-1.385096013
29230	1	40	6	2	4	1	0	0	0	0	0	0	0	0	0	0	0	1	-0.359407544	0.272056769	-0.359739764	-0.423590152	-0.86255404	-0.317916896	0.217022066	-0.365222363	-0.369613885	-0.185451246	-0.368289795	-0.486226733	-0.448075335	0.094264035	-0.201371728	-0.276581911	-0.271953635	-0.289338803	-0.297866087	-0.451000546	1.563525413	-0.61580575	-0.418381161	-0.881519387	0.074690999	1.235279408	-0.567798508	-0.743381657	-0.561380331	-0.624161028	-0.27551278
29231	1	34	7	1	1	1	0	0	0	0	0	0	0	0	0	0	0	1	-0.370814615	-0.225708692	-0.370704159	-0.495722411	-0.075932842	-0.337631853	0.059743788	-0.286817405	-0.35596729	-0.18542962	-0.373991222	-1.212072369	-0.825284509	-0.296544027	-0.255973581	-0.260618927	-0.232848222	-0.245060757	-0.252919594	-0.625983159	-0.301537352	-0.61580575	-0.435640139	-0.093847438	-0.271498806	-0.129967457	-0.080134068	-0.364285478	-0.440947687	-0.430802706	-1.216291142
29232	1	53	3	3	4	1	0	0	0	0	0	0	0	0	0	0	0	1	-0.390073306	-0.2425121	-0.389965932	-0.667036527	1.871149332	-0.406905509	0.082051165	-0.356481591	-0.412148728	-0.185957119	-0.414730512	0.246950677	0.109660389	-0.401680243	-0.34841356	-0.362752464	-0.317390959	-0.344387186	-0.352921653	-0.875563622	-0.751789878	-0.825282119	1.367923002	-0.171834759	-0.960969257	0.207347449	-0.980262356	-0.580911866	-0.545509362	-0.720840189	-0.436083266
29238	1	30	7	1	4	1	0	0	0	0	0	0	0	0	0	0	0	1	-0.256003187	-0.210850022	-0.255874355	-0.126044583	-0.86255404	-0.118596874	0.224232531	-0.305870858	-0.1546357	-0.176944938	-0.192789497	-0.80149302	-0.679177417	-0.030898128	-0.031339641	-0.045709865	-0.030578843	-0.046806799	-0.044672693	0.110785737	-0.094308156	0.123522612	-0.133608034	-0.881519387	0.470336491	1.003781026	-0.503991945	0.273558888	-0.001228496	0.34723435	-0.522544297
29239	1	54	2	4	5	1	0	0	0	0	0	0	0	0	0	0	0	1	0.15435508	-0.114050154	0.15454959	-0.892449837	-0.153816129	0.087596253	-1.16017684	0.714441531	0.182098473	-0.133584391	0.240518975	0.356927288	-0.01677844	0.001471397	-0.084983567	-0.094485649	-0.104451138	-0.090685944	-0.099106162	1.004118024	0.075243005	1.023986643	-0.867114574	-0.171834759	0.612885234	-2.678428271	1.783929071	-0.057398094	-0.220621298	0.701724606	1.531934491
29241	1	30	6	2	2	1	0	0	0	0	0	0	0	0	0	0	0	1	0.311387486	0.287352459	0.311607128	-0.585887735	-0.332947689	1.154736119	-0.207494089	0.983571549	0.704922584	-0.039690604	0.51315086	-0.794161245	-0.593479989	4.39725285	2.507646531	1.256455774	1.874857331	0.659248544	1.011336612	1.096214136	1.535266886	0.967115231	-0.487417071	-0.351205599	2.378744154	0.25922683	1.624412665	1.085907843	0.666285773	0.881271619	-1.750908518
29242	1	56	4	2	2	1	0	0	0	0	0	0	0	0	0	0	0	1	-0.371110903	0.08195319	-0.371296828	-0.811301046	-0.519867577	-0.341972761	0.01368694	-0.276218922	-0.378652539	-0.185615245	-0.381558571	-0.405577218	-0.417168066	-0.15606029	-0.192750382	-0.304517133	-0.193566922	-0.33062509	-0.309219354	-0.79175616	0.857062244	-0.899214955	-0.746301733	-0.538375171	-0.155132485	-0.252641813	-0.086970485	-0.69524246	-0.578184886	-0.766877884	-1.500377387
29275	1	37	5	4	5	1	0	0	0	0	0	0	0	0	0	0	0	1	-0.374814497	-0.201017078	-0.374704681	0.85675745	-0.769094096	-0.377242638	0.083604029	-0.340524325	-0.395489248	-0.185826101	-0.400632437	-0.185623995	-0.185363546	-0.241947429	-0.282795544	-0.33422602	-0.280396183	-0.3334174	-0.334414274	-0.644402381	-0.32037637	-0.634762887	-0.073201613	1.840238141	-0.448957445	0.227173208	-0.627047458	-0.671172861	-0.551577674	-0.734651498	-0.514309913
29310	1	34	3	4	3	1	0	0	0	0	0	0	0	0	0	0	0	1	0.10102332	0.641338432	0.101209294	-0.621953865	0.118775375	0.259423859	-0.089422717	0.409586289	0.146652771	-0.144577713	0.088135373	-0.214951092	-0.227509822	1.401992832	0.543895672	0.260247328	0.280153825	0.12472077	0.173061184	0.727829688	1.921466752	0.550058206	-0.754931221	0.101120867	1.360538846	-0.046865474	1.259803738	0.508237475	0.120137734	0.379460737	-0.339329255
29318	1	48	2	4	4	1	0	0	0	0	0	0	0	0	0	0	0	1	0.499530084	0.007659838	0.499779839	0.541178816	0.290118607	0.480086678	0.501835452	-0.335165541	0.325653568	-0.090331974	0.37113349	0.730847767	0.678635121	0.683389384	0.668426214	0.625326684	0.631926657	0.565506733	0.608528939	1.308035193	0.781706173	1.260950862	0.504974131	0.272692974	1.389630426	0.703030992	0.307262917	1.007681648	0.628942317	0.941120623	-0.532837277
29319	1	57	2	4	4	1	0	0	0	0	0	0	0	0	0	0	0	1	-0.346074604	-0.235650891	-0.345960188	-0.11702805	-0.86255404	-0.270166909	0.122655099	-0.301583831	-0.293582853	-0.184081586	-0.326513882	-1.109427532	-0.818260129	-0.037372033	-0.151559511	-0.215686083	-0.175391992	-0.227309648	-0.223836569	-0.368114045	-0.461669003	-0.331448687	-0.124978545	-0.881519387	0.112510054	0.489340179	-0.314851065	-0.063415494	-0.279437241	-0.18680292	-0.631649884
29322	1	44	3	4	5	1	0	0	0	0	0	0	0	0	0	0	0	1	-0.357185388	-0.23010074	-0.35707275	-0.838350643	-0.114874485	-0.328226553	-0.020021987	-0.233467738	-0.356676204	-0.185308874	-0.359685823	-0.757502375	-0.62368482	-0.307549665	-0.251662908	-0.266383338	-0.224640189	-0.254833839	-0.258207417	-0.395742879	-0.452249494	-0.359884394	-0.815337642	-0.132841099	-0.210406487	-0.955051432	0.361954256	-0.544807468	-0.47502359	-0.269670772	-0.728403895
29323	1	30	6	2	2	2	0	0	0	0	0	0	0	0	0	0	0	1	-0.291557694	-0.226582732	-0.291582719	-0.811301046	0.196658662	-0.300915007	-0.06779132	-0.144154678	-0.295355139	-0.182964232	-0.280902464	0.437576803	0.039416595	-0.323950224	-0.268905599	-0.288701955	-0.241642543	-0.277571214	-0.280447377	-0.17471221	-0.292117843	-0.141877312	-0.841226108	0.179108188	-0.29477207	-0.765104042	0.382463508	-0.400389876	-0.427877477	-0.131557685	0.461464581
29375	1	57	3	4	3	1	0	0	0	0	0	0	0	0	0	0	0	1	-0.192301362	-0.238862986	-0.192162334	-0.658019995	-0.854765711	-0.293137547	0.066773992	-0.246566986	-0.265757977	-0.179918541	-0.243584031	1.097436472	0.784000812	-0.30107576	-0.296685489	-0.311759598	-0.281392873	-0.297117379	-0.306419918	0.193672238	-0.555864093	0.256222575	0.815635725	-0.873720655	-0.300590386	0.168803958	-0.385494044	-0.063415494	-0.173941979	-0.044086063	1.57310641
29376	1	52	4	2	4	1	0	0	0	0	0	0	0	0	0	0	0	1	-0.345333885	-0.039975311	-0.345367518	-0.387524022	0.040892088	-0.314299473	0.03027101	-0.257284553	-0.332927583	-0.184724966	-0.34475845	-0.493558507	-0.501460619	-0.179797941	-0.226277836	-0.25603696	-0.228157917	-0.251243727	-0.25649665	-0.340485211	0.762867155	-0.435712944	-0.677265823	0.023133545	-0.108585956	-0.313978991	0.067988309	-0.424459474	-0.426477097	-0.39397255	0.111503265
29379	1	36	6	1	2	1	0	0	0	0	0	0	0	0	0	0	0	1	-0.349481911	-0.168240599	-0.349516208	-0.748185319	-0.854765711	-0.280476565	0.059203003	-0.253712031	-0.327079042	-0.184874547	-0.351600162	-1.006782694	-0.718513942	0.143897306	-0.111326566	-0.214208029	-0.175391992	-0.242467898	-0.235500884	-0.386533267	0.225955147	-0.416755806	-0.729042755	-0.873720655	0.208512268	0.168210373	-0.011769894	-0.430476874	-0.447949584	-0.504463019	-0.668704612
29380	1	50	3	1	2	1	0	0	0	0	0	0	0	0	0	0	0	1	-0.288002243	-0.174140365	-0.2880267	-0.793267981	-0.854765711	-0.237971842	-0.129981585	-0.096521047	-0.312014619	-0.183396757	-0.288158826	-0.244278188	-0.276680478	-0.089163272	-0.11707413	-0.171344461	-0.119108339	-0.183231051	-0.173757777	-0.082616098	0.216535638	-0.103963037	-0.772190199	-0.873720655	0.228876375	-1.038153415	0.758466464	-0.394372476	-0.380264571	-0.090123759	-0.891032977
29382	1	50	4	3	3	1	0	0	0	0	0	0	0	0	0	0	0	1	-0.367555452	-0.228352662	-0.367444474	0.3698647	-0.86255404	-0.381221804	0.07425485	-0.326829655	-0.383437709	-0.185687332	-0.389540569	-0.280937059	-0.332875513	-0.368188575	-0.33643947	-0.347676312	-0.311821223	-0.329029485	-0.339235524	-0.478629379	-0.32037637	-0.46414865	0.341013845	-0.881519387	-0.664235139	0.055824834	-0.508549557	-0.466581272	-0.454484689	-0.49525548	0.523222461
29388	1	54	7	2	1	1	0	0	0	0	0	0	0	0	0	0	0	1	-0.144895353	-0.029486838	-0.144748738	-0.017846194	0.383578551	-0.100509757	0.026305254	-0.053650778	-0.188309117	-0.176602523	-0.192789497	0.34226374	0.200977321	0.683389384	0.160724772	-0.075270946	0.008702456	-0.168471702	-0.12865576	0.396283685	0.263633183	0.379443969	-0.030054169	0.36627776	0.755433977	0.010514467	0.69010229	-0.093502492	-0.243960958	-0.113142607	0.214433064
29390	1	39	4	1	2	1	0	0	0	0	0	0	0	0	0	0	0	1	-0.165635482	-0.126286706	-0.165492186	-0.41457362	1.279236351	-0.218076014	0.045593249	-0.164398972	-0.237933101	-0.178801187	-0.224924815	1.119431795	0.966634676	0.016577175	-0.115637239	-0.209773867	-0.14607759	-0.235487125	-0.222281327	0.322606795	0.197696621	0.313093987	-0.409751673	1.021371263	0.249240481	0.005765782	0.304984111	-0.021293696	-0.183277843	-0.021067215	0.667324179
29403	1	48	3	4	1	1	0	0	0	0	0	0	0	0	0	0	0	1	-0.061934837	-0.124757137	-0.061774944	-0.892449837	-0.457560948	0.000778094	-0.226421561	0.176181494	-0.034120312	-0.16638414	-0.067358098	-0.214951092	-0.185363546	-0.071899526	0.09031712	0.100617488	0.130064083	0.098792184	0.110851505	0.635733576	0.452023361	0.606929619	-0.867114574	-0.475985314	0.749615661	-0.707724101	1.077499275	0.809107459	0.362870196	0.729347223	-0.534895873
29405	1	57	1	4	5	1	0	0	0	0	0	0	0	0	0	0	0	1	0.175095209	-0.092854697	0.175293038	1.352666732	-0.86255404	0.19431024	0.116345942	-0.047696574	0.151969626	-0.133043735	0.127527053	0.246950677	0.053465354	0.817183419	0.309203496	0.22477403	0.157619622	0.172588929	0.17772691	1.004118024	0.640413539	0.9765938	1.281628115	-0.881519387	1.127806204	0.262788344	0.530585885	0.562394072	0.255507761	0.485347437	0.379120742
29406	1	30	3	4	1	1	0	0	0	0	0	0	0	0	0	0	0	1	-0.326223338	-0.060296728	-0.326253912	-0.333424828	0.406943537	-0.289339252	0.06659373	-0.255855544	-0.30829282	-0.184171696	-0.329623752	-0.640193989	-0.568192223	-0.162534195	-0.197061055	-0.248203273	-0.19708465	-0.252839332	-0.249498062	-0.266808322	0.696930593	-0.340927256	-0.332086274	0.389673957	0.042690261	0.091835693	-0.023163923	-0.063415494	-0.29250745	-0.219029306	-0.324919083
29409	1	56	4	4	4	1	0	0	0	0	0	0	0	0	0	0	0	1	-0.309927522	0.162801839	-0.310103656	-0.694086124	-0.574385878	-0.151153683	-0.082212251	-0.144154678	-0.195398258	-0.180891721	-0.258096755	-1.322048981	-0.851274713	-0.147428416	0.049126248	-0.036841541	0.100163393	-0.068746372	-0.027565031	-0.119454543	1.092549967	-0.227184431	-0.677265823	-0.592966297	0.572157021	-0.529648423	0.432597235	0.532307074	0.036114959	0.24134765	-1.506553175
29419	1	57	3	3	4	1	0	0	0	0	0	0	0	0	0	0	0	1	-0.364000001	-0.216312768	-0.363888454	0.784625191	0.220023648	-0.388999264	0.078869547	-0.337785391	-0.397970447	-0.185795463	-0.397729892	0.928805668	0.889366503	-0.335603253	-0.324896446	-0.347528507	-0.30654463	-0.33361685	-0.341412863	-0.598354325	-0.169664227	-0.606327181	0.737970326	0.202504385	-0.6322344	0.093814312	-0.50171314	-0.719312058	-0.559513158	-0.730047728	0.317362863
29421	1	45	2	2	2	1	0	0	0	0	0	0	0	0	0	0	0	1	-0.385036418	-0.229357807	-0.384928237	-0.34244136	0.134352033	-0.387552294	0.075489642	-0.33075943	-0.397261533	-0.185858179	-0.402498359	-0.647525764	-0.582240982	-0.354809171	-0.321352115	-0.341468485	-0.297046764	-0.326835528	-0.333792177	-0.672031215	-0.395732441	-0.644241456	-0.340715763	0.249296778	-0.640961875	0.040787332	-0.428791354	-0.520737869	-0.500230422	-0.568915793	-0.240516648
29422	1	48	4	2	2	1	0	0	0	0	0	0	0	0	0	0	0	1	-0.353926224	-0.204076216	-0.353961232	-0.540805073	-0.138239471	-0.329854393	0.030451272	-0.276338006	-0.35951186	-0.185216962	-0.363832315	-0.222282866	-0.283704857	-0.1690081	-0.235378145	-0.270965306	-0.242228831	-0.267598681	-0.272826691	-0.515467824	-0.094308156	-0.521020062	-0.530564515	-0.156237295	-0.210406487	-0.294192805	-0.096085709	-0.574894466	-0.504431561	-0.578123332	-0.771634411
29426	1	48	4	2	4	1	0	0	0	0	0	0	0	0	0	0	0	1	-0.359555688	0.390052093	-0.359739764	-0.748185319	-0.86255404	-0.332929203	0.04352024	-0.296344131	-0.34763755	-0.185089007	-0.360204135	-0.493558507	-0.521831319	-0.190587783	-0.260763217	-0.28884976	-0.268025505	-0.281161326	-0.290400926	-0.469419768	1.610622957	-0.644241456	-0.729042755	-0.499381511	-0.175496591	0.038610851	-0.280668978	-0.436494274	-0.465220933	-0.541293176	0.420292662
29428	1	54	4	1	5	1	0	0	0	0	0	0	0	0	0	0	0	1	-0.214522929	-0.23541053	-0.214387458	0.487079621	2.260565766	-0.256239829	0.039915008	-0.137009634	-0.252111382	-0.179882498	-0.234254423	0.37892261	0.123709148	-0.291364903	-0.293811707	-0.253228657	-0.280278925	-0.219531072	-0.245609957	0.212091461	-0.461669003	0.265701144	-0.677265823	2.245772214	-0.114404272	-0.074566135	0.373348285	-0.003241497	-0.136598523	0.176894876	0.996699536
30030	1	46	4	1	4	1	0	0	0	0	0	0	0	0	0	0	0	1	-0.131562413	-0.074936889	-0.131413664	0.3698647	5.679642063	-0.245206688	0.07434498	-0.196551673	-0.271960975	-0.181973031	-0.276755972	1.090104698	1.514536269	-0.026582191	-0.14485402	-0.197949435	-0.1701154	-0.205968427	-0.206417859	0.479170185	0.395506308	0.455272519	0.341013845	5.669415636	0.199784794	0.144466949	0.211553074	-0.123589491	-0.285972346	-0.18680292	0.160909568
30228	1	47	3	2	2	1	0	0	0	0	0	0	0	0	0	0	0	1	-0.371110903	4.447780191	-0.374260178	0.811674788	1.100104791	-0.252441535	0.095525723	-0.281101369	-0.378298082	-0.185703552	-0.389955219	-1.300053658	-0.81123575	1.073981649	0.042899721	-0.217164138	-0.239883678	-0.311278376	-0.306264394	-0.533887047	4.01259773	-0.94945137	0.763858792	0.537849868	0.682705026	0.243002157	0.254850384	-1.046658601	-0.65613935	-1.052311597	-0.930146301
31028	1	37	3	4	5	3	0	0	0	0	0	0	0	0	0	1	0	0	-0.28474308	-0.244631646	-0.284618847	0.081335663	-0.262852731	-0.299287166	0.077418441	-0.27645709	-0.295000681	-0.18303632	-0.301634927	0.173632936	-0.030827199	-0.299349386	-0.274174198	-0.274512636	-0.25454088	-0.256229994	-0.26722782	-0.036568042	-0.744254271	0.028736925	0.953707544	-0.28101701	-0.207497329	0.172899699	-0.323966288	0.0509151	-0.169274047	-0.039482294	0.18561272
31073	1	53	5	2	2	1	0	0	0	0	0	0	0	0	0	1	0	0	-0.002677325	0.027325726	-0.002507948	-0.585887735	-0.301794374	0.364329134	-0.632010244	0.534624572	0.315019857	-0.125114126	0.198017426	-1.050773339	-0.756445591	-0.242594819	0.10229121	0.646019441	0.191038041	0.828781606	0.697177732	0.709410465	0.612155013	0.6732796	-0.573711958	-0.320010671	0.953256723	-1.388368915	1.282591796	1.314569031	0.951029622	1.263384493	-0.660470228
31078	1	59	1	4	3	1	0	0	0	0	0	0	0	0	0	1	0	0	0.283240168	0.331054431	0.283455305	-0.63998693	0.944338217	0.659149131	-0.40578189	1.114564036	0.518832646	-0.071048606	0.478942297	-0.625530441	-0.565382471	0.458960679	0.716322576	0.653409712	0.755047149	0.583457292	0.655186198	1.169891025	1.252681619	1.080858056	-0.625488891	0.927786477	1.593271488	-0.565263559	2.102961882	1.362708228	0.951029622	1.378478732	-0.407262922
31080	1	32	7	4	2	1	0	0	0	0	0	0	0	0	0	1	0	0	-0.369333177	-0.099409993	-0.369370651	-0.216209907	0.009738774	-0.337450982	0.086755994	-0.317183845	-0.350295977	-0.185305269	-0.369741067	-0.96279205	-0.756445591	-0.233099759	-0.244478454	-0.301117609	-0.23636595	-0.304497054	-0.30019895	-0.570725491	0.565057468	-0.644241456	-0.219902921	-0.008061384	-0.160950801	0.241617124	-0.360427181	-0.31614628	-0.408738956	-0.430802706	-0.401087134
31081	1	36	7	1	2	4	0	0	0	0	0	0	0	0	0	1	0	0	-0.354963231	-0.025116641	-0.354998405	-0.784251448	0.103198718	-0.341972761	0.033245327	-0.234658578	-0.373335684	-0.18557019	-0.368393457	-0.647525764	-0.530963012	-0.304096916	-0.291895852	-0.283824376	-0.27465056	-0.261415711	-0.27687032	-0.506258213	0.527379432	-0.577891475	-0.76356071	0.584642261	-0.268589648	-0.353551364	0.377905896	-0.719312058	-0.569315815	-0.384765011	-0.277571376
33063	1	54	1	4	4	1	0	0	0	0	1	0	0	0	0	0	0	0	-0.369777609	-0.230603313	-0.369666986	-0.594904268	-0.86255404	-0.347398896	0.06325889	-0.310872389	-0.368018828	-0.185535949	-0.380936597	-0.698848182	-0.556250778	-0.253384661	-0.238251927	-0.295205393	-0.222881325	-0.299111886	-0.29242274	-0.515467824	-0.358054405	-0.492584356	-0.582341447	-0.881519387	-0.28022628	-0.205154966	-0.241929279	-0.400389876	-0.438613721	-0.472236632	-1.049544868
34013	1	38	5	1	2	2	0	1	0	0	0	0	0	0	0	0	0	0	-0.176005546	-0.16671103	-0.175863911	-0.459656282	0.593863426	-0.245206688	0.036670298	-0.148918042	-0.232616245	-0.177197244	-0.200045859	1.016786957	0.629464465	-0.166850131	-0.220530272	-0.255002322	-0.224640189	-0.252440431	-0.25649665	0.202881849	0.207116129	0.180394025	-0.263050365	0.576843529	0.019416997	0.044150984	0.104449201	-0.075450293	-0.20194957	-0.053293602	1.367246812
34030	1	42	7	1	1	1	0	1	0	0	0	0	0	0	0	0	0	0	0.641748112	0.326684234	0.642020629	-0.026862726	0.991068189	0.46019085	0.031803234	0.295265573	0.524149501	-0.037167546	0.507967745	0.672193574	0.517074394	0.320850707	0.414575493	0.408052736	0.420862958	0.378023111	0.406347482	1.556694696	1.629461975	1.441043668	-0.038683658	0.97457887	1.244172525	0.118349183	0.872406754	1.182186238	0.862338915	1.056214862	0.420292662
34055	1	49	5	1	2	1	0	1	0	0	0	0	0	0	0	0	0	0	0.912851227	-0.229532615	0.913167133	-0.811301046	-0.021414541	0.762245694	-1.836157978	2.28158801	1.259647827	0.214056904	1.378731182	0.188296484	-0.185363546	-0.136638575	-0.152517438	0.029670893	-0.149595318	0.104775704	0.040865616	1.759306142	-0.395732441	1.848622125	-0.789449176	-0.039256312	0.781616399	-2.401421661	2.604299156	0.460098277	0.255507761	1.691535062	1.881895807
34084	1	46	7	1	1	1	0	1	0	0	0	0	0	0	0	0	0	0	-0.383258693	-0.140489847	-0.383150228	0.054286066	-0.434195962	-0.354995485	0.080915517	-0.323138049	-0.383437709	-0.185786453	-0.397418905	-1.300053658	-0.834416202	-0.119374828	-0.230588509	-0.302447858	-0.249850575	-0.312076179	-0.309685926	-0.699660048	0.395506308	-0.757036424	0.03898174	-0.452589117	-0.251134699	0.10845609	-0.314851065	-0.665155461	-0.551577674	-0.734651498	-1.168943435
34088	1	32	5	1	3	3	0	1	0	0	0	0	0	0	0	0	0	0	-0.328149207	-0.155130008	-0.328031922	-0.540805073	0.134352033	-0.275954786	-0.056975622	-0.126292067	-0.306520535	-0.183991477	-0.30267155	-0.80149302	-0.672855476	-0.326108193	-0.279442798	-0.212729975	-0.253368304	-0.170266758	-0.200196891	-0.220760266	0.103501531	-0.246141569	-0.668636334	-0.109444902	-0.160950801	-0.949115576	0.735678406	-0.460563872	-0.45308431	0.020366711	-0.310508911
34155	1	30	3	1	2	1	0	1	0	0	0	0	0	0	0	0	0	0	-0.385480849	-0.225708692	-0.38537274	-0.351457893	1.287024679	-0.387552294	0.07425485	-0.328496833	-0.40116056	-0.185874039	-0.403638644	-0.332259477	-0.410143686	-0.299349386	-0.310575434	-0.348267534	-0.29868837	-0.340597624	-0.344989919	-0.754917715	-0.386312932	-0.738079287	1.126297318	1.270930692	-0.58859703	0.045536017	-0.399166879	-0.797538254	-0.589387923	-0.785292963	-0.032598454
34164	1	47	3	4	2	1	0	1	0	0	0	0	0	0	0	0	0	0	-0.186375611	-0.117546312	-0.186235635	0.081335663	0.196658662	-0.098701046	0.097238208	-0.170353176	-0.083744295	-0.170691359	-0.132665355	-0.295600607	-0.36799741	-0.106427019	-0.157307074	-0.045709865	-0.163666231	0.003055867	-0.041562209	0.193672238	0.452023361	0.161436887	-0.42701065	0.179108188	0.41215333	-0.038950999	0.318656946	0.526289674	0.124805666	0.34723435	-0.005836706
34174	1	39	3	4	4	1	0	1	0	0	0	0	0	0	0	0	0	0	0.272870103	0.012030035	0.273083581	0.036253001	0.625016741	0.438486311	-0.272388278	0.732304143	0.488703799	-0.056631134	0.484125413	-0.280937059	-0.417168066	0.284165246	0.077385102	0.118354137	0.018083065	0.128709783	0.104630537	1.068585302	0.838223227	1.014508075	0.021722763	0.608038458	1.127806204	-0.513819474	1.601624607	0.947507651	0.820327527	1.226554336	0.790839938
34175	1	32	7	1	1	1	0	1	0	0	0	0	0	0	0	0	0	0	0.001766988	-0.24471905	0.001937076	-0.594904268	-0.86255404	0.035143615	-0.045258616	0.099967683	-0.00221918	-0.157012783	-0.011380448	0.224955354	0.039416595	0.38127382	0.208621135	0.000109811	0.152929318	-0.086696931	-0.027565031	0.635733576	-0.725415253	0.720672444	-0.582341447	-0.881519387	0.874709456	-0.007293101	0.712890348	0.460098277	0.148145326	0.374856967	-0.351680831
34186	1	53	3	4	5	1	0	1	0	0	0	0	0	0	0	0	0	0	-0.285039367	-0.221119985	-0.284915182	-0.594904268	0.422520194	-0.268900811	0.011794192	-0.183452424	-0.293405625	-0.183090385	-0.296451811	-0.082979158	-0.115119752	-0.327834567	-0.179818364	-0.2215983	-0.1308341	-0.223918986	-0.209528343	-0.156292987	-0.367473914	-0.122920175	-0.582341447	0.43646635	-0.07367606	-0.460396771	0.428039624	-0.075450293	-0.243960958	0.047989328	-0.786044583
34193	1	30	3	4	4	1	0	1	0	0	0	0	0	0	0	0	0	0	0.692116997	-0.215001709	0.692397575	2.660063932	2.743442145	0.386033673	0.087495067	0.149982997	0.545416923	-0.020407235	0.558762279	0.422913255	0.165855424	-0.18195591	0.027093921	0.207037382	0.082574751	0.268325247	0.230605138	1.602742752	-0.254439807	1.668529318	2.532903979	2.729293608	0.831072086	0.094803621	0.712890348	1.458986623	1.217101743	1.350856114	0.56439438
34207	1	45	3	4	3	1	0	1	0	0	0	0	0	0	0	0	0	0	-0.10637797	-0.165618481	-0.106225191	0.315765505	0.438096852	-0.107744604	0.03576899	-0.078658435	-0.117417712	-0.172421456	-0.147178079	0.041661002	0.046440975	-0.173324036	-0.06821984	-0.038319595	-0.036441724	-0.022872719	-0.027565031	0.497589408	0.244794165	0.483708225	0.289236913	0.420868886	0.420880804	0.056418419	0.34372381	0.59849847	0.222832237	0.45312105	-0.281688568
34246	1	55	3	3	4	2	0	1	0	0	0	0	0	0	0	0	0	0	-0.31022381	-0.128034785	-0.310103656	-0.080961921	0.142140361	-0.237971842	0.072542364	-0.239421942	-0.239705386	-0.181792813	-0.276755972	-0.698848182	-0.629304324	-0.125848733	-0.216698563	-0.177256678	-0.231089358	-0.148526636	-0.178423503	-0.248389099	0.216535638	-0.274577275	-0.444269628	0.171309456	0.089236789	-0.09633094	0.09989159	0.0448977	-0.229957162	-0.103935067	-0.407262922
35130	1	52	2	3	3	1	0	0	0	0	0	0	0	0	0	0	1	0	3.471294285	-0.218279357	3.472019668	0.423963894	-0.86255404	3.09910113	0.009180399	2.174412339	3.109913493	1.832418142	3.026961974	0.613539382	0.510050015	1.63505341	3.058454699	2.867534714	3.299537301	2.583947429	2.891624166	2.643428817	-0.179083736	2.739607587	1.58366022	-0.881519387	2.902392599	0.04593174	2.467570809	3.083684535	3.411029762	2.722779444	-0.716052319
35134	1	37	4	2	2	1	0	0	0	0	0	0	0	0	0	0	1	0	-0.314371836	-0.249213798	-0.314252345	0.288715908	-0.86255404	-0.319002123	0.073263411	-0.279434192	-0.31307799	-0.183991477	-0.324440636	-0.119638028	-0.269656098	-0.326108193	-0.291895852	-0.295205393	-0.268611793	-0.276573961	-0.287134917	-0.193131432	-1.041910752	-0.094484469	0.263348447	-0.881519387	-0.32386365	0.115776978	-0.30117823	-0.117572091	-0.306511246	-0.242048154	0.1959057
35229	1	46	7	2	1	1	0	0	0	0	0	0	0	0	0	0	1	0	0.549898969	-0.076466458	0.550156785	-0.540805073	-0.737940781	0.389651096	-0.296723599	0.634655198	0.517060361	-0.036446673	0.539066439	0.37892261	0.165855424	0.040314827	0.099417428	0.068100299	0.110716578	0.050924025	0.068859972	1.298825582	0.555637959	1.279908	-0.513305537	-0.756739672	0.924165142	-0.298150042	1.054711217	1.085907843	0.871674779	1.129875175	0.667324179
35230	1	41	3	4	2	1	0	0	0	0	0	0	0	0	0	0	1	0	-0.381629111	-0.204731746	-0.381520385	-0.757201851	-0.262852731	-0.38067919	0.041086708	-0.309562464	-0.388931793	-0.185790057	-0.394101711	-0.735507053	-0.637733579	-0.368835965	-0.337205811	-0.329348442	-0.312583397	-0.303898702	-0.319950523	-0.681240826	-0.103727665	-0.69447787	-0.737672244	-0.015860116	-0.728236615	-0.399059593	-0.360427181	-0.623033664	-0.535239912	-0.587330872	0.018866446
35232	1	51	5	3	2	1	0	0	0	0	0	0	0	0	0	0	1	0	-0.381480967	0.184652825	-0.381668553	-0.757201851	-0.831400725	-0.357527681	0.052623453	-0.309086128	-0.382728795	-0.185734189	-0.392443114	-0.96279205	-0.711489563	-0.203319796	-0.259326326	-0.308212268	-0.262162624	-0.307887715	-0.309685926	-0.681240826	0.696930593	-0.775045705	-0.737672244	-0.850324458	-0.29477207	0.008535848	-0.330802705	-0.641085863	-0.549710501	-0.725443958	-0.47519659
35238	1	47	5	1	2	1	0	0	0	0	0	0	0	0	0	0	1	0	-0.030824643	-0.170425698	-0.030659771	0.279699376	0.656170055	0.004395518	0.007017259	0.011845465	-0.039437167	-0.161698461	-0.050772127	0.598875833	0.488976877	0.284165246	0.078821993	0.088793056	0.018669353	0.086825145	0.073525698	0.377864462	0.178857603	0.3699654	0.254718958	0.639233386	0.752524819	-0.248684576	0.895194812	0.357802483	0.073458415	0.365649428	-0.382559771
36010	1	37	5	5	2	1	0	0	0	0	0	0	0	0	0	0	1	0	1.35283825	-0.201017078	1.353224576	-0.324408296	-0.86255404	1.977699915	-0.519346721	1.876702141	1.727531098	0.486186689	1.596422041	-0.046320287	-0.164290407	4.569890315	2.718390525	1.847677403	2.08592103	1.35134234	1.600773322	1.713258086	0.009306442	1.763315006	-0.323456786	-0.881519387	2.669659957	-0.371358932	2.421994693	1.777908806	1.637215619	1.700742601	-0.958966645
36019	1	37	3	1	3	1	0	0	0	0	0	0	0	0	0	0	1	0	0.644710988	0.210874008	0.644983978	-0.585887735	-0.052567856	0.561478702	-0.392262267	1.031205181	0.646437175	0.055464712	0.818954687	0.613539382	0.172879804	0.474066458	0.428944402	0.283896193	0.397411436	0.202506528	0.263265219	1.529065862	1.111388985	1.460000806	-0.487417071	-0.070451241	1.244172525	-0.387187881	1.578836549	1.079890444	0.857670983	1.203535488	1.099629335
36074	1	39	3	4	4	1	0	0	0	0	0	0	0	0	0	0	1	0	-0.312445966	1.388642153	-0.313511508	-0.558838138	-0.753517438	-0.162005953	0.379257539	-0.311705977	-0.261327264	-0.182207315	-0.273646102	-0.889474309	-0.707977373	0.538805507	0.170304045	-0.143261434	0.060295805	-0.263011316	-0.189310197	-0.239179488	2.091017912	-0.454670081	-0.504676049	-0.772337136	0.569247863	1.484585357	-0.180401523	-0.454546473	-0.449816757	-0.398576319	-1.01249014
36115	1	40	6	1	2	1	0	0	0	0	0	0	0	0	0	0	1	0	-0.300594464	-0.18309927	-0.300472769	0.054286066	-0.74572911	-0.279210467	0.06659373	-0.251330349	-0.302798736	-0.183613019	-0.315111028	-0.170960447	-0.241558581	-0.147428416	-0.192750382	-0.226032462	-0.195912074	-0.224317888	-0.226947053	-0.073406487	0.037564969	-0.075527331	0.03898174	-0.764538404	0.036871945	0.079568257	-0.025442729	-0.111554691	-0.280370827	-0.200614228	0.018866446
36116	1	42	3	1	1	1	0	0	0	0	0	0	0	0	0	0	1	0	5.693450965	-0.007635852	5.694532003	-0.630970397	-0.722364124	3.641714622	-2.629309181	3.86540626	5.378438447	8.410389767	6.769171507	0.972796313	0.460879359	-0.069741557	0.087443338	0.988927986	0.125960067	1.297490661	1.045551935	3.518341881	0.885320771	3.535807362	-0.616859402	-0.741142208	1.767820969	0.940465229	0.80404258	3.210049928	4.872092463	3.427156187	2.025997526
36146	1	39	3	1	2	1	0	0	0	0	0	0	0	0	0	0	1	0	0.006211301	-0.070129672	0.006382101	-0.739168786	-0.32515936	0.018865211	-0.091225333	0.096395161	-0.011080605	-0.158995185	-0.024856549	0.723515993	0.538147533	0.428749123	0.05870552	0.14495911	-0.045236045	0.170594422	0.121738199	0.608104742	0.37666729	0.587972481	-0.720413266	-0.343406867	0.816526295	-0.054779949	0.667314232	0.393906881	0.068790483	0.282781576	0.15473378
36151	1	38	6	2	2	1	0	0	0	0	0	0	0	0	0	0	1	0	0.324720426	-0.082366224	0.324942202	-0.459656282	-0.114874485	0.552435144	-0.124573736	0.734685824	0.671249166	-0.02995881	0.556689032	-0.508222056	-0.556953216	0.197846514	0.127197319	0.393272195	0.101335969	0.477748441	0.398571272	1.197519859	0.29189171	1.20407945	-0.452899116	-0.132841099	1.215080945	-0.092373703	1.305379854	1.477038822	1.049056193	1.277195801	0.255604983
36154	1	30	7	1	2	1	0	0	0	0	0	0	0	0	0	0	1	0	0.118800573	2.721552298	0.117507718	-0.802284513	-0.512079249	0.950351704	-3.810022902	1.745709655	0.559595204	-0.075554066	0.58571448	-1.109427532	-0.817557692	1.166774286	1.27192038	1.18255307	1.241666233	1.0681224	1.160639842	0.948860357	3.211939473	0.654322462	-0.780819687	-0.530576439	2.058736772	-7.347968272	3.470245358	0.610533269	0.246171897	1.581044593	-0.419614498
36169	1	46	3	2	4	1	0	0	0	0	0	0	0	0	0	0	1	0	-0.173042671	-0.080399635	-0.174382236	0.180517519	-0.86255404	0.011630364	0.048026781	-0.034597326	-0.066021444	-0.169790267	-0.123335747	-0.610866893	-0.545714209	0.815025451	0.275676042	0.034105055	0.117752034	-0.070740878	-0.022899305	0.313397184	0.687511084	0.256222575	0.737970326	-0.881519387	0.895073562	0.01407598	0.735678406	0.201350092	-0.038571952	0.149272259	-0.205520516
36173	1	43	2	4	2	1	0	0	0	0	0	0	0	0	0	0	1	0	-0.286965237	0.068842599	-0.287137695	-0.576871203	-0.434195962	-0.261304222	0.019004658	-0.213223444	-0.27373326	-0.182495665	-0.288158826	-0.236946414	-0.339899892	-0.115058892	-0.194666237	-0.250715965	-0.207051547	-0.257227247	-0.255563505	0.000270403	1.026613405	-0.103963037	-0.56508247	-0.452589117	0.095055105	-0.187347398	0.1431889	-0.195798287	-0.306511246	-0.219029306	0.54380842
36176	1	55	2	3	3	1	0	0	0	0	0	0	0	0	0	0	1	0	1.960227742	1.183242884	1.96071128	-0.775234916	-0.86255404	1.315711455	-1.322412313	1.674259207	1.922482462	1.16561006	2.436086784	1.229408406	0.657561982	1.222881462	0.256517497	0.49673598	-0.017680506	0.561517719	0.434341837	1.639581197	2.656188447	1.422086531	-0.737672244	-0.881519387	1.622363068	0.291874038	1.009135101	1.501108421	1.413154885	1.479761662	1.429004692
36190	1	33	7	4	1	1	0	0	0	0	0	0	0	0	0	0	1	0	-0.318223574	-0.083458773	-0.318252867	-0.135061115	-0.660057494	-0.14753626	0.107693383	-0.206078399	-0.206031968	-0.18137831	-0.268462987	-1.314717207	-0.87937223	0.532331602	0.034757339	-0.053100135	-0.102105986	-0.086696931	-0.094440436	-0.322065989	0.630994031	-0.3883201	-0.099090079	-0.67875235	0.522701335	0.352419768	0.113564424	-0.099519892	-0.285038759	-0.209821767	-1.325396729
36194	1	48	3	4	1	1	0	0	0	0	0	0	0	0	0	0	1	0	3.219449861	1.371161364	3.220134937	-0.757201851	-0.823612397	2.321355126	-1.394516968	3.043726115	2.276939486	1.571101461	2.902567197	1.742632593	1.395121819	4.548310632	2.876448521	1.433822262	2.285258969	0.741023315	1.180857988	2.569751928	2.100437421	2.436293387	-0.737672244	-0.842525726	2.786026278	-0.114138508	2.262478287	1.597386816	1.417822817	1.50278051	0.6055663
36196	1	37	2	4	1	1	0	0	0	0	0	0	0	0	0	0	1	0	4.182384422	0.890439672	4.183223615	-0.270309101	1.396061281	5.179119514	-1.863197224	7.580829523	5.396161299	5.346676955	5.691083442	0.012333905	-0.24858296	3.879340455	4.476187026	3.443975802	4.442799006	2.763453025	3.34264434	3.067070933	2.288827599	2.929178962	-0.194014455	1.380112943	3.513315784	-0.596921457	4.062734864	2.849005948	3.425033557	3.058854622	0.54380842
36213	1	44	7	1	1	1	0	0	0	0	0	0	0	0	0	0	1	0	-0.293039131	-0.250166676	-0.292916227	-0.531788541	-0.86255404	-0.26871994	0.043159717	-0.23704026	-0.29163334	-0.182874123	-0.297488435	-0.097642706	-0.24858296	-0.138796543	-0.186044892	-0.233422732	-0.189462906	-0.236683829	-0.234878787	-0.054987264	-1.373477466	0.085608337	-0.521935026	-0.881519387	0.063054367	-0.175475686	0.109006813	-0.165711289	-0.281304414	-0.17759538	-0.489606761
36218	1	48	4	3	4	1	0	0	0	0	0	0	0	0	0	0	1	0	0.01361849	-0.036479154	0.013790475	-0.450639749	-0.021414541	0.107492081	-0.036245534	0.180944857	0.107662498	-0.149623828	0.041487332	-0.383581896	-0.410143686	0.046788732	0.146355864	0.142003002	0.167586519	0.13070429	0.145066829	0.506799019	0.828803718	0.436315381	-0.444269628	-0.039256312	0.848527034	0.00022565	0.758466464	0.899368454	0.446892971	0.697120837	-0.421673094
36225	1	44	4	4	2	1	0	0	0	0	0	0	0	0	0	0	1	0	-0.223411555	0.171542233	-0.223277507	-0.549821606	0.258965292	-0.087848776	-0.059679547	0.005891261	-0.182992262	-0.178332619	-0.207302221	-0.574208023	-0.482494794	0.601386588	0.175093681	-0.053100135	0.050328908	-0.144537623	-0.100661404	0.230510683	1.215003583	0.114044044	-0.539194003	0.241498046	0.764161451	-0.254620432	0.826830638	-0.015276297	-0.211285434	-0.025670985	-0.499899741
36239	1	55	3	3	2	1	0	0	0	0	0	0	0	0	0	0	1	0	-0.168598357	-0.05767461	-0.168455536	-0.477689347	-0.052567856	0.082170118	-0.015515446	0.077341708	0.065127655	-0.161338024	-0.047662258	-0.992119146	-0.752933401	0.055420605	0.136776591	0.235120409	0.151756741	0.26034722	0.243047074	0.350235629	0.72518912	0.284658281	-0.470158094	-0.070451241	0.836890402	-0.040929618	0.69010229	0.947507651	0.39554572	0.641875602	-0.903384553
36258	1	46	3	2	5	1	0	0	0	0	0	0	0	0	0	0	1	0	0.105467633	0.256761078	0.105654319	-0.513755476	0.39136688	-0.046248408	0.009270529	0.088059276	-0.062476874	-0.160797369	-0.033149534	1.324721469	1.135219782	0.528015665	0.09031712	-0.073792892	-0.032923995	-0.136559597	-0.114658582	0.773877744	1.441071797	0.644843894	-0.504676049	0.374076493	0.793253031	0.088867765	0.69010229	0.074984698	-0.113258863	0.061800637	1.264317013
36264	1	56	4	2	2	4	0	0	0	0	0	0	0	0	0	0	1	0	0.077320315	-0.035823624	0.076020821	-0.730152254	-0.823612397	0.288363245	-0.144402516	0.444120672	0.189187614	-0.139351379	0.120270691	-0.346923025	-0.346924272	0.681231416	0.419365129	0.41692106	0.33291975	0.386001137	0.38923982	0.764668133	0.602735504	0.720672444	-0.625488891	-0.842525726	1.302355685	-0.098309559	1.191439565	0.953525051	0.446892971	0.720139684	-0.687231976
37018	1	54	3	3	2	1	0	0	0	0	0	1	0	0	0	0	0	0	0.844705089	2.306383564	0.843528414	-0.712119189	-0.200546101	1.742567402	-2.854636227	3.031817707	1.15685529	0.174408856	1.347632488	-0.442236089	-0.434729014	2.411922003	1.980786544	2.261532544	1.769325481	2.224936238	2.207317695	1.381712083	2.872837152	1.137729468	-0.815337642	-0.218627152	2.524202055	-3.291800051	3.834854285	0.821142258	0.437557107	1.696138832	-0.917794725
37031	1	48	4	4	4	1	0	0	0	0	0	1	0	0	0	0	0	0	4.137941289	-0.095476816	4.138773368	0.162484454	-0.823612397	2.230919544	-0.053370389	2.638840247	2.578227956	1.298971676	2.612312718	0.716184219	0.6856595	0.735180623	1.147389838	1.670310914	1.200626069	1.766199716	1.694087841	3.370988102	0.216535638	3.441021674	0.142535605	8.157211199	2.204194673	0.088867765	2.353630519	2.62034476	2.855545859	2.506402275	0.296776903
37066	1	35	7	1	3	1	0	0	0	0	0	1	0	0	0	0	0	0	-0.147858228	-0.248352869	-0.147712088	-0.369490958	-0.86255404	-0.241589265	0.03351572	-0.195360832	-0.193625973	-0.173466723	-0.16065418	0.870151475	0.439806221	-0.29632823	-0.301475125	-0.308212268	-0.2883697	-0.290336057	-0.302998386	0.331816406	-0.94394786	0.436315381	-0.366604229	-0.881519387	-0.213315645	0.212729292	-0.380936433	0.165245694	0.012775299	0.199913724	1.943653686
37101	1	45	4	1	4	1	0	0	0	0	0	1	0	0	0	0	0	0	-0.274373015	-0.212161081	-0.274247123	-0.513755476	0.21223532	-0.129449144	-0.23182941	0.120211977	-0.198942828	-0.180044694	-0.193826121	-1.109427532	-0.822474757	-0.319202694	-0.156349147	-0.045709865	-0.105037426	0.003055867	-0.026009789	0.046318459	-0.348634896	0.085608337	-0.504676049	0.194705653	0.339424379	-1.736605796	1.669988781	-0.268007083	-0.243960958	0.747762302	-0.726345299
37102	1	52	2	4	5	1	0	0	0	0	0	1	0	0	0	0	0	0	-0.127118099	3.027466102	-0.129931989	-0.82933411	-0.558809221	0.192501528	-1.052019858	0.453647398	0.056266229	-0.160977588	0.006242145	-0.933464953	-0.730455387	0.974715106	0.400206584	0.181910462	0.226215324	0.078847118	0.121738199	0.387074073	3.249617508	0.0666512	-0.806708153	-0.608563761	1.215080945	-2.282704542	1.556048492	0.135158695	-0.141266455	0.255158958	-0.353739427
37114	1	46	6	1	1	1	0	0	0	0	0	1	0	0	0	0	0	0	-0.184894173	-0.224179123	-0.18475396	-0.667036527	0.235600306	-0.172858223	-0.095731874	-0.035788167	-0.163497126	-0.175052645	-0.165837296	-0.222282866	-0.318826754	-0.322008053	-0.279442798	-0.090051487	-0.25454088	-0.00492216	-0.071111806	0.341026017	-0.310956861	0.379443969	-0.651377357	0.218101849	0.013598681	-0.664194491	0.530585885	0.363819883	0.101466006	0.476139898	0.440878621
37124	1	52	4	3	2	1	0	0	0	0	0	1	0	0	0	0	0	0	-0.267854689	-0.186595427	-0.267727754	-0.576871203	-0.278429388	-0.265826001	-0.035344226	-0.167971494	-0.273024346	-0.181558529	-0.264316494	0.334931966	0.09561163	-0.271080001	-0.26507389	-0.227510516	-0.250436863	-0.197192598	-0.220259512	-0.110244931	-0.075469138	-0.103963037	-0.56508247	-0.296614474	-0.160950801	-0.399059593	0.113564424	0.026845501	-0.215953366	-0.030274754	0.000339082
37128	1	49	4	4	5	1	0	0	0	0	0	1	0	0	0	0	0	0	1.915784609	-0.240698469	1.916261034	0.469046556	-0.1460278	0.729688884	0.061636535	0.435784786	1.204706988	0.482582321	1.565323347	1.280730825	0.952585917	-0.283596217	-0.198497946	0.063666136	-0.166011384	0.168599916	0.087522876	2.43160776	-0.660420641	2.568993349	0.435938221	-0.164036027	0.67688671	0.214114325	0.293590082	1.934361197	2.290726093	2.069044166	2.025997526
37135	1	56	7	1	1	1	0	0	0	0	0	1	0	0	0	0	0	0	-0.190819924	-0.238994092	-0.190680659	0.874790515	-0.792459082	-0.104127181	0.092731667	-0.183452424	-0.135140564	-0.1740254	-0.167910542	-0.258941736	-0.339899892	0.081316225	0.039546975	-0.06935873	0.02570481	-0.110631011	-0.078888016	0.267349128	-0.633104066	0.341529694	0.824265213	-0.811330797	0.508155545	0.189626941	0.204716656	0.41195908	0.101466006	0.305800424	-0.740755471
37147	1	44	3	1	5	1	0	0	0	0	0	1	0	0	0	0	0	0	-0.393628757	0.084138289	-0.393818287	-0.513755476	-0.465349277	-0.37905135	0.084110655	-0.342072418	-0.406477416	-0.185938016	-0.412242616	-1.014114468	-0.712894438	-0.166850131	-0.253099799	-0.337921155	-0.263921489	-0.350550212	-0.343434677	-0.849776711	0.640413539	-0.939972801	-0.504676049	-0.374601796	-0.379137652	0.006359367	-0.408282102	-0.87576445	-0.626731378	-0.946424897	-1.628422057
37170	1	39	6	1	2	1	0	0	0	0	0	1	0	0	0	0	0	0	-0.302224046	-0.180040132	-0.302102611	-0.513755476	-0.823612397	-0.305617657	0.035678859	-0.228704374	-0.30829282	-0.1834328	-0.306818043	-0.090310932	-0.276680478	-0.353082797	-0.274174198	-0.28530243	-0.23929739	-0.270989343	-0.274848506	-0.119454543	-0.05663012	-0.113441606	-0.504676049	-0.842525726	-0.265680489	-0.013228957	-0.162171077	-0.003241497	-0.215953366	-0.08091622	0.276190943
37191	1	38	7	1	1	3	0	0	0	0	0	1	0	0	0	0	0	0	0.037321495	-0.22920485	0.037497274	-0.41457362	1.177988078	0.029717481	-0.07770571	0.213097559	0.121840779	-0.13592723	0.130636922	0.01966568	-0.227509822	-0.314455164	-0.255015653	-0.104832028	-0.226399053	-0.034839759	-0.088219468	0.626523965	-0.461669003	0.692236737	-0.340715763	1.161748442	0.289968693	-0.189326016	0.621738116	0.96555985	0.698961297	1.000969628	0.729082058
37199	1	46	6	1	1	1	0	0	0	0	0	1	0	0	0	0	0	0	1.812083963	-0.248352869	1.812543791	0.937906242	-0.86255404	0.852681276	0.347711753	-0.05603246	1.061151893	0.336605417	1.347632488	1.632655982	1.451316855	1.082613522	0.371468767	0.325281707	0.161723638	0.2842813	0.264820461	2.275044369	-0.94394786	2.436293387	0.884671634	-0.881519387	1.505996747	0.665437238	0.154582929	1.446951824	1.469170069	1.663912445	1.120215295
37205	1	30	3	1	2	1	0	0	0	0	0	1	0	0	0	0	0	0	0.572120536	-0.245287176	0.572381909	-0.775234916	-0.86255404	1.178249371	-0.970902121	1.76952647	1.059379608	0.105925864	0.99518062	-0.654857538	-0.593479989	0.359694137	0.730691485	1.241675233	0.801950193	1.371287406	1.274172506	1.400131305	-0.749905976	1.516872218	-0.116349056	-0.881519387	1.651454648	-1.210293237	2.353630519	1.717734809	1.534521116	1.889497153	-0.316684699
37268	1	45	4	1	4	1	0	0	0	0	0	1	0	0	0	0	0	0	0.406199504	-0.206261315	0.406434321	-0.432606684	2.182682479	0.134622756	-0.039850767	0.407204607	0.150197341	-0.119707574	0.227042874	0.818829056	0.559220671	0.089948098	0.117139083	0.034105055	0.11892461	-0.002927653	0.02842368	1.261987137	-0.263859316	1.327300843	-0.42701065	2.167784892	0.790343873	-0.080501991	1.214227623	0.682742065	0.470232631	0.87206408	0.687910139
37285	1	54	4	4	4	1	0	0	0	0	0	1	0	0	0	0	0	0	-0.158228293	-0.241747316	-0.158083812	2.596948205	3.008245321	-0.347760638	0.087017373	-0.332902944	-0.331332526	-0.182423577	-0.288158826	3.194323865	3.72721578	-0.383294353	-0.340606453	-0.335408463	-0.312817912	-0.310680024	-0.32539387	0.202881849	-0.74331232	0.284658281	2.472497558	-0.093847438	-0.640961875	0.157723694	-0.597422983	-0.177746088	-0.267300618	-0.18219915	1.799551968
37286	1	37	7	1	2	1	0	0	0	0	0	1	0	0	0	0	0	0	-0.385925281	-0.246117513	-0.385817242	-0.495722411	0.079833732	-0.387190552	0.052713584	-0.317660181	-0.401869474	-0.185869894	-0.401254411	-0.544880926	-0.538689829	-0.376173058	-0.315987723	-0.345902647	-0.284617457	-0.335212456	-0.336902661	-0.690450437	-0.794177668	-0.634762887	-0.487417071	0.062127206	-0.681690087	-0.466332627	-0.180401523	-0.791520854	-0.573050161	-0.578123332	-0.131411061
37288	1	46	3	4	4	1	0	0	0	0	0	1	0	0	0	0	0	0	-0.390665882	-0.184410329	-0.390558602	-0.6039208	-0.86255404	-0.40545854	0.088423414	-0.361959459	-0.413566556	-0.185948649	-0.413590226	0.50356277	0.193952942	-0.383725947	-0.331362455	-0.364526129	-0.301385295	-0.353960818	-0.356032137	-0.745708104	0.037564969	-0.775045705	-0.590970936	-0.85812319	-0.844602936	0.643672433	-1.0759722	-0.857712251	-0.598256993	-0.822123119	0.420292662
37301	1	32	4	1	4	1	0	0	0	0	0	1	0	0	0	0	0	0	-0.2604475	-0.239955535	-0.260319379	-0.297358698	-0.86255404	-0.260399866	0.073984457	-0.245376145	-0.259554979	-0.181558529	-0.271572856	-0.038988513	-0.220485443	-0.248852927	-0.228672654	-0.227510516	-0.21232814	-0.212151397	-0.221814754	0.064737681	-0.565283601	0.123522612	-0.297568319	-0.881519387	0.025235313	0.20910842	-0.205468387	0.189315292	-0.08058334	0.080215715	0.119737649
37325	1	37	7	1	1	1	0	0	0	0	0	1	0	0	0	0	0	0	-0.39451762	-0.227238261	-0.394410957	-0.838350643	-0.86255404	-0.36349643	0.083340036	-0.331473935	-0.387513965	-0.185844122	-0.402291034	-1.558132107	-0.939079455	-0.177639973	-0.250226017	-0.309246906	-0.258058608	-0.313073432	-0.312640886	-0.835962294	-0.301537352	-0.830021404	-0.729042755	-0.881519387	-0.29477207	1.223407696	-0.586028954	-0.526755269	-0.5086327	-0.614953489	-1.991146669
37330	1	32	7	1	1	1	0	0	0	0	0	1	0	0	0	0	0	0	-0.250077436	-0.018561345	-0.249947655	-0.504738944	-0.776882424	-0.216267302	0.23504823	-0.317064761	-0.197170543	-0.17667461	-0.195899367	-0.192955769	-0.410143686	-0.316828929	-0.278963835	-0.215686083	-0.255127168	-0.175452476	-0.204862617	0.046318459	0.565057468	-0.018655919	-0.49604656	-0.842525726	0.010689523	1.747741636	-0.921013406	0.014810702	-0.08058334	0.282781576	0.523222461
37336	1	46	3	1	5	1	0	0	0	0	0	1	0	0	0	0	0	0	-0.29689087	-0.244413136	-0.296768582	-0.567854671	-0.753517438	-0.286626185	0.112920971	-0.294319702	-0.241477671	-0.180801612	-0.259133378	-0.244278188	-0.448777773	-0.389768258	-0.312012325	-0.335260658	-0.275823136	-0.322647064	-0.324771773	-0.17471221	-0.774396699	-0.103963037	-0.539194003	-0.772337136	-0.469321551	1.199664272	-0.964310716	0.081002098	-0.08058334	0.140064719	0.852597817
37361	1	35	5	4	2	1	0	0	0	0	0	1	0	0	0	0	0	0	-0.355852094	-0.227238261	-0.355739242	-0.522772009	-0.86255404	-0.310501179	0.101744749	-0.313730407	-0.327787956	-0.184966459	-0.355332006	-1.16074995	-0.80772356	-0.215620215	-0.224840945	-0.239630559	-0.216432156	-0.229703056	-0.236589553	-0.386533267	-0.301537352	-0.369362962	-0.513305537	-0.881519387	-0.143495852	0.513083602	-0.570077313	-0.304111481	-0.38306533	-0.343331085	-0.699583551
37364	1	56	5	3	3	1	0	0	0	0	0	1	0	0	0	0	0	0	0.098060444	-0.067726064	0.096764269	-0.775234916	-0.332947689	0.085787541	-0.925836712	0.563204751	0.072216796	-0.135747011	0.190761064	0.430245029	0.081562872	-0.222309917	-0.14485402	0.040017271	-0.117349475	0.112753731	0.057973278	0.460750963	0.640413539	0.407879675	-0.754931221	-0.351205599	0.490700597	-2.599283525	1.647200723	-0.009258897	-0.145934387	0.724743454	-0.040832838
37377	1	42	6	2	3	1	0	0	0	0	0	1	0	0	0	0	0	0	-0.341778435	-0.053522923	-0.341811498	-0.432606684	-0.698999137	-0.355538098	0.156364025	-0.364317324	-0.364474258	-0.184935822	-0.352429461	0.261614225	-0.072973475	-0.314886758	-0.32010681	-0.321219144	-0.306310115	-0.300109139	-0.315284797	-0.570725491	0.555637959	-0.644241456	-0.42701065	-0.717746011	-0.501322289	0.948379704	-0.932407435	-0.731346858	-0.544108983	-0.633368567	0.955527616
37379	1	52	3	3	4	1	0	0	0	0	0	1	0	0	0	0	0	0	-0.254521749	-0.035386604	-0.25439268	-0.748185319	-0.060356185	-0.176475646	-0.181356152	-0.006017147	-0.239705386	-0.18078359	-0.231144554	-0.603535119	-0.565382471	0.005787334	-0.09073113	-0.155085866	-0.112072883	-0.171662913	-0.164426325	0.073947293	0.8099647	-0.00917735	-0.729042755	-0.078249973	0.380152592	-1.061896839	0.940770927	-0.286059282	-0.357858498	-0.011859676	-0.088180545
37421	1	53	4	4	4	1	0	0	0	0	0	1	0	0	0	0	0	0	1.382467005	-0.233138027	1.382858073	1.442832057	0.920973231	0.304641649	-0.030837685	0.373861065	0.550733778	0.118541152	0.922617001	2.343838069	2.343413038	-0.332150504	-0.284232434	-0.091529541	-0.25747232	-0.00492216	-0.072667048	1.658000419	-0.461669003	1.753836437	1.367923002	0.90439028	0.313241957	-0.171518449	0.781254522	1.398812626	1.291788655	1.511988049	1.55252045
37422	1	57	5	4	4	4	0	0	0	0	0	1	0	0	0	0	0	0	-0.300742608	-0.238644476	-0.300769104	-0.189160309	-0.792459082	-0.214458591	0.077769951	-0.227513534	-0.175903121	-0.17921569	-0.2332178	-0.926133179	-0.762065094	-0.368404372	-0.311054397	-0.14178338	-0.280806585	-0.060768345	-0.122434792	-0.110244931	-0.569993356	-0.056570194	-0.392492695	-0.811330797	-0.137677536	0.477468467	-0.533616421	0.712829064	0.208828441	0.44851728	-0.079946162
37424	1	49	3	4	4	1	0	0	0	0	0	1	0	0	0	0	0	0	-0.241188809	-0.250181797	-0.241057606	0.694459867	-0.86255404	-0.264921645	0.098409909	-0.302893756	-0.225527105	-0.178837231	-0.226998061	0.107646969	-0.185363546	-0.361283076	-0.303869943	-0.297422474	-0.273771128	-0.274778905	-0.286979393	0.027899237	-1.507234493	0.180394025	0.720711349	-0.881519387	-0.326772808	0.281189497	-0.642999099	0.23143709	-0.01056436	0.181498645	0.58498034
37458	1	58	2	4	4	1	0	0	0	0	0	1	0	0	0	0	0	0	1.160251337	-0.19752092	1.16060684	-0.144077647	-0.675634151	0.259423859	-0.114659346	0.445311512	0.400089543	0.05906908	0.787855992	2.703095	2.701656388	-0.224683682	-0.004038714	-0.038319595	0.056191789	-0.048801305	-0.022899305	1.547485085	-0.037791102	1.592700768	-0.150867011	0.935585209	0.572157021	-0.207133584	0.895194812	0.899368454	0.77831614	1.08383748	1.346660852
37479	1	48	6	3	2	1	0	0	0	0	0	1	0	0	0	0	0	0	0.028432868	-0.185502878	0.028607224	-0.432606684	0.843089944	-0.210841167	-0.039850767	-0.032215644	-0.198942828	-0.169123459	-0.102603284	2.079894202	1.992194068	-0.29568084	-0.256452544	-0.236970062	-0.234020798	-0.212749749	-0.228035722	0.792296966	-0.103727665	0.8249367	-0.42701065	0.79520803	-0.015492899	-0.408952686	0.644526174	-0.057398094	-0.099255068	0.319611732	1.696622169
40176	1	31	6	1	2	1	0	0	0	0	0	0	0	0	0	0	1	0	-0.210078615	0.335424628	-0.209942433	0.387897765	-0.730152452	-0.084231353	0.238653462	-0.325638815	-0.110328572	-0.173989356	-0.152361195	-0.625530441	-0.576621478	0.027367017	-0.020323478	-0.019104892	-0.032337707	-0.0168892	-0.021344063	0.147624182	1.280940146	0.019258356	0.358272823	-0.74894094	0.499428071	0.849448772	-0.462973441	0.255506689	-0.05724368	0.273574037	-0.028481262
42008	1	42	3	4	5	3	0	0	0	0	0	0	0	0	0	1	0	0	0.56915766	-0.077559007	0.569418559	1.145286487	2.260565766	0.364329134	0.011073146	0.340517523	0.607446902	0.006805744	0.642728753	0.569548737	0.243123598	0.174108862	-0.087378385	-0.097441758	-0.154285623	-0.094674958	-0.114658582	1.243567915	0.593315995	1.223036587	1.100408852	2.245772214	0.831072086	0.17107937	0.503240215	0.97157725	0.829663391	1.023988475	1.676036209
42062	1	53	1	4	2	1	0	0	0	0	0	0	0	0	0	1	0	0	0.25509285	-0.078214537	0.255303482	0.802658256	-0.839189054	0.438486311	0.082159322	0.19999831	0.42667382	-0.089611101	0.323448826	-0.207619318	-0.276680478	0.320850707	0.654057305	0.476043223	0.708144104	0.372039591	0.477888613	1.068585302	0.574476977	1.042943781	-0.288938831	1.668666033	1.273264105	0.185107776	0.826830638	1.314569031	0.94636169	1.120667636	-0.559599025
43040	1	48	4	5	5	1	0	0	0	0	0	0	0	0	1	0	0	0	0.398792315	-0.246773043	0.399025947	-0.558838138	-0.86255404	1.123988021	-0.120968503	0.757311799	1.256103256	0.102321496	0.881152075	-0.940796727	-0.762065094	1.471047818	0.67321585	1.074655123	0.426725839	1.169842238	1.02533379	1.087004525	-0.829029851	1.20407945	-0.547823492	-0.881519387	1.82600413	-0.013228957	1.328167912	1.898256799	1.753913918	1.723761449	-0.209637708
43048	1	51	4	3	4	1	0	0	0	0	0	0	0	0	1	0	0	0	-0.229337307	-0.184847348	-0.229204207	-0.387524022	-0.815824068	-0.176475646	0.208008984	-0.276338006	-0.200715113	-0.177828008	-0.211448714	0.18096471	-0.037851578	-0.065425621	-0.084504603	-0.100397866	-0.08568992	-0.098663971	-0.100661404	0.092366515	-0.009532576	0.095086906	-0.383863207	-0.834726994	0.394698382	0.606078679	-0.082412874	0.249489289	-0.052575748	0.13085718	-0.722228107
43060	1	44	3	1	4	1	0	0	0	0	0	0	0	0	1	0	0	0	1.945413364	-0.086736421	1.945894532	-0.135061115	-0.86255404	2.140483962	-0.283203976	1.817160102	2.241493783	1.100731436	2.342790702	0.210291806	-0.12916851	3.922499822	2.402274534	1.241675233	1.880720212	0.67919361	1.028444274	2.385559704	0.659252557	2.388900543	-0.142237523	-0.881519387	2.669659957	0.166231754	1.920657418	1.633491214	1.828600829	1.774402914	0.852597817
43072	1	42	2	1	4	1	0	0	0	0	0	0	0	0	1	0	0	0	-0.320001299	-0.243539097	-0.31988271	1.388732862	2.392967354	-0.360059877	0.082015113	-0.324686142	-0.347992007	-0.184867339	-0.352118474	0.34226374	0.158831045	-0.38761029	-0.338067946	-0.339251404	-0.308538009	-0.317062445	-0.329126451	-0.183921821	-0.725415253	-0.113441606	1.31614607	2.37835066	-0.667144297	0.146247706	-0.606538206	-0.183763488	-0.296708589	-0.228236846	0.873183777
43082	1	58	2	4	2	1	0	0	0	0	0	0	0	0	1	0	0	0	-0.352741074	-0.206916844	-0.352627725	-0.522772009	0.780783314	-0.355538098	0.043700502	-0.269192961	-0.369436657	-0.185357533	-0.365801899	-0.251609962	-0.346924272	-0.354377578	-0.309617507	-0.310577155	-0.282741335	-0.290136606	-0.301287619	-0.460210157	-0.216761772	-0.445191512	0.082129184	0.764013101	-0.448957445	-0.319914847	0.093055172	-0.574894466	-0.481091901	-0.338727315	-0.01407109
44007	1	59	3	3	5	3	0	0	0	0	0	0	0	0	1	0	0	0	0.240278472	1.272831927	0.239005059	-0.82933411	-0.543232564	0.883429374	-0.503123173	0.935937918	0.813031976	-0.019506143	0.58571448	-0.786829471	-0.661616469	0.994136821	1.224024018	0.993362149	1.224077591	0.832770619	0.974010804	1.022537246	2.590251884	0.796500994	-0.789449176	-0.561771368	1.738729389	-0.215048059	1.442108202	1.33863863	0.965033418	1.157497793	-0.186993152
44020	1	54	2	5	4	1	0	0	0	0	0	0	0	0	1	0	0	0	9.678518611	-0.105965289	9.680237456	2.569898608	-0.769094096	3.515104807	1.237302931	-0.927727918	4.279621672	6.50007472	6.074634004	2.336506295	2.476876247	0.161161052	0.361889495	2.645826603	0.397411436	3.421640208	2.767204808	4.770849005	0.555637959	4.853328417	2.446609092	-0.787934601	2.146011512	0.869234958	-0.114316155	3.300310923	4.405299268	3.565269274	1.429004692
44021	1	44	2	4	4	1	0	0	0	0	0	0	0	0	1	0	0	0	-0.176005546	-0.081710695	-0.175863911	-0.441623217	-0.784670753	-0.109553316	-0.039850767	-0.076276753	-0.105011717	-0.171340146	-0.135775225	-0.002329643	-0.12916851	-0.149586385	-0.223404054	0.034105055	-0.23343451	0.140676823	0.047086584	0.046318459	0.630994031	-0.018655919	-0.435640139	-0.803532065	0.339424379	-0.32980794	0.396136343	0.616550669	0.152813258	0.402479585	-0.304333123
44066	1	50	4	4	5	1	0	0	0	0	0	0	0	0	1	0	0	0	-0.232300182	-0.086736421	-0.232167556	-0.721135722	1.333754652	0.009821653	0.023961853	0.026135555	-0.090833436	-0.17510671	-0.174130281	-1.270726562	-0.830904012	0.603544556	0.34273095	0.127222462	0.253184575	0.028984453	0.09063336	0.147624182	0.630994031	0.085608337	0.582639529	1.317723085	0.924165142	-0.131946076	1.077499275	0.351785083	-0.019900224	0.259762728	-1.257463062
45013	1	43	7	2	2	1	0	0	0	0	0	0	0	0	0	1	0	0	1.678754563	-0.250181797	1.679193051	0.07231913	-0.86255404	0.977482379	0.061546404	0.609647541	1.192300992	0.246496216	1.171406554	1.251403728	1.261658611	-0.259211175	0.208621135	1.064308744	0.327056869	1.349347833	1.138866454	2.321092425	-1.507234493	2.540557643	0.056240718	-0.881519387	1.331447266	0.27723226	0.644526174	2.584240362	2.538126486	2.220968562	0.066214153
45015	1	53	2	4	4	1	0	0	0	0	0	0	0	0	0	1	0	0	0.444716886	-0.183536289	0.444957868	-0.297358698	-0.761305767	0.68085367	-0.279598744	0.737067506	0.766952563	0.008607928	0.663461216	-0.273605284	-0.353948651	-0.264390299	0.318782768	0.795302903	0.461903122	0.940473977	0.855812414	1.354083249	-0.169664227	1.412607962	-0.297568319	-0.780135869	1.185989364	0.071258059	0.849618696	2.25328338	2.066665359	1.92632731	-0.137586849
45016	1	54	3	3	2	1	0	0	0	0	0	0	0	0	0	1	0	0	-0.351555924	-0.145515574	-0.351590552	0.117401792	-0.784670753	-0.347579767	0.120491959	-0.356719759	-0.364651487	-0.185382763	-0.370777691	-0.141633351	-0.164290407	-0.304960103	-0.277526944	-0.286041457	-0.256886032	-0.270390991	-0.279047659	-0.460210157	-0.047210611	-0.46414865	0.099388161	-0.803532065	-0.300590386	0.659501382	-0.823024757	-0.370302877	-0.458685828	-0.435406476	-0.763400027
45025	1	57	2	4	4	1	0	0	0	0	0	0	0	0	0	1	0	0	0.538047467	-0.221557005	0.538303386	1.875625612	2.5954639	-0.033587427	0.089613141	-0.133437111	0.121840779	-0.112318619	0.228079497	1.691310174	1.676096995	-0.348982657	-0.309138543	-0.218642192	-0.283738025	-0.164482689	-0.204862617	1.400131305	-0.245020298	1.469479375	1.782138461	2.581117697	-0.000947109	0.204260804	-0.235092862	0.935472852	0.726968888	0.936516854	1.923067727
45050	1	46	3	4	4	3	0	0	0	0	0	0	0	0	0	1	0	0	3.856468109	0.178097529	3.857255139	-0.549821606	-0.831400725	8.018796785	21.35450161	-1.421926846	6.30002671	6.283812639	6.64477673	-0.647525764	-0.596992178	4.4619919	7.685243308	9.533558585	8.171591027	9.684390986	9.719136459	3.131538211	0.819384209	3.147186043	-0.539194003	-0.850324458	4.26969687	12.33928724	-0.134825407	3.282258724	3.985185392	4.439985491	-0.856036846
45078	1	55	1	4	5	1	0	0	0	0	0	0	0	0	0	1	0	0	-0.292002125	-0.149667261	-0.291879054	-0.658019995	0.663958384	-0.28734967	0.051271491	-0.22275017	-0.293051168	-0.183613019	-0.312001159	-0.090310932	-0.115119752	-0.270864204	-0.248310163	-0.220120246	-0.23050307	-0.194400288	-0.212638827	-0.257598711	-0.150825209	-0.246141569	-0.642747868	0.647032119	-0.120222588	0.025947692	-0.027721535	0.026845501	-0.24862889	-0.126953915	-0.504016933
45087	1	48	3	4	2	1	0	0	0	0	0	0	0	0	0	1	0	0	-0.348889336	-0.139397298	-0.348923538	-0.540805073	-0.239487744	-0.333110074	0.02035662	-0.242994464	-0.349232606	-0.184973668	-0.34880128	-0.310264155	-0.424192445	-0.30107576	-0.272258344	-0.30141322	-0.251609439	-0.293327817	-0.295533224	-0.377323656	0.141179567	-0.407277237	-0.815337642	-0.257620813	-0.303499544	-0.28627833	0.017854581	-0.424459474	-0.446549205	-0.384765011	-0.137586849
45091	1	31	2	4	3	1	0	0	0	0	0	0	0	0	0	1	0	0	0.32175755	-0.192058174	0.321978852	-0.405557087	-0.854765711	1.561696238	0.418013791	0.740640028	1.656639694	0.178013224	1.036645546	-1.388034948	-0.901147806	-0.315749945	1.113862384	2.335435247	1.446867052	2.68367276	2.487261251	0.967279579	0.046984478	0.986072368	-0.556452981	-0.873720655	1.709637809	1.417312323	0.530585885	3.504902512	3.373686306	2.741194522	-1.214232546
45093	1	49	4	3	3	1	0	0	0	0	0	0	0	0	0	1	0	0	-0.258966062	-0.240742171	-0.258837704	-0.207193374	-0.86255404	-0.364039043	0.065872683	-0.29777314	-0.359866317	-0.184171696	-0.328587129	2.791076289	3.010729081	-0.395940047	-0.336678951	-0.338512377	-0.304551251	-0.316663544	-0.327726733	0.037108848	-0.681143561	0.104565475	-0.211273432	1.185144638	-0.716599983	0.076402467	-0.563240896	-0.225885285	-0.321915422	-0.260463233	1.367246812
45122	1	39	3	5	2	1	0	0	0	0	0	0	0	0	0	1	0	0	0.025469993	-0.099628503	0.025643874	1.677261899	0.500403481	0.187075393	0.083383299	0.030898918	0.178553903	-0.151065575	0.021791492	-0.918801405	-0.602611682	-0.095637177	0.294834587	0.470131007	0.385685675	0.509660547	0.501217242	0.792296966	0.310730727	0.787022425	1.592289709	1.965017855	0.953256723	0.159504451	0.621738116	1.374743028	0.820327527	1.014780936	-0.88485719
45137	1	38	2	4	3	1	0	0	0	0	0	0	0	0	0	1	0	0	2.434287834	-0.19795794	2.434847245	2.569898608	2.751230474	0.959395262	0.045412988	0.663235377	1.355351223	0.500604161	1.58605581	1.64731953	1.563706925	-0.259858566	-0.188918673	0.580985062	-0.160734791	0.862688219	0.630302327	2.652638429	-0.235600789	2.749086156	2.446609092	1.4425028	1.040531463	-0.02312205	1.23701568	2.301422577	2.360745072	2.174930866	0.873183777
45139	1	43	3	4	4	2	0	0	0	0	0	0	0	0	0	1	0	0	0.090653255	-0.193150723	0.09083757	0.40593083	-0.792459082	0.228675761	0.016751387	0.159509723	0.245900737	-0.130520678	0.142039777	-0.522885604	-0.483197232	0.029524985	0.175093681	0.295720626	0.209212971	0.326165939	0.309922479	0.865973856	-0.037791102	0.891286681	0.3755318	-0.811330797	0.924165142	-0.094352322	0.917982869	1.170151439	0.782984072	1.019384706	-0.466962206
[truncated: 218 more rows]
[truncated: 956 more columns]
