# Supplementary material for: Re-examining the robustness of voice features in predicting depression: Compared with baseline of confounders
Source: PLoS One. 2019 Jun 20;14(6):e0218172. doi: 10.1371/journal.pone.0218172 (PMC6586278; doi:10.1371/journal.pone.0218172)
Supplement: S2 Appendix — (CSV) [file pone.0218172.s004.csv]

PID	age	education	occupation	social.class	marital.status	iscase	dongbei	jianghuai	jilu	lanyin	min	wu	xinan	yue	zhongyuan	pcm_intensity_sma_max	pcm_intensity_sma_min	pcm_intensity_sma_range	pcm_intensity_sma_maxPos	pcm_intensity_sma_minPos	pcm_intensity_sma_amean	pcm_intensity_sma_linregc1	pcm_intensity_sma_linregc2	pcm_intensity_sma_linregerrA	pcm_intensity_sma_linregerrQ	pcm_intensity_sma_stddev	pcm_intensity_sma_skewness	pcm_intensity_sma_kurtosis	pcm_intensity_sma_quartile1	pcm_intensity_sma_quartile2	pcm_intensity_sma_quartile3	pcm_intensity_sma_iqr1.2	pcm_intensity_sma_iqr2.3	pcm_intensity_sma_iqr1.3	pcm_loudness_sma_max	pcm_loudness_sma_min	pcm_loudness_sma_range	pcm_loudness_sma_maxPos	pcm_loudness_sma_minPos	pcm_loudness_sma_amean	pcm_loudness_sma_linregc1	pcm_loudness_sma_linregc2	pcm_loudness_sma_linregerrA	pcm_loudness_sma_linregerrQ	pcm_loudness_sma_stddev	pcm_loudness_sma_skewness	pcm_loudness_sma_kurtosis	pcm_loudness_sma_quartile1	pcm_loudness_sma_quartile2
8117	42	5	1	2	1	0	0	0	1	0	0	0	0	0	0	-0.300589484	-0.20130663	-0.300368287	-0.474543414	-0.038934089	-0.297067351	0.020897387	-0.260236668	-0.280750562	-0.104644672	-0.293570755	-0.385293157	-0.379324779	-0.375853981	-0.2885367	-0.266206459	-0.24771489	-0.244911262	-0.253658674	-0.845455843	-0.725136421	-0.782060425	-0.4735717	-0.058480532	-0.886088633	-0.537911379	-0.432412175	-0.8025946	-0.47724932	-0.693050082	-0.885546965	-0.705720204	-0.954876273	-0.751308317
8118	48	6	1	2	1	0	0	0	1	0	0	0	0	0	0	0.132217349	-0.205438806	0.132488335	0.236432672	-0.852544498	-0.106839752	0.370222019	-0.459883464	0.032626008	-0.088722015	0.115980767	1.419039035	0.968538383	-0.362513115	-0.25513363	-0.241712764	-0.21092355	-0.224574932	-0.229094593	1.069652549	-0.941658547	1.230579049	0.263014762	-0.82417087	-0.315407285	1.114248874	-1.22634413	0.341633049	0.246208398	0.748540754	3.444610877	4.58884128	-0.724569696	-0.472829974
8119	42	5	1	2	1	0	0	0	1	0	0	0	0	0	0	-0.022758365	-0.199952335	-0.022497605	-0.365162477	-0.773808007	-0.013439338	0.060050414	-0.083935055	0.069396506	-0.093347311	0.027825347	-0.164676121	-0.330820361	-0.363459276	-0.28720618	-0.059425608	-0.249406445	0.019320456	-0.041262765	0.653324637	-0.663011929	0.753043063	-0.360250706	-0.750071805	0.089378322	0.470966884	-0.301426769	1.449612003	0.850403297	1.210057244	0.364792388	-0.44910941	-0.766443619	-0.650043465
8123	58	2	4	4	1	0	0	0	1	0	0	0	0	0	0	-0.284943306	-0.196141411	-0.284699846	-0.296799392	0.315380122	-0.270656138	0.025011773	-0.242500392	-0.250139123	-0.10455464	-0.272019074	-1.015627548	-0.811200658	-0.388090993	-0.284335056	-0.216324072	-0.23925711	-0.182168529	-0.201043018	-0.505642251	-0.585356314	-0.452444122	-0.289425084	0.27496526	-0.607383789	0.003645542	-0.547358553	0.074897374	-0.203522761	-0.143378756	-0.480483881	-0.936146223	-1.085732282	-0.657276669
9133	43	3	1	5	4	0	0	0	0	0	0	0	1	0	0	1.329563959	-0.204424659	1.329913955	-0.529233882	0.748430824	0.768031686	-0.538924535	1.37438095	0.920633537	0.089582435	1.123968398	0.812342184	0.632738564	-0.396921826	-0.245119712	0.391725971	-0.189609946	0.583958193	0.430686026	1.924812583	-0.873138886	2.104120487	-0.530232197	0.682510118	0.590383459	-1.022117128	1.762261679	2.441321562	2.106077912	2.542750931	0.381530532	-0.286763806	-1.258462215	-0.494529585
9136	43	3	1	5	1	0	0	0	0	0	0	0	1	0	0	-0.11871593	-0.137245312	-0.118461502	-0.542906499	-0.852544498	-0.094929632	-0.023299081	-0.07635545	-0.051946138	-0.098950766	-0.067289711	0.024424196	-0.281383166	-0.250550763	-0.134966612	-0.186734373	-0.096489797	-0.194351584	-0.178677573	0.282005149	0.28255938	0.252212638	-0.218599463	-0.82417087	0.169008278	-0.080218336	0.118261167	0.423705564	0.083338469	0.328508891	0.281101669	-0.061574742	0.065800602	-0.027987944
10139	50	5	1	2	1	0	0	0	0	0	0	1	0	0	0	-0.25500964	-0.197842154	-0.254764205	1.070462311	-0.852544498	-0.238477919	0.024480884	-0.210666051	-0.229731496	-0.104369768	-0.250096213	-0.385293157	-0.338282579	-0.286189484	-0.207795108	-0.199337393	-0.174301366	-0.186151451	-0.18948122	-0.258095925	-0.539676541	-0.20202891	1.127087342	-0.82417087	-0.172736948	-0.01184346	-0.066187671	-0.048211398	-0.23557136	-0.184863385	-0.5524579	-0.669061519	-0.216848378	-0.07862037
10147	55	5	3	2	1	0	0	0	0	0	0	1	0	0	0	-0.270294916	-0.139922408	-0.270262799	0.15439697	-0.130793328	-0.224060405	0.01611939	-0.202025301	-0.232673136	-0.104443828	-0.257519828	-1.165331966	-0.78974678	-0.068257132	-0.110457022	-0.156962022	-0.115942689	-0.164362526	-0.158965656	-0.359364877	0.090704332	-0.386054973	0.178024016	-0.144929441	0.049563344	-0.276970528	0.179744113	-0.308107696	-0.323310967	-0.350801898	-1.270524276	-0.878539718	0.17571965	0.261340205
10155	51	7	1	2	1	0	0	0	0	0	0	1	0	0	0	-0.283032646	-0.149843408	-0.28278906	-0.406180328	1.037131292	-0.267730845	0.024613606	-0.236285116	-0.260067157	-0.104571967	-0.274570942	-0.290742999	-0.369064229	-0.239827609	-0.233004972	-0.233128098	-0.217182307	-0.221060589	-0.227388754	-0.559652358	0.063296468	-0.587551865	-0.402746078	-0.564824143	-0.3187252	-0.002633783	-0.255982852	-0.574843371	-0.414728283	-0.625637561	-0.497222025	-0.328659446	0.060566362	-0.223284445
10215	56	2	3	4	4	0	0	0	0	0	0	1	0	0	0	-0.265199824	-0.198361825	-0.264955062	5.582425932	4.30469568	-0.274626178	0.030956397	-0.25098955	-0.253264615	-0.104529347	-0.268423261	0.008665837	-0.150794347	-0.348005317	-0.286786015	-0.251941302	-0.253043291	-0.227152117	-0.240656391	-0.303104348	-0.648394401	-0.225323348	5.801578347	4.029317887	-0.577522555	0.091458418	-0.552704896	-0.30126832	-0.314379391	-0.376729791	0.565650116	0.116481728	-0.583245205	-0.671743076
10224	51	4	3	4	1	0	0	0	0	0	0	1	0	0	0	0.106741889	-0.136615408	0.107011195	2.451396631	-0.83942175	0.14954125	0.027188416	0.070688887	0.144776027	-0.088582278	0.091622033	-0.2119512	-0.281383166	0.020051201	0.173153949	0.263869248	0.202915587	0.281724715	0.273369763	0.923375174	0.108976241	0.951045789	2.557764892	1.954544067	0.965307833	0.121138695	0.56735399	1.237591339	0.613979206	0.966335053	-0.276278525	-0.53290069	0.646801285	0.876162523
10247	50	6	1	2	1	0	0	0	0	0	0	1	0	0	0	-0.28664167	-0.195873701	-0.286398322	-0.693305286	-0.235775317	-0.284655752	0.005169815	-0.24522905	-0.264663469	-0.104582867	-0.276194857	0.276557952	-0.094827711	-0.352736121	-0.288746783	-0.252854564	-0.254142802	-0.227620696	-0.241225004	-0.615912887	-0.512268677	-0.57241048	-0.700213688	-0.243728195	-0.723510807	-0.251853227	-0.566070753	-0.526967737	-0.402644385	-0.589338511	0.41500682	0.210746917	-0.682695773	-0.704292493
12087	44	3	1	4	1	0	0	1	0	0	0	0	0	0	0	0.049422104	-0.15267798	0.049687628	-0.501888648	-0.786930756	0.651019982	0.519534409	0.055529677	0.38562279	-0.074468838	0.259813295	-1.354432283	-0.934327258	1.013519952	1.710255384	0.956122075	1.792978082	0.654245048	0.932960844	0.765845694	-0.009791169	0.799631939	-0.501901948	-0.76242165	1.837919428	2.543144227	-0.175787705	1.360700112	0.724310448	1.604161214	-1.633909382	-1.009463593	1.526153669	2.344502881
13172	53	2	3	4	1	0	0	1	0	0	0	0	0	0	0	0.113110754	0.20243085	0.11338048	-0.624942201	-0.406371048	0.289537396	-0.619885031	0.789235443	0.255087521	-0.078800686	0.270252752	-0.361655618	-0.546291912	0.508900904	0.217971485	0.115920755	0.126795574	0.077892835	0.091413602	0.687080954	1.333194168	0.531745898	-0.700213688	-0.404276169	1.151111062	-1.034675779	1.708798248	0.635726228	0.209431317	0.753726332	0.071874869	-0.339133356	1.332486775	1.067842422
13197	53	4	4	4	1	0	0	1	0	0	0	0	0	0	0	-0.30264875	-0.173307362	-0.302448921	1.015771843	-0.524475785	-0.301100076	0.033592258	-0.275471674	-0.282644243	-0.10464783	-0.296145821	0.063820096	-0.104155483	-0.367559305	-0.296589851	-0.273567353	-0.259640358	-0.2516588	-0.26178984	-0.896090319	-0.293005764	-0.890379563	1.070426845	0.484912611	-0.929221525	0.206677059	-1.03922212	-0.917496121	-0.498264795	-0.931586696	0.66607898	0.640177225	-0.745506657	-0.838106762
13201	50	2	4	5	1	0	0	1	0	0	0	0	0	0	0	-0.276451486	-0.142756979	-0.276207465	0.550902864	0.079170648	-0.267103997	0.034687216	-0.252657063	-0.256022402	-0.104561766	-0.273179014	-0.393172337	-0.373728116	-0.296912639	-0.233004972	-0.23769441	-0.201704571	-0.226917827	-0.228905055	-0.415625405	0.108976241	-0.439632181	0.58881262	0.052668065	-0.341950604	0.199839572	-0.56072441	-0.397019588	-0.369019625	-0.501183676	-0.316450071	-0.38626595	-0.169740215	-0.237750852
13202	40	2	1	3	1	0	0	1	0	0	0	0	0	0	0	-0.098760154	-0.186062934	-0.098504408	-0.542906499	0.354748368	-0.112899286	-0.078378762	0.025211257	-0.086878111	-0.099719319	-0.07308941	0.032303376	-0.253399847	-0.305743472	-0.218999492	-0.172304829	-0.182759145	-0.14772797	-0.160481957	0.495795157	-0.375229356	0.555040337	-0.544397321	0.312014793	0.145782874	-0.583959764	0.810612602	0.567332465	0.162146499	0.65520034	0.58238826	0.016979583	-0.24301958	-0.064153963
13217	43	2	4	3	1	0	0	1	0	0	0	0	0	0	0	-0.16308569	-0.118820597	-0.162834189	0.263777906	0.800921818	-0.221553012	0.039345762	-0.225976853	-0.194799523	-0.10326305	-0.186995492	1.576622633	1.43492702	-0.295651091	-0.260455713	-0.201894527	-0.235281954	-0.171625501	-0.191566135	0.22574462	0.30083129	0.193976542	0.29134501	-0.243728195	-0.215869841	0.059880388	-0.266675538	0.163809266	-0.08636149	0.064044385	1.000841859	0.755390235	-0.284893503	-0.411347742
19170	54	4	4	5	1	0	0	0	1	0	0	0	0	0	0	-0.208941517	-0.147953694	-0.208693042	-0.406180328	-0.02581134	-0.209224993	-0.002395346	-0.164430461	-0.197741163	-0.103655711	-0.203234648	0.331712212	0.073072199	-0.290920287	-0.183285518	-0.190570075	-0.143007583	-0.183105687	-0.180383412	0.023206717	-0.055470943	0.030915474	-0.402746078	0.349064325	-0.116332396	-0.311855668	0.177070942	0.033861117	-0.141001724	0.043302071	0.247625381	-0.066811697	-0.347704388	-0.125636194
19182	46	3	4	4	1	0	0	0	1	0	0	0	0	0	0	-0.297171526	-0.140079884	-0.297013797	-0.652287435	-0.800053504	-0.284028904	0.026193	-0.253263431	-0.272403659	-0.104631216	-0.288374225	-0.818648051	-0.692737944	-0.272627847	-0.25513363	-0.253219869	-0.235112799	-0.239335172	-0.246342521	-0.750938155	-0.119422625	-0.762260152	-0.657718315	-0.774771494	-0.494574685	0.008529462	-0.456470719	-0.70479152	-0.454657685	-0.765648182	-0.385076461	-0.422924635	-0.154037494	-0.375181723
19203	46	3	4	4	1	0	0	0	1	0	0	0	0	0	0	-0.25500964	-0.189842363	-0.254764205	-0.624942201	0.302257374	-0.271282986	0.003643511	-0.221580682	-0.248300598	-0.104431252	-0.254851966	0.741429565	0.455510881	-0.374213969	-0.286786015	-0.256690265	-0.246023334	-0.233243644	-0.243878531	-0.291852242	-0.670320693	-0.213676129	-0.629388066	0.015618533	-0.683695829	-0.324414319	-0.330831656	-0.335465201	-0.29599085	-0.262647063	0.799984131	0.357381657	-0.755975138	-0.787474336
19204	53	4	4	4	1	0	0	0	1	0	0	0	0	0	0	-0.16966685	-0.205996272	-0.169415783	-0.419852945	2.743088603	-0.270656138	0.02295458	-0.20551192	-0.242785023	-0.104203481	-0.234321033	2.971237471	3.888131253	-0.39417796	-0.29771029	-0.25778618	-0.253804491	-0.230900749	-0.243688993	0.056963035	-1.022968543	0.182329323	-0.416911203	2.559686431	-0.776597444	-0.004029189	-0.301426769	-0.1918383	-0.262891478	-0.153749914	0.900412995	0.902024974	-1.159011648	-0.848956568
20061	42	2	4	5	1	0	0	0	1	0	0	0	0	0	0	-0.304686787	-0.202204245	-0.30444463	-0.597596967	-0.852544498	-0.298300153	0.059320442	-0.27839437	-0.280125464	-0.104646489	-0.294371113	-1.086540167	-0.911007826	-0.364720823	-0.296169687	-0.272526234	-0.259894092	-0.250463924	-0.26088006	-0.99623406	-0.727877207	-0.938133162	-0.530232197	-0.638923208	-0.998897736	1.338909178	-1.285153904	-0.820376979	-0.482503189	-0.770833761	-0.145721002	-0.517189825	-0.981047475	-0.946604818
20063	57	1	4	5	1	0	0	0	1	0	0	0	0	0	0	-0.284943306	-0.193196606	-0.284912155	1.603694375	1.995091936	-0.277969369	0.030433471	-0.252808655	-0.263008797	-0.104590552	-0.278398743	-0.24346792	-0.31403037	-0.33854371	-0.260595768	-0.247192338	-0.22394853	-0.229963591	-0.236297024	-0.596784307	-0.466588903	-0.557269095	1.651196939	-0.725372117	-0.531071748	0.050949792	-0.461817062	-0.479092103	-0.388984326	-0.55822504	-0.637822435	-0.637639789	-0.415749513	-0.422197547
20064	41	2	4	5	1	0	0	0	1	0	0	0	0	0	0	-0.217433337	-0.205353769	-0.217185423	3.1487001	0.97151755	-0.249134342	0.043924675	-0.278553541	-0.235430923	-0.104297104	-0.241048683	1.174784459	1.26702711	-0.339805258	-0.240707986	-0.224178127	-0.199590126	-0.207003218	-0.21222574	-0.066810128	-0.97728877	0.054209912	3.280186229	0.892457469	-0.375129752	0.268633069	-0.937641601	-0.1918383	-0.278653084	-0.174492228	-0.585934188	-0.370555085	-0.51520008	-0.263067065
20065	46	3	4	5	1	0	0	0	1	0	0	0	0	0	0	-0.221254656	-0.16259898	-0.221006994	-0.378835094	-0.786930756	-0.162211362	-0.011553173	-0.079387292	-0.167405502	-0.103616585	-0.194999076	-0.86592313	-0.708595157	-0.231942936	-0.13986853	-0.086823477	-0.10748491	-0.06525806	-0.077274922	-0.033053811	0.017616695	-0.038967841	-0.37441583	-0.76242165	0.251956148	-0.092776986	0.406963696	0.471581198	0.030799782	0.292209842	-0.674646351	-0.930909268	0.071034843	0.337288845
20069	55	3	4	2	1	0	0	0	1	0	0	0	0	0	0	-0.282820351	-0.198535049	-0.282576751	0.537230247	1.378322755	-0.263551856	0.017579334	-0.215516998	-0.256206255	-0.104569452	-0.271787086	-1.062902627	-0.812133435	-0.340436031	-0.237206616	-0.215776114	-0.195530392	-0.197397348	-0.203507008	-0.516894357	-0.576220359	-0.460597176	0.574647496	1.275302638	-0.395037241	-0.20301403	0.07281725	-0.397019588	-0.363765756	-0.324874006	-1.061297477	-0.998989683	-0.489028878	-0.295616482
20073	44	3	4	5	1	0	0	0	1	0	0	0	0	0	0	-0.090692925	-0.172677457	-0.090436647	-0.679632669	0.394116614	-0.207135498	-0.087669311	-0.059680319	-0.170898699	-0.10111669	-0.107887602	2.057252605	1.686776884	-0.342328353	-0.264797412	-0.234589318	-0.228008264	-0.212391877	-0.22283985	-0.0105496	-0.402637221	0.042562693	-0.686048563	0.349064325	-0.438170133	-0.786293579	0.401617353	-0.46541335	-0.352732632	-0.044852764	0.950627427	0.671598955	-0.677461532	-0.50537939
20077	46	2	5	5	1	0	0	0	1	0	0	0	0	0	0	-0.237389114	-0.203810502	-0.237142516	0.386831459	0.958394801	-0.225940951	0.013398587	-0.188533604	-0.20344059	-0.103912828	-0.217501907	-0.20407202	-0.405442543	-0.391181785	-0.260455713	-0.219794468	-0.209654883	-0.194585874	-0.204454696	-0.08931434	-0.842076641	0.019268254	0.517986998	0.880107625	-0.40167307	-0.256039444	0.008661133	0.300596791	-0.016485036	0.26109637	-0.180871105	-0.569559375	-1.132840446	-0.440280557
20099	45	7	1	1	1	0	0	0	1	0	0	0	0	0	0	-0.298615136	-0.204330173	-0.298372578	0.113379119	3.149893808	-0.306532762	0.030340566	-0.271939578	-0.285567498	-0.104648375	-0.296632996	3.010633371	3.50569257	-0.39562874	-0.310133151	-0.280051515	-0.268478738	-0.255451948	-0.266839124	-0.844330633	-0.904201132	-0.758765987	0.135528644	2.905482068	-1.254377177	0.052484739	-0.980412346	-1.020770703	-0.507301449	-0.962700167	2.507274815	3.908037132	-1.19041709	-1.22146656
20115	42	2	5	3	1	0	0	0	1	0	0	0	0	0	0	-0.098760154	-0.123702359	-0.098716718	-0.296799392	-0.668826019	0.011634599	0.030769258	-0.044521109	-0.009660065	-0.098349896	-0.056850253	-0.566514295	-0.589199666	0.12412888	0.173153949	0.068431115	0.175850694	0.031034932	0.064878329	0.529551474	0.108976241	0.543393117	-0.289425084	-0.651273052	0.865770388	0.22411963	0.423002725	0.820389387	0.314508691	0.629272447	-0.251171309	-0.52242678	0.777657295	0.807447087
23022	47	5	1	1	1	0	0	0	0	0	0	0	0	1	0	-0.127844637	-0.169527933	-0.127590811	-0.173745839	0.525344099	-0.140898516	-0.013676727	-0.102126107	-0.14957181	-0.102304454	-0.150805372	0.717792026	0.558116382	0.004281856	-0.034127155	-0.099609149	-0.043205788	-0.115864596	-0.103241582	0.439534629	-0.110286671	0.461862583	-0.161938966	0.36141417	0.361447337	-0.550470029	0.799919916	0.15696989	-0.068498336	0.255910792	-0.316450071	-0.035389967	0.510711035	0.500035929
24070	52	4	3	2	3	0	0	0	0	0	0	1	0	0	0	-0.221254656	-0.20455064	-0.221006994	-0.392507711	0.407239362	-0.201702812	-0.045861842	-0.108189791	-0.199947393	-0.103726977	-0.199986817	-0.19619284	-0.362534788	-0.378061689	-0.251842343	-0.16353751	-0.202804082	-0.125470466	-0.147024783	0.011954612	-0.877706864	0.124093227	-0.388580954	0.36141417	-0.166101118	-1.009558478	0.815958945	-0.061890151	-0.160966425	0.401106991	-0.241128423	-0.569559375	-0.808317542	-0.230517648
24071	49	3	1	2	1	0	0	0	0	0	0	1	0	0	0	-0.204483312	-0.203920735	-0.204234543	-0.050692286	1.089622286	-0.186867399	0.002050845	-0.123349001	-0.16575083	-0.103423748	-0.190127329	-0.558635115	-0.550023021	-0.393263338	-0.280973741	-0.135226379	-0.23392871	-0.079315431	-0.116698756	0.135727775	-0.873138886	0.252212638	-0.034452848	0.694859962	-0.225823585	-0.392789194	0.610124735	0.53997496	0.12011555	0.65520034	-0.37335976	-0.894250583	-1.164245888	-0.610260844
24084	48	4	1	4	1	0	0	0	0	0	0	1	0	0	0	0.966538657	-0.172834933	0.966864698	-0.460870797	-0.852544498	0.736689265	-0.594004216	1.72304278	0.830545817	0.032290253	0.973176232	0.268678773	-0.066844392	0.303899416	0.120633399	0.483052201	0.064208008	0.579272403	0.481861196	1.9585689	-0.064606897	2.034237172	-0.572727569	-0.82417087	1.406590503	-0.835132775	2.537481433	1.5658814	1.186650893	1.982708448	0.783245987	0.111244773	1.081243237	0.764047865
24104	57	4	3	2	1	0	0	0	0	0	0	1	0	0	0	-0.281971169	-0.205852968	-0.281727513	0.045016034	-0.826299001	-0.268775592	0.055670583	-0.270105314	-0.25363232	-0.104560369	-0.271439104	-0.834406411	-0.681544616	-0.380742478	-0.259825466	-0.223447518	-0.211769328	-0.199740243	-0.2090036	-0.58328178	-1.015659779	-0.474573839	0.093033271	-0.799471182	-0.527753833	0.694231783	-1.020509919	-0.08240828	-0.271297668	-0.179677806	-0.920697068	-0.998989683	-0.881596907	-0.429430751
26121	41	6	1	1	1	0	0	1	0	0	0	0	0	0	0	-0.275814599	-0.1684256	-0.275782846	-0.091710137	0.171029888	-0.260208664	0.018840194	-0.229008695	-0.25730937	-0.104554081	-0.271555098	-0.361655618	-0.342946466	-0.168550168	-0.22040004	-0.231666878	-0.220819152	-0.223403484	-0.230231819	-0.393121194	-0.155966444	-0.389549139	-0.07694822	0.237915728	-0.268956478	-0.18068754	-0.116977931	-0.602200876	-0.40684748	-0.573781776	0.01496518	0.236931692	0.03439516	-0.172652019
26175	46	6	1	1	1	0	0	1	0	0	0	0	0	0	0	8.352299042	0.378804193	8.353112445	0.0176708	-0.813176253	6.64786982	7.795361279	-2.233511038	7.616541243	7.357305346	8.733173067	0.252920413	-0.085499938	3.255920848	2.949740367	2.110485627	2.689502679	1.722605249	1.986790273	4.524049002	1.744312129	4.456858761	0.036372774	-0.787121338	3.496876834	2.487328002	0.866749205	4.041735607	5.857340153	4.585868879	1.436033602	0.870603245	2.944632813	2.489166955
26226	52	4	5	5	1	0	0	1	0	0	0	0	0	0	0	-0.250126844	-0.183858267	-0.249881087	-0.392507711	-0.11767058	-0.221553012	-0.039225736	-0.156092895	-0.223296659	-0.104160162	-0.229333292	-0.393172337	-0.46140918	-0.293758769	-0.242808808	-0.175044615	-0.214222084	-0.143276469	-0.163893635	-0.4043733	-0.366093402	-0.365089978	-0.331920457	-0.132579597	-0.22250567	-1.12677255	0.521910073	-0.376501459	-0.329090223	-0.044852764	-0.91400181	-1.145624422	-0.593713686	-0.396881334
28065	44	7	1	1	1	0	0	0	1	0	0	0	0	0	0	-0.125721682	0.04495465	-0.125892335	0.003998183	0.026679654	-0.082392664	0.04173476	-0.124864922	-0.085039586	-0.100445952	-0.102087903	0.000786657	-0.234744302	0.370130666	-0.024323319	-0.094129575	-0.128629358	-0.113521701	-0.120679047	0.327013572	0.967755981	0.21727098	-0.218599463	0.003268689	0.587065544	0.268633069	0.161031912	0.232203029	0.025545913	0.245539635	0.448483108	0.069349133	0.939918746	0.612150587
28067	50	3	4	3	1	0	0	0	1	0	0	0	0	0	0	-0.1013077	-0.179448934	-0.101052122	-0.392507711	0.499098602	-0.082392664	-0.103595966	0.070688887	-0.079524011	-0.099677398	-0.06960959	-0.117401042	-0.300971488	-0.254650793	-0.233004972	-0.088650002	-0.212868839	-0.035737581	-0.077274922	0.54080358	-0.201646218	0.589981994	-0.388580954	0.447863079	0.248638233	-0.703964647	0.96031021	0.389508683	0.167400368	0.696684968	0.348054245	-0.129655156	-0.23778534	-0.187118426
28068	40	7	1	1	1	0	0	0	1	0	0	0	0	0	0	-0.278999032	0.104795606	-0.279179799	-0.501888648	-0.852544498	-0.214866629	0.088320226	-0.231130985	-0.242417318	-0.104503915	-0.263667508	-1.157452786	-0.793477889	0.325976499	-0.06633976	-0.17906297	-0.166689365	-0.207471797	-0.205212847	-0.494390145	1.29665035	-0.679564896	-0.501901948	-0.82417087	0.268545722	0.231236198	0.027373334	-0.458573974	-0.391085874	-0.568596197	-1.471047241	-0.637639789	0.966089948	0.50365253
28069	40	4	1	1	1	0	0	0	1	0	0	0	0	0	0	-0.265199824	0.30479038	-0.26559199	-0.775340988	-0.65570327	-0.233463132	-0.090323754	-0.173829171	-0.238740268	-0.104396318	-0.248472298	-0.20407202	-0.397980325	-0.055641656	-0.169980312	-0.212123065	-0.190540302	-0.215203351	-0.216774644	-0.348112771	1.744312129	-0.579398811	-0.785204433	-0.638923208	0.042927515	-0.547679218	0.107568481	-0.540646489	-0.404745932	-0.578967354	0.66607898	0.509253351	0.495008314	0.149225548
28072	47	5	1	3	1	0	0	0	1	0	0	0	0	0	0	3.405813932	-0.126379455	3.406300933	-0.570251733	-0.852544498	4.140476159	-2.756047626	4.482019006	4.343966911	2.159087844	4.406597851	-0.062246782	-0.319627034	0.641363404	1.030989602	2.603647271	1.074066848	2.999483119	2.669125874	3.410090536	0.355647018	3.47849235	-0.572727569	-0.82417087	3.131906205	-0.751408438	2.778066874	4.876139512	6.277649648	4.482157308	0.058484354	-0.360081176	1.327252535	2.308336862
28080	40	7	1	1	1	0	0	0	1	0	0	0	0	0	0	-0.266049006	0.007160363	-0.266016609	-0.693305286	-0.852544498	-0.21423978	-0.003125318	-0.188078828	-0.222193544	-0.104327846	-0.246152418	-0.86592313	-0.729116257	-0.036718442	-0.09435072	-0.182898671	-0.104101798	-0.203020296	-0.187585844	-0.303104348	0.903804298	-0.424490796	-0.728543936	-0.76242165	0.188915766	0.277005503	-0.0822267	-0.287589568	-0.303871653	-0.350801898	-0.560826972	-0.475294185	0.746251852	0.373454863
28106	57	4	1	4	1	0	0	0	1	0	0	0	0	0	0	-0.254372754	-0.200834202	-0.254127277	-0.091710137	0.315380122	-0.234298929	0.028781081	-0.220367946	-0.220355019	-0.104231428	-0.239076786	-0.314380539	-0.397980325	-0.330028264	-0.211996752	-0.19842413	-0.167535143	-0.183808556	-0.186069542	-0.303104348	-0.71508687	-0.225323348	-0.4735717	0.27496526	-0.322043115	-0.096963203	-0.221231622	0.095415503	-0.190913477	-0.107079707	-0.683015423	-0.794748439	-0.499497359	-0.273916871
28108	47	6	1	2	1	0	0	0	1	0	0	0	0	0	0	-0.238238296	-0.183228363	-0.237991754	-0.761668371	0.197275385	-0.260208664	-0.01699478	-0.192778183	-0.239291826	-0.104301296	-0.240700701	1.308730517	0.940555064	-0.330028264	-0.267388426	-0.239338282	-0.234520754	-0.217546246	-0.22852598	-0.179331185	-0.229054082	-0.155440033	-0.771039309	0.163816663	-0.507846344	-0.313251074	-0.202519421	-0.397019588	-0.348529537	-0.38191537	0.917151139	1.085318399	-0.457623436	-0.516229196
28181	40	7	1	3	1	0	0	0	1	0	0	0	0	0	0	-0.283881828	-0.206125402	-0.283638298	-0.242108924	-0.852544498	-0.260626563	0.043261065	-0.250534774	-0.242785023	-0.104499723	-0.264247478	-0.89743985	-0.818662876	-0.314258918	-0.257584589	-0.2369638	-0.226824175	-0.217780536	-0.227009679	-0.555151516	-1.033018093	-0.443126347	-0.657718315	-0.82417087	-0.448123878	0.299331993	-0.622207356	-0.314947073	-0.326988676	-0.397472105	-0.539067385	-0.580033285	-0.269190782	-0.404114538
29206	43	3	4	4	1	0	0	0	0	0	0	0	0	0	1	0.104618934	-0.100238405	0.1048881	3.504188143	-0.852544498	-0.07194519	0.016982084	0.003988363	-0.050107613	-0.096225894	-0.013932483	1.10387184	0.912571746	-0.102003531	-0.114658666	-0.123171317	-0.1117138	-0.119378939	-0.121626736	1.024644126	0.127248151	1.044223542	3.648479459	1.472900145	0.424487718	0.038809764	0.599432049	0.444223693	0.183161974	0.515189719	1.084532579	1.017237984	0.379855025	0.29027302
29207	40	3	1	3	1	0	0	0	0	0	0	0	0	0	1	-0.284943306	0.145739418	-0.285124465	-0.515561265	-0.02581134	-0.267312946	0.018840194	-0.231585761	-0.265398879	-0.104599775	-0.279326695	-0.101642682	-0.197433211	-0.116511329	-0.212697026	-0.236415842	-0.225893819	-0.232072197	-0.238381939	-0.505642251	0.675405431	-0.612011025	-0.516067072	-0.046130688	-0.232459415	-0.102544826	-0.119651102	-0.725309648	-0.456233845	-0.739720289	0.214149093	0.572096811	0.30134142	-0.064153963
29217	52	2	4	4	1	0	0	0	0	0	0	0	0	0	1	-0.222740725	-0.169370457	-0.22249316	-0.419852945	0.0660479	-0.206926549	-0.02137461	-0.1521515	-0.210243132	-0.103965928	-0.218313865	0.000786657	-0.104155483	-0.234150644	-0.130064694	-0.160249766	-0.093952463	-0.162019631	-0.1521423	0.034458823	-0.302141719	0.07750435	-0.416911203	0.040318221	-0.003523293	-0.373253516	0.235880716	-0.000335764	-0.144679432	0.027745336	-0.107223271	-0.166313841	-0.080758128	0.105826325
29222	40	2	4	5	1	0	0	0	0	0	0	0	0	0	1	-0.242484206	0.397701337	-0.243087182	-0.419852945	-0.038934089	-0.168897745	0.02361819	-0.167007526	-0.21226551	-0.10421466	-0.237800852	-0.86592313	-0.60505688	0.45528513	0.065311753	-0.119518267	-0.043205788	-0.175139844	-0.151384149	-0.235591714	1.543321126	-0.446620513	-0.416911203	-0.058480532	0.451031037	0.135511373	0.185090456	-0.444895222	-0.381103523	-0.542668305	-1.091426136	-0.56432242	1.133585641	0.749581457
29237	40	4	1	4	1	0	0	0	0	0	0	0	0	0	1	2.047122743	-0.192094273	2.047520088	-0.365162477	-0.852544498	2.949464171	2.712103907	0.440573612	3.075384726	0.922415131	2.933474386	-0.456205776	-0.592930775	0.944134833	1.780282784	2.731503994	1.894471432	2.929196264	2.782848474	2.723712088	-0.384365311	2.861189734	-0.360250706	-0.82417087	2.966010464	1.831487362	1.361285945	3.987020597	4.118309619	3.512454119	-0.035249252	-0.60621806	1.651775439	2.380668899
29264	40	3	1	4	1	0	0	0	0	0	0	0	0	0	1	-0.223377611	0.671709924	-0.224403946	-0.433525562	0.039802403	-0.142152212	0.009549645	-0.134870001	-0.187077718	-0.103717196	-0.207410431	-0.440447417	-0.483795834	0.442669654	0.118532577	-0.097782625	0.024456446	-0.166236842	-0.129018705	-0.066810128	1.826535721	-0.306853882	-0.516067072	0.015618533	0.650105925	-0.108126448	0.548641789	-0.253392686	-0.313328617	-0.355987477	-0.49889584	-0.250105121	1.248738929	0.937644755
29292	40	7	1	3	1	0	0	0	0	0	0	0	0	0	1	-0.247367002	-0.200660978	-0.247121063	0.003998183	0.407239362	-0.196061176	0.028535545	-0.192323407	-0.181745996	-0.103897456	-0.217501907	-0.991990008	-0.801872885	-0.328766716	-0.219699766	-0.122258054	-0.1768387	-0.083298353	-0.107221873	-0.145574868	-0.702296534	-0.06226228	0.022207649	0.36141417	-0.000205378	-0.156965645	0.091529451	0.581011218	0.057069125	0.302580999	-0.694732124	-0.983278818	-0.520434321	-0.154569009
29293	60	2	4	5	1	0	0	0	0	0	0	0	0	0	1	-0.264350642	-0.197401221	-0.264105824	1.084134928	0.630326087	-0.280476763	0.031681059	-0.257962786	-0.26172183	-0.104548352	-0.271091123	1.308730517	1.26702711	-0.342012966	-0.272850563	-0.259430052	-0.237819288	-0.241514064	-0.248616973	-0.32560856	-0.656616761	-0.260265006	1.141252466	0.57136152	-0.597430044	0.057926821	-0.52597318	-0.46541335	-0.35483418	-0.470070205	0.49869754	0.519727261	-0.562308244	-0.527079002
29294	41	3	5	4	1	0	0	0	0	0	0	0	0	0	1	-0.262652278	-0.18874003	-0.262407347	-0.433525562	0.485975853	-0.238268969	0.006032509	-0.194900473	-0.222009692	-0.104336231	-0.24592043	-0.86592313	-0.712326267	-0.353682281	-0.279993358	-0.182716019	-0.243401422	-0.140699285	-0.168442539	-0.314356454	-0.384365311	-0.283559444	-0.431076327	0.435513235	-0.275592307	-0.226735926	-0.028763269	0.232203029	-0.129443213	0.038116493	-0.472114809	-0.967567953	-0.567542484	-0.50537939
29304	53	3	1	5	1	0	0	0	0	0	0	0	0	0	1	-0.197902151	-0.080868833	-0.197865257	-0.542906499	0.210398134	-0.179345218	-0.017592029	-0.120317159	-0.187629276	-0.103570472	-0.196970973	-0.054367603	-0.216088756	0.016897332	-0.08384661	-0.168286474	-0.105793354	-0.187791478	-0.175644971	0.169484092	0.474414429	0.112446008	-0.544397321	0.176166507	0.271863637	-0.130452938	0.324095378	0.027021741	-0.135747855	0.007003021	0.281101669	0.090296953	0.552584958	0.420470688
29316	52	1	4	5	1	0	0	0	0	0	0	0	0	0	1	0.970784567	-0.206996371	0.971110888	-0.255781541	-0.852544498	1.388611617	0.110750265	0.886254387	1.350848365	0.148271987	1.263161166	-0.259226279	-0.448350298	2.467453585	1.458156743	1.122335814	1.099440185	0.954135631	1.016357417	1.778535208	-1.387493135	2.022589953	-0.331920457	-0.82417087	2.567860687	0.18449011	1.869188542	2.119870877	1.759322579	1.956780555	-0.202630692	-0.39673986	2.808542563	2.416834918
29329	52	4	3	3	3	0	0	0	0	0	0	0	0	0	1	-0.218494815	0.118968464	-0.218671589	-0.843704073	-0.537598533	-0.076124179	-0.027347105	-0.056648477	-0.167221649	-0.103574664	-0.198246907	-0.936835749	-0.740309585	1.127059238	0.284497515	-0.022895116	0.041372004	-0.124533308	-0.091300709	0.06821514	1.27837844	-0.097203937	-0.856030055	-0.52777461	0.958672003	-0.108126448	0.783880887	-0.314947073	-0.318057099	-0.371544213	-0.739925113	-0.108707337	1.787865689	1.201656691
29341	50	3	4	5	1	0	0	0	0	0	0	0	0	0	1	-0.262227687	0.736275166	-0.263256586	-0.447198179	0.394116614	-0.185195804	-0.019649222	-0.13047383	-0.232305431	-0.104411689	-0.248472298	-1.228365405	-0.84104953	0.329130368	0.004387915	-0.121892749	-0.083803128	-0.15780242	-0.146266632	-0.280600137	1.442825624	-0.478068004	-0.445241451	0.225565884	0.424487718	-0.45139623	0.714378426	-0.499610232	-0.402118998	-0.428585577	-1.171769227	-0.747615844	1.007963871	0.764047865
29342	46	2	4	5	1	0	0	0	0	0	0	0	0	0	1	-0.278786736	0.125267512	-0.278967489	-0.228436307	0.51222135	-0.258328119	0.021826442	-0.229008695	-0.260434862	-0.104578255	-0.275614888	-0.290742999	-0.234744302	-0.112726686	-0.184686066	-0.227465872	-0.192993058	-0.229963591	-0.229284131	-0.438129617	1.013435755	-0.584057699	-0.218599463	-0.552474299	-0.122968226	-0.003052405	-0.138363303	-0.568003994	-0.421558312	-0.651565454	-0.652886764	-0.48053114	0.30657566	0.022644482
29349	50	2	4	5	1	0	0	0	0	0	0	0	0	0	1	-0.109162633	0.435495625	-0.109756812	-0.132727988	0.630326087	-0.005081359	-0.068424603	0.070688887	-0.092393686	-0.101074768	-0.107887602	-0.385293157	-0.343879243	0.795902988	0.307606558	0.101308558	0.158089358	0.026349141	0.057296822	0.450786734	1.424553715	0.287154296	-0.119443593	0.57136152	1.015076555	-0.212781869	1.013773641	0.327954296	-0.005977299	0.229982899	-0.590955632	-0.57479633	1.463342785	1.198040089
29350	41	3	4	5	1	0	0	0	0	0	0	0	0	0	1	0.055790969	-0.148898551	0.056056913	3.039319164	-0.852544498	-0.13107789	0.037819458	-0.1751935	-0.097909261	-0.098405791	-0.056850253	1.883910648	1.994593385	-0.118719037	-0.160176476	-0.186734373	-0.161614697	-0.185917162	-0.186638155	0.743341483	-0.201646218	0.799631939	-0.331920457	0.95420669	0.20550534	0.138860346	-0.108958416	0.204845523	0.025545913	0.240354056	1.285390306	1.326218328	0.285638698	0.185391566
29358	56	6	1	2	1	0	0	0	0	0	0	0	0	0	1	-0.26350146	0.073300366	-0.263681205	-0.337817243	0.236643631	-0.225732001	0.013332226	-0.199903012	-0.235614776	-0.104428457	-0.255779918	-0.613789374	-0.487526943	-0.055641656	-0.118160036	-0.17687114	-0.12778358	-0.187322899	-0.180193875	-0.303104348	0.912940253	-0.436138015	-0.331920457	-0.404276169	0.109285811	-0.042542384	0.056778221	-0.335465201	-0.340648734	-0.433771155	-0.617736662	-0.485768095	0.557819198	0.286656418
29362	56	1	4	1	1	0	0	0	0	0	0	0	0	0	1	-0.121051181	-0.072207642	-0.121009216	-0.35148986	0.013556906	-0.113944034	-0.016596613	-0.096062423	-0.085039586	-0.100501847	-0.102087903	0.016545016	-0.216088756	-0.148365406	-0.156675106	-0.164816078	-0.149773806	-0.158973867	-0.162187796	0.3832741	0.620589703	0.322095953	-0.346085581	-0.009081155	0.3083607	-0.486281371	0.505871044	0.437384316	0.099100075	0.401106991	0.716293412	0.210746917	0.327512621	0.170925159
29366	43	2	4	5	1	0	0	0	0	0	0	0	0	0	1	1.425096933	0.28904276	1.425453233	2.383033546	0.184152637	1.198467598	0.476399718	-0.399398216	0.870993365	0.071416621	1.112369001	0.954167422	0.735344064	4.643623231	2.242463625	1.082152273	1.463124692	0.637844782	0.84387814	2.127350485	1.643816627	1.999295514	2.48693927	0.151466819	2.601039835	0.627252313	0.73843697	1.169197577	0.613979206	1.308583237	-0.058682654	0.247405602	3.201110592	2.923159179
29373	42	6	1	2	1	0	0	0	0	0	0	0	0	0	1	-0.295918983	-0.055200212	-0.295888557	-0.747995754	-0.235775317	-0.282566257	0.021560997	-0.252808655	-0.269075929	-0.104621574	-0.285474375	-0.739856252	-0.700200162	-0.28145868	-0.258494946	-0.252489259	-0.236719777	-0.237437427	-0.245205295	-0.714931417	0.392190836	-0.790213478	-0.756874185	-0.651273052	-0.471349281	0.020669491	-0.49122195	-0.636397757	-0.436794531	-0.713792397	-0.341557287	-0.454346365	-0.216848378	-0.396881334
29448	60	3	4	1	1	0	0	0	0	0	0	0	0	0	1	-0.257557186	0.433920863	-0.258161157	-0.693305286	-0.419493796	-0.084482158	-0.238308923	-0.009654926	-0.177517389	-0.103951954	-0.207874407	-2.027314244	-1.081706067	0.483669952	0.231976965	0.048339344	0.151323134	-0.015822972	0.021284665	-0.24684382	1.552457081	-0.452444122	-0.629388066	-0.416626013	0.932128684	-2.089602426	1.307822513	0.013342988	-0.236096747	0.032930914	-1.702535772	-1.218941792	1.175459564	1.100391839
30052	52	3	1	4	1	0	0	0	0	0	0	0	0	0	1	4.573439172	-0.195180806	4.574003221	0.89271829	-0.183284323	2.991254065	1.285341068	-0.611475564	3.479860206	1.865640081	4.221007493	0.560208428	0.268955427	-0.309843502	0.048505177	1.167998929	0.142019577	1.481287045	1.230534981	3.286317373	-0.512268677	3.466845131	0.702133614	-0.194328818	1.837919428	1.403097837	-1.047241635	3.43303112	4.1550867	4.119166809	0.7497697	0.095533908	-0.358172869	0.756814661
30059	46	5	1	2	1	0	0	0	0	0	0	0	0	0	1	-0.261590801	-0.002288209	-0.261770419	-0.35148986	-0.432616545	-0.202120711	-0.01261495	-0.155183342	-0.227709119	-0.104361383	-0.246268412	-1.055023447	-0.756166798	0.098897927	-0.08384661	-0.131025372	-0.126937802	-0.139996416	-0.141907266	-0.280600137	0.885532389	-0.404690524	-0.346085581	-0.428975857	0.222094915	-0.335577564	0.406963696	-0.397019588	-0.345377216	-0.366358634	-0.549110272	-0.57479633	0.625864323	0.326439039
30112	56	2	5	5	1	0	0	0	0	0	0	0	0	0	1	13.7870638	-0.096773929	13.78823582	-0.365162477	-0.760685259	15.08942848	-3.499291524	17.60989489	13.53659144	16.1048434	12.57257359	-0.353776438	-0.342946466	8.207495259	18.45380677	16.79574348	20.11252788	15.3465407	16.92235844	6.223116964	0.520094202	6.378649925	-0.360250706	-0.737721961	6.184387832	-0.366276487	5.584897017	7.379351224	12.00436651	6.556388727	-0.58258656	-0.768563664	4.441625563	6.069602804
31045	42	2	1	4	1	0	0	0	0	0	0	0	1	0	0	0.393340811	0.918947557	0.393629029	-0.679632669	-0.511353036	0.903848843	-0.659038057	0.8150061	1.054845855	0.028796827	0.835143404	-0.779252151	-0.771091235	0.098897927	0.208167649	0.69675558	0.224905813	0.822933501	0.716887903	1.508484671	1.689496401	1.347051241	-0.686048563	-0.737721961	1.771561132	-0.895135217	1.548407954	2.714896612	2.305724922	2.356070103	0.297839813	-0.50147896	0.767188814	0.966577569
31048	40	2	1	4	1	0	0	0	0	0	0	0	1	0	0	-0.247154707	-0.172362505	-0.247121063	-0.802686222	-0.616335025	-0.206090751	-0.313296923	-0.064228082	-0.222928954	-0.104253786	-0.214834045	-0.582272654	-0.620914094	-0.348320704	-0.207795108	-0.16645995	-0.158231585	-0.143745048	-0.151763225	-0.156826974	-0.155966444	-0.143792814	-0.813534682	-0.601873675	-0.14619363	-3.90362973	1.067237073	-0.540646489	-0.401068224	0.29739542	-0.242802237	-0.721431069	-0.619884888	-0.527079002
31050	42	3	1	5	1	0	0	0	0	0	0	0	1	0	0	0.403955586	-0.118820597	0.404244504	-0.611269584	0.499098602	0.314611333	-0.388948534	0.698280182	0.37826869	-0.05839908	0.404805762	0.237162053	-0.029533301	-0.084026478	0.047804903	0.132359476	0.079432011	0.152865481	0.142588772	1.508484671	0.099840287	1.545053967	-0.615222942	0.447863079	0.925492855	-0.46116407	1.174163935	1.552202647	1.086827388	1.490078486	0.599126404	0.126955638	0.358918064	0.547051753
33066	43	2	4	3	1	0	0	0	1	0	0	0	0	0	0	-0.276876077	-0.17047279	-0.276632084	-0.365162477	0.892781058	-0.276297773	0.032895467	-0.256143681	-0.26392806	-0.104574902	-0.275498894	0.772946285	0.632738564	-0.319305109	-0.242108534	-0.241530111	-0.207202127	-0.228557854	-0.231369045	-0.64179273	-0.092014761	-0.652776292	-0.360250706	-0.540124455	-0.4978926	0.229980333	-0.718441533	-0.533807113	-0.414202896	-0.620451983	-1.001040159	-0.789511484	-0.384344071	-0.263067065
33067	48	7	1	5	1	0	0	0	1	0	0	0	0	0	0	-0.293753569	-0.206530116	-0.29351069	0.045016034	-0.852544498	-0.290527232	0.027407407	-0.256901642	-0.269259782	-0.104611233	-0.28269052	-0.20407202	-0.439022525	-0.394745657	-0.301491769	-0.263813711	-0.258287114	-0.237390569	-0.249943736	-0.684550732	-1.11432809	-0.56658687	0.064703022	-0.82417087	-0.896042377	0.025832491	-0.750519591	-0.30126832	-0.342750282	-0.438956734	-0.23610698	-0.653350654	-1.174714369	-0.939371614
33070	40	1	4	5	1	0	0	0	1	0	0	0	0	0	0	-0.30264875	-0.206824596	-0.302406459	-0.679632669	0.276011877	-0.30732677	0.029179247	-0.27131805	-0.285493957	-0.104650276	-0.298164116	1.497830834	1.425599247	-0.401132241	-0.312911838	-0.281609541	-0.270350444	-0.256513279	-0.268116608	-0.888213845	-1.223045951	-0.764589596	-0.686048563	0.237915728	-1.440180406	-0.063473468	-0.980412346	-0.966739631	-0.50404405	-0.864174174	1.971654209	1.729463861	-1.504471513	-1.507178107
33074	48	5	1	3	1	0	0	0	1	0	0	0	0	0	0	-0.11213477	-0.175512029	-0.111879907	0.168069587	-0.681948767	-0.034334285	0.163839115	-0.258569155	-0.048269088	-0.098936792	-0.054530374	-0.527118395	-0.58453578	-0.314574305	-0.128664146	-0.011935968	-0.071116459	0.026349141	0.006121652	0.484543052	-0.174238354	0.520098679	-0.133608717	-0.663622896	0.378036911	1.175646721	-1.065953836	0.48525995	0.172654236	0.888551374	-0.395119347	-0.768563664	-0.321533186	0.145608946
33082	43	3	1	4	1	0	0	0	1	0	0	0	0	0	0	-0.264138347	-0.166535885	-0.263893514	-0.747995754	-0.852544498	-0.246626948	-0.02761255	-0.16079225	-0.241130351	-0.10447457	-0.250676183	-0.424689057	-0.480997502	-0.268843204	-0.236506342	-0.221803645	-0.213630039	-0.205363192	-0.214121117	-0.494390145	0.00848074	-0.514174384	-0.700213688	-0.021431	-0.31208937	-0.491862993	0.206475829	-0.479092103	-0.391085874	-0.34561632	-0.195935434	-0.59574415	-0.127866292	-0.335399103
34196	52	4	3	4	1	0	1	0	0	0	0	0	0	0	0	0.00059414	-0.190944696	0.000856441	-0.119055371	3.596067259	-0.2062997	0.015389419	-0.10667387	-0.15692591	-0.101815375	-0.132246336	2.041494246	2.321065431	-0.348951478	-0.288396646	-0.244269898	-0.254734846	-0.216609088	-0.232316733	0.822106223	-0.439181039	0.916104131	-0.105278469	3.362426302	-0.418262644	0.040065629	-0.173114533	0.245881781	0.046561388	0.302580999	2.005130496	2.01225943	-0.604182167	-0.715142299
34208	57	6	1	1	1	0	1	0	0	0	0	0	0	0	0	-0.205757085	-0.137245312	-0.2055084	-0.296799392	0.866535561	-0.204837054	-0.01327856	-0.115769396	-0.20196977	-0.103827588	-0.205902509	0.118974355	-0.076172165	-0.229419841	-0.18888771	-0.17906297	-0.166689365	-0.166471132	-0.172043755	0.113223563	0.255151516	0.07750435	-0.289425084	0.793658715	0.023020026	-0.237899171	0.423002725	-0.000335764	-0.165694907	0.053673228	0.364792388	0.032690448	0.065800602	0.040727492
34209	59	6	3	1	3	0	1	0	0	0	0	0	0	0	0	-0.236752227	-0.20683247	-0.236505588	-0.611269584	-0.852544498	-0.221761961	0.007027925	-0.184289026	-0.213368625	-0.10412942	-0.230609226	0.087457635	-0.038861074	-0.238250674	-0.165078394	-0.178697665	-0.136241359	-0.173968396	-0.171096067	-0.314356454	-1.219391569	-0.167087252	-0.615222942	-0.82417087	-0.073199504	0.115082635	-0.21855845	0.040700493	-0.194591185	-0.127822021	-0.855418306	-0.799985394	-0.038884205	0.008178075
34266	50	3	1	4	1	0	1	0	0	0	0	0	0	0	0	-0.26541212	-0.189842363	-0.265167371	-0.679632669	-0.104547831	-0.270238239	-0.006177927	-0.218700432	-0.251242238	-0.104491339	-0.261115641	0.481416629	0.222316563	-0.354313055	-0.275511604	-0.254315783	-0.237650132	-0.234133944	-0.242741305	-0.303104348	-0.42090913	-0.260265006	-0.686048563	-0.120229753	-0.627291277	-0.57558733	-0.191826734	-0.492770855	-0.374273494	-0.392286527	0.967365571	0.912498884	-0.703632734	-0.700675891
34267	50	3	1	4	1	0	1	0	0	0	0	0	0	0	0	-0.296364803	-0.182126029	-0.296164559	-0.378835094	-0.248898065	-0.277133571	0.016053029	-0.244319497	-0.267972814	-0.104621853	-0.285242387	-1.125936066	-0.837318421	-0.237304513	-0.247010452	-0.237329105	-0.23468991	-0.221529168	-0.231937658	-0.756564208	-0.347821492	-0.738965714	-0.700213688	-0.256078039	-0.4083089	-0.348136214	-0.234597479	-0.643237133	-0.446776882	-0.698235661	-1.39539083	-0.679535429	-0.10692933	-0.241367454
34276	50	4	1	5	1	0	1	0	0	0	0	0	0	0	0	-0.290505448	-0.204723864	-0.290262355	-0.624942201	0.446607608	-0.289963069	0.019901971	-0.247806116	-0.271631479	-0.104620875	-0.284082448	0.008665837	-0.141466574	-0.373425502	-0.294489029	-0.264197282	-0.255580624	-0.240342617	-0.25172539	-0.657545678	-0.878620459	-0.568916314	-0.629388066	0.398463702	-0.796504933	-0.20301403	-0.435085347	-0.581682747	-0.423659859	-0.578967354	0.197410949	-0.182024706	-0.792614821	-0.791090938
35222	40	7	4	1	1	0	0	0	0	0	0	0	0	1	0	0.367865352	0.021333221	0.368151888	1.056789694	-0.852544498	0.197599629	0.112077486	-0.108189791	0.137421927	-0.082713323	0.164698236	1.032959221	1.080471656	0.978827393	0.321612038	0.212726559	0.126795574	0.164579957	0.161542539	1.440972037	1.049979573	1.35869846	1.112922217	-0.82417087	1.303735143	0.275610097	0.545968617	0.704119991	0.31976256	0.670757075	0.532173828	0.394040341	1.651775439	1.226972904
36098	47	4	1	4	4	0	0	0	0	0	0	0	0	1	0	0.414570361	2.926769101	0.41061379	-0.474543414	-0.813176253	0.678183413	1.338429918	-0.111221633	0.657724476	-0.016897182	0.649553046	-0.148917761	-0.417568648	1.877680072	0.785893701	0.420950364	0.444808073	0.277038925	0.324544933	1.519736777	3.97348507	1.06751798	-0.4735717	-0.564824143	2.003815169	1.887303586	0.84001749	1.40173637	0.992257751	1.422665965	1.051056291	0.441172936	2.253713083	1.765846582
36111	43	3	1	4	1	0	0	0	0	0	0	0	0	1	0	7.3545102	-0.126064502	7.355257762	1.685730077	-0.734439762	2.406195544	1.126074518	-0.697883062	2.983458481	1.949482299	4.267405083	2.711224535	3.151237205	1.48660031	1.241071802	1.202702897	1.099440185	1.127509874	1.158510668	4.73783901	0.017616695	4.911100309	1.764517933	-0.713022273	2.468323242	0.362125245	1.361285945	2.783290375	2.925681427	2.770916387	1.486248034	2.01225943	1.923955939	2.019008713
37099	57	3	4	2	1	0	0	0	0	0	0	0	0	0	1	-0.19938822	-0.156457409	-0.199139114	-0.283126775	0.485975853	-0.169106694	0.010876866	-0.151999908	-0.165566977	-0.103240692	-0.185603564	-0.274984639	-0.402644211	-0.137326865	-0.117459762	-0.148194704	-0.104947576	-0.150539444	-0.145508482	0.14697988	0.099840287	0.135740446	-0.27525996	0.435513235	0.202187426	-0.033472247	0.147666054	0.170648642	-0.095293067	0.053673228	-0.150742445	-0.281526851	0.332746862	0.264956807
37116	47	3	4	5	1	0	0	0	0	0	0	0	0	0	1	0.130094394	-0.203479802	0.13036524	-0.132727988	-0.852544498	-0.057318727	-0.075060709	0.094943623	-0.022529739	-0.090748202	0.073062997	1.324488877	0.996521701	-0.301012668	-0.214097574	-0.101435674	-0.177684478	-0.058229375	-0.08713088	1.103408866	-0.782692935	1.242226268	-0.119443593	-0.82417087	0.155736618	-0.452791636	0.805266259	0.457902445	0.335524166	0.847066746	1.502986178	1.645672581	-0.295361984	-0.093086778
37129	41	5	2	5	1	0	0	0	0	0	0	0	0	0	1	-0.298084397	-0.187795172	-0.297863035	-0.515561265	-0.852544498	-0.279223066	0.133313026	-0.283642488	-0.274812127	-0.104637923	-0.285358381	-0.826527231	-0.755234021	-0.251181537	-0.233705246	-0.252854564	-0.214475817	-0.246246712	-0.247290209	-0.788070104	-0.293005764	-0.777401537	-0.516067072	-0.82417087	-0.368493922	3.017582137	-1.114070924	-0.977682633	-0.519910734	-0.599709669	-1.61516266	-0.58527024	-0.049352686	-0.107553185
37136	49	3	1	2	1	0	0	0	0	0	0	0	0	0	1	-0.293413896	-0.200204297	-0.293170995	-0.665960052	-0.852544498	-0.281312561	0.019105638	-0.242651984	-0.268892077	-0.104617941	-0.283502478	-0.621668554	-0.609720766	-0.313312758	-0.261646179	-0.251393344	-0.23198342	-0.234930529	-0.241983154	-0.642917941	-0.622813728	-0.586387143	-0.671883439	-0.82417087	-0.481303026	-0.151384022	-0.282714568	-0.547485866	-0.40684748	-0.573781776	-0.37335976	-0.475294185	-0.394812552	-0.357098714
37138	40	3	1	4	1	0	0	0	0	0	0	0	0	0	1	-0.241635024	-0.159921885	-0.241388706	-0.392507711	-0.74756251	-0.233045233	0.006497036	-0.166097974	-0.227341414	-0.104218852	-0.233625069	0.055940916	-0.150794347	-0.278935585	-0.237206616	-0.198241478	-0.21168475	-0.175139844	-0.189102145	-0.100566445	0.017616695	-0.108851156	-0.388580954	0.941856845	-0.152829459	-0.110917259	0.136973368	-0.102926408	-0.210352791	-0.081151814	0.297839813	-0.040626922	-0.164505975	-0.208818037
37144	43	4	1	2	1	0	0	0	0	0	0	0	0	0	1	0.083389384	-0.192535206	0.083657149	-0.843704073	1.352077257	-0.002991864	-0.095632639	0.279885985	-0.00782154	-0.095066076	0.035944926	0.402624831	0.157022154	-0.287135644	-0.048132635	-0.030201214	0.018536	-0.022851657	-0.014727491	1.024644126	-0.567084405	1.137401295	-0.856030055	1.917494535	0.470938525	-0.599309226	1.788993395	0.218524276	0.004530438	0.945592738	0.031703324	-0.145366021	-0.206379898	0.568751364
37155	58	3	4	5	1	0	0	0	0	0	0	0	0	0	1	1.359285329	0.010309887	1.359637286	-0.35148986	0.210398134	1.40323808	-0.521007048	1.55629147	1.133902426	0.146874617	1.274760564	0.631121047	0.380888699	2.461145847	2.305488285	1.487640736	2.131289251	1.136881455	1.397328128	2.397401022	0.373918927	2.430242624	-0.346085581	0.176166507	2.634218983	-1.00258145	2.938457168	1.914689589	1.601706519	2.019007498	0.006596108	0.168851277	2.520659342	2.923159179
37161	60	6	3	2	1	0	0	0	0	0	0	0	0	0	1	-0.15459387	-0.204519145	-0.154341808	0.632938566	-0.380125551	-0.207344448	0.020233776	-0.17019096	-0.158029025	-0.102458165	-0.156605071	0.536570888	0.175677699	-0.381909409	-0.297780317	-0.24883621	-0.257187602	-0.219420563	-0.235159798	0.360769889	-0.903287537	0.485157022	0.673803365	1.781646249	-0.511164259	-0.003471027	-0.290734082	0.410026811	0.135877156	0.421849305	1.318866594	0.70825764	-0.902533869	-0.870656179
37162	55	6	3	2	1	0	0	0	0	0	0	0	0	0	1	-0.11022411	-0.177559219	-0.109969121	0.263777906	-0.852544498	-0.215075578	0.079361483	-0.27228824	-0.187445423	-0.10213677	-0.145005673	1.836635569	1.556188066	-0.327505168	-0.236506342	-0.232397488	-0.197560259	-0.218951984	-0.221513086	0.191988303	-0.201646218	0.2289182	0.29134501	0.484912611	-0.288863967	0.409569036	-0.718441533	-0.068729527	-0.160441038	-0.013739293	1.251914018	1.347166148	-0.394812552	-0.284766676
37169	41	5	3	4	1	0	0	0	0	0	0	0	0	0	1	0.59714449	-0.167480743	0.597446156	-0.173745839	0.197275385	0.724152297	-0.211764498	0.99691662	0.779067119	-0.012006386	0.670431961	-0.637426914	-0.637704085	-0.173280972	0.095423535	0.817306204	0.161472469	1.015050905	0.857145777	1.632257834	-0.210782172	1.719762254	-0.161938966	0.163816663	1.373411354	-0.403952439	1.895920258	2.455000314	1.99574667	2.273100847	-0.102201828	-0.684772384	0.128611487	1.06422582
37171	40	3	1	4	1	0	0	0	0	0	0	0	0	0	1	0.023946644	-0.197401221	0.024210487	-0.761668371	0.774676321	-0.17077829	-0.120186232	0.038854546	-0.119603854	-0.099216266	-0.054530374	1.828756389	1.574843611	-0.352420734	-0.2783127	-0.209565931	-0.241625289	-0.175842712	-0.196304576	0.743341483	-0.576220359	0.846220816	-0.771039309	0.707209806	-0.252366904	-0.80164304	0.733090627	-0.102926408	-0.154136396	0.395921412	1.821010913	2.174605034	-0.572776725	-0.584944631
37172	40	4	1	4	1	0	0	0	0	0	0	0	0	0	1	-0.140157776	0.350458477	-0.14054169	-0.488216031	-0.813176253	-0.169733543	0.041933844	-0.184137434	-0.158580582	-0.101941138	-0.141525854	0.875375623	0.455510881	0.016897332	-0.145470722	-0.196232301	-0.180221811	-0.203020296	-0.204644234	0.405778312	1.287514395	0.252212638	-0.487736824	-0.787121338	0.218777	0.650974208	-0.306773112	-0.349143954	-0.205624309	-0.09670855	2.35663152	3.002043921	0.70961217	0.225174187
37176	57	3	4	5	1	0	0	0	0	0	0	0	0	0	1	-0.031250185	-0.12905655	-0.030989985	-0.242108924	-0.02581134	0.068050956	-0.228354763	0.194994409	0.038141582	-0.09432547	0.025505468	-0.393172337	-0.439022525	-0.204504275	-0.069140856	0.183502165	-0.028827563	0.258295764	0.201345449	0.585812003	0.118112196	0.601629213	-0.232764587	0.003268689	0.656741755	-1.517486123	1.414749376	0.786192506	0.340778034	0.966335053	-0.460398109	-0.852354944	0.186188131	0.340905446
37177	45	2	4	5	1	0	0	0	0	0	0	0	0	0	1	-0.151197142	-0.205689193	-0.150944856	-0.037019669	-0.852544498	-0.140062718	0.020897387	-0.123349001	-0.10158631	-0.101354243	-0.124126758	-0.172555301	-0.367198675	-0.348636091	-0.24518974	-0.16499873	-0.202634926	-0.129687677	-0.150246923	0.315761466	-0.970893601	0.450215364	1.693692312	-0.82417087	-0.026748696	-0.025378895	0.155685569	0.676762486	0.204177448	0.520375298	0.013291365	-0.49100505	-0.630353369	-0.313699491
37179	47	4	2	4	1	0	0	0	0	0	0	0	0	0	1	-0.189834922	-0.175354553	-0.189585187	-0.091710137	0.630326087	-0.221553012	0.000989068	-0.159124737	-0.191857883	-0.103559293	-0.197318955	0.402624831	0.194333245	-0.356836151	-0.283214618	-0.228196482	-0.246446223	-0.197865927	-0.215258343	0.180736197	-0.448316994	0.252212638	-0.07694822	0.57136152	-0.345268518	-0.240689982	0.096875795	0.136451761	-0.046957475	0.229982899	0.833460419	0.205509962	-0.625119128	-0.664509872
37180	46	4	2	4	1	0	0	0	0	0	0	0	0	0	1	0.176799403	-0.15141817	0.177073332	0.373158842	0.105416145	-0.030155296	0.032756109	-0.077871371	0.063880931	-0.086765697	0.111341008	0.843858904	0.511477518	-0.328451329	-0.27642196	-0.142897782	-0.2457696	-0.090795617	-0.128639629	1.103408866	-0.009791169	1.137401295	0.404666004	0.077367754	0.086060407	0.012855219	0.05410505	1.141840072	0.740072054	1.095974516	1.402557314	0.85489238	-0.441920715	-0.548778613
37183	58	5	3	1	1	0	0	0	0	0	0	0	0	0	1	7.014837403	-0.178976505	7.015562551	0.099706502	1.798250708	4.87179931	-0.712126907	5.239979508	5.667704843	4.003616635	6.030513482	0.591725148	0.334249836	1.332060727	2.648622546	2.676708256	2.833284926	2.554333036	2.688079641	4.749091116	-0.155966444	4.934394747	0.121363519	1.670497651	3.198264501	-0.656520856	3.954262362	4.499973817	5.647185406	4.378445737	0.264363525	0.100770863	1.782631448	2.886993161
37184	43	4	5	2	1	0	0	0	0	0	0	0	0	0	1	-0.293753569	-0.185590506	-0.293531921	0.15439697	-0.734439762	-0.285073651	0.044389203	-0.273561614	-0.269075929	-0.104618779	-0.28385046	-0.621668554	-0.587334112	-0.344536061	-0.290007276	-0.249201515	-0.257864225	-0.222466326	-0.237813326	-0.764440682	-0.512268677	-0.726153773	-0.289425084	-0.688322585	-0.66378834	0.409569036	-0.951007459	-0.554325242	-0.409474414	-0.573781776	-0.43026945	-0.779037574	-0.583245205	-0.693442687
37185	49	3	3	3	1	0	0	0	0	0	0	0	0	0	1	0.117356664	-0.175826981	0.11762667	-0.105382754	-0.301389059	0.028350556	0.066752881	-0.079387292	0.062042406	-0.0894207	0.081182575	0.662637767	0.41819979	-0.312997371	-0.077544144	-0.00462987	-0.009374671	0.019320456	0.013703159	0.968383597	-0.320413628	1.044223542	-0.091113345	-0.305477415	0.47425644	0.427709309	-0.127670617	1.176036953	0.624486943	1.007819681	0.180672805	-0.124418201	-0.253488061	0.264956807
37188	40	2	5	2	1	0	0	0	0	0	0	0	0	0	1	-0.265199824	-0.169055505	-0.264955062	-0.515561265	0.000434157	-0.244746403	-0.003457123	-0.198841867	-0.231753874	-0.104390728	-0.250676183	-0.700460353	-0.650762966	-0.335389841	-0.265357631	-0.216872029	-0.230545598	-0.189431504	-0.204833771	-0.415625405	-0.037199033	-0.42099663	-0.516067072	-0.021431	-0.3187252	-0.323018913	-0.079553529	-0.089247656	-0.261840704	-0.205605699	-0.147394817	-0.56432242	-0.431452234	-0.436663955
37189	40	7	4	2	1	0	0	0	0	0	0	0	0	0	1	-0.21637186	-0.20124364	-0.216123875	0.168069587	-0.852544498	-0.176837825	0.040407539	-0.194142512	-0.151594188	-0.103198771	-0.184443624	-0.613789374	-0.645166303	-0.284612549	-0.240707986	-0.164450773	-0.214391239	-0.130390546	-0.153469064	0.056963035	-0.666666311	0.147387665	0.192189141	-0.82417087	-0.006841207	0.203746708	-0.26934871	0.512617455	0.088592337	0.338880048	-0.043618324	-0.52242678	-0.195911417	-0.129252796
37192	53	3	1	2	1	0	0	0	0	0	0	0	0	0	1	-0.214885791	-0.013311543	-0.214850018	-0.269454158	0.000434157	-0.074034685	-0.069751824	0.002472442	-0.108205	-0.102807508	-0.16124483	-1.465528719	-0.974436681	-0.100741984	-0.017320579	0.075737213	0.006695109	0.103664682	0.085727472	0.056963035	0.766764978	-0.038967841	-0.261094836	-0.021431	0.656741755	-0.539306784	0.96031021	0.526296208	0.030799782	0.364807941	-1.128250053	-1.135150512	0.374620785	0.597684179
37193	44	2	5	5	1	0	0	0	0	0	0	0	0	0	1	0.077020519	0.106370368	0.077287864	-0.337817243	-0.012688591	0.479681415	-0.152703152	0.434509928	0.38194574	-0.07670463	0.219215404	-1.141694426	-0.855973967	1.098674417	0.715866301	0.879408041	0.569983206	0.888534566	0.845773517	0.900870963	0.86726048	0.822926378	-0.331920457	-0.033780844	1.80474028	-0.769548711	1.842456826	1.524845142	0.771595266	1.194500509	-0.676320166	-0.915198403	1.766928727	1.574166683
37194	40	4	1	2	1	0	0	0	0	0	0	0	0	0	1	-0.273054758	-0.16259898	-0.272810513	-0.706977903	-0.104547831	-0.262298159	-0.017459307	-0.20338963	-0.25289691	-0.104513976	-0.262159587	-0.298622179	-0.413837539	-0.333812906	-0.269839385	-0.227648524	-0.236466043	-0.201848849	-0.216206031	-0.370616982	-0.101150716	-0.376737198	-0.714378812	-0.120229753	-0.411626815	-0.653730045	0.043412363	-0.349143954	-0.343801055	-0.288574956	0.123763115	-0.328659446	-0.37910983	-0.556011816
37195	42	3	2	4	1	0	0	0	0	0	0	0	0	0	1	-0.260529323	-0.169370457	-0.260496562	-0.556579116	-0.445739293	-0.234716828	0.008222424	-0.203086446	-0.223664364	-0.104276144	-0.241976635	-0.353776438	-0.488459721	-0.221535168	-0.20989593	-0.218698554	-0.193923414	-0.210517561	-0.213742042	-0.303104348	-0.14683049	-0.295206663	-0.487736824	-0.441325701	-0.1395578	0.080671932	-0.242616994	-0.130283913	-0.243452163	-0.226348013	0.115394043	-0.197735571	0.013458198	-0.122019592
37197	60	3	1	4	1	0	0	0	0	0	0	0	0	0	1	-0.230807953	-0.140079884	-0.230560921	-0.542906499	0.144784391	-0.169315644	-0.026617134	-0.12183308	-0.1635446	-0.10348663	-0.194071124	-0.944714929	-0.786948448	-0.307635793	-0.233004972	-0.110202992	-0.198913504	-0.063383744	-0.095849613	-0.078062234	0.108976241	-0.085556718	-0.544397321	-0.799471182	0.03297377	-0.30487864	0.198456314	0.444223693	0.004530438	0.245539635	-0.535719757	-0.904724493	-0.342470148	-0.158185611
37202	41	7	1	1	1	0	0	0	0	0	0	0	0	0	1	-0.147800414	-0.189999839	-0.147547904	-0.064364903	1.142113281	-0.217791921	0.026657527	-0.202480078	-0.184503784	-0.102975192	-0.175164106	1.292972157	1.089799428	-0.336966776	-0.251072041	-0.23477197	-0.212868839	-0.217311957	-0.223408463	0.270753043	-0.475724858	0.333743172	-0.048617972	1.053005443	-0.295499796	0.146535077	-0.456470719	0.054379246	-0.072701431	0.089972278	1.051056291	0.922972794	-0.483794638	-0.339015704
37210	45	5	2	2	1	0	0	0	0	0	0	0	0	0	1	-0.201935766	-0.162756457	-0.201899138	0.250105289	-0.511353036	-0.19856857	0.03106138	-0.19687117	-0.179172061	-0.10351318	-0.198014919	-0.007092523	-0.150794347	-0.328766716	-0.221100314	-0.162624248	-0.178530256	-0.134842047	-0.149109697	-0.044305917	-0.229054082	-0.015673403	0.248849638	1.10240482	-0.119650311	0.066299254	-0.189153563	0.334793672	-0.053787504	0.115900171	-0.294690484	-0.684772384	-0.420983753	-0.122019592
37219	40	5	1	4	1	0	0	0	0	0	0	0	0	0	1	0.474013101	-0.206125402	0.474306642	-0.255781541	-0.852544498	0.143272766	-0.110895683	0.31626809	0.142937502	-0.07530726	0.241254259	1.300851337	1.285682656	-0.194411894	0.042202711	0.084869836	0.103113793	0.094293101	0.098995109	1.125913077	-1.033018093	1.300462364	-0.246929711	-0.82417087	0.716464222	-0.311855668	1.067237073	1.025570675	0.535171176	0.987077367	-0.266235639	-0.344370311	0.16525117	0.821913495
37221	51	4	1	2	1	0	0	0	0	0	0	0	0	0	1	0.958046837	-0.154567694	0.958372318	-0.009674434	0.709062579	2.197246073	0.023087302	1.54113226	1.751646794	0.166437801	1.309558756	-1.173211145	-0.855973967	1.322599119	4.469334951	3.023747931	5.040765304	2.390330374	3.067154975	2.082342062	0.063296468	2.150709364	0.008042525	0.645460585	3.131906205	-0.419301901	2.965188883	3.398834239	2.899412084	2.776101966	-1.332455409	-1.114202692	2.227541881	3.899641683
37222	42	3	1	4	1	0	0	0	0	0	0	0	0	0	1	-0.196840674	-0.179763886	-0.19680371	-0.009674434	0.577835093	-0.154689181	0.026193	-0.158518369	-0.134679759	-0.102737639	-0.167044528	-0.542876755	-0.603191325	-0.203873502	-0.172081134	-0.138331471	-0.153156918	-0.119847518	-0.131293157	0.034458823	-0.219918127	0.065857131	-0.218599463	0.521962144	0.1291933	0.007971299	0.062124564	0.245881781	-0.047482862	0.131456907	-0.127309044	-0.412450725	0.02916092	0.152842149
37223	60	3	4	3	1	0	0	0	0	0	0	0	0	0	1	0.049422104	-0.203070364	0.049687628	0.072361268	-0.852544498	-0.101198116	-0.00013907	-0.074839529	-0.048269088	-0.095708867	-0.008132784	1.245697078	1.043160565	-0.295966478	-0.232304698	-0.173035438	-0.201197104	-0.144213627	-0.161808721	0.788349906	-0.758939453	0.916104131	0.093033271	-0.82417087	0.042927515	0.048019441	-0.036782784	0.669923109	0.31976256	0.634458026	1.034318147	0.79204892	-0.326767427	-0.208818037
37228	40	2	5	2	1	0	0	0	0	0	0	0	0	0	1	-0.234841568	-0.204865592	-0.234594802	-0.529233882	-0.852544498	-0.094929632	0.021959164	-0.111221633	-0.15251345	-0.103583048	-0.20126275	-1.500197111	-0.952982803	0.546747333	0.159148469	0.013635377	0.044755116	-0.03597187	-0.018518245	-0.235591714	-0.885929223	-0.120498376	0.093033271	-0.82417087	0.786140433	0.285377936	0.31072952	0.074897374	-0.188811929	-0.101894128	-1.943397663	-0.742378889	1.311549814	1.056992616
37229	41	5	1	2	1	0	0	0	0	0	0	0	0	0	1	-0.262652278	-0.197227997	-0.262407347	1.343914652	-0.471984791	-0.252686483	0.028489092	-0.229311879	-0.238556416	-0.104424265	-0.255895912	-0.290742999	-0.391450884	-0.300697281	-0.230203876	-0.226187305	-0.197391103	-0.213094746	-0.216585107	-0.32560856	-0.576220359	-0.260265006	1.410389827	-0.46602539	-0.259002733	0.08847225	-0.328158484	-0.13712329	-0.255536061	-0.247090327	-0.04194451	-0.360081176	-0.300596225	-0.143719204
37246	48	4	1	2	1	0	0	0	0	0	0	0	0	0	1	-0.191108695	-0.199054721	-0.190859044	0.455194545	-0.471984791	-0.241612161	0.038416707	-0.246441787	-0.208036902	-0.103713004	-0.207294437	0.812342184	0.520805291	-0.357782311	-0.285385467	-0.253767826	-0.248814401	-0.229963591	-0.241793617	0.191988303	-0.767161812	0.298801515	0.48965675	-0.46602539	-0.481303026	0.244911173	-0.836061082	-0.116605161	-0.119460863	0.043302071	1.519724322	1.289559643	-0.635587609	-0.613877446
37249	40	3	4	3	1	0	0	0	0	0	0	0	0	0	1	-0.172426691	-0.040082497	-0.172388117	-0.228436307	-0.813176253	-0.195852227	0.242808779	-0.306169074	-0.165383125	-0.102611876	-0.154285191	0.993563322	0.511477518	-0.251812311	-0.224601684	-0.183811934	-0.203988171	-0.160613894	-0.175644971	-0.044305917	0.611453749	-0.120498376	-0.218599463	-0.787121338	-0.122968226	0.955172633	-0.622207356	0.013342988	-0.170423389	-0.018924871	0.766507843	0.404514251	-0.159271734	-0.129252796
37256	42	4	1	2	1	0	0	0	0	0	0	0	0	0	1	0.019700734	-0.195857954	0.019964297	0.0176708	-0.852544498	-0.128152598	-0.052497948	0.007020205	-0.132657381	-0.099202292	-0.063809892	1.994219166	2.059887794	-0.336651389	-0.233705246	-0.106001985	-0.192062702	-0.057760796	-0.089784408	0.642072532	-0.475724858	0.729748624	0.036372774	-0.82417087	0.105967896	-0.650939234	1.093968788	0.006503612	-0.054312891	0.577416662	0.080243941	-0.202972526	-0.462857677	-0.122019592
37257	55	6	3	2	1	0	0	0	0	0	0	0	0	0	1	0.106741889	-0.153622837	0.107011195	-0.72065052	1.653900474	-0.028065801	-0.126158727	0.269274538	-0.020691215	-0.096337683	0.01854583	0.772946285	0.576771927	-0.055641656	-0.107655926	-0.099609149	-0.115096911	-0.091732776	-0.100019442	1.01339202	0.045024559	1.044223542	-0.728543936	1.534649365	0.573793885	-0.512794077	1.441481092	0.341633049	0.072830731	0.707056125	0.833460419	0.472594666	0.426963189	0.355371854
37258	40	4	2	4	1	0	0	0	0	0	0	0	0	0	1	-0.215734973	-0.176141934	-0.215486946	0.332140991	1.220849772	-0.221553012	0.0179775	-0.188382012	-0.19608649	-0.103655711	-0.2041626	0.158370254	-0.150794347	-0.311105049	-0.250441795	-0.211940413	-0.219127596	-0.188025767	-0.201232556	0.023206717	-0.229054082	0.054209912	-0.034452848	1.127104508	-0.215869841	0.016901895	-0.18380722	0.15696989	-0.071650657	0.095157857	0.632602692	0.147903457	-0.415749513	-0.273916871
37259	45	3	5	5	1	0	0	0	0	0	0	0	0	0	1	-0.193019355	-0.18086622	-0.192982139	0.52355763	1.299586263	-0.243074807	0.028893895	-0.224460932	-0.20344059	-0.103664096	-0.205206546	0.702033666	0.371560927	-0.344220674	-0.287696372	-0.265110544	-0.255157735	-0.243786672	-0.254416825	0.180736197	-0.293005764	0.2289182	0.560482371	1.201203573	-0.541025492	0.042716899	-0.47518292	-0.212356429	-0.162017199	-0.0604095	2.440322239	2.525481018	-0.536137042	-0.671743076
37260	49	3	5	2	1	0	0	0	0	0	0	0	0	0	1	-0.215522678	0.254397996	-0.215911565	-0.570251733	-0.288266311	-0.139435869	0.092368251	-0.198993459	-0.151961893	-0.103128903	-0.179803865	-0.661064453	-0.668485735	0.013743463	-0.053034554	-0.101800979	-0.067733348	-0.112818832	-0.106463722	0.045710929	1.378873942	-0.120498376	-0.572727569	-0.293127571	0.3979444	0.401196603	-0.010051068	0.033861117	-0.158864878	-0.044852764	0.197410949	-0.244868166	0.615395843	0.431320493
37264	40	7	1	2	1	0	0	0	0	0	0	0	0	0	1	-0.278999032	-0.166850838	-0.27875518	-0.611269584	0.223520882	-0.268357693	0.005302537	-0.222035459	-0.255654697	-0.104525295	-0.265987388	-0.172555301	-0.381190334	-0.318674335	-0.245960041	-0.249018862	-0.211600172	-0.237039134	-0.239140089	-0.483138039	-0.14683049	-0.478068004	-0.572727569	0.188516351	-0.451441792	-0.335577564	-0.146382818	-0.451734598	-0.36481653	-0.418214419	0.163934661	-0.166313841	-0.436686475	-0.40773114
37265	43	2	4	5	1	0	0	0	0	0	0	0	0	0	1	0.142832123	-0.15267798	0.143103811	0.29112314	-0.485107539	0.210136597	-0.00637701	0.175287436	0.299212119	-0.074189364	0.240094319	-0.23558874	-0.404509766	-0.265689335	-0.204994012	0.121400328	-0.1768387	0.225495231	0.142588772	1.035896231	0.063296468	1.06751798	0.319675259	-0.441325701	0.666695499	0.172768703	0.267958775	1.771062688	1.107842862	1.4382227	0.180672805	-0.47005723	-0.065055407	0.011794677
37269	41	6	2	5	1	0	0	0	0	0	0	0	0	0	1	-0.113620838	-0.033783449	-0.113578383	-0.488216031	0.236643631	0.026261062	-0.173275081	0.258663091	-0.022529739	-0.099188319	-0.039451157	-0.795010511	-0.721654039	0.001127987	-0.004015373	0.192634788	-0.005145781	0.246581288	0.199450072	0.495795157	0.657133522	0.426920926	-0.487736824	0.349064325	0.746325455	-0.874204133	1.628603101	0.533135584	0.093846206	0.769283068	-0.356621616	-0.794748439	0.432197429	0.525352142
37281	48	4	3	3	1	0	0	0	0	0	0	0	0	0	1	-0.271144098	-0.191275396	-0.271112037	-0.529233882	-0.852544498	-0.251432786	-0.011884978	-0.195658433	-0.24848445	-0.10450112	-0.260651665	-0.487722496	-0.518308593	-0.237304513	-0.221800588	-0.215045504	-0.204495638	-0.20138027	-0.208814062	-0.359364877	-0.366093402	-0.318501102	-0.530232197	-0.82417087	-0.2291415	-0.463954881	0.107568481	-0.547485866	-0.383205071	-0.428585577	0.180672805	-0.045863877	0.002989718	-0.197968232
37287	40	3	4	5	1	0	0	0	0	0	0	0	0	0	1	-0.266685893	-0.191102173	-0.266441228	-0.433525562	0.407239362	-0.288416843	0.022755497	-0.246744971	-0.270362897	-0.104563024	-0.272715038	2.608795197	2.684848568	-0.333182133	-0.285245413	-0.265950745	-0.255242313	-0.245684418	-0.25595208	-0.528146462	-0.384365311	-0.496703555	-0.431076327	0.36141417	-0.746736211	-0.034867653	-0.533992695	-0.738988401	-0.457810006	-0.744905868	0.599126404	0.959631479	-0.557074003	-0.664509872
37289	55	3	1	4	1	0	0	0	0	0	0	0	0	0	1	-0.293456355	-0.17960641	-0.293234688	1.316569418	0.525344099	-0.293118206	0.032643295	-0.268407482	-0.27321261	-0.104627582	-0.287330279	-0.038609243	-0.244072075	-0.363459276	-0.293788755	-0.267101456	-0.257356758	-0.244325538	-0.255326606	-0.731809576	-0.302141719	-0.719165441	1.382059578	0.472562767	-0.796504933	0.086532636	-0.766558621	-0.588522123	-0.415253669	-0.646379876	0.431744964	-0.040626922	-0.766443619	-0.809173947
37310	52	3	3	4	1	0	0	0	0	0	0	0	0	0	1	-0.184315239	-0.144489218	-0.184065139	-0.132727988	0.866535561	-0.230955738	0.013066781	-0.192626591	-0.221641987	-0.103854138	-0.214254075	1.568743453	1.490893656	-0.249604603	-0.204994012	-0.209565931	-0.181067589	-0.200208822	-0.202559319	0.124475669	0.118112196	0.112446008	-0.119443593	0.225565884	-0.113014481	-0.163942673	0.104895309	-0.205517052	-0.271823054	-0.221162435	0.197410949	0.519727261	-0.10692933	0.03711089
37331	48	4	4	2	1	0	0	0	0	0	0	0	0	0	1	-0.285367897	-0.132048598	-0.285124465	-0.652287435	0.354748368	-0.284864702	0.021428275	-0.241742432	-0.267053552	-0.104601312	-0.279326695	0.252920413	-0.001549983	-0.325928234	-0.279713248	-0.264306873	-0.250421379	-0.245426699	-0.254682178	-0.550650674	-0.119422625	-0.549116041	-0.657718315	-0.737721961	-0.637245022	-0.032076842	-0.451124376	-0.684273391	-0.433116823	-0.66712219	1.084532579	0.912498884	-0.384344071	-0.603027641
37368	40	3	5	5	1	0	0	0	0	0	0	0	0	0	1	-0.287490852	-0.143229408	-0.287459869	-0.21476369	-0.773808007	-0.267730845	0.026352266	-0.239771734	-0.25878019	-0.10458636	-0.277354797	-0.88168149	-0.737511253	-0.212704335	-0.235806068	-0.23769441	-0.227923686	-0.225980669	-0.234022572	-0.550650674	0.127248151	-0.581728255	-0.204434339	-0.750071805	-0.305453541	0.036995736	-0.306773112	-0.561164618	-0.404220545	-0.604895247	-0.359969245	-0.328659446	0.076269083	-0.208818037
37406	48	2	4	4	1	0	0	0	0	0	0	0	0	0	1	-0.252462094	0.010309887	-0.252428801	-0.611269584	0.315380122	-0.251014887	0.005236176	-0.195203657	-0.232305431	-0.104378152	-0.248472298	0.008665837	-0.178777665	-0.270104752	-0.254363329	-0.232214836	-0.234774487	-0.212860456	-0.224735226	-0.179331185	0.647997567	-0.271912225	-0.615222942	0.040318221	-0.275592307	-0.163942673	-0.026090097	-0.287589568	-0.310176296	-0.304131691	0.933889283	0.456883801	-0.117397811	-0.324549297
37407	54	5	3	2	1	0	0	0	0	0	0	0	0	0	1	-0.272417871	-0.065278689	-0.272173585	-0.433525562	-0.603212276	-0.258119169	-0.00392165	-0.215516998	-0.24995527	-0.10448016	-0.260651665	-0.125280221	-0.282315943	-0.249289216	-0.238607164	-0.231849531	-0.221411196	-0.217546246	-0.225682915	-0.505642251	0.428734655	-0.574739924	-0.431076327	-0.16962913	-0.338632689	-0.621635716	0.008661133	-0.513288984	-0.389509713	-0.444142312	-0.135678116	-0.464820275	-0.164505975	-0.324549297
37408	52	7	1	1	1	0	0	0	0	0	0	0	0	0	1	0.166184628	-0.174409695	0.166457857	1.193515864	0.026679654	0.007455609	0.074450764	-0.212485156	0.045495682	-0.09232723	0.049864202	0.41050401	0.362233154	-0.213650496	-0.180484422	-0.04846646	-0.160768919	-0.001765601	-0.037472011	0.979635703	-0.530540586	1.0791652	1.25457346	0.225565884	0.424487718	0.27142388	-0.346870685	0.99821317	0.524663438	0.945592738	0.297839813	-0.286763806	-0.044118446	0.066043705
43064	41	5	1	3	1	0	0	0	0	0	0	1	0	0	0	-0.308319163	-0.200204297	-0.308085738	-0.679632669	-0.852544498	-0.307389455	0.030625255	-0.275456515	-0.287703864	-0.104651899	-0.301585938	-0.984110828	-0.701132939	-0.383170957	-0.306393687	-0.278718152	-0.267303106	-0.25499274	-0.266206068	-1.291039229	-0.622813728	-1.256102245	-0.27525996	-0.82417087	-1.19465471	0.078857905	-1.09001238	-1.187651484	-0.540558438	-1.233905925	-1.596750702	-0.53290069	-0.92347083	-1.073185883
43095	57	1	5	5	4	0	0	0	0	0	0	1	0	0	0	-0.04611087	-0.161024218	-0.04585165	0.099706502	-0.852544498	-0.061497716	0.127340531	-0.203995999	-0.053784663	-0.098210159	-0.048730675	0.300195492	0.063744426	-0.251496924	-0.11886031	-0.061252132	-0.076191127	-0.039251924	-0.048844271	0.597064109	0.045024559	0.613276432	0.121363519	-0.750071805	0.381354826	0.641206369	-0.33885117	0.765674377	0.282985479	0.660385918	0.046767653	-0.265815986	-0.206379898	0.301122826
43095	57	1	5	5	4	0	0	0	0	0	0	1	0	0	0	0.425185136	-0.195511506	0.425475455	0.496212396	5.105183342	0.143272766	-0.014074893	0.51333782	0.146614552	-0.083551745	0.19137685	0.599604328	0.558116382	-0.224689037	-0.012418661	0.126879902	0.045600894	0.166922852	0.144484149	1.204677817	-0.55794845	1.312109583	-0.17610409	7.129128773	0.733053796	-0.030960517	1.57513967	1.10764319	0.592963731	1.251541873	0.163934661	-0.318185536	0.013458198	0.532585345
44057	40	1	1	4	1	0	0	1	0	0	0	0	0	0	0	2.259418241	0.03708084	2.259829595	0.961081375	-0.708194264	1.543234226	-0.167302586	2.359729602	1.266276219	0.188795726	1.471950319	0.552329248	0.530133063	1.514985132	1.675241683	1.525997752	1.615364718	1.396942819	1.492096962	2.914997885	0.739357114	2.931073049	2.501104395	-0.713022273	2.435144094	-0.165338078	3.259237756	2.010440857	1.680514549	2.273100847	-0.244476052	-0.265815986	1.855910814	2.561498993
45118	49	3	1	4	1	0	0	0	0	0	0	0	1	0	0	1.473924898	-0.167953171	1.474284419	2.519759716	1.640777725	0.931012274	0.093098223	0.379936772	0.96659666	0.061635029	0.961576835	0.623241867	0.558116382	0.042128284	0.5057841	1.071193125	0.600431211	1.20248252	1.109230874	2.498669974	-0.064606897	2.593303693	2.628590513	1.522299521	1.738381984	0.02541387	1.494944523	2.653342226	2.0745547	2.195317168	-0.336535843	-0.59574415	0.552584958	1.505451248
45125	47	3	4	3	1	0	0	0	0	0	0	0	1	0	0	0.015454825	-0.127954217	0.015718107	-0.35148986	-0.773808007	0.022082072	-0.219727825	0.349618352	0.049172732	-0.093025916	0.073062997	-0.267105459	-0.428761975	-0.335074454	-0.275371549	-0.139610038	-0.242640222	-0.087046985	-0.124848876	0.85586254	0.191199834	0.857868035	-0.37441583	-0.750071805	0.192233681	-1.008163072	1.441481092	0.77935313	0.493140226	1.339696708	0.766507843	-0.176787751	-0.494263119	-0.577711428
45144	46	3	3	3	1	0	0	0	0	0	0	0	1	0	0	0.172553493	-0.175984457	0.172827142	-0.023347051	-0.432616545	0.063871967	0.29722485	-0.274077027	0.157645701	-0.077962264	0.218055464	0.347470571	-0.020205529	-0.280197133	-0.256674233	-0.088650002	-0.234859065	-0.028708895	-0.075379545	1.114660971	-0.174238354	1.172342953	-0.006122599	-0.428975857	0.185597852	0.846330995	-0.624880528	1.114482567	0.766341398	1.210057244	1.502986178	1.022474939	-0.253488061	-0.367948519
45147	47	2	4	4	1	0	0	0	0	0	0	0	1	0	0	0.062159834	-0.185905458	0.062426198	-0.447198179	-0.852544498	-0.082392664	-0.053825169	0.104039149	-0.039076464	-0.097064316	-0.016252363	0.867496443	0.660721882	-0.236042966	-0.207094834	-0.107280553	-0.186734301	-0.068538113	-0.097176377	0.957131491	-0.2655979	1.020929104	-0.445241451	-0.82417087	0.245320318	-0.147197805	0.578046676	0.628886852	0.298747085	0.686313811	1.118008867	0.7711011	0.013458198	-0.013521536
45155	40	4	1	3	1	0	0	0	0	0	0	0	1	0	0	-0.12296184	-0.179763886	-0.122707692	0.277450523	-0.458862042	-0.132122638	0.006762481	-0.077871371	-0.140746891	-0.102332402	-0.149645432	0.221403693	0.101055517	-0.061949394	-0.120961132	-0.083170428	-0.128629358	-0.066195218	-0.082392439	0.394526206	-0.192510263	0.438568145	0.305510135	-0.453675545	0.38467274	-0.016169218	0.449734441	0.314275544	-0.026992774	0.193683849	-0.033575438	-0.37579204	0.44790015	0.319205835
46037	46	2	1	4	1	0	0	0	0	0	0	0	0	1	0	-0.281546578	-0.186535363	-0.281302894	0.591920715	-0.826299001	-0.248298544	0.046977284	-0.257659602	-0.25583855	-0.104573784	-0.273179014	-1.078660987	-0.729116257	-0.052487787	-0.13986853	-0.212671022	-0.155694252	-0.225980669	-0.217532795	-0.460633828	-0.320413628	-0.433808571	0.631307993	-0.799471182	-0.016794952	0.335612539	-0.464490234	-0.41069834	-0.379527362	-0.480441362	-1.772668595	-0.57479633	0.463602871	0.214324381
48105	47	2	5	5	1	0	0	1	0	0	0	0	0	0	0	-0.241210433	-0.130158883	-0.240964087	1.056789694	-0.852544498	-0.2261499	0.02895362	-0.211424012	-0.221825839	-0.10428872	-0.243600551	-0.345897258	-0.281383166	-0.195358055	-0.190288258	-0.182168061	-0.177684478	-0.169985474	-0.17735081	-0.078062234	0.337375108	-0.132145595	1.112922217	-0.82417087	-0.003523293	0.051507955	-0.042129127	-0.08240828	-0.24240139	-0.215976856	-0.142373373	-0.370555085	0.112908766	0.026261084
48132	41	3	1	4	1	0	0	1	0	0	0	0	0	0	0	0.336021027	-0.197212249	0.336305462	-0.21476369	-0.852544498	0.609230088	0.022091886	0.398127824	0.633823652	-0.041490899	0.476722025	-0.676822813	-0.643300748	-0.068257132	0.61782794	0.766163515	0.769586795	0.773732702	0.7983891	1.418467826	-0.521404631	1.533406747	-0.204434339	-0.82417087	1.472948799	0.119324668	1.040505357	2.598627216	1.906430902	2.065677705	-0.406836048	-0.862828854	0.453134391	1.255905719
48135	50	3	5	5	1	0	0	1	0	0	0	0	0	0	0	2.938763836	1.572473785	2.939220018	-0.665960052	0.446607608	3.095728801	-2.968403025	5.588641338	2.431901009	0.746346474	2.933474386	0.44202073	0.166349926	6.504405971	4.294266451	2.585382025	3.45070281	1.87255054	2.29005054	3.308821585	2.603091869	3.094134117	-0.671883439	0.373764014	3.762310019	-2.159372707	5.023530988	2.010440857	1.759322579	2.72424618	0.197410949	0.273590377	3.970543929	3.899641683
48145	44	3	5	4	1	0	0	1	0	0	0	0	0	0	0	-0.134638093	-0.113623882	-0.134597024	1.90449195	-0.590089528	-0.125227305	0.032391123	-0.147452145	-0.134312054	-0.102388297	-0.155445131	0.118974355	0.054416653	-0.110834365	-0.001214277	-0.057599083	0.027839557	-0.074395351	-0.054530401	0.3832741	-0.028063079	0.403626487	1.991159921	1.448200456	0.358129422	0.078578824	0.198456314	0.444223693	0.020292044	0.229982899	-0.770053772	-0.663824564	0.228062054	0.550668355
48213	45	3	5	5	1	0	0	1	0	0	0	0	0	0	0	-0.279211327	-0.17960641	-0.278967489	0.632938566	0.013556906	-0.2857005	0.045782785	-0.282232682	-0.271980799	-0.104605923	-0.279558683	1.143267739	1.080471656	-0.36093618	-0.282164207	-0.256690265	-0.243908889	-0.234953958	-0.244826219	-0.438129617	-0.311277674	-0.412843577	0.673803365	-0.601873675	-0.657152511	0.470966884	-1.138129468	-0.697952143	-0.439421465	-0.55822504	0.431744964	0.446409891	-0.64082185	-0.653660067
48214	48	4	4	5	1	0	0	1	0	0	0	0	0	0	0	-0.290781432	-0.20455064	-0.290538357	-0.255781541	-0.852544498	-0.292742097	0.036565234	-0.269893085	-0.272550741	-0.10461305	-0.28327049	0.788704645	0.371560927	-0.359043859	-0.29259829	-0.270937157	-0.257103025	-0.249620481	-0.25957225	-0.758814629	-0.859434954	-0.67607073	-0.246929711	-0.82417087	-0.846273655	0.339798756	-0.993778204	-0.805330351	-0.46884313	-0.801947232	0.364792388	0.603518541	-0.64082185	-0.747691715
48215	46	5	1	2	1	0	0	1	0	0	0	0	0	0	0	-0.288170197	-0.206996371	-0.28792695	-0.296799392	-0.852544498	-0.282775207	0.027686124	-0.254930944	-0.266134289	-0.104590273	-0.278282749	0.032303376	-0.26272762	-0.324982073	-0.272080261	-0.259064747	-0.241371555	-0.241209488	-0.249185586	-0.649669204	-1.387493135	-0.495538833	-0.289425084	-0.82417087	-0.637245022	0.086393095	-0.648939072	-0.520128361	-0.388984326	-0.568596197	-0.105549457	-0.045863877	-0.51520008	-0.584944631
48218	46	2	5	5	1	0	0	1	0	0	0	0	0	0	0	-0.293541273	-0.203857745	-0.293298381	1.576349141	-0.852544498	-0.297213615	0.034275777	-0.276138679	-0.276871275	-0.104634709	-0.28941817	0.631121047	0.399544245	-0.371312409	-0.297220098	-0.273969188	-0.259386625	-0.251963377	-0.261979378	-0.66204652	-0.807360013	-0.581728255	1.651196939	-0.82417087	-0.892724462	0.178768947	-1.020509919	-0.711630896	-0.444675334	-0.718977975	1.017580003	0.807759785	-0.766443619	-0.885122586
48223	50	4	5	5	1	0	0	1	0	0	0	0	0	0	0	-0.180918511	-0.135355598	-0.180880497	-0.21476369	-0.83942175	-0.18268841	0.081617759	-0.243864721	-0.172553372	-0.103003139	-0.174004167	0.237162053	-0.001549983	-0.239196835	-0.212697026	-0.176323183	-0.192739325	-0.154990945	-0.168632077	0.248248832	0.291695335	0.2289182	-0.204434339	-0.787121338	0.059517089	0.804468826	-0.779924479	-0.068729527	-0.136798629	0.167755956	0.7497697	0.462120756	0.071034843	-0.035221148
48235	47	2	2	4	1	0	0	1	0	0	0	0	0	0	0	-0.30078055	-0.094411786	-0.300707983	-0.406180328	-0.576966779	-0.291112291	0.043725592	-0.26921092	-0.275326914	-0.104638426	-0.291042086	-0.605910194	-0.607855212	-0.328135942	-0.268788974	-0.260160662	-0.236719777	-0.243856959	-0.250322812	-0.87808695	0.547502066	-0.978898429	-0.402746078	-0.564824143	-0.650516681	0.180582974	-0.694382989	-0.792335536	-0.476723933	-0.858988596	0.031703324	-0.155839931	-0.352938628	-0.5234624
48240	40	2	5	5	1	0	0	1	0	0	0	0	0	0	0	-0.286853965	-0.203779007	-0.286610631	0.29112314	-0.83942175	-0.287998944	0.031612044	-0.26326851	-0.266869699	-0.10460243	-0.28095061	0.063820096	-0.16012212	-0.349266865	-0.291267769	-0.269603794	-0.258117958	-0.248331889	-0.258757238	-0.636166677	-0.803705631	-0.556104373	0.376335756	-0.811821026	-0.730146637	0.125185371	-0.790617165	-0.588522123	-0.407898253	-0.620451983	0.448483108	0.069349133	-0.588479446	-0.740458512
48244	42	2	5	5	1	0	0	1	0	0	0	0	0	0	0	-0.299995056	-0.20196803	-0.299773821	-0.119055371	-0.721317013	-0.294580852	0.02511795	-0.258114379	-0.277643455	-0.104641263	-0.291877243	-0.755614612	-0.659157962	-0.365351597	-0.293578673	-0.262352492	-0.256595558	-0.238210582	-0.250228043	-0.847706264	-0.722395634	-0.784389869	-0.105278469	-0.700672429	-0.819730336	-0.108126448	-0.555378067	-0.663755262	-0.446776882	-0.693050082	-0.393445533	-0.695246294	-0.803083301	-0.798324142
48246	52	3	5	5	1	0	0	1	0	0	0	0	0	0	0	0.61837404	-0.112836501	0.618677106	-0.050692286	-0.74756251	0.711615329	0.276652921	0.185898883	0.755166296	-0.01745613	0.621714492	-0.385293157	-0.389585329	-0.065103263	0.203966005	1.012744337	0.264657376	1.230597262	1.054264951	1.373459403	0.383054882	1.370345679	-0.034452848	-0.725372117	1.366775525	0.24909739	0.815958945	2.318212789	1.612214256	1.853068984	-0.463745737	-0.852354944	0.500242554	1.12209145
48255	48	2	4	4	1	0	0	1	0	0	0	0	0	0	0	-0.298148086	-0.173937267	-0.297947959	-0.843704073	0.446607608	-0.294288323	0.02109647	-0.254476168	-0.277294136	-0.104641696	-0.291436466	-0.550755935	-0.509913598	-0.348951478	-0.292808372	-0.263448407	-0.25997867	-0.239920895	-0.252369818	-0.746437313	-0.119422625	-0.758765987	-0.856030055	0.398463702	-0.766643699	-0.218363492	-0.443104862	-0.779340721	-0.479350867	-0.770833761	0.364792388	-0.024916057	-0.572776725	-0.747691715
48258	58	3	3	3	1	0	0	1	0	0	0	0	0	0	0	-0.220405474	-0.185118077	-0.220157756	0.099706502	-0.642580522	-0.265014502	0.023153663	-0.219306801	-0.244439696	-0.104364178	-0.24882028	1.379643136	1.556188066	-0.353682281	-0.279223056	-0.249018862	-0.242386489	-0.225980669	-0.237244713	0.011954612	-0.393501266	0.054209912	0.121363519	-0.67597274	-0.524435918	0.029600087	-0.373602401	-0.24655331	-0.273924602	-0.267832642	0.833460419	0.640177225	-0.562308244	-0.62111065
48264	41	3	5	4	1	0	0	1	0	0	0	0	0	0	0	-0.299188333	-0.120080407	-0.299051968	-0.365162477	-0.130793328	-0.290464547	0.025914283	-0.26038826	-0.273580315	-0.10463415	-0.289534164	-0.787131331	-0.70766238	-0.322458978	-0.282794454	-0.262717797	-0.255157735	-0.242380935	-0.253260645	-0.776817999	0.273423426	-0.839131799	-0.360250706	-0.76242165	-0.687013744	-0.092776986	-0.595475641	-0.691112767	-0.450979977	-0.750091446	-0.12563523	-0.39673986	-0.562308244	-0.556011816
48269	45	3	2	4	1	0	0	1	0	0	0	0	0	0	0	-0.281121987	-0.050475926	-0.281090584	-0.775340988	-0.196407071	-0.259581816	0.00795698	-0.210969235	-0.25730937	-0.10457574	-0.27248305	-0.763493792	-0.616250207	-0.188104156	-0.226002232	-0.226917914	-0.222087819	-0.215437641	-0.224166613	-0.505642251	0.355647018	-0.57241048	-0.785204433	-0.206678662	-0.189326522	-0.239294576	0.075490422	-0.540646489	-0.406322093	-0.516740412	-0.574217488	-0.690009339	0.03439516	-0.100319981
48305	45	2	5	3	1	0	0	1	0	0	0	0	0	0	0	-0.219131701	-0.19628314	-0.219096208	0.332140991	-0.74756251	-0.183942107	0.016384835	-0.13987254	-0.179355914	-0.103627764	-0.201378744	-0.456205776	-0.510846375	-0.205450436	-0.137067434	-0.159884461	-0.110868022	-0.159208157	-0.153469064	0.000702506	-0.752544285	0.08915157	0.008042525	-0.725372117	0.145782874	0.061136253	0.078163594	0.225363652	-0.073752205	0.089972278	-0.462071923	-0.580033285	0.149548448	0.221557585
48305	45	2	5	3	1	0	0	1	0	0	0	0	0	0	0	-0.285367897	-0.111104263	-0.285336774	-0.119055371	-0.800053504	-0.257492321	0.03795218	-0.246441787	-0.254919287	-0.104576439	-0.275614888	-1.228365405	-0.812133435	-0.253389246	-0.193089354	-0.21321898	-0.165843587	-0.208877534	-0.205970997	-0.668797784	0.182063879	-0.715671276	-0.487736824	-0.774771494	-0.169419033	0.290959559	-0.437758518	-0.383340835	-0.367443464	-0.490812519	-1.418489469	-0.978041863	0.107674525	0.055193899
48321	53	3	5	5	1	0	0	1	0	0	0	0	0	0	0	-0.218494815	-0.192582449	-0.21824697	1.289224184	2.021337433	-0.22217986	0.029165975	-0.204147591	-0.211162395	-0.104059551	-0.227129407	0.071699276	-0.038861074	-0.282404841	-0.205694286	-0.186369068	-0.17260981	-0.170219764	-0.176403121	-0.078062234	-0.548812495	-0.015673403	5.319964122	1.880445002	-0.106378652	0.043972764	0.014007476	0.102254879	-0.142577885	-0.008553714	-0.272930896	-0.517189825	-0.195911417	-0.096703379
48324	42	3	5	5	1	0	0	1	0	0	0	0	0	0	0	-0.298806202	-0.193968239	-0.298584887	0.086033885	0.407239362	-0.293891319	0.026677435	-0.260691444	-0.276356488	-0.104636945	-0.290462116	-0.471964136	-0.53323303	-0.357466924	-0.291687933	-0.263813711	-0.256341824	-0.240764338	-0.252237142	-0.772317156	-0.484860813	-0.737800992	0.107198395	0.36141417	-0.766643699	-0.126266721	-0.52597318	-0.677434015	-0.44362456	-0.687864504	-0.12563523	-0.433398545	-0.64082185	-0.801940743
48325	43	3	4	3	1	0	0	1	0	0	0	0	0	0	0	-0.291524466	-0.206963648	-0.29128144	-0.58392435	-0.852544498	-0.292282408	0.018043861	-0.252050695	-0.274904053	-0.104621574	-0.284662417	0.631121047	0.240972108	-0.344220674	-0.28559555	-0.269293285	-0.252535824	-0.2498782	-0.258757238	-0.692427206	-1.320800666	-0.549116041	-0.586892694	-0.82417087	-0.750054125	-0.162547267	-0.531319523	-0.815589415	-0.455183071	-0.734534711	0.984103715	1.294796598	-0.520434321	-0.628343854
48330	48	3	4	3	1	0	0	1	0	0	0	0	0	0	0	-0.215947269	-0.192944644	-0.215699256	4.803086761	2.979298077	-0.256029675	0.034813302	-0.258417563	-0.235063218	-0.104340423	-0.247312358	1.040838401	1.350977065	-0.332866746	-0.272220316	-0.229840354	-0.239510844	-0.203723165	-0.218480483	-0.055558022	-0.411773175	-0.004026184	4.994166264	-0.293127571	-0.414944729	0.126301696	-0.592802469	-0.109765785	-0.247129872	-0.226348013	0.314577957	-0.134892111	-0.436686475	-0.50537939
48333	49	4	5	5	1	0	0	1	0	0	0	0	0	0	0	-0.18473983	-0.167795695	-0.184489758	-0.337817243	-0.852544498	-0.205254953	-0.00823512	-0.133505672	-0.200866655	-0.103608201	-0.198014919	0.796583825	0.558116382	-0.155934692	-0.176983052	-0.193309862	-0.171764032	-0.188728636	-0.191187059	0.214492515	-0.000655215	0.21727098	-0.331920457	-0.82417087	0.0396096	-0.175105918	0.289344147	-0.205517052	-0.211403565	-0.086337392	1.134747011	1.200531408	0.269935977	0.004561473
48361	41	3	5	5	1	0	0	1	0	0	0	0	0	0	0	0.098250069	0.007160363	0.096395719	0.209087438	-0.852544498	0.262373965	-0.049179895	0.237440197	0.209124399	-0.082014638	0.165858176	-0.338018078	-0.439955302	0.963058048	0.44275944	0.203593936	0.276498267	0.113036263	0.153961032	1.035896231	0.940348117	0.951045789	0.234684513	-0.799471182	1.439769651	-0.016029677	1.147432219	0.984534418	0.619233075	0.971520631	0.043420024	-0.098233427	1.693649362	1.559700276
48365	45	3	1	5	1	0	0	1	0	0	0	0	0	0	0	-0.286853965	-0.113938835	-0.286822941	-0.365162477	0.328502871	-0.256865472	0.024991864	-0.23295009	-0.257860927	-0.104574762	-0.2753829	-0.960473289	-0.747771803	-0.154988531	-0.18188497	-0.226917914	-0.177684478	-0.23019788	-0.226251528	-0.577655727	0.328239154	-0.639964351	0.036372774	0.287315105	-0.116332396	-0.050914818	-0.108958416	-0.526967737	-0.404220545	-0.599709669	-1.019452117	-0.590507195	0.259467496	0.07689351
52146	50	4	1	2	1	0	1	0	0	0	0	0	0	0	0	-0.098972449	-0.200660978	-0.098716718	-0.296799392	0.814044567	-0.11164559	0.010146895	-0.088482818	-0.094232211	-0.101102716	-0.11716712	0.008665837	-0.16012212	-0.247081508	-0.092950172	-0.086823477	-0.045743122	-0.080252589	-0.075379545	0.54080358	-0.826545518	0.659865309	-0.289425084	0.744259339	0.255274063	0.053042901	0.144992883	0.622047476	0.209431317	0.499632983	-0.251171309	-0.318185536	-0.065055407	0.377071465
52147	55	2	3	4	1	0	1	0	0	0	0	0	0	0	0	-0.275602304	-0.200739716	-0.275358227	-0.242108924	-0.852544498	-0.275253026	0.027274685	-0.245683826	-0.256941665	-0.104548352	-0.270975129	-0.030730063	-0.216088756	-0.334128293	-0.275581631	-0.249201515	-0.243232267	-0.227386406	-0.238571476	-0.505642251	-0.644740019	-0.445455791	0.702133614	-0.82417087	-0.541025492	0.095226013	-0.571417097	-0.492770855	-0.3900351	-0.568596197	0.038398581	-0.087759517	-0.394812552	-0.508995992
52148	56	4	3	3	1	0	1	0	0	0	0	0	0	0	0	-0.23993666	-0.201731816	-0.23969023	1.67205746	-0.852544498	-0.224478304	0.031853598	-0.21854884	-0.215391002	-0.104167149	-0.234437027	-0.180434481	-0.292576493	-0.193781121	-0.187487162	-0.195319039	-0.174301366	-0.187791478	-0.191187059	-0.145574868	-0.688592602	-0.06226228	1.679527188	-0.82417087	-0.006841207	0.066996957	-0.044802298	-0.075568903	-0.20720047	-0.148564335	-0.319797699	-0.37579204	0.128611487	0.073276908
53013	45	4	1	4	1	0	0	0	0	1	0	0	0	0	0	-0.197689856	-0.20448765	-0.197440638	0.0176708	0.984640298	-0.246417999	0.012734976	-0.19762913	-0.218148789	-0.103859727	-0.214138082	1.419039035	1.295010429	-0.382035564	-0.274391166	-0.254498436	-0.22893862	-0.234649381	-0.241225004	-0.078062234	-0.854866977	0.030915474	0.036372774	0.904807313	-0.521118003	-0.140220777	-0.191826734	-0.020853893	-0.14835714	0.017374179	0.481959396	0.048401313	-0.949642032	-0.577711428
53017	46	4	1	4	1	0	0	0	0	1	0	0	0	0	0	-0.240785842	-0.193669035	-0.240539468	-0.064364903	-0.852544498	-0.218000871	0.037819458	-0.21854884	-0.187261571	-0.103703222	-0.207062449	-0.464084956	-0.616250207	-0.375853981	-0.278382727	-0.210479193	-0.235366532	-0.17701416	-0.195925501	-0.134322762	-0.640172042	-0.06226228	-0.190269214	0.200866195	-0.368493922	0.135232292	-0.47518292	0.471581198	0.057069125	0.287024263	0.214149093	-0.464820275	-0.860659946	-0.56324502
53018	47	7	1	1	1	0	0	0	0	1	0	0	0	0	0	0.038807329	-0.024334877	0.039072152	-0.665960052	-0.143916077	0.22476306	-0.560823685	0.657350315	0.108005529	-0.09157265	0.128740104	-0.511360036	-0.539762471	0.29128394	0.229175869	0.287614068	0.198686698	0.291096296	0.280951269	0.495795157	0.510958247	0.450215364	-0.671883439	-0.157279285	1.171018551	-1.419807729	1.976115405	0.48525995	0.088592337	0.774468646	-0.649539135	-0.873302763	0.997495391	1.230589506
53028	46	7	1	1	1	0	0	0	0	1	0	0	0	0	0	-0.299230793	-0.174409695	-0.299030737	0.086033885	-0.681948767	-0.297756884	0.028528909	-0.266133601	-0.277202209	-0.10463844	-0.291239276	-0.22770956	-0.425030866	-0.37298396	-0.299671057	-0.274334493	-0.261923959	-0.251611942	-0.262263685	-0.775692788	-0.137694535	-0.785554591	0.107198395	0.287315105	-0.889406548	0.031274573	-0.79863668	-0.732149025	-0.453081524	-0.765648182	0.733031556	0.242168647	-0.766443619	-0.863422975
53042	49	7	1	1	3	0	0	0	0	1	0	0	0	0	0	-0.294008323	-0.198535049	-0.293765462	0.496212396	-0.603212276	-0.280476763	0.045782785	-0.274819828	-0.268524372	-0.104617102	-0.28269052	-0.960473289	-0.780419008	-0.362828502	-0.263887056	-0.2481056	-0.221411196	-0.229963591	-0.235538874	-0.723933102	-0.638344851	-0.669082399	-0.07694822	-0.589523831	-0.617337533	0.565854466	-1.132783125	-0.581682747	-0.419456764	-0.485626941	-1.052928405	-0.899487538	-0.682695773	-0.480063177
53046	51	5	1	2	1	0	0	0	0	1	0	0	0	0	0	-0.297426281	-0.203826249	-0.297183645	-0.091710137	-0.800053504	-0.295771864	0.033021553	-0.26921092	-0.275565922	-0.104633312	-0.289302176	0.095336815	-0.169449893	-0.377683225	-0.297290125	-0.266516968	-0.257779647	-0.242380935	-0.253867166	-0.798196999	-0.955362479	-0.704024056	-0.07694822	-0.774771494	-0.866181144	0.096272567	-0.841407425	-0.595361499	-0.419456764	-0.656751033	0.028355695	-0.166313841	-0.834488744	-0.841723364
53047	51	4	1	2	1	0	0	0	0	1	0	0	0	0	0	-0.273691644	-0.191968292	-0.273447442	0.427849311	-0.813176253	-0.259372866	0.043128343	-0.256598458	-0.2521615	-0.10452781	-0.267495309	-0.259226279	-0.314963147	-0.198827311	-0.217598944	-0.231301573	-0.209485728	-0.223872063	-0.228146905	-0.4043733	-0.521404631	-0.353442759	0.461326501	-0.787121338	-0.259002733	0.357939029	-0.630226871	-0.41069834	-0.355359566	-0.428585577	-0.624431919	-0.229157301	0.081503323	-0.122019592
53051	44	4	3	3	1	0	0	0	0	1	0	0	0	0	0	-0.299209563	-0.203101859	-0.298967045	1.754093163	-0.760685259	-0.298968791	0.032211948	-0.272773335	-0.279812915	-0.104644644	-0.294220321	-0.062246782	-0.029533301	-0.382697877	-0.296659879	-0.269165429	-0.255665202	-0.245988994	-0.256312202	-0.925345794	-0.941658547	-0.837967077	1.651196939	-0.737721961	-0.92590361	0.155186592	-1.012490405	-0.663755262	-0.456759232	-0.765648182	-0.661255836	-0.737141934	-0.907768109	-0.83449016
53066	45	6	1	2	1	0	0	0	0	1	0	0	0	0	0	-0.248216184	-0.197574444	-0.247970301	1.53533129	0.577835093	-0.258954967	0.0404739	-0.261904181	-0.238004858	-0.104369768	-0.249864225	0.402624831	0.203661017	-0.36503621	-0.266758179	-0.239703587	-0.224286841	-0.218249115	-0.226820141	-0.179331185	-0.585356314	-0.120498376	1.608701566	0.521962144	-0.471349281	0.190490354	-0.691709817	-0.075568903	-0.236622134	-0.195234542	-0.028553995	-0.234394256	-0.745506657	-0.440280557
53072	45	6	1	2	1	0	0	0	0	1	0	0	0	0	0	-0.295197178	-0.192739925	-0.294954395	-0.365162477	-0.196407071	-0.288416843	0.026571258	-0.259023931	-0.268340519	-0.104618779	-0.284778411	-0.676822813	-0.674082398	-0.376705526	-0.290357413	-0.25997801	-0.249660179	-0.236359695	-0.247100671	-0.686801153	-0.530540586	-0.643458517	-0.360250706	-0.206678662	-0.736782466	-0.055101035	-0.651612244	-0.41069834	-0.37322272	-0.516740412	-0.214347393	-0.653350654	-0.803083301	-0.686209484
53089	41	7	1	2	1	0	0	0	0	1	0	0	0	0	0	-0.282183464	-0.194456416	-0.281939822	-0.747995754	0.262889128	-0.280058864	0.012668615	-0.235375563	-0.263744207	-0.104571967	-0.273411002	0.229282873	-0.05751662	-0.356836151	-0.273620864	-0.259064747	-0.234774487	-0.240858053	-0.247479747	-0.539398568	-0.567084405	-0.483891614	-0.756874185	0.225565884	-0.584158385	-0.376044327	-0.165095019	-0.547485866	-0.390560487	-0.438956734	0.103677343	-0.040626922	-0.598947926	-0.476446575
53106	55	5	3	1	1	0	0	0	0	1	0	0	0	0	0	-0.243970274	-0.083860881	-0.24393642	-0.228436307	0.171029888	-0.237433172	0.05235253	-0.244471089	-0.222009692	-0.104164354	-0.233625069	0.221403693	-0.020205529	-0.267266269	-0.245329794	-0.208287363	-0.224625152	-0.184980004	-0.20009533	-0.190583291	0.364782972	-0.248617787	-0.218599463	0.139116975	-0.219187755	0.385847141	-0.536665866	-0.205517052	-0.248706032	-0.210791278	0.548911972	0.268353422	-0.133100532	-0.237750852
53116	43	3	3	3	1	0	0	0	0	1	0	0	0	0	0	-0.305366132	-0.206996371	-0.30512402	0.15439697	-0.852544498	-0.305696964	0.030393655	-0.273728365	-0.285254948	-0.104650597	-0.298999273	0.087457635	-0.010877756	-0.393357954	-0.308662575	-0.276562853	-0.267303106	-0.25144794	-0.263344049	-1.053619799	-1.387493135	-0.914838723	0.178024016	-0.82417087	-1.197972625	0.021646274	-1.015163576	-0.914076433	-0.502993277	-0.967367188	-0.251171309	-0.328659446	-1.148543167	-1.16360093
53119	44	4	1	1	1	0	0	0	0	1	0	0	0	0	0	-0.307022037	-0.198361825	-0.306801265	-0.255781541	0.499098602	-0.306135758	0.031203923	-0.27516849	-0.286247752	-0.104651352	-0.300194011	-0.534997575	-0.551888575	-0.386356365	-0.305623386	-0.277987542	-0.265493142	-0.254306272	-0.265239426	-1.13463496	-0.576220359	-1.10119423	-0.246929711	0.447863079	-1.124978499	0.065462011	-1.015163576	-1.00162045	-0.51765157	-1.057596254	-0.22104265	-0.422924635	-0.981047475	-1.055102874
53123	46	4	3	4	1	0	0	0	0	1	0	0	0	0	0	-0.304325885	-0.204975826	-0.304083704	-0.474543414	0.276011877	-0.302291088	0.027825482	-0.268180094	-0.283067104	-0.104648795	-0.296888182	-0.511360036	-0.523905257	-0.390487933	-0.301631824	-0.273293374	-0.259555781	-0.249620481	-0.260121909	-1.051369378	-0.896892369	-0.974239541	0.107198395	0.237915728	-1.048666459	-0.112312665	-0.769231792	-0.830636043	-0.4940617	-0.87973091	-0.922370882	-0.936146223	-1.007218676	-0.975537633
53129	47	4	3	2	1	0	0	0	0	1	0	0	0	0	0	-0.284094124	-0.192865906	-0.283850608	-0.21476369	-0.773808007	-0.284028904	0.034189508	-0.261752589	-0.265215027	-0.104580491	-0.276426845	0.544450068	0.231644336	-0.366928531	-0.287276207	-0.258334138	-0.24847609	-0.235188247	-0.245963445	-0.672173415	-0.448316994	-0.638799629	-0.204434339	-0.750071805	-0.673742085	0.001412893	-0.614187842	-0.390180212	-0.370595786	-0.511554833	-0.383402646	-0.627165879	-0.750740898	-0.650043465
53142	42	4	1	3	1	0	0	0	0	1	0	0	0	0	0	-0.240785842	-0.206909319	-0.240539468	2.095908588	-0.852544498	-0.293912214	0.03633297	-0.28323319	-0.267237404	-0.10451747	-0.265987388	3.365196465	4.298553253	-0.392411793	-0.306253633	-0.278498969	-0.264681195	-0.254727993	-0.26541001	-0.145574868	-1.266898533	0.007621035	2.189471661	-0.82417087	-1.085163521	0.172629162	-1.215651444	-0.697952143	-0.401068224	-0.573781776	3.193538717	4.903058578	-1.117137725	-1.06595268
53155	49	5	1	2	1	0	0	0	0	1	0	0	0	0	0	-0.3003135	-0.169685409	-0.300113516	-0.447198179	-0.74756251	-0.289252641	0.031015458	-0.262813734	-0.270546749	-0.104630098	-0.288258231	-1.102298527	-0.882091731	-0.355259216	-0.29070755	-0.255959656	-0.255834358	-0.231135039	-0.244257606	-0.83982979	-0.2655979	-0.835637633	-0.586892694	-0.725372117	-0.750054125	0.200676815	-0.809329366	-0.568003994	-0.432591436	-0.693050082	-0.452029037	-0.826170169	-0.708866975	-0.780241132
53160	45	3	5	4	1	0	0	0	0	1	0	0	0	0	0	-0.305047689	-0.183385839	-0.304826787	-0.72065052	0.052925151	-0.302040348	0.025728472	-0.267528248	-0.284225374	-0.104649982	-0.297862532	-0.605910194	-0.548157466	-0.367874692	-0.299250893	-0.272507969	-0.262761279	-0.249386192	-0.260652614	-1.028865166	-0.356957447	-1.018498974	-0.728543936	0.027968377	-0.93917527	-0.204409436	-0.683690302	-0.966739631	-0.510558847	-0.957514588	-0.433617078	-0.658587609	-0.771677859	-0.859806373
53161	46	3	1	4	1	0	0	0	0	1	0	0	0	0	0	-0.293074223	-0.194409173	-0.2928313	0.0176708	-0.852544498	-0.298906106	0.031740121	-0.270590408	-0.279077505	-0.104636106	-0.290346122	1.411159855	1.239043792	-0.379512469	-0.298340536	-0.273969188	-0.258540847	-0.251588513	-0.26148658	-0.638417098	-0.439181039	-0.605022693	0.036372774	-0.82417087	-0.93253944	0.106961374	-0.902890371	-0.75950653	-0.462538488	-0.801947232	0.883674851	1.472853067	-0.897299628	-0.867039577
53163	47	6	1	2	1	0	0	0	0	1	0	0	0	0	0	-0.300823009	-0.134883169	-0.300686752	-0.160073222	-0.498230288	-0.289775014	0.043460148	-0.270787478	-0.278507562	-0.104643722	-0.293176375	-0.936835749	-0.661023516	-0.280827906	-0.261926288	-0.259795357	-0.240948666	-0.245567273	-0.252673079	-0.844330633	0.273423426	-0.909015114	-0.147773842	-0.490725078	-0.554297152	0.427709309	-0.761212278	-0.78549616	-0.479876254	-0.84343186	-1.014430674	-0.721431069	-0.222082619	-0.382414927
53164	48	6	1	2	1	0	0	0	0	1	0	0	0	0	0	-0.290335611	-0.168268124	-0.290134969	-0.542906499	-0.143916077	-0.286327348	0.01671664	-0.250231589	-0.269259782	-0.104615286	-0.283386484	-0.093763502	-0.206760984	-0.344851448	-0.276912152	-0.260343315	-0.2419636	-0.241256346	-0.249375123	-0.6811751	-0.201646218	-0.678400174	-0.544397321	-0.157279285	-0.640562937	-0.529538945	-0.282714568	-0.636397757	-0.438896079	-0.604895247	-0.612715219	-0.590507195	-0.541371282	-0.541545409
54013	40	3	1	3	1	0	0	0	0	0	0	0	0	0	1	0.210766683	-0.177716696	0.211042853	-0.146400605	0.380993865	-0.069855695	0.009815089	-0.074839529	0.003209609	-0.087324645	0.10554131	1.710568691	1.444254793	-0.322774365	-0.176983052	-0.193127209	-0.126937802	-0.188494346	-0.180952025	1.125913077	-0.14683049	1.183990172	-0.133608717	0.336714481	0.072788748	-0.177896729	0.233207544	0.553653713	0.351285772	0.696684968	1.653629473	1.9808377	-0.420983753	0.047960695
54027	40	3	4	4	1	0	0	0	0	0	0	0	0	0	1	-0.292840698	-0.192094273	-0.29261899	-0.447198179	-0.668826019	-0.292783887	0.026027097	-0.257962786	-0.272164651	-0.104622552	-0.285590369	0.126853535	-0.104155483	-0.36913624	-0.297360153	-0.269987365	-0.260232403	-0.246809007	-0.257999087	-0.807198684	-0.402637221	-0.784389869	-0.034452848	-0.651273052	-0.84959157	0.001971055	-0.710422018	-0.643237133	-0.434167597	-0.693050082	0.431744964	-0.187261661	-0.808317542	-0.859806373
54033	44	3	5	5	1	0	0	0	0	0	0	0	0	0	1	-0.279635918	-0.044806783	-0.279604418	-0.597596967	-0.708194264	-0.251850685	0.022025525	-0.226886406	-0.248300598	-0.104541504	-0.269931183	-0.913198209	-0.691805166	-0.137326865	-0.204994012	-0.200433308	-0.21092355	-0.188260057	-0.199716254	-0.494390145	0.666269477	-0.594540196	-0.601057818	0.21321604	-0.113014481	0.028762843	-0.178460877	-0.479092103	-0.39844129	-0.589338511	-0.781770473	-0.637639789	0.30657566	0.055193899
54037	52	4	3	3	1	0	0	0	0	0	0	0	0	0	1	-0.188773445	-0.19568473	-0.188523639	0.304795757	0.735308076	-0.176002027	0.047043645	-0.205815104	-0.136702136	-0.102248559	-0.149645432	-0.117401042	-0.394249216	-0.338859097	-0.244279383	-0.206826144	-0.204157327	-0.183574266	-0.194219662	0.203240409	-0.666666311	0.298801515	0.333840383	0.670160274	-0.116332396	0.056950037	-0.181134048	0.519456832	0.193669711	0.473705091	0.649340836	0.069349133	-0.5047316	-0.342632306
54043	52	2	4	4	1	0	0	0	0	0	0	0	0	0	1	-0.03761905	-0.192676935	-0.03735927	1.002099226	-0.550721282	-0.051050243	0.009085118	-0.036941504	-0.033560889	-0.098461686	-0.058010193	0.024424196	-0.085499938	-0.263797014	-0.148972092	0.009982327	-0.109176466	0.061492569	0.026970795	0.417030417	-0.411773175	0.485157022	1.05626172	-0.540124455	0.414533974	-0.050914818	0.489832015	0.977695041	0.382808984	0.738169597	-0.410183677	-0.752852799	-0.216848378	0.268573409
54051	45	4	1	2	1	0	0	0	0	0	0	0	0	0	1	-0.296492181	-0.180078839	-0.296291945	0.851700439	1.010885795	-0.300473227	0.034255869	-0.276457023	-0.281669825	-0.104643834	-0.293535956	1.308730517	1.239043792	-0.369767014	-0.29771029	-0.273603883	-0.260401558	-0.251330795	-0.261695072	-0.719432259	-0.238190036	-0.714506554	0.900445353	0.929507001	-0.93253944	0.207932925	-1.05526115	-0.888770741	-0.491960152	-0.895287646	1.051056291	1.451905247	-0.761209378	-0.867039577
54052	40	2	4	2	1	0	0	0	0	0	0	0	0	0	1	-0.278999032	-0.138662598	-0.278967489	-0.542906499	0.236643631	-0.247880645	-0.013079477	-0.189291565	-0.250874533	-0.104523618	-0.262623562	-0.802889691	-0.688074057	-0.229735228	-0.204994012	-0.197328216	-0.186142257	-0.184511425	-0.190997522	-0.516894357	0.14552006	-0.559598539	-0.544397321	0.200866195	-0.156147374	-0.610472471	0.313402691	-0.403858964	-0.375849654	-0.319688427	-1.121554795	-1.067070098	-0.180208696	-0.027987944
54057	42	3	4	5	1	0	0	0	0	0	0	0	0	0	1	-0.258830959	-0.122600026	-0.258585776	-0.201091073	0.131661643	-0.223015658	0.01419492	-0.198235499	-0.2115301	-0.104225838	-0.238264828	-0.85016477	-0.719788485	-0.275466329	-0.245609904	-0.167007907	-0.222764441	-0.132030573	-0.156880742	-0.258095925	0.28255938	-0.295206663	-0.161938966	-0.774771494	-0.093106993	-0.182082946	0.014007476	0.027021741	-0.214030499	-0.138193178	-0.44198615	-0.820933214	-0.143569013	-0.273916871
54066	48	2	4	5	1	0	0	0	0	0	0	0	0	0	1	0.299930792	-0.117245835	0.300212846	-0.023347051	-0.537598533	0.034619041	0.071796322	-0.07635545	0.153968652	-0.076145682	0.221535283	1.048717581	0.726016291	-0.281143293	-0.244559493	-0.180524189	-0.220057952	-0.149836576	-0.170527454	1.159669394	0.373918927	1.149048515	-0.006122599	-0.52777461	0.178962022	0.306309021	-0.207865764	0.717798743	0.456363145	0.800396539	1.636891329	1.404772652	-0.127866292	-0.219667843
54067	42	2	1	4	1	0	0	0	0	0	0	0	0	0	1	-0.272842462	-0.194409173	-0.272810513	0.099706502	-0.852544498	-0.264387653	0.026392083	-0.237952629	-0.246094368	-0.104496928	-0.26401549	-0.534997575	-0.57427523	-0.338859097	-0.265497686	-0.236415842	-0.229784398	-0.214500483	-0.225114302	-0.554026305	-0.439181039	-0.51766855	0.248849638	-0.82417087	-0.461395537	-0.042542384	-0.346870685	-0.24655331	-0.317006325	-0.366358634	-0.356621616	-0.695246294	-0.520434321	-0.469213372
54075	45	3	1	5	1	0	0	0	0	0	0	0	0	0	1	-0.1908964	-0.20683247	-0.190646734	-0.35148986	-0.852544498	-0.241194262	0.020432859	-0.201873709	-0.222745102	-0.103981299	-0.221561696	1.718447871	1.826693475	-0.314258918	-0.244489466	-0.227831177	-0.21092355	-0.210283271	-0.217532795	0.124475669	-1.219391569	0.287154296	-0.346085581	-0.82417087	-0.322043115	0.016483274	-0.231924308	-0.150802042	-0.21718282	-0.158935492	0.799984131	0.912498884	-0.405281032	-0.367948519
54102	43	3	2	4	1	0	0	0	0	0	0	0	0	0	1	-0.302309077	-0.176614362	-0.302109225	-0.187418456	-0.445739293	-0.294956961	0.04107115	-0.273561614	-0.27986807	-0.104645748	-0.29442911	-0.85804395	-0.709527935	-0.311105049	-0.283634782	-0.264672178	-0.259132892	-0.244583257	-0.255971034	-0.948975216	-0.347821492	-0.938133162	-0.17610409	-0.441325701	-0.726828722	0.228445387	-0.801309851	-0.773185282	-0.475147772	-0.848617439	-0.903958924	-0.669061519	-0.400046792	-0.584944631
54106	48	7	1	1	1	0	0	0	0	0	0	0	0	0	1	-0.298317922	-0.194850106	-0.298096576	-0.597596967	-0.668826019	-0.285282601	0.019371082	-0.252505471	-0.274591504	-0.104636526	-0.290114134	-0.968352469	-0.716990153	-0.267266269	-0.248901192	-0.252671911	-0.22893862	-0.24092834	-0.246152983	-0.761065051	-0.493996767	-0.726153773	-0.601057818	-0.651273052	-0.544343407	-0.063473468	-0.499241464	-0.697952143	-0.450979977	-0.755277025	-1.458828396	-0.370555085	-0.174974455	-0.328165899
54107	45	7	1	1	1	0	0	0	0	0	0	0	0	0	1	-0.201511175	-0.153622837	-0.201262209	-0.761668371	-0.852544498	-0.130659992	-0.035907682	-0.049068872	-0.148652548	-0.103100955	-0.172844227	-0.613789374	-0.609720766	0.158821439	-0.071241678	-0.075864329	-0.128629358	-0.073926772	-0.088647182	0.011954612	-0.28386981	0.042562693	-0.07694822	0.744259339	0.424487718	-0.423488118	0.845363833	0.061218622	-0.137849403	0.147013642	-0.520655427	-0.600981105	0.5839904	0.474719716
54108	47	7	1	1	4	0	0	0	0	0	0	0	0	0	1	-0.26116621	-0.112993978	-0.26113349	-0.638614818	0.223520882	-0.242656908	0.02235733	-0.22067113	-0.231018464	-0.10432086	-0.246152418	-0.093763502	-0.319627034	-0.229735228	-0.221800588	-0.220707731	-0.206271771	-0.208877534	-0.215068805	-0.370616982	0.246015562	-0.417502465	-0.643553191	0.188516351	-0.162783204	-0.052310223	-0.154402333	-0.41069834	-0.351681858	-0.459699048	0.364792388	0.158377367	0.17571965	-0.125636194
54123	51	4	4	5	1	0	0	0	0	0	0	0	0	0	1	-0.274328531	-0.179448934	-0.27408437	-0.009674434	1.995091936	-0.259163917	0.02835637	-0.232798498	-0.251793795	-0.104528369	-0.268075279	-0.377413978	-0.431560307	-0.240773769	-0.214797848	-0.229657701	-0.195107503	-0.222700616	-0.223787538	-0.415625405	-0.165102399	-0.403525802	0.008042525	1.855745314	-0.209234011	0.093146858	-0.296080425	-0.369662083	-0.340648734	-0.438956734	-0.227737908	-0.349607266	-0.002244523	-0.071387166
54131	42	3	1	2	1	0	0	0	0	0	0	0	0	0	1	-0.159264371	-0.15598498	-0.159012618	-0.597596967	0.958394801	-0.168270896	-0.051170727	-0.039973346	-0.16648624	-0.102961218	-0.16124483	0.339591391	0.091727744	-0.148050019	-0.16087675	-0.158057937	-0.154848474	-0.148899418	-0.155174903	0.22574462	0.026752649	0.2289182	-0.601057818	-0.058480532	0.159054533	-0.415115684	0.698339397	-0.02769327	-0.167271068	0.141828064	0.632602692	0.289301242	0.269935977	0.105826325
54145	54	3	1	5	1	0	0	0	0	0	0	0	0	0	1	-0.128481523	-0.178661553	-0.128440049	-0.310472009	-0.852544498	-0.048960748	0.015588502	-0.064228082	-0.066654337	-0.10089311	-0.112527361	-0.574393475	-0.511779152	-0.07456487	0.107328193	-0.010109443	0.1487858	-0.048154925	-0.005250608	0.315761466	-0.14683049	0.345390391	-0.303590208	-0.82417087	0.650105925	0.150860835	0.313402691	0.656244357	0.193669711	0.473705091	-0.716491711	-0.794748439	0.44790015	0.894245532
54151	41	6	2	3	1	0	0	0	0	0	0	0	0	0	1	-0.225712862	-0.206309649	-0.225465493	-0.419852945	-0.852544498	-0.169315644	0.015920307	-0.156244487	-0.167773207	-0.103622174	-0.202770672	-0.795010511	-0.651695744	-0.310789662	-0.09084935	-0.0959561	-0.02629023	-0.091732776	-0.080117987	-0.066810128	-1.06590753	0.07750435	0.234684513	-0.82417087	0.149100789	-0.034449031	0.120934339	0.505778079	0.036053651	0.26109637	-1.074687992	-1.035648368	-0.352938628	0.500035929
55003	41	6	1	4	1	0	0	0	1	0	0	0	0	0	0	-0.242908797	-0.178819029	-0.242662563	-0.064364903	-0.83942175	-0.257074422	0.035503457	-0.244774274	-0.231386169	-0.104298502	-0.244412509	0.355349751	0.175677699	-0.380868633	-0.296169687	-0.234589318	-0.255580624	-0.201614559	-0.22037586	-0.32560856	-0.402637221	-0.295206663	-0.048617972	-0.713022273	-0.541025492	0.250492796	-0.73180739	0.068057998	-0.194591185	-0.117450864	0.003248479	-0.580033285	-0.844957225	-0.801940743
58023	44	2	1	4	1	0	0	0	0	0	0	0	0	0	1	-0.273691644	-0.196251644	-0.273447442	-0.665960052	0.472853105	-0.256447573	-0.004452539	-0.195658433	-0.251058385	-0.104515933	-0.261695611	-0.613789374	-0.576140784	-0.351474573	-0.239307438	-0.223082213	-0.195107503	-0.205831771	-0.210330364	-0.415625405	-0.548812495	-0.365089978	-0.671883439	0.497262455	-0.368493922	-0.583959764	0.257266088	-0.390180212	-0.357461114	-0.205605699	-0.696405939	-0.726668024	-0.5047316	-0.237750852
58040	50	3	4	5	1	0	0	0	0	0	0	0	0	0	1	-0.247579298	-0.20481835	-0.247333372	0.086033885	-0.852544498	-0.276088824	0.031683714	-0.254021392	-0.2521615	-0.104428457	-0.256359888	1.552985093	1.369632611	-0.384274811	-0.288186563	-0.256324961	-0.2450084	-0.232306486	-0.242930843	-0.16807908	-0.881361246	-0.06226228	0.107198395	-0.82417087	-0.673742085	0.089602528	-0.675670788	-0.1918383	-0.253434514	-0.247090327	0.58238826	0.598281586	-0.954876273	-0.653660067
58059	47	3	4	4	1	0	0	0	0	0	0	0	0	0	1	0.325406252	-0.102758025	0.325689987	-0.693305286	0.748430824	0.201778618	-0.344486622	0.616420448	0.179708	-0.07908016	0.245894018	0.536570888	0.287610972	0.079974713	0.196262991	0.157930821	0.215602256	0.13880811	0.159647162	1.283442557	-0.092014761	1.335404021	-0.700213688	0.682510118	0.998486981	-0.930020357	1.869188542	0.854586269	0.430093802	1.142644723	0.214149093	0.006505673	0.772423054	1.071459024
58080	58	1	4	4	1	0	0	0	0	0	0	0	0	0	1	-0.00365177	-0.180551267	-0.003389749	-0.447198179	0.709062579	0.009545104	-0.092978196	0.131325727	-0.000467441	-0.094632891	0.01738589	0.189886974	-0.085499938	-0.036718442	-0.053734828	0.028247573	-0.055046679	0.054463883	0.032656925	0.664576743	-0.320413628	0.729748624	-0.445241451	0.707209806	0.597019288	-0.441628391	0.987041926	0.704119991	0.246208398	0.665571497	-0.210999764	-0.255342076	0.505476795	0.557901558
58095	46	2	4	4	1	0	0	0	0	0	0	0	0	0	1	-0.073709285	0.041805126	-0.073451886	-0.406180328	-0.852544498	-0.051050243	-0.088332922	0.066141124	-0.066654337	-0.099034608	-0.060330073	0.189886974	-0.048188847	-0.061949394	0.015592299	-0.02472164	0.035451559	-0.037846187	-0.022308998	0.495795157	0.766764978	0.415273706	-0.37441583	0.57136152	0.646788011	-0.388602977	0.912193122	0.669923109	0.204177448	0.577416662	0.025008066	-0.265815986	0.468837112	0.644700003
58158	46	3	4	2	1	0	0	0	0	0	0	0	0	0	1	-0.262015392	-0.19078722	-0.261770419	-0.624942201	0.945272052	-0.266686098	0.017512973	-0.221125906	-0.258228632	-0.104556317	-0.270395159	0.765067105	0.865932882	-0.244873799	-0.228103054	-0.23623319	-0.21016235	-0.226449248	-0.230421357	-0.303104348	-0.384365311	-0.260265006	-0.629388066	0.86775778	-0.331996859	-0.094172392	-0.108958416	-0.568003994	-0.420507538	-0.589338511	-0.443659965	0.126955638	-0.038884205	-0.165418815
60007	54	3	3	4	4	0	0	0	1	0	0	0	0	0	0	-0.280697396	-0.198535049	-0.280453656	-0.35148986	0.551589596	-0.290652602	0.024082718	-0.243561537	-0.271649864	-0.104611932	-0.281182598	0.875375623	0.660721882	-0.368505466	-0.294138892	-0.266206459	-0.256426402	-0.243036946	-0.254094611	-0.449381722	-0.607282605	-0.388384417	-0.346085581	0.497262455	-0.796504933	-0.084404553	-0.344197514	-0.670594638	-0.42523602	-0.532297147	1.268652162	1.038185804	-0.797849061	-0.801940743
60007	54	3	3	4	4	0	0	0	1	0	0	0	0	0	0	-0.251825208	-0.185433029	-0.251579563	0.250105289	-0.773808007	-0.239940565	0.010080534	-0.182773105	-0.226606004	-0.104281733	-0.239888744	-0.385293157	-0.482863057	-0.306058859	-0.251422178	-0.226369957	-0.221580352	-0.20630035	-0.216585107	-0.24684382	-0.338685538	-0.213676129	-0.586892694	-0.750071805	-0.272274392	-0.1458024	0.067470907	-0.260232062	-0.27760231	-0.20042012	0.076896312	-0.302474671	-0.347704388	-0.302849686
60012	52	4	3	2	3	0	0	0	1	0	0	0	0	0	0	0.238365098	-0.030633925	0.238643089	-0.201091073	0.223520882	0.095214387	-0.120186232	0.366293483	0.052849782	-0.090678333	0.095101852	0.686275306	0.735344064	0.180898523	0.014191751	0.079390262	-0.031364897	0.096635997	0.072459835	1.002139914	0.830716661	0.92775135	-0.190269214	0.188516351	0.885677877	-0.403952439	1.548407954	0.457902445	0.130623287	0.69149939	0.093634456	-0.37579204	0.835233939	0.738731652
60019	40	6	1	1	1	0	0	0	1	0	0	0	0	0	0	-0.308268212	-0.207007269	-0.308026291	-0.611269584	-0.852544498	-0.308630615	0.030274205	-0.276305431	-0.287488756	-0.104651818	-0.301284354	-0.440447417	-0.523905257	-0.402248711	-0.312911138	-0.280833268	-0.270050193	-0.255517549	-0.267244734	-1.23252828	-1.517223691	-1.08255868	-0.615222942	-0.82417087	-1.473359555	0.102663525	-1.335944164	-0.858677486	-0.49563786	-0.941957853	0.050115282	-0.59574415	-1.629046434	-1.496328302
60026	40	3	2	4	1	0	0	0	1	0	0	0	0	0	0	-0.175186533	-0.177244267	-0.174935831	-0.419852945	0.617203339	-0.237015273	-0.010225951	-0.172010066	-0.211897805	-0.103430735	-0.191751245	1.379643136	1.015177246	-0.288397192	-0.262486508	-0.243173983	-0.239679999	-0.224106353	-0.234970261	0.169484092	-0.238190036	0.205623761	-0.416911203	0.559011676	-0.365176007	-0.15836105	-0.159748676	-0.239713934	-0.212979725	-0.127822021	1.988392352	2.305528909	-0.248253821	-0.454746964
60028	48	4	1	2	1	0	0	0	1	0	0	0	0	0	0	-0.305090148	-0.20514905	-0.304848018	-0.72065052	-0.813176253	-0.301225445	0.028455912	-0.269498945	-0.281246964	-0.104647774	-0.296296613	-0.984110828	-0.824259539	-0.393894112	-0.301841906	-0.270590118	-0.258963736	-0.24608271	-0.257127214	-1.071623168	-0.945312928	-0.988216204	-0.728543936	-0.787121338	-1.038712714	-0.015750596	-0.908236714	-0.70479152	-0.459386166	-0.786390496	-0.865461193	-0.920435358	-1.101435003	-0.95022142
60034	55	6	1	2	1	0	0	0	1	0	0	0	0	0	0	-0.291949057	-0.206676569	-0.291706059	-0.474543414	1.588286731	-0.294873381	0.021627359	-0.246744971	-0.27352516	-0.10462884	-0.285358381	-0.156796941	-0.328022029	-0.399425998	-0.310525304	-0.273256844	-0.267920524	-0.246598147	-0.259553296	-0.657545678	-1.170971009	-0.531645213	-0.4735717	1.472900145	-1.068573947	-0.215572681	-0.443104862	-0.554325242	-0.395288968	-0.38191537	0.515435684	-0.260579031	-1.347444301	-1.225083162
60042	47	4	1	3	1	0	0	0	1	0	0	0	0	0	0	-0.308605762	-0.205884463	-0.308365986	0.769664736	1.404568252	-0.309531187	0.030994886	-0.277272588	-0.288534877	-0.104651998	-0.302140389	0.245041233	0.073072199	-0.401207934	-0.312822203	-0.28191457	-0.270223577	-0.256934532	-0.268429345	-1.265159386	-1.085093035	-1.171077545	0.815454608	0.36141417	-1.529764106	0.061833956	-1.31188562	-1.163713667	-0.535619801	-1.178420234	1.067794435	0.797285875	-1.506041785	-1.485478496
61014	42	4	1	5	1	0	0	1	0	0	0	0	0	0	0	-0.302478914	-0.187795172	-0.302257842	-0.35148986	-0.052056837	-0.29359879	0.025244036	-0.26038826	-0.275915242	-0.104641165	-0.292225225	-1.228365405	-0.919402821	-0.366928531	-0.29042744	-0.258699443	-0.252366668	-0.234719668	-0.246532058	-0.883713003	-0.338685538	-0.871744013	-0.346085581	-0.070830376	-0.740100381	-0.172315106	-0.52597318	-0.643237133	-0.449403816	-0.713792397	-0.659582022	-0.972804908	-0.698398494	-0.812790549
62021	53	2	3	4	3	0	0	0	0	0	0	1	0	0	0	-0.213824314	-0.162126552	-0.213576161	-0.283126775	-0.786930756	-0.18268841	-0.031196047	-0.131383383	-0.170347142	-0.103335714	-0.187575462	-0.566514295	-0.633040198	-0.282089454	-0.182585244	-0.194405776	-0.144699139	-0.188260057	-0.184742779	-0.134322762	-0.110286671	-0.120498376	-0.27525996	-0.76242165	-0.030066611	-0.173710512	0.030046505	0.327954296	-0.04433054	0.147013642	-0.371685946	-0.648113699	-0.24301958	0.040727492
62031	60	2	4	4	1	0	0	0	0	0	0	1	0	0	0	-0.125297091	-0.049531069	-0.125255406	-0.21476369	0.276011877	-0.137555324	0.043393787	-0.16655275	-0.085039586	-0.100571715	-0.104407782	0.166249434	-0.076172165	-0.242035317	-0.240007712	-0.218881206	-0.225132619	-0.200443112	-0.212604816	0.158231986	0.510958247	0.08915157	0.149693768	-0.404276169	-0.003523293	0.198583707	-0.242616994	0.43054494	0.083338469	0.323323313	0.766507843	-0.098233427	-0.070289648	-0.29199988
64061	44	1	4	3	1	0	0	0	1	0	0	0	0	0	0	-0.027004275	-0.198912992	-0.026743795	0.441521928	3.071157317	-0.196270126	0.008753312	-0.118801238	-0.187996981	-0.101969085	-0.139205975	3.310042206	4.289225481	-0.262535466	-0.16787949	-0.18947416	-0.132858248	-0.18685432	-0.180952025	0.259500937	-0.725136421	0.357037611	0.475491626	2.868432535	-0.0499741	-0.109521854	0.417656382	-0.157641419	-0.227690557	-0.02411045	0.314577957	0.545912036	-0.059821167	0.080510112
67017	41	3	2	2	1	0	1	0	0	0	0	0	0	0	0	-0.131241365	-0.204424659	-0.130987763	0.181742204	-0.734439762	-0.124391507	0.059652247	-0.202783262	-0.11702992	-0.101843322	-0.135726155	-0.078005142	-0.169449893	-0.229104454	-0.133566064	-0.084996952	-0.099872909	-0.06525806	-0.075379545	0.338265677	-0.903287537	0.461862583	0.206354265	-0.713022273	0.261909892	0.469571478	-0.582109783	0.546814337	0.125369418	0.520375298	-0.371685946	-0.569559375	-0.033649965	0.228790789
67018	59	1	4	4	1	0	1	0	0	0	0	0	0	0	0	-0.154169279	-0.194787116	-0.153917189	-0.460870797	-0.74756251	-0.104959206	0.042464732	-0.138962988	-0.10673418	-0.10138219	-0.125286698	-0.2119512	-0.378392002	-0.344536061	0.023995587	-0.081343903	0.121720907	-0.113287411	-0.064007285	0.360769889	-0.521404631	0.438568145	-0.459406575	-0.725372117	0.321632359	1.086340761	-0.603495155	0.53997496	0.230446792	0.675942654	-0.562500787	-0.52242678	-0.36864135	0.630233596
67133	40	3	4	4	1	0	1	0	0	0	0	0	0	0	0	-0.184102944	-0.201180649	-0.18385283	-0.58392435	-0.813176253	-0.158241322	-0.05448878	-0.073323608	-0.181010586	-0.103339906	-0.183283685	0.000786657	-0.076172165	-0.049333918	-0.11185757	-0.081343903	-0.121863135	-0.066663797	-0.081255213	0.14697988	-0.720568443	0.240565419	-0.586892694	-0.787121338	0.242002403	-0.257434849	0.38023198	0.081736751	-0.065871402	0.141828064	-0.590955632	-0.318185536	0.406026227	0.40600428
67217	47	6	1	3	1	0	1	0	0	0	0	0	0	0	0	-0.296853083	-0.138977551	-0.296716564	-0.242108924	-0.852544498	-0.279849914	0.032517209	-0.257962786	-0.269627487	-0.104627862	-0.287446273	-1.125936066	-0.809335103	-0.251181537	-0.253523	-0.241530111	-0.238834221	-0.225043511	-0.235538874	-0.755438998	0.264287471	-0.81583736	-0.161938966	-0.82417087	-0.441488048	0.107561398	-0.509934151	-0.691112767	-0.455708458	-0.776019339	-0.505591097	-0.53290069	-0.09646085	-0.360715316
69097	48	3	1	1	1	0	0	0	0	0	0	0	1	0	0	-0.268384257	-0.093466929	-0.268139704	-0.35148986	-0.11767058	-0.25373123	0.007293369	-0.216578143	-0.239659531	-0.104408894	-0.253576033	-0.2513471	-0.422232534	-0.273889394	-0.257654617	-0.235867885	-0.237650132	-0.216374799	-0.228336442	-0.370616982	0.273423426	-0.414008299	-0.346085581	-0.663622896	-0.305453541	-0.395580005	-0.034109612	-0.328625825	-0.320158646	-0.319688427	0.264363525	-0.087759517	-0.258722302	-0.299233084
70011	57	4	1	2	1	0	0	0	0	0	1	0	0	0	0	-0.29840284	-0.067168404	-0.298351347	-0.529233882	0.236643631	-0.292658517	0.028303281	-0.261297813	-0.279647447	-0.104644043	-0.293814342	0.032303376	0.101055517	-0.295651091	-0.271169905	-0.261439229	-0.248222356	-0.244676973	-0.253582859	-0.789195315	0.547502066	-0.885720676	-0.530232197	0.200866195	-0.57420464	0.050949792	-0.550031724	-0.914076433	-0.503571202	-0.977219787	-0.508938726	-0.187261661	-0.169740215	-0.411347742
70018	48	4	1	2	1	0	0	0	0	0	1	0	0	0	0	-0.288340033	-0.179763886	-0.28813926	-0.187418456	-0.852544498	-0.271909834	0.049299922	-0.265345322	-0.259331747	-0.104583705	-0.276194857	-0.842285591	-0.726317926	-0.31615124	-0.252402562	-0.23550258	-0.220057952	-0.217546246	-0.22530384	-0.631665835	-0.165102399	-0.632976019	-0.17610409	-0.82417087	-0.444805963	0.482130129	-0.771904964	-0.472252727	-0.38162891	-0.495998098	-0.216021207	-0.517189825	-0.263956542	-0.44751376
70027	49	4	1	4	1	0	0	0	0	0	1	0	0	0	0	-0.26965803	-0.197479959	-0.269413561	0.578248098	-0.65570327	-0.27358143	0.045782785	-0.273334225	-0.257860927	-0.104536194	-0.267959285	0.662637767	0.530133063	-0.362197728	-0.268788974	-0.244269898	-0.227500797	-0.223403484	-0.23174812	-0.539398568	-0.613677774	-0.480397448	0.617142868	-0.638923208	-0.577522555	0.426313904	-1.020509919	-0.479092103	-0.387933552	-0.454513469	-0.453702851	-0.538137645	-0.672227292	-0.512612594
70028	41	3	1	4	1	0	0	0	0	0	1	0	0	0	0	-0.30451695	-0.182598458	-0.304317244	-0.816358839	-0.038934089	-0.2993449	0.031129533	-0.270135632	-0.282000759	-0.104648152	-0.296644595	-0.818648051	-0.681544616	-0.355574603	-0.290497468	-0.270791035	-0.255496047	-0.250159347	-0.259629111	-1.022113903	-0.393501266	-1.008016477	-0.827699806	-0.058480532	-0.84295574	0.094374815	-0.820022052	-0.863465049	-0.491960152	-0.926401117	-0.907306552	-0.56432242	-0.536137042	-0.700675891
70046	52	3	3	3	1	0	0	0	0	0	1	0	0	0	0	-0.225288271	0.043379888	-0.225465493	-0.419852945	-0.183284323	-0.221344062	0.007160647	-0.18747246	-0.212449362	-0.103932391	-0.21877784	0.394745651	0.101055517	-0.189365704	-0.194489902	-0.200068003	-0.184450701	-0.19154011	-0.196304576	-0.16807908	0.71194925	-0.260265006	-0.416911203	0.250265572	-0.030066611	-0.1458024	0.05410505	-0.280750191	-0.30282088	-0.324874006	0.348054245	0.257879512	0.332746862	-0.017138138
70055	41	5	1	1	4	0	0	0	0	0	1	0	0	0	0	-0.260104732	-0.178819029	-0.259859633	-0.07803752	-0.760685259	-0.262925007	0.040540261	-0.254172984	-0.24995527	-0.104461994	-0.259723713	0.44989991	0.194333245	-0.256227728	-0.24140826	-0.239520934	-0.222679863	-0.226449248	-0.233264422	-0.494390145	-0.192510263	-0.489715224	-0.062783096	-0.737721961	-0.351904348	0.272819286	-0.590129298	-0.513288984	-0.389509713	-0.547853883	0.06852724	0.032690448	-0.085992369	-0.259450463
71016	47	3	4	3	1	0	1	0	0	0	0	0	0	0	0	-0.22953418	-0.158189647	-0.229499374	0.058688651	-0.852544498	-0.203792307	0.073919876	-0.244319497	-0.191674031	-0.103821998	-0.211354226	-0.416809877	-0.511779152	-0.290920287	-0.205694286	-0.178697665	-0.170072476	-0.160379604	-0.168063464	-0.021801705	0.099840287	-0.038967841	0.078868146	-0.82417087	0.003112537	0.522596892	-0.501914636	0.239042405	-0.079006074	0.126271328	0.115394043	-0.323422491	-0.148803253	-0.009904935
71026	46	3	4	4	1	0	1	0	0	0	0	0	0	0	0	-0.275602304	-0.2058073	-0.275358227	1.043117077	-0.800053504	-0.280685712	0.035324282	-0.266603536	-0.258412485	-0.104539688	-0.269583201	0.394745651	0.101055517	-0.377967073	-0.291057687	-0.263083102	-0.250167646	-0.240155185	-0.250360719	-0.471885934	-0.986424724	-0.365089978	0.787124359	-0.774771494	-0.756689955	0.179745731	-0.913583057	-0.376501459	-0.336971026	-0.418214419	0.197410949	0.011742628	-0.91300235	-0.740458512
71032	45	4	5	5	1	0	1	0	0	0	0	0	0	0	0	-0.304219737	-0.203936483	-0.303977549	0.072361268	-0.406371048	-0.303586574	0.030965024	-0.272424673	-0.283618661	-0.104649577	-0.29788573	-0.479843316	-0.485661389	-0.387523296	-0.304292865	-0.275266021	-0.263598599	-0.251260508	-0.262358453	-0.955726479	-0.916077873	-0.872908734	0.093033271	4.65915994	-1.061938118	0.094946932	-0.972392831	-0.792335536	-0.480401641	-0.874545332	-0.318123885	-0.548611555	-1.017687157	-1.00808705
71049	50	1	4	5	1	0	1	0	0	0	0	0	0	0	0	-0.254160458	-0.202975878	-0.253914967	0.195414821	-0.83942175	-0.263551856	0.087192088	-0.301924496	-0.246094368	-0.104410291	-0.248008322	0.355349751	0.026433335	-0.35999002	-0.286856043	-0.253585174	-0.249913912	-0.229260722	-0.241604079	-0.348112771	-0.772643385	-0.260265006	0.220519389	-0.811821026	-0.560932981	0.977499123	-1.354656365	-0.472252727	-0.367443464	-0.184863385	0.532173828	0.037927403	-0.661758811	-0.715142299
71050	51	4	3	4	1	0	1	0	0	0	0	0	0	0	0	-0.304198507	-0.109057073	-0.304104935	-0.488216031	-0.56384403	-0.292031668	0.03795218	-0.26749793	-0.280732177	-0.104647453	-0.296006628	-1.362311463	-0.877427844	-0.274204781	-0.255343713	-0.262900449	-0.234859065	-0.251682229	-0.256255341	-0.942223952	0.182063879	-0.998698702	-0.487736824	-0.552474299	-0.554297152	-0.108126448	-0.523300008	-0.888770741	-0.495112473	-0.936772274	-1.193528814	-0.621928924	-0.148803253	-0.360715316
71060	42	4	1	5	1	0	1	0	0	0	0	0	0	0	0	-0.304729246	-0.198975983	-0.304508323	-0.665960052	-0.012688591	-0.301350815	0.02235733	-0.264405451	-0.2820743	-0.104648389	-0.296018227	-0.810768871	-0.753368467	-0.3869556	-0.305063167	-0.271302462	-0.264706568	-0.245895278	-0.25826444	-1.011987008	-0.676715861	-0.9614276	-0.671883439	-0.033780844	-1.025441055	-0.364881082	-0.651612244	-0.810801852	-0.486706284	-0.796761653	-0.162459146	-0.658587609	-0.996750196	-1.073185883
71060	42	4	1	5	1	0	1	0	0	0	0	0	0	0	0	-0.288679706	-0.135985503	-0.288542648	0.072361268	-0.786930756	-0.276715672	0.05109167	-0.27131805	-0.261905682	-0.104592508	-0.277586785	-0.582272654	-0.586401334	-0.322458978	-0.270749741	-0.247922947	-0.2404412	-0.227386406	-0.238002863	-0.594533886	-0.028063079	-0.612011025	0.093033271	-0.76242165	-0.49125677	0.476548506	-0.820022052	-0.431216469	-0.372697333	-0.470070205	-0.070399354	-0.51195287	-0.415749513	-0.498146187
71069	46	4	3	5	1	0	1	0	0	0	0	0	0	0	0	-0.289380281	-0.10543512	-0.2892645	-0.638614818	0.039802403	-0.261253411	0.031148512	-0.242500392	-0.25510314	-0.104573644	-0.275266906	-1.110177706	-0.827990649	-0.207973531	-0.22040004	-0.228744439	-0.210585239	-0.219654852	-0.224924764	-0.672173415	0.319103199	-0.73663627	-0.643553191	0.015618533	-0.245731074	0.138023103	-0.370929229	-0.417537717	-0.379527362	-0.542668305	-0.798508617	-0.873302763	-0.002244523	-0.132869398
71072	52	3	3	4	1	0	1	0	0	0	0	0	0	0	0	-0.295324555	-0.183858267	-0.295103012	-0.679632669	-0.471984791	-0.278178319	0.020764665	-0.24522905	-0.269995192	-0.104625067	-0.286054345	-0.86592313	-0.663821848	-0.250235377	-0.238607164	-0.236415842	-0.221326618	-0.223403484	-0.230231819	-0.762190261	-0.521404631	-0.722659607	-0.686048563	-0.46602539	-0.48462094	-0.041146978	-0.424392661	-0.691112767	-0.456759232	-0.770833761	-1.181812113	-0.365318131	-0.169740215	-0.270300269
71083	53	4	3	4	1	0	1	0	0	0	0	0	0	0	0	-0.292182582	-0.162284028	-0.292003293	-0.21476369	0.013556906	-0.293536105	0.02697606	-0.261600997	-0.277900849	-0.104632892	-0.289070188	0.914771523	0.716688518	-0.330028264	-0.281954125	-0.265402788	-0.252028357	-0.24608271	-0.255573005	-0.78019363	-0.101150716	-0.793707644	-0.204434339	-0.009081155	-0.713557063	-0.155570239	-0.49122195	-0.85730961	-0.484604736	-0.838246282	-0.604346147	-0.260579031	-0.489028878	-0.545162011
71085	40	4	4	5	1	0	1	0	0	0	0	0	0	0	0	-0.237813705	-0.142914456	-0.237779445	-0.447198179	-0.734439762	-0.243492706	0.004439843	-0.204905551	-0.228444529	-0.104216057	-0.236988894	0.512933349	0.287610972	-0.271366299	-0.259965521	-0.208470016	-0.2412024	-0.180528503	-0.20009533	-0.145574868	-0.082878807	-0.143792814	-0.445241451	-0.713022273	-0.262320648	-0.089986175	-0.207865764	-0.178159547	-0.258688383	-0.241904749	0.481959396	0.116481728	-0.075523888	-0.400497936
71103	46	4	1	1	3	0	1	0	0	0	0	0	0	0	0	-0.308497491	-0.206963648	-0.308255586	-0.72065052	-0.852544498	-0.308104062	0.030910608	-0.276184157	-0.287611937	-0.104651904	-0.301619576	-1.322915563	-0.913806158	-0.396448746	-0.309818027	-0.279485293	-0.267869778	-0.254824052	-0.266187114	-1.275286281	-1.320800666	-1.151277273	-0.615222942	-0.82417087	-1.307463814	0.103333319	-1.202285586	-1.063174836	-0.529682929	-1.140046953	-1.165073969	-0.841881034	-1.232291013	-1.210616754
71111	53	4	4	5	1	0	1	0	0	0	0	0	0	0	0	-0.291545696	-0.202597935	-0.291302671	-0.201091073	0.184152637	-0.288416843	0.031999593	-0.262980485	-0.269995192	-0.104616683	-0.284314436	0.079578455	-0.066844392	-0.379323237	-0.280553577	-0.257420875	-0.237142666	-0.236312837	-0.244257606	-0.693552416	-0.741581139	-0.623658244	-0.190269214	0.151466819	-0.763325785	0.039367926	-0.715768361	-0.403858964	-0.372171946	-0.52192599	-0.753315628	-0.716194114	-0.844957225	-0.628343854
72010	53	6	1	2	1	0	1	0	0	0	0	0	0	0	0	-0.292182582	-0.202739664	-0.2919396	0.318468374	-0.603212276	-0.294789802	0.032245128	-0.268528756	-0.274168643	-0.10462884	-0.287794255	0.568087608	0.464838654	-0.374466279	-0.301631824	-0.268215636	-0.263911537	-0.243083804	-0.255819404	-0.781318841	-0.837508663	-0.702859334	0.348005507	-0.589523831	-0.879452803	0.132162399	-0.894870856	-0.568003994	-0.424710633	-0.672307768	-0.08378987	-0.475294185	-0.91300235	-0.895972392
72013	45	4	1	1	1	0	1	0	0	0	0	0	0	0	0	-0.142068435	-0.205007321	-0.141815548	5.992604443	2.493756381	-0.227612546	0.032059318	-0.225522077	-0.190019358	-0.103608201	-0.20242269	0.765067105	0.903243973	-0.3869556	-0.303172427	-0.218881206	-0.262406052	-0.179357055	-0.203886083	0.124475669	-0.975461579	0.263859857	6.226532074	3.992268355	-0.537707577	0.114831462	-0.670324445	0.451063069	0.041307519	0.26109637	0.481959396	-0.276289896	-0.996750196	-0.982770837
72027	52	3	4	3	1	0	1	0	0	0	0	0	0	0	0	0.692677464	0.016608935	0.692985434	1.179843247	-0.760685259	0.18506266	0.185074655	-0.246138603	0.245894897	-0.056582498	0.393206364	1.348126416	1.173749383	0.174590785	0.089821343	-0.026548165	0.061670674	-0.063149454	-0.037472011	1.632257834	0.86726048	1.579995624	1.240408336	-0.737721961	0.879042047	0.487711751	-0.127670617	0.813550011	0.514155701	0.981891788	1.151485155	1.085318399	0.861405141	0.742348254
72043	50	3	3	4	1	0	1	0	0	0	0	0	0	0	0	-0.289762413	-0.168110647	-0.289582964	-0.064364903	0.459730356	-0.294601747	0.030254297	-0.265557551	-0.274315725	-0.104620316	-0.285242387	0.969925782	0.642066336	-0.360305406	-0.296379769	-0.268617471	-0.261331914	-0.245379841	-0.257089306	-0.675549047	-0.165102399	-0.678400174	-0.048617972	-0.626573364	-0.846273655	0.049693927	-0.769231792	-0.76224228	-0.454132298	-0.770833761	0.967365571	0.807759785	-0.687930013	-0.820023753
72044	52	3	1	4	1	0	1	0	0	0	0	0	0	0	0	-0.234841568	-0.191842311	-0.234594802	0.414176694	-0.590089528	-0.251641736	0.035656087	-0.242500392	-0.226973709	-0.104119638	-0.231073202	0.717792026	0.362233154	-0.367243918	-0.267108316	-0.242808678	-0.224117686	-0.221997747	-0.229852744	-0.134322762	-0.503132722	-0.073909499	-0.261094836	-0.577173987	-0.461395537	0.337007944	-0.817348881	-0.068729527	-0.177253418	-0.055223921	0.532173828	0.231694737	-0.735038176	-0.476446575
72045	49	3	1	4	1	0	1	0	0	0	0	0	0	0	0	-0.298381611	-0.206473424	-0.298139038	0.250105289	-0.852544498	-0.291843614	0.028601906	-0.258569155	-0.273047143	-0.104633451	-0.289070188	-0.86592313	-0.744040694	-0.381814793	-0.293368591	-0.258151485	-0.251943779	-0.233009355	-0.245015757	-0.802697842	-1.100624158	-0.691212115	-0.218599463	-0.82417087	-0.813094507	0.040623791	-0.678343959	-0.46541335	-0.396865129	-0.578967354	-0.632800991	-0.810459304	-0.897299628	-0.812790549
72049	55	3	3	4	3	0	1	0	0	0	0	0	0	0	0	-0.304665557	-0.19442492	-0.304423399	0.6602838	1.010885795	-0.301956768	0.029763225	-0.269726333	-0.282736169	-0.104649046	-0.297294161	-0.89743985	-0.756166798	-0.381247097	-0.300301304	-0.273275109	-0.260401558	-0.250042203	-0.260671568	-0.974855059	-0.608196201	-0.932309552	0.702133614	0.188516351	-0.985626077	-0.006959541	-0.787943993	-0.834739669	-0.485130123	-0.869359753	-0.281299968	-0.56432242	-0.92347083	-0.942988216
72053	49	4	3	4	1	0	1	0	0	0	0	0	0	0	0	-0.166270122	-0.206281303	-0.166018831	2.834229908	1.69326872	-0.267521895	0.033087914	-0.259023931	-0.2448074	-0.104217454	-0.237800852	4.491919188	7.432684897	-0.392064868	-0.29771029	-0.245731118	-0.254396535	-0.21567193	-0.231369045	-0.280600137	-1.125291236	-0.143792814	2.954388371	1.571698898	-0.700285403	0.188815868	-1.154168498	-0.150802042	-0.247655258	-0.138193178	-0.204304506	-0.60621806	-1.138074686	-0.820023753
72054	45	3	3	4	1	0	1	0	0	0	0	0	0	0	0	-0.281334282	-0.180551267	-0.281302894	-0.515561265	0.643448836	-0.270865087	0.014062197	-0.22718959	-0.265950437	-0.104587478	-0.275962869	0.118974355	-0.001549983	-0.19788115	-0.240007712	-0.238059714	-0.236466043	-0.225043511	-0.235159798	-0.555151516	-0.293005764	-0.537468822	-0.516067072	0.583711365	-0.335314774	-0.103940231	-0.191826734	-0.629558381	-0.419456764	-0.620451983	-0.616062848	-0.276289896	0.044863641	-0.179885222
72060	52	4	3	4	1	0	1	0	0	0	0	0	0	0	0	-0.249065366	-0.203999473	-0.248819539	0.263777906	1.365200006	-0.287789994	0.031107833	-0.261752589	-0.26392806	-0.104526553	-0.267959285	2.577278477	3.207203842	-0.388942537	-0.303732646	-0.268306962	-0.262524461	-0.242521509	-0.255042299	-0.303104348	-0.869484505	-0.20202891	0.29134501	1.262952794	-0.889406548	0.134953211	-1.001797719	-0.41069834	-0.339072574	-0.423399998	1.151485155	1.048659714	-1.028155638	-1.00808705
72063	46	3	1	4	1	0	1	0	0	0	0	0	0	0	0	-0.273054758	-0.196188654	-0.272810513	0.468867162	-0.616335025	-0.272327733	0.040341178	-0.265208889	-0.251793795	-0.104527391	-0.267495309	-0.070125962	-0.141466574	-0.375317823	-0.290567495	-0.246096423	-0.250252223	-0.218483405	-0.232885346	-0.494390145	-0.594492269	-0.438467459	0.503821874	-0.52777461	-0.620655448	0.283982531	-0.892197684	-0.198677676	-0.299143172	-0.30931727	-0.226064093	-0.679535429	-0.803083301	-0.682592882
72065	47	7	1	2	3	0	1	0	0	0	0	0	0	0	0	-0.301990634	-0.205917533	-0.301748299	-0.296799392	-0.852544498	-0.299929959	0.029517689	-0.268771303	-0.278213398	-0.104643037	-0.293419962	-0.621668554	-0.648897412	-0.396921826	-0.306533742	-0.272453173	-0.263776212	-0.246902723	-0.25887096	-0.871335686	-1.001042252	-0.775072093	-0.289425084	-0.82417087	-1.075209777	-0.010308514	-0.908236714	-0.520128361	-0.399492063	-0.589338511	0.090286828	-0.454346365	-1.300336138	-1.058719476
72081	52	3	1	3	1	0	1	0	0	0	0	0	0	0	0	0.011208915	-0.197306735	0.011471916	9.027925424	2.690597609	-0.247044847	0.036240064	-0.278718777	-0.208036902	-0.102877376	-0.170524347	4.421006569	6.891674077	-0.361566954	-0.288676755	-0.256872918	-0.251690046	-0.232775065	-0.244826219	0.85586254	-0.662098333	0.974340227	9.37118966	2.510287055	-0.570886726	0.112291823	-0.689036645	-0.102926408	-0.134171695	-0.013739293	2.708132543	4.274623981	-0.687930013	-0.7187589
72084	52	3	3	2	1	0	1	0	0	0	0	0	0	0	0	-0.115956089	-0.19475562	-0.115701478	2.246307376	1.010885795	-0.11937672	0.045782785	-0.180499223	-0.142033858	-0.102639823	-0.162404769	0.229282873	0.324922063	-0.04302618	0.073014767	-0.052119509	0.098884903	-0.090327038	-0.050739648	0.473290946	-0.649307997	0.578334775	2.345288028	0.929507001	0.484210185	0.162303161	0.102222138	0.341633049	-0.011231168	0.193683849	-0.683015423	-0.4386355	0.589224641	0.717032041
72093	47	5	1	3	1	0	1	0	0	0	0	0	0	0	0	-0.215734973	-0.15267798	-0.215486946	-0.570251733	0.000434157	-0.235552626	-0.025024468	-0.180196039	-0.206749935	-0.103728375	-0.206482479	0.591725148	0.203661017	-0.35999002	-0.284895276	-0.243721941	-0.247545734	-0.217311957	-0.231179507	0.045710929	-0.092014761	0.054209912	-0.572727569	-0.021431	-0.444805963	-0.300692423	-0.242616994	0.033861117	-0.14678098	-0.008553714	1.352342882	1.200531408	-0.588479446	-0.653660067
72094	51	3	3	3	1	0	1	0	0	0	0	0	0	0	0	-0.290102086	-0.205564787	-0.289858967	-0.406180328	-0.590089528	-0.287372095	0.02721496	-0.257053234	-0.263744207	-0.104603548	-0.281066604	-0.542876755	-0.558418016	-0.398151835	-0.308739605	-0.255411698	-0.266110559	-0.224340643	-0.241225004	-0.620413729	-0.979115961	-0.51766855	-0.402746078	-0.577173987	-0.922585696	0.048577603	-0.838734253	-0.109765785	-0.281280018	-0.304131691	-0.038596881	-0.695246294	-1.274164936	-1.152751125
72106	41	4	1	2	1	0	1	0	0	0	0	0	0	0	0	-0.302988423	-0.177716696	-0.302788616	-0.474543414	0.210398134	-0.29558381	0.024507429	-0.261146221	-0.280658636	-0.104646391	-0.294869887	-1.039265088	-0.790679558	-0.335389841	-0.278172645	-0.266462172	-0.246107912	-0.248706752	-0.256350109	-0.915218899	-0.329549583	-0.90668567	-0.4735717	0.176166507	-0.750054125	-0.175105918	-0.531319523	-0.827900292	-0.489858605	-0.864174174	-1.347519739	-0.716194114	-0.478560398	-0.56324502
72107	50	3	3	3	1	0	1	0	0	0	0	0	0	0	0	-0.231657135	-0.193180858	-0.231410159	-0.501888648	0.262889128	-0.272745632	0.013199504	-0.226734814	-0.242417318	-0.104181123	-0.234553021	1.931185727	1.630810248	-0.376200907	-0.29932092	-0.26892798	-0.260655292	-0.244794117	-0.256463832	-0.528146462	-0.756198667	-0.448949956	-0.501901948	0.225565884	-0.796504933	-0.083009147	-0.579436611	-0.424377093	-0.326988676	-0.38191537	1.21843773	0.755390235	-0.860659946	-0.903205596
72108	56	3	3	3	4	0	1	0	0	0	0	0	0	0	0	-0.082201105	-0.193417073	-0.081944267	-0.187418456	-0.773808007	-0.117496175	0.009947812	-0.115769396	-0.077685487	-0.099300108	-0.075409289	0.631121047	0.324922063	-0.228158293	-0.200092094	-0.17540992	-0.180221811	-0.158036709	-0.168253002	0.417030417	-0.439181039	0.485157022	-0.17610409	-0.750071805	0.21214117	0.073276282	0.048758706	0.738316872	0.309254822	0.61890129	0.331316101	-0.140129066	-0.10692933	0.055193899
72111	56	2	3	3	1	0	1	0	0	0	0	0	0	0	0	-0.243970274	-0.201779059	-0.243724111	-0.72065052	0.354748368	-0.227194647	0.022490052	-0.19762913	-0.218516494	-0.104239812	-0.23919278	-0.345897258	-0.392383661	-0.230050615	-0.186786888	-0.189291507	-0.164152031	-0.180294213	-0.182468327	-0.224339608	-0.738840353	-0.132145595	-0.728543936	0.312014793	-0.066563674	-0.009471271	0.019353819	-0.007175141	-0.196692732	-0.107079707	-0.584260374	-0.57479633	-0.127866292	0.073276908
72132	48	4	1	3	1	0	1	0	0	0	0	0	0	0	0	-0.245031752	-0.165748504	-0.244997968	0.332140991	0.590957842	-0.23785107	0.038814874	-0.244622682	-0.215942559	-0.104135009	-0.231653172	-0.046488423	-0.253399847	-0.32529746	-0.265357631	-0.207922058	-0.233252087	-0.177951318	-0.196304576	-0.213087502	-0.411773175	-0.167087252	1.027931472	0.534311988	-0.322043115	0.137604481	-0.480529263	0.006503612	-0.184083447	-0.107079707	0.281101669	-0.307711626	-0.431452234	-0.414964344
72134	48	3	3	3	1	0	1	0	0	0	0	0	0	0	0	-0.258618664	-0.205758482	-0.258373467	0.236432672	-0.668826019	-0.27776042	0.027248141	-0.246290195	-0.252345353	-0.104475968	-0.261463623	0.702033666	0.455510881	-0.395061043	-0.299390947	-0.263265754	-0.255665202	-0.237507713	-0.249375123	-0.24684382	-1.043981239	-0.120498376	0.263014762	-0.651273052	-0.829684081	0.115557073	-0.841407425	-0.130283913	-0.224538236	-0.184863385	0.816722275	0.456883801	-1.206119811	-0.899588994
72159	46	3	1	3	1	0	1	0	0	0	0	0	0	0	0	-0.15268321	-0.178661553	-0.152431023	-0.009674434	-0.852544498	-0.03224479	0.208301027	-0.235527156	-0.066654337	-0.101074768	-0.104407782	-1.086540167	-0.81026788	-0.299751121	-0.013819209	0.126879902	0.06336223	0.166922852	0.150170279	0.372021995	-0.14683049	0.403626487	0.008042525	-0.82417087	0.590383459	1.415656487	-0.664978101	0.77935313	0.293493216	0.883365796	-0.686363052	-1.025174458	-0.174974455	0.615767188
72203	54	3	3	2	1	0	1	0	0	0	0	0	0	0	0	-0.189198036	-0.174882124	-0.189160568	1.549003907	2.401897141	-0.238477919	0.043791953	-0.262813734	-0.216126412	-0.103958941	-0.219473804	1.0802343	1.080471656	-0.348636091	-0.262066343	-0.231118921	-0.223018174	-0.208643245	-0.218859559	-0.055558022	-0.256461946	-0.027320622	1.622866691	0.880107625	-0.315407285	0.170815135	-0.568743925	0.095415503	-0.142577885	-0.018924871	0.297839813	-0.192498616	-0.520434321	-0.425814149
72205	59	3	3	4	1	0	1	0	0	0	0	0	0	0	0	-0.241847319	0.111094654	-0.242025635	-0.392507711	-0.340757305	-0.099108621	0.025887739	-0.12183308	-0.168876322	-0.103714401	-0.207758413	-1.354432283	-0.905411162	0.852672631	0.237579157	-0.032027739	0.058287563	-0.120316097	-0.084477353	-0.100566445	1.14133912	-0.248617787	-0.856030055	-0.342526948	0.862452473	-0.268598094	0.722397941	-0.075568903	-0.230317492	-0.184863385	-1.403425139	-0.663824564	1.604667275	1.125708052
72213	43	5	1	4	1	0	1	0	0	0	0	0	0	0	0	-0.305599658	-0.19700753	-0.305378792	-0.447198179	0.367871116	-0.304714901	0.029710136	-0.272060852	-0.285236563	-0.104650639	-0.298976074	-0.24346792	-0.316828702	-0.384337889	-0.303382509	-0.276526323	-0.263361781	-0.253158253	-0.263836847	-1.079499642	-0.585356314	-1.044122856	-0.034452848	0.324364637	-1.091799351	-0.067659685	-0.828041567	-0.988625635	-0.517231261	-1.002629122	-0.666277279	-0.5433746	-0.944407792	-1.011703652
72220	40	4	1	2	1	0	1	0	0	0	0	0	0	0	0	-0.281334282	-0.185747982	-0.281090584	-0.378835094	0.551589596	-0.278805167	0.027944932	-0.251292734	-0.258228632	-0.104556037	-0.272251062	-0.085884322	-0.307500929	-0.351159186	-0.284054947	-0.259430052	-0.248983557	-0.237671716	-0.24804836	-0.505642251	-0.347821492	-0.479232726	-0.303590208	0.497262455	-0.610701703	0.146116456	-0.683690302	-0.424377093	-0.350631085	-0.464884626	0.548911972	0.163614322	-0.588479446	-0.577711428
72226	57	3	3	3	1	0	1	0	0	0	0	0	0	0	0	-0.28473101	-0.197385473	-0.284487536	-0.775340988	0.800921818	-0.29942848	0.023220024	-0.257811194	-0.277698611	-0.104619338	-0.284198442	2.719103715	2.619554159	-0.370713174	-0.301001578	-0.2759601	-0.264055319	-0.253251969	-0.264064292	-0.677799468	-0.567084405	-0.629481854	-0.785204433	0.731909495	-0.978990247	-0.080218336	-0.69705616	-0.946905439	-0.497214021	-0.884916489	1.871225345	3.227232985	-0.771677859	-0.848956568
72227	55	3	3	3	1	0	1	0	0	0	0	0	0	0	0	-0.301926945	-0.155512551	-0.301748299	-0.050692286	-0.56384403	-0.301831399	0.042464732	-0.279470674	-0.284059907	-0.104649228	-0.2965518	0.686275306	0.642066336	-0.370713174	-0.298200482	-0.272745417	-0.26073987	-0.250065632	-0.260747383	-1.031115588	-0.210782172	-1.040628691	-0.034452848	-0.552474299	-0.942493185	0.539341759	-1.151495326	-0.969475381	-0.515917793	-0.967885745	-0.585934188	-0.590507195	-0.792614821	-0.827256956
72352	42	5	1	4	3	0	1	0	0	0	0	0	0	0	0	-0.294560292	-0.197842154	-0.294317466	-0.201091073	-0.852544498	-0.295145016	0.043261065	-0.275577788	-0.275326914	-0.104631355	-0.288142237	0.284437132	0.026433335	-0.36503621	-0.297570235	-0.269695121	-0.26150107	-0.246363857	-0.257923272	-0.676674258	-0.539676541	-0.631811297	-0.190269214	-0.82417087	-0.84959157	0.469571478	-1.044568464	-0.777288908	-0.454657685	-0.734534711	1.30212845	1.331455283	-0.677461532	-0.863422975
72357	52	3	1	4	1	0	1	0	0	0	0	0	0	0	0	-0.296216196	-0.203826249	-0.295973481	0.072361268	0.669694333	-0.300535912	0.029730044	-0.268528756	-0.281228579	-0.104641235	-0.29250361	1.907548188	1.864004566	-0.375443978	-0.301001578	-0.273165517	-0.262854314	-0.249667339	-0.260899013	-0.984981954	-0.844817427	-0.911344558	-0.4735717	0.608411053	-0.952446929	0.039507466	-0.820022052	-0.848418421	-0.489858605	-0.905658803	-0.3315144	-0.45958332	-0.78214634	-0.877889383
72358	48	4	1	3	1	0	1	0	0	0	0	0	0	0	0	-0.149074187	-0.200015325	-0.149034071	4.092110675	1.942600942	-0.212359235	0.051357114	-0.295406035	-0.196270343	-0.103803833	-0.204278594	0.607483507	0.698032973	-0.361251567	-0.258635001	-0.177236445	-0.215490751	-0.140933574	-0.162187796	0.056963035	-0.677629456	0.147387665	3.237690856	1.806345937	-0.255684818	0.256074418	-0.916256228	0.259560534	-0.110003899	0.152199221	-0.219368836	-0.621928924	-0.687930013	-0.396881334
72362	51	6	3	2	3	0	1	0	0	0	0	0	0	0	0	-0.283669533	-0.172834933	-0.283425989	0.714974268	-0.537598533	-0.267312946	0.030468643	-0.245683826	-0.246645925	-0.104524596	-0.267727297	-0.779252151	-0.733780144	-0.351159186	-0.275791714	-0.230753616	-0.238918799	-0.203723165	-0.218480483	-0.539398568	-0.238190036	-0.531645213	0.758794111	-0.601873675	-0.501210515	0.148767726	-0.624880528	-0.226035181	-0.312277843	-0.371544213	-0.115592343	-0.637639789	-0.536137042	-0.588561233
72364	51	3	3	4	1	0	1	0	0	0	0	0	0	0	0	-0.296746935	-0.077561833	-0.296674102	-0.501888648	-0.852544498	-0.27379038	0.039080318	-0.255082537	-0.267605109	-0.104621993	-0.285706363	-1.267761304	-0.86157063	-0.2111274	-0.211996752	-0.238790324	-0.199590126	-0.235211676	-0.234970261	-0.762190261	0.647997567	-0.871744013	-0.501901948	-0.82417087	-0.295499796	0.240724957	-0.437758518	-0.561164618	-0.431540662	-0.693050082	-1.091426136	-0.946620133	0.023926679	-0.096703379
72379	46	7	1	1	1	0	1	0	0	0	0	0	0	0	0	-0.303731457	-0.164173742	-0.30355293	-0.58392435	-0.800053504	-0.288834742	0.027082238	-0.259175523	-0.278636259	-0.104645581	-0.294742294	-1.799605946	-1.021075544	-0.259696984	-0.254853521	-0.256324961	-0.238157599	-0.243528954	-0.250398627	-0.942223952	-0.046334988	-0.969580654	-0.586892694	-0.774771494	-0.537707577	0.049833468	-0.544685381	-0.851154172	-0.4940617	-0.936772274	-1.520090003	-0.815696259	-0.133100532	-0.389648131
72380	53	6	1	2	1	0	1	0	0	0	0	0	0	0	0	-0.274328531	-0.194188706	-0.27408437	-0.515561265	-0.65570327	-0.289670539	0.021030109	-0.252808655	-0.264663469	-0.104554919	-0.271787086	1.06447594	0.707360746	-0.381120942	-0.302892317	-0.274334493	-0.263581683	-0.25055764	-0.261770887	-0.370616982	-0.493996767	-0.318501102	-0.516067072	-0.638923208	-0.929221525	-0.053705629	-0.761212278	-0.595361499	-0.367443464	-0.495998098	2.473798527	2.808276587	-0.91823659	-0.975537633
72385	50	7	1	3	1	0	1	0	0	0	0	0	0	0	0	-0.296874313	-0.204030969	-0.29663164	3.476842909	-0.590089528	-0.295980814	0.033492716	-0.277365059	-0.278305324	-0.104641444	-0.291784447	-0.046488423	-0.104155483	-0.372447802	-0.290287385	-0.266736151	-0.25075969	-0.245004978	-0.254397871	-0.782444051	-0.826545518	-0.705188778	4.186754181	-0.577173987	-0.836319911	0.181838839	-1.095358723	-0.718470272	-0.465165422	-0.744905868	-0.359969245	-0.464820275	-0.803083301	-0.758541521
72386	44	3	1	4	1	0	1	0	0	0	0	0	0	0	0	-0.302754898	-0.198361825	-0.302533844	-0.296799392	1.168358778	-0.303001516	0.030108302	-0.270984548	-0.283434809	-0.104649367	-0.297630544	-0.030730063	0.063744426	-0.381215558	-0.30282229	-0.273311639	-0.263488648	-0.249245618	-0.260709476	-0.906217214	-0.836595068	-0.832143467	-0.289425084	1.077705131	-1.032076884	0.045647251	-0.894870856	-0.860045361	-0.496163247	-0.936772274	-0.26288801	-0.250105121	-0.91823659	-0.968304429
72387	46	6	1	2	1	0	1	0	0	0	0	0	0	0	0	-0.296152508	-0.18086622	-0.29595225	-0.228436307	-0.695071516	-0.285909449	0.031800509	-0.261449405	-0.263376502	-0.104608578	-0.282342538	-0.936835749	-0.827057871	-0.374403201	-0.300161249	-0.2481056	-0.262093114	-0.217780536	-0.234970261	-0.74081126	-0.384365311	-0.718000719	-0.218599463	-0.67597274	-0.750054125	0.098672665	-0.74784642	-0.328625825	-0.349580311	-0.464884626	0.264363525	-0.60621806	-0.813551782	-0.885122586
72388	49	4	1	3	1	0	1	0	0	0	0	0	0	0	0	-0.299612924	-0.171890076	-0.299412895	-0.132727988	-0.721317013	-0.292825676	0.051489837	-0.279837526	-0.278047931	-0.104642115	-0.291042086	-0.519239215	-0.50245138	-0.345166835	-0.284124974	-0.261256577	-0.250590535	-0.240061469	-0.250360719	-0.826327264	-0.110286671	-0.841461243	-0.119443593	-0.700672429	-0.710239148	0.837958561	-1.156841669	-0.824480604	-0.48565551	-0.713792397	-0.40014079	-0.559085465	-0.557074003	-0.62111065
72392	54	7	1	2	1	0	1	0	0	0	0	0	0	0	0	-0.293604962	-0.202204245	-0.293362074	0.086033885	-0.852544498	-0.287372095	0.038151263	-0.269559582	-0.267605109	-0.104614866	-0.283502478	-0.479843316	-0.546291912	-0.367243918	-0.295189303	-0.261987187	-0.25803338	-0.237320282	-0.249848967	-0.743061681	-0.711432489	-0.678400174	0.135528644	-0.82417087	-0.783233274	0.309099832	-0.975066003	-0.629558381	-0.430489889	-0.661936611	-0.118939972	-0.443872455	-0.729803936	-0.773007928
72395	49	7	1	3	1	0	1	0	0	0	0	0	0	0	0	-0.301417436	-0.175984457	-0.301217525	-0.392507711	-0.695071516	-0.298321048	0.026611074	-0.263632331	-0.279537136	-0.104643051	-0.293106779	-0.2513471	-0.423165311	-0.369767014	-0.296939988	-0.271686033	-0.259471203	-0.249128473	-0.259704926	-0.91859453	-0.256461946	-0.918332889	-0.062783096	0.386113858	-0.905996122	-0.017704164	-0.74784642	-0.823796667	-0.481977802	-0.864174174	-0.008468222	-0.234394256	-0.735038176	-0.83449016
72398	52	5	1	2	1	0	1	0	0	0	0	0	0	0	0	-0.251188321	-0.173464838	-0.250942634	-0.21476369	0.013556906	-0.268775592	0.046579118	-0.260085076	-0.242601171	-0.10426776	-0.241744647	1.12750938	0.614083018	-0.370713174	-0.280763659	-0.263631059	-0.239679999	-0.244302109	-0.251365269	-0.415625405	-0.219918127	-0.401196358	-0.204434339	-0.009081155	-0.723510807	0.069229606	-0.707748846	-0.499610232	-0.362189596	-0.495998098	1.369081026	1.546170437	-0.808317542	-0.700675891
72400	51	6	1	3	1	0	1	0	0	0	0	0	0	0	0	-0.202148061	-0.201007426	-0.201899138	2.383033546	-0.773808007	-0.194807479	0.035005749	-0.21566859	-0.188548538	-0.103817806	-0.21263016	-0.369534798	-0.337349802	-0.284297162	-0.156675106	-0.145637569	-0.112559578	-0.134373468	-0.134136222	-0.0105496	-0.806446417	0.08915157	2.756076631	-0.750071805	0.04624543	0.111566213	-0.157075504	0.410026811	-0.011231168	0.183312692	-0.634474806	-0.799985394	-0.253488061	0.09497652
72401	48	3	1	4	1	0	1	0	0	0	0	0	0	0	0	-0.293838487	-0.19078722	-0.293616845	-0.269454158	-0.83942175	-0.295437545	0.029418147	-0.265906212	-0.272348504	-0.104617382	-0.284546423	0.363228931	-0.029533301	-0.373520118	-0.303942728	-0.276508057	-0.266905591	-0.252970822	-0.264481275	-0.771191946	-0.356957447	-0.752942377	-0.615222942	-0.651273052	-0.949129014	0.055554631	-0.878831827	-0.711630896	-0.428913728	-0.687864504	1.536462466	1.090555354	-0.865894186	-0.99000404
72402	48	3	1	2	1	0	1	0	0	0	0	0	0	0	0	-0.299655384	-0.186377887	-0.299434126	-0.843704073	-0.248898065	-0.301852294	0.024281801	-0.26634583	-0.281614669	-0.104644798	-0.29404633	1.198421998	0.828621791	-0.362197728	-0.301071605	-0.27669071	-0.266474244	-0.254165698	-0.265353149	-0.785819683	-0.375229356	-0.765754318	-0.856030055	-0.256078039	-0.962400673	-0.066264279	-0.806656194	-0.92091581	-0.488807831	-0.895287646	2.2729408	3.279602535	-0.682695773	-0.914055401
72404	41	3	1	4	3	0	1	0	0	0	0	0	0	0	0	-0.305833183	-0.186062934	-0.305612332	-0.706977903	-0.157038825	-0.303126885	0.027958204	-0.270544931	-0.28312226	-0.104649326	-0.297537749	-0.818648051	-0.771091235	-0.382697877	-0.305063167	-0.275046838	-0.265831453	-0.250698213	-0.262396361	-1.022113903	-0.439181039	-1.002192867	-0.714378812	-0.16962913	-1.055302288	-0.080218336	-0.88417817	-0.90928887	-0.501417116	-0.95232901	0.096982085	-0.333896401	-0.949642032	-0.997237244
72408	53	6	1	3	1	0	1	0	0	0	0	0	0	0	0	-0.284094124	-0.196503606	-0.283850608	4.215164228	2.205055913	-0.287789994	0.030606674	-0.259023931	-0.269443634	-0.104619478	-0.285010399	0.134732715	0.31559429	-0.368190079	-0.283844865	-0.251210692	-0.244078045	-0.227152117	-0.238381939	-0.755438998	-0.668493502	-0.697035725	4.385065921	2.05334282	-0.710239148	0.08898855	-0.664978101	-0.451734598	-0.400542837	-0.599709669	-0.619410476	-0.873302763	-0.750740898	-0.668126474
72411	45	5	1	4	1	0	1	0	0	0	0	0	0	0	0	-0.30687343	-0.192251749	-0.306652649	-0.406180328	-0.471984791	-0.302876146	0.031276257	-0.27286429	-0.285806506	-0.104651289	-0.300078017	-1.236244585	-0.826125094	-0.343274514	-0.294068865	-0.273969188	-0.263082674	-0.253017679	-0.263666263	-1.125633276	-0.475724858	-1.103523674	-0.048617972	-0.46602539	-0.919267781	0.157558782	-0.937641601	-1.063174836	-0.525532373	-1.105822135	-1.656505876	-0.42816159	-0.546605523	-0.765774725
72425	47	4	1	4	1	0	1	0	0	0	0	0	0	0	0	-0.305175067	-0.192173011	-0.304954173	-0.529233882	-0.773808007	-0.305571594	0.029690228	-0.272955245	-0.285769735	-0.104650415	-0.298744086	0.520812529	0.138366608	-0.377430915	-0.305063167	-0.2789556	-0.267218529	-0.255733095	-0.266793635	-1.014237429	-0.503132722	-0.98588676	-0.530232197	-0.750071805	-1.141568073	0.006157272	-0.972392831	-1.093952029	-0.522905439	-1.078338568	0.933889283	1.420483517	-0.881596907	-1.06595268
72426	49	3	1	4	4	0	1	0	0	0	0	0	0	0	0	-0.292352418	-0.189842363	-0.292130678	0.714974268	1.496427491	-0.280267813	0.033744888	-0.261904181	-0.266501994	-0.104614587	-0.283618472	-0.716218712	-0.623712425	-0.305112698	-0.261506124	-0.24591377	-0.234013287	-0.227854985	-0.236865637	-0.669922994	-0.366093402	-0.646952682	0.758794111	1.386451235	-0.514482174	0.119464208	-0.595475641	-0.499610232	-0.407898253	-0.620451983	-0.600998518	-0.653350654	-0.36864135	-0.469213372
72427	47	3	1	4	3	0	1	0	0	0	0	0	0	0	0	-0.307934908	-0.161811599	-0.307752412	-0.542906499	-0.157038825	-0.305550699	0.031959776	-0.275259445	-0.286928006	-0.104651715	-0.30097117	-1.220486225	-0.860637853	-0.367243918	-0.301281687	-0.276818567	-0.265323986	-0.254259414	-0.265182565	-1.189770278	-0.082878807	-1.221160588	-0.544397321	-0.16962913	-1.035394799	0.135371832	-1.001797719	-1.111734407	-0.532887789	-1.164419172	-0.880525522	-0.475294185	-0.755975138	-0.895972392
72452	49	3	1	4	1	0	1	0	0	0	0	0	0	0	0	-0.275390008	-0.158032171	-0.275145918	-0.310472009	0.459730356	-0.267730845	0.006895203	-0.218397248	-0.262089535	-0.104560648	-0.270395159	0.103215995	-0.020205529	-0.271050912	-0.247990836	-0.233858708	-0.226824175	-0.217077667	-0.226441066	-0.569779253	-0.082878807	-0.579398811	-0.771039309	0.410813546	-0.368493922	-0.285342962	-0.058168156	-0.485931479	-0.392662034	-0.475255783	-0.733229855	-0.768563664	-0.185442936	-0.331782501
72453	47	3	1	2	1	0	1	0	0	0	0	0	0	0	0	-0.283244942	-0.195464263	-0.28300137	0.6602838	-0.760685259	-0.282357308	0.026411991	-0.249170445	-0.265582732	-0.104593766	-0.278746725	0.024424196	-0.122811029	-0.357151537	-0.278732864	-0.250297429	-0.240864088	-0.227854985	-0.238192401	-0.505642251	-0.71325968	-0.429149684	0.702133614	-0.737721961	-0.600747959	-0.014076109	-0.456470719	-0.46541335	-0.373748107	-0.506369255	-0.08378987	-0.276289896	-0.614650648	-0.534312205
72455	43	3	1	4	1	0	1	0	0	0	0	0	0	0	0	-0.288616018	-0.195968187	-0.288394031	-0.419852945	-0.681948767	-0.299010581	0.025655475	-0.262358957	-0.278470792	-0.104626884	-0.286866303	1.529347553	1.211060474	-0.378124767	-0.303172427	-0.275412143	-0.264757315	-0.251822803	-0.263078697	-0.672173415	-0.484860813	-0.632976019	-0.416911203	-0.663622896	-1.005533566	-0.066264279	-0.761212278	-0.859361423	-0.471995451	-0.801947232	2.02186864	2.494059288	-0.907768109	-1.000853846
72461	49	4	1	4	1	0	1	0	0	0	0	0	0	0	0	-0.231020249	-0.183700791	-0.230773231	1.453295588	-0.721317013	-0.270865087	0.04359287	-0.281444403	-0.2521615	-0.104397715	-0.251256153	1.820877209	1.864004566	-0.335074454	-0.279433138	-0.257420875	-0.247545734	-0.2366877	-0.246911134	-0.0105496	-0.229054082	0.019268254	1.523710821	-0.700672429	-0.547661322	0.272819286	-0.956353802	-0.444895222	-0.336445639	-0.350801898	1.754058337	2.185078944	-0.525668561	-0.584944631
72465	55	6	1	2	1	0	1	0	0	0	0	0	0	0	0	-0.227835816	-0.20455064	-0.227588588	-0.242108924	-0.852544498	-0.196061176	0.036565234	-0.200357788	-0.169611732	-0.103468464	-0.196043022	-0.487722496	-0.567745789	-0.364720823	-0.264727384	-0.195319039	-0.222003241	-0.162019631	-0.180762488	-0.0105496	-0.859434954	0.08915157	-0.17610409	-0.82417087	-0.192644437	0.295145776	-0.459143891	0.478420574	0.030799782	0.255910792	-0.105549457	-0.538137645	-0.677461532	-0.382414927
72467	45	3	1	4	1	0	1	0	0	0	0	0	0	0	0	-0.253311276	-0.199873597	-0.253065729	1.863474099	2.165687667	-0.286118398	0.034335502	-0.26960506	-0.267421257	-0.104540526	-0.269699195	3.04215009	3.598970297	-0.34768993	-0.279083001	-0.262169839	-0.243824311	-0.242990088	-0.251213639	-0.179331185	-0.619159346	-0.108851156	1.948664549	2.016293288	-0.703603318	0.100433667	-0.71309519	-0.609040252	-0.392662034	-0.578967354	2.005130496	3.646189383	-0.593713686	-0.642810261
72492	42	7	1	3	1	0	1	0	0	0	0	0	0	0	0	-0.304580639	-0.198456311	-0.304338475	-0.843704073	-0.196407071	-0.301225445	0.021627359	-0.26576978	-0.28462985	-0.104650401	-0.298024923	-0.338018078	-0.281383166	-0.348005317	-0.289937248	-0.271594706	-0.256849291	-0.251354224	-0.260917967	-0.955726479	-0.62646811	-0.910179836	-0.856030055	-0.206678662	-0.886088633	-0.444419202	-0.582109783	-0.981786258	-0.516180487	-0.947143431	-0.545762643	-0.030153012	-0.604182167	-0.787474336
72493	51	7	1	2	1	0	1	0	0	0	0	0	0	0	0	-0.300334729	-0.194787116	-0.300113516	-0.624942201	0.446607608	-0.295897234	0.026690708	-0.261904181	-0.27836048	-0.104642912	-0.293048782	-0.527118395	-0.500585825	-0.360620793	-0.292458235	-0.263631059	-0.256595558	-0.240366046	-0.251971789	-0.875836529	-0.548812495	-0.836802355	-0.629388066	0.398463702	-0.813094507	-0.013099325	-0.678343959	-0.718470272	-0.466741583	-0.80713281	-0.518981613	-0.590507195	-0.708866975	-0.7187589
72539	58	3	3	4	1	0	1	0	0	0	0	0	0	0	0	-0.285155601	-0.167323266	-0.285124465	-0.460870797	-0.275143562	-0.25373123	0.031665133	-0.237194669	-0.238740268	-0.104514815	-0.266451364	-1.396979854	-0.963243353	-0.318674335	-0.248200918	-0.194953734	-0.214306662	-0.166939711	-0.183226477	-0.587782623	-0.155966444	-0.588716587	-0.459406575	-0.280777727	-0.288863967	-0.412324873	-0.162421847	-0.055050775	-0.276026149	-0.267832642	-0.821942018	-1.067070098	-0.279659263	-0.396881334
72540	59	3	3	3	1	0	1	0	0	0	0	0	0	0	0	-0.284518715	-0.20683247	-0.284275227	-0.460870797	-0.852544498	-0.285909449	0.028940348	-0.258417563	-0.26172183	-0.104578255	-0.276078863	0.197766154	-0.048188847	-0.379228621	-0.303032372	-0.264179016	-0.264292137	-0.237460855	-0.251346315	-0.60241036	-1.219391569	-0.468750229	-0.459406575	-0.82417087	-0.816412422	0.222305602	-0.894870856	-0.321786449	-0.330140997	-0.407843262	0.481959396	-0.250105121	-0.865894186	-0.993620642
72541	59	6	3	2	1	0	1	0	0	0	0	0	0	0	0	-0.264138347	-0.155197599	-0.264105824	-0.255781541	-0.681948767	-0.233045233	0.077768817	-0.260843036	-0.215942559	-0.104245402	-0.237800852	-0.85016477	-0.772956789	-0.324666686	-0.259615384	-0.177053793	-0.226485864	-0.140230706	-0.164272711	-0.4043733	0.026752649	-0.423326074	-0.246929711	-0.663622896	-0.272274392	0.875634513	-0.905563542	-0.048211398	-0.212454338	-0.02411045	-0.195935434	-0.841881034	-0.426217994	-0.440280557
72553	45	6	1	3	3	0	1	0	0	0	0	0	0	0	0	-0.214885791	-0.139135027	-0.214850018	-0.447198179	-0.800053504	-0.117287225	-0.010690479	-0.099094265	-0.118868444	-0.102695718	-0.164724649	-1.039265088	-0.847578971	-0.084026478	-0.071941952	-0.017415542	-0.064350236	0.000577294	-0.012832115	-0.055558022	-0.14683049	-0.038967841	-0.544397321	-0.774771494	0.344857763	0.370497679	-0.0822267	0.553653713	0.0780846	0.33369447	-0.857092121	-0.957094043	0.207125093	0.355371854
72556	56	4	3	3	1	0	1	0	0	0	0	0	0	0	0	-0.215734973	-0.195574497	-0.215486946	-0.406180328	0.131661643	-0.150301242	-0.022370026	-0.10667387	-0.135047464	-0.103073008	-0.176324046	-0.984110828	-0.806536771	-0.372195493	-0.159476202	-0.081343903	-0.093106685	-0.051903558	-0.062111908	-0.066810128	-0.683111029	0.019268254	-0.402746078	0.102067442	-0.016794952	-0.497444616	0.361519779	0.697280614	0.167400368	0.530746455	-0.765032329	-1.108965738	-0.7769121	-0.03883775
72560	60	3	3	3	1	0	1	0	0	0	0	0	0	0	0	-0.197689856	-0.082601071	-0.197652948	-0.515561265	-0.432616545	-0.094929632	0.071398155	-0.153061053	-0.105631065	-0.102248559	-0.149645432	-0.928956569	-0.785082894	-0.262850853	0.052006547	-0.028374689	0.13271602	-0.054246453	-0.014727491	0.14697988	0.373918927	0.100798789	-0.516067072	-0.428975857	0.510753503	0.731907734	-0.146382818	0.710959367	0.188415842	0.520375298	-0.58258656	-0.904724493	0.097206045	0.434937095
72564	57	3	3	3	1	0	1	0	0	0	0	0	0	0	0	-0.251825208	-0.172834933	-0.251579563	-0.242108924	-0.629457773	-0.225105153	0.046247313	-0.231888945	-0.21300092	-0.10412942	-0.231537178	-0.393172337	-0.468871398	-0.347059156	-0.214097574	-0.192396599	-0.165843587	-0.175139844	-0.178867111	-0.258095925	-0.311277674	-0.225323348	-0.37441583	-0.61422352	-0.232459415	0.553295815	-0.723787876	0.054379246	-0.193015024	-0.055223921	-0.669624908	-0.873302763	-0.572776725	-0.205201435
72583	46	4	1	2	1	0	1	0	0	0	0	0	0	0	0	0.278701242	-0.187952649	0.278981895	0.181742204	-0.432616545	-0.088661148	0.000325458	-0.029361899	-0.01885269	-0.092089677	0.047544323	2.009977526	2.255771022	-0.319620496	-0.268648919	-0.192031294	-0.238749644	-0.156396682	-0.180004337	0.69833306	-0.302141719	0.764690282	0.206354265	-0.428975857	-0.063245759	-0.004029189	0.05410505	0.663083733	0.251462267	0.567045505	0.883674851	0.299775152	-0.405281032	-0.458363566
74017	49	5	1	2	1	0	1	0	0	0	0	0	0	0	0	-0.082201105	-0.206963648	-0.081944267	0.113379119	-0.852544498	-0.242239009	0.011142311	-0.156850856	-0.185974604	-0.102066901	-0.141525854	2.049373425	1.845349021	-0.400864162	-0.312128932	-0.279119988	-0.269476756	-0.253579974	-0.265542686	0.608316214	-1.320800666	0.799631939	0.135528644	-0.82417087	-1.098435181	0.024437086	-0.79863668	-0.068729527	0.015038176	0.245539635	3.829588188	5.269645427	-1.439566932	-1.380597042
74023	44	4	1	5	1	0	1	0	0	0	0	0	0	0	0	-0.283244942	-0.201731816	-0.28300137	-0.789013605	-0.091425083	-0.260835512	-0.029868826	-0.199145051	-0.258228632	-0.104576998	-0.269583201	-1.062902627	-0.804671217	-0.377430915	-0.233004972	-0.211940413	-0.180221811	-0.193883005	-0.197252265	-0.483138039	-0.745235521	-0.405855245	-0.799369558	-0.107879909	-0.424898474	-1.005372261	0.166378255	-0.280750191	-0.33959796	-0.20042012	-1.131597681	-0.988515773	-0.876362667	-0.244984056
74030	45	7	1	2	1	0	1	0	0	0	0	0	0	0	0	-0.304177278	-0.203479802	-0.303935087	-0.064364903	-0.852544498	-0.3034821	0.029749953	-0.271469643	-0.282938407	-0.10464825	-0.296679393	-0.078005142	-0.298173157	-0.388627151	-0.306113578	-0.27672724	-0.265476226	-0.252525671	-0.26379894	-0.969229006	-0.782692935	-0.903191504	-0.048617972	-0.82417087	-1.091799351	0.033925844	-0.959026973	-0.812169727	-0.478825481	-0.864174174	0.481959396	0.053638268	-1.028155638	-1.087652291
74031	40	7	1	1	1	0	1	0	0	0	0	0	0	0	0	-0.296343574	-0.206473424	-0.296100866	-0.255781541	-0.852544498	-0.291592875	0.031464059	-0.264860227	-0.269811339	-0.104626744	-0.287098291	-0.771372972	-0.675947953	-0.398183374	-0.30282229	-0.255411698	-0.258963736	-0.226214959	-0.241035466	-0.736310418	-1.100624158	-0.622493522	-0.246929711	-0.82417087	-0.929221525	0.096942362	-0.892197684	-0.205517052	-0.331191771	-0.418214419	-0.488852953	-0.967567953	-1.289867657	-1.091268893
74034	41	7	1	2	1	0	1	0	0	0	0	0	0	0	0	-0.308495368	-0.206256107	-0.308255586	-0.324144626	0.459730356	-0.309575066	0.031032712	-0.277460562	-0.288544069	-0.104651986	-0.302056874	1.245697078	0.95921061	-0.401239473	-0.313047691	-0.281828724	-0.270486614	-0.256749911	-0.268338367	-1.247156017	-1.067734721	-1.154771439	-0.317755333	0.410813546	-1.539717851	0.073136742	-1.360002708	-1.169869106	-0.536250265	-1.192421297	1.787534625	2.253159359	-1.488245368	-1.507178107
75018	47	3	1	4	1	0	0	0	0	0	0	0	0	0	1	-0.198326742	-0.206701765	-0.198077567	0.127051736	0.709062579	-0.2658503	0.021627359	-0.228099143	-0.230099201	-0.103896059	-0.217037931	1.883910648	1.686776884	-0.40043839	-0.31163874	-0.270918892	-0.26900312	-0.243224378	-0.257070352	0.101971457	-1.21116921	0.252212638	0.149693768	0.929507001	-0.972354418	-0.117894287	-0.587456126	-0.061890151	-0.095293067	0.095157857	1.988392352	1.881335555	-1.430145299	-1.344431023
75033	49	5	1	2	4	0	0	0	0	0	0	0	0	0	1	-0.302585061	-0.202377468	-0.302342766	-0.392507711	-0.826299001	-0.301747819	0.028873987	-0.269180602	-0.280107079	-0.104645357	-0.294649499	-0.511360036	-0.586401334	-0.396417207	-0.309839036	-0.275759182	-0.267903609	-0.250042203	-0.2623395	-0.893839898	-0.770816194	-0.82748458	-0.388580954	0.349064325	-1.101753096	0.038530682	-0.96971966	-0.588522123	-0.427337567	-0.677493347	0.331316101	-0.365318131	-1.237525253	-1.225083162
75044	47	3	5	5	1	0	0	0	0	0	0	0	0	0	1	-0.303285637	-0.206996371	-0.303043387	-0.529233882	-0.852544498	-0.306741711	0.028469184	-0.272591424	-0.285291719	-0.104649339	-0.29750295	1.08811348	0.726016291	-0.402195095	-0.31309671	-0.280362024	-0.270287857	-0.254856852	-0.266755727	-0.952350848	-1.387493135	-0.810013751	-0.530232197	-0.82417087	-1.420272918	-0.080218336	-1.124763611	-0.770449532	-0.466741583	-0.791576075	0.883674851	0.530201171	-1.636897795	-1.525984437
75046	51	5	1	1	1	0	0	0	0	0	0	0	0	0	1	-0.305429821	-0.203904988	-0.305208944	0.304795757	-0.642580522	-0.306386497	0.031131192	-0.275274604	-0.286358063	-0.104651109	-0.299764833	0.678396126	0.567444154	-0.389321002	-0.306673797	-0.278480704	-0.265983693	-0.254587419	-0.265580594	-1.100878643	-0.849385404	-1.031310915	0.333840383	-0.626573364	-1.168111392	0.063368902	-1.036548949	-1.021454641	-0.520698814	-1.074708664	-0.450355222	-0.260579031	-1.017687157	-1.062336078
75050	40	3	1	5	1	0	0	0	0	0	0	0	0	0	1	-0.259892437	-0.204771107	-0.259647324	-0.07803752	0.97151755	-0.261253411	0.030511114	-0.241439247	-0.230834611	-0.104346012	-0.248472298	-0.20407202	-0.391450884	-0.395849511	-0.301841906	-0.256507613	-0.258371691	-0.227854985	-0.24236223	-0.258095925	-0.91881866	-0.143792814	-0.062783096	0.892457469	-0.713557063	0.195095193	-0.857446454	0.15696989	-0.103699256	0.043302071	0.49869754	-0.218683391	-1.19041709	-0.924905207
75052	53	7	1	2	1	0	0	0	0	0	0	0	0	0	1	-0.266261302	-0.203180597	-0.266016609	0.345813608	1.037131292	-0.282148358	0.026392083	-0.248715668	-0.255286992	-0.104512719	-0.265871394	0.575966788	0.334249836	-0.391213323	-0.305483331	-0.272197459	-0.264046861	-0.246926152	-0.258946775	-0.336860665	-0.814668776	-0.248617787	0.376335756	0.95420669	-0.879452803	0.017878679	-0.721114704	-0.294428944	-0.28758466	-0.30931727	1.017580003	0.441172936	-1.070029561	-1.06595268
75072	43	5	1	1	1	0	0	0	0	0	0	0	0	0	1	-0.108950337	-0.198141359	-0.108695264	0.181742204	-0.629457773	-0.256865472	0.02910625	-0.235678748	-0.209691575	-0.102597902	-0.162404769	2.608795197	2.582243068	-0.397268752	-0.310679364	-0.279320905	-0.268690182	-0.254329701	-0.265978623	0.495795157	-0.77355698	0.601629213	0.206354265	0.620760897	-1.025441055	0.063508443	-0.916256228	-0.253392686	-0.10475003	0.032930914	4.365208795	6.840731921	-1.237525253	-1.254015977
75081	50	7	1	1	1	0	0	0	0	0	0	0	0	0	1	-0.305620887	-0.204834097	-0.305378792	-0.173745839	0.932149304	-0.306365602	0.031072462	-0.275107853	-0.284868858	-0.104650443	-0.298836881	-0.282863819	-0.442753634	-0.399694077	-0.312296997	-0.27964968	-0.269995217	-0.254189127	-0.266168161	-1.020988692	-1.002869443	-0.928815386	-0.161938966	0.855407936	-1.294192155	0.100129468	-1.186246556	-0.77386922	-0.476198546	-0.858988596	0.515435684	-0.239631211	-1.384083984	-1.387830246
75082	41	6	1	2	1	0	0	0	0	0	0	0	0	0	1	-0.304432032	-0.204597883	-0.304189858	-0.21476369	-0.537598533	-0.300682177	0.035656087	-0.2753504	-0.280732177	-0.104647048	-0.295565851	-0.984110828	-0.811200658	-0.398845686	-0.303312482	-0.2703892	-0.259386625	-0.245332983	-0.256615462	-1.034491219	-0.941658547	-0.950945103	-0.204434339	-0.52777461	-1.068573947	0.489107157	-1.31188562	-0.663755262	-0.454132298	-0.693050082	-0.771727586	-1.040885323	-1.316038859	-1.044253068
75084	47	6	1	1	1	0	0	0	0	0	0	0	0	0	1	-0.304686787	-0.20455064	-0.30444463	-0.064364903	0.289134625	-0.302604512	0.029159339	-0.270332702	-0.283361268	-0.104649675	-0.29789733	-0.810768871	-0.640502416	-0.37875554	-0.301281687	-0.271740828	-0.262321474	-0.247746165	-0.259231082	-0.982731533	-0.887756414	-0.904356226	-0.048617972	0.250265572	-0.988943992	-0.108126448	-0.74784642	-0.929806999	-0.501049345	-0.921215539	-0.669624908	-0.475294185	-0.844957225	-0.903205596
75089	48	6	1	2	3	0	0	0	0	0	0	0	0	0	1	-0.305599658	-0.207007269	-0.305357561	-0.501888648	-0.852544498	-0.306261128	0.029278789	-0.272743016	-0.285530727	-0.104650708	-0.299022471	-0.054367603	-0.225416529	-0.399779232	-0.310679364	-0.278553765	-0.26801356	-0.253345685	-0.265030935	-1.017613061	-1.517223691	-0.860096793	-0.501901948	-0.82417087	-1.257695092	-0.013797028	-1.031202606	-0.835423606	-0.484079349	-0.874545332	0.103677343	-0.187261661	-1.357912782	-1.250399375
75093	40	7	1	1	3	0	0	0	0	0	0	0	0	0	1	-0.210639881	-0.205227788	-0.210391518	-0.734323137	0.433484859	-0.280685712	0.008686951	-0.213243117	-0.247381335	-0.104140599	-0.230029256	2.994875011	3.113926114	-0.397899526	-0.304993139	-0.27258103	-0.261670225	-0.247582163	-0.258946775	-0.415625405	-0.976375174	-0.306853882	-0.74270906	0.386113858	-1.01548731	-0.253248632	-0.38964143	-0.801226725	-0.444149947	-0.495998098	1.486248034	1.92846815	-1.237525253	-1.029786661
75111	40	4	1	3	1	0	0	0	0	0	0	0	0	0	1	-0.299252022	-0.206539564	-0.299009506	-0.255781541	0.590957842	-0.301538869	0.026027097	-0.262662142	-0.278470792	-0.104639795	-0.291169679	-0.038609243	-0.328022029	-0.399791847	-0.312142937	-0.280612258	-0.269781236	-0.255491777	-0.267161338	-0.788070104	-1.149958313	-0.669082399	-0.204434339	0.534311988	-1.261013007	-0.149988617	-0.785270822	-0.745827777	-0.441523013	-0.615266404	1.502986178	0.7711011	-1.399786705	-1.384213644
75125	48	5	1	1	3	0	0	0	0	0	0	0	0	0	1	-0.297638576	-0.206909319	-0.297395954	-0.310472009	-0.852544498	-0.302416457	0.027944932	-0.268998691	-0.280051923	-0.104641514	-0.292573206	0.733550385	0.4834942	-0.398782609	-0.311505688	-0.278115399	-0.269290684	-0.252502243	-0.264632905	-0.804948263	-1.266898533	-0.671411843	-0.303590208	-0.82417087	-1.221198029	-0.064868874	-0.980412346	-0.725309648	-0.445200721	-0.718977975	0.950627427	0.472594666	-1.347444301	-1.304648403
75128	48	5	1	1	1	0	0	0	0	0	0	0	0	0	1	-0.266049006	-0.199952335	-0.2658043	-0.173745839	0.315380122	-0.290046649	0.024480884	-0.250534774	-0.266318142	-0.104557434	-0.272019074	1.718447871	1.677449111	-0.386198671	-0.305273249	-0.273713475	-0.265163288	-0.248917613	-0.260823198	-0.303104348	-0.778124958	-0.213676129	-0.161938966	0.27496526	-0.915949866	-0.024960273	-0.681017131	-0.485931479	-0.353258019	-0.444142312	1.687105761	1.603776942	-1.012452917	-1.004470448
75139	55	4	3	2	1	0	0	0	0	0	0	0	0	0	1	-0.280060509	-0.196377625	-0.279816727	0.263777906	-0.603212276	-0.284655752	0.035291101	-0.266133601	-0.26172183	-0.104565679	-0.273758984	0.237162053	-0.066844392	-0.376737064	-0.294559057	-0.266772681	-0.254734846	-0.243646099	-0.25418938	-0.438129617	-0.585356314	-0.384890251	0.29134501	-0.589523831	-0.779915359	0.244911173	-0.964373317	-0.390180212	-0.338547187	-0.413028841	0.866936707	0.519727261	-0.91300235	-0.83449016
75156	48	6	1	3	1	0	0	0	0	0	0	0	0	0	1	-0.26116621	-0.202078264	-0.260921181	-0.187418456	0.485975853	-0.289273535	0.023817274	-0.253566616	-0.26392806	-0.104467584	-0.260419677	2.167561124	1.826693475	-0.394114883	-0.303242454	-0.274772859	-0.260570714	-0.25100279	-0.261448673	-0.638417098	-0.749803498	-0.565422148	-0.17610409	0.435513235	-1.002215651	-0.26022566	-0.568743925	-0.767713781	-0.438370692	-0.604895247	1.000841859	0.902024974	-1.138074686	-0.964687827
75157	45	7	1	1	1	0	0	0	0	0	0	0	0	0	1	-0.305918101	-0.205338021	-0.305676025	-0.037019669	0.630326087	-0.307995408	0.030538322	-0.275532311	-0.286891236	-0.104651205	-0.299904026	1.356005596	1.127110519	-0.399161073	-0.311834816	-0.281109073	-0.269578249	-0.256232132	-0.267716683	-1.103129064	-0.931608996	-1.023157862	-0.020287723	0.57136152	-1.370504195	0.002808299	-1.124763611	-1.046076395	-0.518649805	-1.042039519	1.017580003	0.67683591	-1.32650734	-1.358897431
75162	43	3	1	2	1	0	0	0	0	0	0	0	0	0	1	-0.251400617	-0.190314792	-0.251154944	0.52355763	-0.760685259	-0.26961139	0.03045338	-0.247048155	-0.250506828	-0.104470378	-0.260999647	0.962046602	0.921899519	-0.337912936	-0.274321138	-0.243356636	-0.240694933	-0.220357721	-0.232127196	-0.190583291	-0.530540586	-0.132145595	0.560482371	-0.737721961	-0.49125677	0.151977159	-0.640919557	-0.280750191	-0.298092398	-0.335245163	0.565650116	0.310249062	-0.462857677	-0.530695603
75174	40	4	4	3	1	0	0	0	0	0	0	0	0	0	1	-0.291248482	-0.20481835	-0.291005438	-0.406180328	-0.629457773	-0.290046649	0.028767809	-0.260843036	-0.266318142	-0.104604246	-0.281298592	-0.101642682	-0.313097593	-0.391276401	-0.305343276	-0.268032983	-0.26386079	-0.241631209	-0.254625317	-0.758814629	-0.914250682	-0.669082399	-0.402746078	-0.61422352	-0.896042377	0.12239456	-0.886851341	-0.362822706	-0.348529537	-0.459699048	0.214149093	-0.49100505	-1.096200763	-1.044253068
75178	40	6	1	2	1	0	0	0	0	0	0	0	0	0	1	-0.267959666	-0.19733823	-0.267715085	-0.201091073	-0.445739293	-0.279432015	0.03396388	-0.259327115	-0.253080763	-0.104517889	-0.266799346	0.45777909	0.287610972	-0.394461808	-0.308704592	-0.258882095	-0.267049373	-0.228792143	-0.244826219	-0.516894357	-0.662098333	-0.454773566	-0.190269214	-0.441325701	-0.866181144	0.292354964	-1.041895292	-0.157641419	-0.28758466	-0.293760534	0.147196517	-0.621928924	-1.138074686	-1.138284717
75191	46	6	1	1	1	0	0	0	0	0	0	0	0	0	1	-0.301757109	-0.206136425	-0.301514759	-0.146400605	2.100073925	-0.305738754	0.030320658	-0.272424673	-0.284924014	-0.104649493	-0.29770014	1.363884776	1.453582565	-0.398624915	-0.310224186	-0.278425908	-0.267776742	-0.253322256	-0.264955119	-0.889339056	-1.084179439	-0.783225147	-0.133608717	1.954544067	-1.257695092	0.049414846	-1.031202606	-0.860729298	-0.488807831	-0.890102067	0.431744964	0.305012107	-1.321273099	-1.250399375
75193	45	3	1	4	1	0	0	0	0	0	0	0	0	0	1	-0.307826637	-0.206065561	-0.307584687	0.359486225	-0.721317013	-0.308810311	0.0315855	-0.277675823	-0.2878822	-0.10465183	-0.301307553	0.520812529	0.21298879	-0.40034062	-0.312268986	-0.281196746	-0.269781236	-0.256201674	-0.267737532	-1.198771963	-1.093315394	-1.102358952	0.39050088	-0.700672429	-1.436862492	0.181838839	-1.400100282	-1.100791405	-0.528264385	-1.113081945	0.850198563	0.556385946	-1.415489426	-1.405913255
75212	57	5	3	1	1	0	0	0	0	0	0	0	0	0	1	-0.300738091	-0.202534945	-0.300495673	-0.269454158	-0.681948767	-0.302583617	0.028980164	-0.269362512	-0.281982374	-0.104646014	-0.295020679	0.631121047	0.436855336	-0.395912588	-0.306463715	-0.275521734	-0.263962284	-0.250862216	-0.262112054	-0.896090319	-0.742494735	-0.833308189	-0.261094836	-0.663622896	-1.10507101	0.031553654	-0.951007459	-0.70479152	-0.453606911	-0.765648182	0.214149093	-0.124418201	-1.221822532	-1.112968504
75232	49	6	1	2	1	0	0	0	0	0	0	0	0	0	1	-0.297022919	-0.20355854	-0.296780257	-0.597596967	0.118538894	-0.298153888	0.022423691	-0.258872339	-0.277808923	-0.10463837	-0.290346122	0.063820096	-0.113483256	-0.399161073	-0.308249414	-0.271320728	-0.265256324	-0.244887833	-0.25756315	-0.776817999	-0.879534055	-0.692376837	-0.601057818	0.089717598	-1.075209777	-0.297901612	-0.614187842	-0.677434015	-0.4420484	-0.604895247	-0.13735193	-0.59574415	-1.336975821	-1.141901319
75237	49	7	1	1	1	0	0	0	0	0	0	0	0	0	1	-0.240785842	-0.205164797	-0.240539468	-0.296799392	0.446607608	-0.256865472	0.005700704	-0.208543762	-0.223664364	-0.104146188	-0.231653172	0.300195492	0.00777779	-0.393988728	-0.306463715	-0.263813711	-0.264452835	-0.235820829	-0.250057459	-0.156826974	-1.000128656	-0.027320622	-0.289425084	0.42316339	-0.763325785	-0.303483235	-0.349543857	0.074897374	-0.085310716	0.131456907	1.084532579	0.367855567	-1.148543167	-1.080419087
75238	44	7	1	1	1	0	0	0	0	0	0	0	0	0	1	-0.307128185	-0.204172697	-0.30690742	-0.337817243	0.472853105	-0.306929766	0.031728839	-0.276350908	-0.286063899	-0.104651334	-0.300136014	-0.684701993	-0.651695744	-0.398309529	-0.310224186	-0.278645091	-0.26786132	-0.253626832	-0.265220472	-1.132384539	-0.89871956	-1.058099519	-0.331920457	-0.76242165	-1.270966751	0.229282631	-1.293173419	-0.912708558	-0.501574732	-0.95232901	-0.015163479	-0.485768095	-1.289867657	-1.250399375
75242	47	6	1	2	1	0	0	0	0	0	0	0	0	0	1	-0.288446181	-0.20421994	-0.288202953	-0.269454158	-0.852544498	-0.287372095	0.020233776	-0.248412484	-0.269259782	-0.104602709	-0.280254646	0.182007794	-0.113483256	-0.365982371	-0.287346235	-0.264361669	-0.248898979	-0.24294323	-0.252331911	-0.613662466	-0.832940686	-0.528151047	-0.261094836	-0.82417087	-0.706921233	-0.144406994	-0.472509749	-0.561164618	-0.396339742	-0.547853883	0.247625381	-0.045863877	-0.64605609	-0.613877446
75247	43	4	1	4	1	0	0	0	0	0	0	0	0	0	1	-0.299400629	-0.206139575	-0.299158123	0.865373056	0.656571584	-0.300494122	0.027852026	-0.265405959	-0.279573906	-0.10464171	-0.292492011	0.048061736	-0.150794347	-0.394367192	-0.3087256	-0.273421231	-0.267117035	-0.24741816	-0.26002714	-0.865709634	-1.083265844	-0.757601265	-0.530232197	0.596061209	-1.071891862	-0.102544826	-0.718441533	-0.65007651	-0.438896079	-0.651565454	0.364792388	-0.349607266	-1.153777407	-1.167217532
75255	48	4	3	3	1	0	0	0	0	0	0	0	0	0	1	-0.27390394	-0.196267392	-0.273659751	0.277450523	1.535795737	-0.283611005	0.023817274	-0.241287655	-0.261537977	-0.104557155	-0.271555098	0.394745651	0.166349926	-0.38093171	-0.301981961	-0.264489526	-0.262558292	-0.238210582	-0.251554806	-0.438129617	-0.659357547	-0.365089978	0.333840383	1.423500768	-0.829684081	-0.112312665	-0.38964143	-0.526967737	-0.37322272	-0.413028841	0.799984131	0.242168647	-0.933939311	-0.953838022
75256	40	6	1	2	1	0	0	0	0	0	0	0	0	0	1	-0.223377611	-0.203479802	-0.223130089	-0.542906499	-0.852544498	-0.231373637	-0.019981028	-0.159427921	-0.208036902	-0.103740951	-0.205206546	0.386866471	-0.001549983	-0.394871811	-0.299531002	-0.209200626	-0.255834358	-0.168111158	-0.193271974	-0.021801705	-1.014746184	0.112446008	-0.544397321	0.398463702	-0.501210515	-0.356508648	-0.090246215	0.451063069	0.041307519	0.338880048	0.180672805	-0.391502905	-1.169480128	-0.863422975
75280	41	2	1	2	1	0	0	0	0	0	0	0	0	0	1	-0.303413014	-0.192944644	-0.303192004	-0.474543414	0.039802403	-0.303691049	0.027526857	-0.269635378	-0.284004751	-0.104648864	-0.296992577	0.323833032	0.101055517	-0.382035564	-0.304502948	-0.277658768	-0.265323986	-0.254259414	-0.265163611	-0.961352532	-0.503132722	-0.93114483	-0.4735717	0.015618533	-1.058620203	-0.074636713	-0.849426939	-0.885351053	-0.496163247	-0.921215539	0.314577957	0.179325187	-0.902533869	-0.997237244
75281	42	3	1	2	1	0	0	0	0	0	0	0	0	0	1	-0.29793579	-0.19078722	-0.297714419	-0.255781541	-0.130793328	-0.302604512	0.029995488	-0.271227095	-0.281614669	-0.104640927	-0.292399215	1.584501813	1.201732701	-0.382287874	-0.305903496	-0.277969277	-0.266930964	-0.254189127	-0.265466871	-0.83870458	-0.375229356	-0.819331526	-0.246929711	-0.144929441	-1.061938118	0.032111817	-0.934968429	-0.926387311	-0.48565551	-0.890102067	2.323155232	2.787328767	-0.91300235	-1.018936855
75294	52	4	5	3	1	0	0	0	0	0	0	0	0	0	1	0.389094901	-0.192645439	0.389382839	0.632938566	-0.629457773	0.047156009	0.016451196	0.041886388	0.096974379	-0.083551745	0.14845908	1.616018532	1.733415748	-0.250235377	-0.088748528	-0.017415542	-0.040668454	0.00760598	-0.003355231	1.508484671	-0.493996767	1.626584501	0.673803365	-0.61422352	0.454348951	0.07271812	0.318749034	1.128161319	0.640248549	0.992262945	0.49869754	0.462120756	-0.10692933	0.30835603
75354	49	3	3	4	1	0	0	0	0	0	0	0	0	0	1	-0.29980399	-0.206826171	-0.299561511	2.218962142	2.454388135	-0.299135951	0.031246395	-0.27036302	-0.278967193	-0.104642283	-0.293060381	-0.007092523	-0.169449893	-0.392033329	-0.300441358	-0.268964511	-0.257779647	-0.244466112	-0.255535097	-0.844330633	-1.227613928	-0.718000719	1.438720075	2.28798986	-1.005533566	0.086393095	-0.9189294	-0.595361499	-0.429439115	-0.687864504	-0.518981613	-0.49100505	-1.096200763	-0.921288605
75361	40	5	1	4	1	0	0	0	0	0	0	0	0	0	1	-0.306830971	-0.205739585	-0.306588956	0.277450523	1.024008544	-0.30715961	0.031594126	-0.276672283	-0.285861662	-0.104651148	-0.29981123	-0.471964136	-0.569611343	-0.399640461	-0.312311003	-0.279795802	-0.270020591	-0.254376559	-0.266319791	-1.093002169	-1.000128656	-1.003357589	0.305510135	0.818358404	-1.320735473	0.131604237	-1.255749017	-0.832003918	-0.487757057	-0.900473224	0.565650116	-0.250105121	-1.363147023	-1.380597042
75410	54	4	4	5	1	0	0	0	0	0	0	0	0	0	1	-0.24842848	0.046529412	-0.24839492	0.003998183	1.535795737	-0.238686868	0.019171999	-0.199296644	-0.231386169	-0.10434182	-0.246732388	0.008665837	-0.076172165	-0.218065912	-0.221800588	-0.197328216	-0.209824039	-0.178888476	-0.191755672	-0.269348031	0.410462746	-0.330148321	-0.218599463	1.151804196	-0.083153248	-0.026355679	0.027373334	-0.273910815	-0.326463289	-0.371544213	-0.113918529	-0.443872455	0.123377246	-0.046070953
75412	40	3	4	4	1	0	0	0	0	0	0	0	0	0	1	1.696835171	-0.086852929	1.695086307	0.058688651	-0.83942175	0.780568655	-0.08634209	0.745273733	0.76435892	0.096569286	1.089170206	2.254232102	2.358376522	1.127059238	0.764885481	0.718673875	0.617346769	0.665959524	0.677084993	2.566182608	0.410462746	2.604950912	0.078868146	-0.811821026	1.871098576	0.155326133	1.254359082	1.928368342	1.549167832	1.801213199	0.632602692	0.682072865	1.756460246	1.599482896
75414	41	3	4	1	1	0	0	0	0	0	0	0	0	0	1	-0.108313451	-0.122285073	-0.108270645	-0.337817243	1.181481526	-0.094929632	-0.016596613	-0.024814136	-0.103424835	-0.101046821	-0.111367421	0.213524513	0.026433335	0.042128284	-0.032726607	-0.094129575	-0.051663567	-0.110475937	-0.10096713	0.473290946	0.328239154	0.438568145	-0.331920457	1.090054975	0.57047597	-0.07882293	0.61814425	0.286918039	-0.005977299	0.22479732	0.348054245	0.011742628	0.814296977	0.547051753
75416	46	2	4	5	1	0	0	0	0	0	0	0	0	0	1	-0.264987529	0.040230364	-0.264955062	-0.146400605	-0.327634557	-0.252477534	0.03155431	-0.2365883	-0.244255843	-0.104471776	-0.261115641	-0.180434481	-0.234744302	-0.186211835	-0.236506342	-0.225274042	-0.235620265	-0.209814692	-0.222650312	-0.314356454	0.775900933	-0.429149684	-0.133608717	-0.330177104	-0.172736948	0.039088845	-0.237270651	-0.492770855	-0.380578136	-0.542668305	0.615864548	0.414988161	0.212359333	-0.111169787
75417	42	3	4	5	1	0	0	0	0	0	0	0	0	0	1	-0.048233825	-0.003862971	-0.047974745	-0.119055371	-0.734439762	0.212226092	-0.161993701	0.499694531	0.071235031	-0.093864338	0.064943419	-1.078660987	-0.857839521	-0.049333918	0.4357567	0.402685118	0.536152089	0.373097627	0.421209143	0.687080954	0.912940253	0.589981994	-0.105278469	-0.713022273	1.247330592	-0.49604921	1.895920258	1.032410051	0.503647964	1.116716831	-0.83031109	-1.009463593	0.44266591	1.440352414
75418	44	2	4	5	1	0	0	0	0	0	0	0	0	0	1	-0.233143204	-0.128426645	-0.233108636	-0.009674434	0.643448836	-0.238686868	0.043858314	-0.245380642	-0.216861822	-0.104009246	-0.223649587	0.347470571	0.017105562	-0.269158591	-0.260875877	-0.233493403	-0.242809378	-0.212157588	-0.22606199	-0.044305917	0.136384105	-0.06226228	0.008042525	-0.663622896	-0.265638563	0.208212006	-0.496568293	-0.157641419	-0.221911302	-0.174492228	1.101270723	0.83394456	-0.133100532	-0.375181723
75419	43	3	4	5	1	0	0	0	0	0	0	0	0	0	1	-0.228684998	-0.112521549	-0.228437826	-0.187418456	4.055363458	-0.237642121	0.024660059	-0.194294104	-0.227341414	-0.104199288	-0.235248985	0.45777909	0.231644336	-0.201665793	-0.228103054	-0.220342426	-0.221749507	-0.20630035	-0.216585107	-0.100566445	0.118112196	-0.120498376	-0.17610409	3.794670848	-0.113014481	0.049135765	-0.026090097	-0.362822706	-0.315430164	-0.355987477	1.051056291	0.839181515	0.186188131	-0.143719204
75420	53	3	4	5	1	0	0	0	0	0	0	0	0	0	1	-0.142705322	0.070150842	-0.142877095	-0.679632669	0.499098602	-0.15113704	-0.075060709	-0.018750452	-0.172921077	-0.103003139	-0.16124483	0.44202073	0.296938745	-0.125026775	-0.147571544	-0.10563668	-0.144699139	-0.086344117	-0.102104356	0.3832741	0.876396434	0.275507076	-0.686048563	0.447863079	0.311678614	-0.462559475	0.749129656	0.129612385	-0.114732381	0.183312692	0.264363525	0.001268718	0.343215343	0.254107002
75420	53	3	4	5	1	0	0	0	0	0	0	0	0	0	1	-0.217857928	-0.062129165	-0.217822351	-0.160073222	0.354748368	-0.179763117	0.002648095	-0.126380843	-0.163728452	-0.103373443	-0.188967389	-0.598031014	-0.647031857	-0.204188888	-0.197991272	-0.178515012	-0.184450701	-0.162722499	-0.172801906	0.045710929	0.273423426	0.019268254	-0.147773842	0.312014793	0.145782874	-0.012959785	0.163705084	0.225363652	-0.035398964	0.157384799	0.58238826	-0.134892111	0.238530535	-0.013521536
75421	52	3	4	5	1	0	0	0	0	0	0	0	0	0	1	-0.246093229	-0.014886305	-0.246271825	-0.378835094	0.171029888	-0.203792307	-0.030200631	-0.13987254	-0.197925015	-0.103928199	-0.214950039	-0.542876755	-0.619048539	-0.164450138	-0.200092094	-0.175044615	-0.19713737	-0.15756813	-0.17166468	-0.258095925	0.766764978	-0.365089978	-0.530232197	0.139116975	0.036291685	-0.463954881	0.353500265	-0.308107696	-0.29599085	-0.215976856	0.163934661	-0.292000761	0.222827814	-0.042454351
75423	48	3	4	2	1	0	0	0	0	0	0	0	0	0	1	-0.283881828	-0.007012495	-0.283850608	-0.515561265	0.289134625	-0.272745632	0.012602254	-0.229311879	-0.257125517	-0.104559251	-0.27132311	-0.456205776	-0.562149125	-0.284927936	-0.277332316	-0.256324961	-0.258540847	-0.23600826	-0.24880651	-0.539398568	0.684541386	-0.644623239	-0.516067072	-0.293127571	-0.418262644	-0.148593211	-0.237270651	-0.561164618	-0.400542837	-0.55822504	0.783245987	0.111244773	-0.159271734	-0.469213372
75424	45	3	4	5	1	0	0	0	0	0	0	0	0	0	1	-0.04186496	-0.000713447	-0.04160546	-0.242108924	0.840290064	-0.126898901	-0.026484412	-0.053616635	-0.113904427	-0.100264294	-0.092808385	0.946288242	0.735344064	-0.196304216	-0.163677846	-0.114769303	-0.144699139	-0.092435644	-0.107221873	0.709585166	0.922076208	0.624923652	-0.232764587	0.768959027	0.232048659	-0.183478351	0.417656382	0.218524276	-0.028043547	0.209240585	1.034318147	0.933446704	0.269935977	0.033494288
75427	44	3	4	5	1	0	0	0	0	0	0	0	0	0	1	-0.278786736	-0.1750396	-0.27854287	-0.173745839	-0.183284323	-0.246626948	0.074716208	-0.261752589	-0.243520433	-0.104494134	-0.261463623	-0.747735432	-0.685275726	-0.180850257	-0.200092094	-0.208652668	-0.193162214	-0.200677401	-0.205591922	-0.687926363	-0.110286671	-0.698200447	-0.232764587	-0.194328818	-0.189326522	0.392824169	-0.467163406	-0.485931479	-0.405271319	-0.59452409	-1.227005102	-0.941383178	0.081503323	0.011794677
75428	44	3	4	5	1	0	0	0	0	0	0	0	0	0	1	-0.249065366	0.079599414	-0.249244158	-0.242108924	0.144784391	-0.224478304	0.047839978	-0.231282577	-0.215574854	-0.104250991	-0.240236726	-0.534997575	-0.503384157	-0.142373055	-0.207795108	-0.180706842	-0.21244595	-0.16225392	-0.178867111	-0.156826974	1.095659347	-0.295206663	-0.232764587	0.114417286	0.056199174	0.131185616	-0.124997445	-0.212356429	-0.277076923	-0.293760534	0.431744964	-0.119181247	0.400791987	-0.002671731
75429	53	3	4	5	1	0	0	0	0	0	0	0	0	0	1	-0.296789394	-0.194125716	-0.296567947	0.386831459	3.04491182	-0.293097311	0.030608665	-0.263859719	-0.280199005	-0.104645371	-0.294707496	-0.141038581	0.185005472	-0.300381895	-0.266127932	-0.262352492	-0.240864088	-0.247441589	-0.254151472	-0.827452474	-0.484860813	-0.796037088	0.418831129	2.843732847	-0.597430044	0.080811473	-0.568743925	-0.827900292	-0.489858605	-0.910844381	-1.428030211	-0.653350654	-0.248253821	-0.422197547
75430	44	3	4	5	1	0	0	0	0	0	0	0	0	0	1	-0.263289165	-0.025909639	-0.263256586	-0.392507711	1.220849772	-0.256447573	0.02049922	-0.219003617	-0.249403713	-0.104492736	-0.262623562	0.315953852	0.250299881	-0.19693499	-0.231604424	-0.22509139	-0.226824175	-0.21122043	-0.221892161	-0.393121194	0.675405431	-0.48738578	-0.388580954	0.991256222	-0.195962352	-0.045333195	-0.074207186	-0.444895222	-0.376900428	-0.495998098	0.076896312	-0.229157301	0.102440285	-0.183501824
75434	42	6	1	2	1	0	0	0	0	0	0	0	0	0	1	-0.288127738	-0.112679025	-0.287948181	-0.501888648	-0.852544498	-0.277342521	0.020432859	-0.23946855	-0.266869699	-0.104607041	-0.28095061	-0.377413978	-0.41663587	-0.273258621	-0.248901192	-0.250480082	-0.227331642	-0.237929435	-0.243499456	-0.609161623	0.346511063	-0.674906008	-0.501901948	0.015618533	-0.381765581	-0.106731042	-0.213212107	-0.629558381	-0.434167597	-0.656751033	-0.524003056	-0.496242005	-0.085992369	-0.255833862
75436	49	6	1	2	1	0	0	0	0	0	0	0	0	0	1	-0.291184793	-0.126536931	-0.2910479	-0.064364903	0.69593983	-0.289963069	0.02919252	-0.257356418	-0.277312521	-0.104636246	-0.290114134	0.544450068	0.502149745	-0.292497222	-0.267318398	-0.262717797	-0.244416356	-0.24741816	-0.254947531	-0.744186892	0.045024559	-0.776236815	-0.048617972	-0.46602539	-0.544343407	0.066159714	-0.49122195	-0.862097174	-0.490383992	-0.910844381	-0.801856245	-0.229157301	-0.159271734	-0.371565121
75438	41	6	1	3	1	0	0	0	0	0	0	0	0	0	1	-0.289656266	-0.029059163	-0.289646657	-0.160073222	-0.786930756	-0.276924622	0.026066914	-0.247048155	-0.26392806	-0.104595443	-0.279210701	-0.503480856	-0.587334112	-0.282720228	-0.253523	-0.255229046	-0.230291864	-0.242427793	-0.247669284	-0.58328178	0.73022116	-0.697035725	-0.147773842	-0.76242165	-0.388401411	0.044670467	-0.394987773	-0.684273391	-0.436794531	-0.708606818	0.214149093	0.011742628	-0.080758128	-0.237750852
75440	50	6	3	2	1	0	0	0	0	0	0	0	0	0	1	-0.194505423	-0.077404357	-0.194468305	-0.419852945	-0.616335025	-0.20650865	-0.011486812	-0.140933685	-0.177701241	-0.103198771	-0.180963805	0.229282873	-0.085499938	-0.239512222	-0.265427658	-0.227831177	-0.256341824	-0.203488875	-0.222081699	0.180736197	0.309967244	0.147387665	-0.416911203	-0.601873675	-0.093106993	-0.087195364	0.008661133	-0.000335764	-0.125240118	0.017374179	1.369081026	0.81299674	0.149548448	-0.306466288
75451	46	4	1	3	1	0	0	0	0	0	0	0	0	0	1	0.047299149	-0.112521549	0.047564533	-0.624942201	1.299586263	-0.099108621	-0.089660143	0.102523228	-0.086878111	-0.09847566	-0.038291218	1.474193294	1.43492702	-0.191573412	-0.190288258	-0.084996952	-0.178530256	-0.044172003	-0.075379545	0.867114646	-0.137694535	0.916104131	-0.629388066	1.201203573	0.328268189	-0.472327314	1.013773641	0.382669306	0.104353943	0.613715711	0.716293412	0.357381657	0.180953891	0.026261084
75452	49	5	3	2	1	0	0	0	0	0	0	0	0	0	1	-0.280697396	-0.18291341	-0.280453656	-0.146400605	0.144784391	-0.271700885	0.027394135	-0.245532234	-0.261905682	-0.104579513	-0.276310851	0.048061736	-0.076172165	-0.218696686	-0.24140826	-0.244635203	-0.232829198	-0.233009355	-0.240656391	-0.460633828	-0.329549583	-0.430314406	-0.133608717	0.114417286	-0.335314774	-0.037239843	-0.272021881	-0.595361499	-0.414728283	-0.625637561	0.297839813	0.373092522	-0.002244523	-0.223284445
77010	45	4	1	3	1	0	1	0	0	0	0	0	0	0	0	-0.296173737	-0.206360042	-0.295931019	-0.501888648	0.302257374	-0.301434395	0.027360954	-0.267740477	-0.279555521	-0.104635268	-0.28999814	1.379643136	0.95921061	-0.397489523	-0.306750827	-0.27745785	-0.263877706	-0.253251969	-0.264026385	-0.880337371	-1.082352249	-0.773907371	-0.501901948	0.262615416	-1.148203903	-0.002773324	-0.980412346	-0.732149025	-0.45045459	-0.750091446	0.632602692	0.561622901	-1.253227974	-1.087652291
77010	45	4	1	3	1	0	1	0	0	0	0	0	0	0	0	-0.27390394	-0.058822165	-0.273872061	-0.515561265	-0.800053504	-0.223224607	0.017247528	-0.203995999	-0.219803462	-0.104385139	-0.251720129	-1.438739507	-0.95764669	-0.253704633	-0.18538634	-0.146185527	-0.155694252	-0.125470466	-0.136410674	-0.381869088	0.584045885	-0.475738561	-0.516067072	-0.774771494	-0.020112867	-0.197432408	0.035392849	-0.055050775	-0.266569186	-0.252275906	-0.893916037	-1.025174458	-0.023181484	-0.035221148
77018	41	5	1	1	1	0	1	0	0	0	0	0	0	0	0	-0.308055916	-0.20620729	-0.307816105	-0.337817243	0.761553573	-0.308496887	0.030711524	-0.276199316	-0.28745934	-0.1046518	-0.301226357	-0.464084956	-0.560283571	-0.400384774	-0.312570104	-0.280732809	-0.270137308	-0.255503491	-0.267252316	-1.225777016	-1.131686404	-1.124488669	-0.331920457	0.694859962	-1.410319173	0.022204437	-1.188919728	-0.995465011	-0.518124418	-1.049299329	0.281101669	-0.391502905	-1.410255186	-1.43484607
77031	45	2	1	3	1	0	1	0	0	0	0	0	0	0	0	-0.2804851	-0.203653026	-0.280241346	-0.406180328	-0.760685259	-0.272954582	0.027042421	-0.246441787	-0.252529205	-0.104548771	-0.271207117	-0.495601676	-0.47166973	-0.388910999	-0.288466673	-0.238972977	-0.244162622	-0.210048982	-0.224545689	-0.483138039	-0.89871956	-0.382560807	-0.402746078	-0.737721961	-0.703603318	0.069787768	-0.683690302	0.013342988	-0.237147521	-0.210791278	-0.276278525	-0.726668024	-1.085732282	-0.85257317
77052	52	4	3	3	3	0	1	0	0	0	0	0	0	0	0	-0.271568689	-0.205520693	-0.271324347	-0.105382754	-0.721317013	-0.264596603	0.073057182	-0.280777398	-0.244255843	-0.104459199	-0.256823864	-0.471964136	-0.560283571	-0.389100231	-0.296869961	-0.239886239	-0.254142802	-0.208408955	-0.225493377	-0.336860665	-1.054030789	-0.213676129	-0.091113345	-0.700672429	-0.680377914	1.043083187	-1.370695394	-0.123444537	-0.25238374	-0.02411045	-0.006794407	-0.517189825	-1.038624119	-0.906822198
79026	44	3	1	4	1	0	1	0	0	0	0	0	0	0	0	-0.25925555	-0.206909319	-0.259010395	-0.07803752	-0.852544498	-0.276506723	0.027108782	-0.245683826	-0.246829778	-0.104425662	-0.255895912	0.481416629	0.119711063	-0.400936701	-0.308515518	-0.266918803	-0.265087168	-0.23914774	-0.25288157	-0.235591714	-1.266898533	-0.085556718	-0.062783096	-0.799471182	-0.972354418	0.125045831	-0.96971966	-0.055050775	-0.191438864	-0.122636442	0.967365571	0.488305531	-1.440090356	-1.174450736
80085	49	2	1	2	1	0	0	0	0	0	0	0	0	0	1	-0.26116621	-0.16055179	-0.260921181	0.769664736	2.060705679	-0.287163146	0.030734087	-0.260236668	-0.266685847	-0.104553103	-0.27190308	2.206957023	2.423670931	-0.339805258	-0.286505906	-0.269055837	-0.254904002	-0.249245618	-0.258757238	-0.269348031	-0.137694535	-0.271912225	0.815454608	1.917494535	-0.706921233	0.081509176	-0.670324445	-0.670594638	-0.40684748	-0.615266404	2.155773792	3.033465651	-0.546605523	-0.671743076
80104	43	7	1	1	1	0	0	0	0	0	0	0	0	0	1	-0.300228581	-0.173937267	-0.300028592	-0.474543414	-0.56384403	-0.297610619	0.027686124	-0.265072456	-0.280401243	-0.104645357	-0.294556703	-0.141038581	-0.178777665	-0.338859097	-0.291687933	-0.268672267	-0.261416492	-0.246996439	-0.25841607	-0.806073473	-0.548812495	-0.765754318	-0.4735717	-0.144929441	-0.829684081	-0.048124006	-0.672997616	-0.853205985	-0.48723167	-0.87973091	0.025008066	0.242168647	-0.598947926	-0.754924919
1063	51	2	3	2	1	1	0	0	0	0	0	1	0	0	0	-0.123386431	-0.197479959	-0.123132311	-0.255781541	-0.760685259	-0.063587211	-0.085678479	0.085848097	-0.094232211	-0.100907084	-0.095128265	-0.495601676	-0.484728611	-0.133857609	-0.165078394	0.009982327	-0.163306253	0.068521254	0.019389289	0.124475669	-0.548812495	0.205623761	-0.501901948	-0.737721961	0.451031037	-0.466745692	0.96031021	0.444223693	0.109607812	0.54630319	-0.617736662	-0.936146223	0.112908766	0.311972632
1063	51	2	3	2	1	1	0	0	0	0	0	1	0	0	0	-0.123386431	-0.197479959	-0.123132311	-0.255781541	-0.760685259	-0.063587211	-0.085678479	0.085848097	-0.094232211	-0.100907084	-0.095128265	-0.495601676	-0.484728611	-0.133857609	-0.165078394	0.009982327	-0.163306253	0.068521254	0.019389289	0.124475669	-0.548812495	0.205623761	-0.501901948	-0.737721961	0.451031037	-0.466745692	0.96031021	0.444223693	0.109607812	0.54630319	-0.617736662	-0.936146223	0.112908766	0.311972632
1064	52	3	3	2	1	1	0	0	0	0	0	1	0	0	0	-0.077955195	0.142589894	-0.077698076	-0.447198179	0.262889128	-0.03642378	-0.017791112	0.057045598	-0.090555161	-0.101507953	-0.118327059	-0.306501359	-0.216088756	0.575132154	0.138840523	0.01911495	0.013461333	-0.020508762	-0.014727491	0.61956832	1.150475075	0.496804241	-0.445241451	0.917157157	0.809365836	-0.151384022	1.093968788	0.150130513	-0.108427738	0.167755956	-0.23610698	-0.213446436	1.12311716	0.930411551
1077	53	6	2	2	1	1	0	0	0	0	0	1	0	0	0	-0.190684104	-0.161811599	-0.190434425	-0.542906499	0.617203339	-0.125436255	-0.012482227	-0.088482818	-0.135047464	-0.102653797	-0.162404769	-0.527118395	-0.536031362	-0.154988531	0.004387915	-0.088650002	0.046446672	-0.114927438	-0.082581976	-0.066810128	-0.037199033	-0.06226228	-0.572727569	0.559011676	0.334904018	-0.064868874	0.302710005	0.519456832	0.067576863	0.312952156	-0.908980367	-0.936146223	0.013458198	0.557901558
1080	54	3	3	4	3	1	0	0	0	0	0	1	0	0	0	0.121602574	-0.153622837	0.12187286	0.003998183	2.205055913	-0.080303169	0.010611422	-0.044521109	-0.074008437	-0.098084396	-0.049890615	2.262111282	2.890059569	-0.098849662	-0.054435102	-0.050292985	-0.038976898	-0.04581203	-0.045053518	0.85586254	-0.092014761	0.892809693	0.022207649	1.979243755	0.417851888	0.057368658	0.313402691	0.48525995	0.0780846	0.318137734	-0.205978321	-0.024916057	0.322278381	0.489186123
1096	48	4	2	3	3	1	0	0	0	0	0	1	0	0	0	-0.069463375	0.120543226	-0.069205696	-0.21476369	1.929478194	0.070140451	-0.00577976	0.09039586	0.028948958	-0.097371737	-0.034811398	-0.771372972	-0.643300748	0.253437511	0.217271211	0.20907351	0.195303586	0.195037594	0.203240826	0.61956832	0.71194925	0.555040337	0.022207649	0.744259339	0.978579492	-0.10114942	1.067237073	0.827228763	0.267223873	0.624086869	-0.616062848	-0.794748439	0.871873621	0.962960968
1100	30	2	4	5	1	1	0	0	0	0	0	1	0	0	0	-0.069463375	-0.169055505	-0.069205696	-0.597596967	-0.852544498	0.091035398	-0.304669985	0.30110888	0.030787483	-0.095569129	0.019705769	-0.542876755	-0.606922434	0.098897927	0.276094227	0.070257639	0.306946272	-0.001765601	0.066773705	0.417030417	-0.018927124	0.426920926	-0.601057818	-0.82417087	0.912221196	-0.638380583	1.120700504	0.772513753	0.251462267	0.634458026	-0.706448825	-0.763326709	0.688675208	1.06422582
1101	36	6	1	2	1	1	0	0	0	0	0	1	0	0	0	0.151323943	-0.050160974	0.151596191	-0.35148986	-0.852544498	-0.03642378	-0.037898514	0.049465993	-0.029883839	-0.094772628	0.010426251	1.363884776	1.322993747	0.29128394	0.055507917	-0.115865218	-0.011066227	-0.167174	-0.137737437	1.09215676	0.775900933	1.032576323	-0.346085581	-0.82417087	0.643470096	0.024297545	0.492505186	0.150130513	0.030799782	0.250725213	1.569938753	2.190315899	1.044603554	0.706182235
1108	33	2	1	4	1	1	0	0	0	0	0	1	0	0	0	-0.145040572	-0.162913933	-0.144787881	0.482539779	1.207727023	-0.192926934	0.036711228	-0.204905551	-0.174208044	-0.102821481	-0.169364408	1.001442501	0.763327382	-0.291235674	-0.190988532	-0.177967055	-0.153156918	-0.164128236	-0.167115776	0.293257255	0.00848074	0.298801515	0.432996253	1.114754664	-0.006841207	0.210584195	-0.349543857	0.252721157	-0.026992774	0.178127114	0.331316101	0.221220827	-0.169740215	0.058810501
1132	46	3	4	2	1	1	0	0	0	0	0	1	0	0	0	-0.25500964	0.577224205	-0.255825753	-0.146400605	-0.852544498	-0.137346375	0.036140523	-0.161095434	-0.237269448	-0.104415881	-0.25496796	-0.88956067	-0.593863553	1.524446739	0.196963265	-0.110202992	-0.170918254	-0.207471797	-0.206160535	-0.190583291	2.201109863	-0.474573839	-0.133608717	-0.82417087	1.021712384	0.208212006	0.524583245	-0.84021117	-0.462538488	-0.781204918	-1.901552304	0.980579299	2.510190862	1.339087562
1178	42	2	4	5	1	1	0	0	0	0	0	1	0	0	0	-0.299060956	0.331561333	-0.29954028	-0.706977903	-0.786930756	-0.266268199	0.032424303	-0.248260892	-0.27874657	-0.104644183	-0.294011532	-1.587656007	-0.795343444	0.108359535	-0.169980312	-0.23769441	-0.234182443	-0.247910168	-0.253052154	-0.777943209	1.753448083	-1.027816749	-0.714378812	-0.76242165	0.069470833	0.155326133	-0.162421847	-1.076169651	-0.526372992	-1.107377808	-2.0639123	-0.082522562	1.049837794	0.326439039
1180	36	7	1	2	3	1	0	0	0	0	0	1	0	0	0	-0.301205141	0.854382316	-0.302406459	-0.242108924	-0.524475785	-0.269402441	0.031150304	-0.248564076	-0.279757759	-0.104645734	-0.294974282	-1.338673923	-0.87183118	0.073666975	-0.188187436	-0.243173983	-0.246615378	-0.248894184	-0.256615462	-0.854457528	1.762584038	-1.109347284	-0.232764587	-0.515424766	-0.023430782	0.081927797	-0.154402333	-1.113102283	-0.529577852	-1.139528395	-2.346786933	0.451646846	0.882342102	0.163691955
1200	34	7	2	2	1	1	0	0	0	0	0	1	0	0	0	-0.289656266	-0.150473313	-0.289498041	-0.611269584	-0.550721282	-0.255820725	0.012137727	-0.222187051	-0.269259782	-0.104620456	-0.28385046	-0.936835749	-0.597594662	0.083128582	-0.149672366	-0.224543432	-0.203480704	-0.237906006	-0.238002863	-0.645168362	0.045024559	-0.672576565	-0.615222942	-0.540124455	-0.000205378	-0.018122786	-0.058168156	-0.806014288	-0.469893904	-0.822689546	-2.447215797	0.053638268	0.814296977	0.221557585
1210	51	4	4	4	1	1	0	0	0	0	0	1	0	0	0	-0.29131217	0.745723738	-0.292364219	-0.58392435	-0.104547831	-0.267939794	0.0289868	-0.243713129	-0.274315725	-0.104631355	-0.288606213	0.032303376	0.119711063	0.013743463	-0.187487162	-0.238607672	-0.230038131	-0.24317752	-0.248237897	-0.696928048	1.963575041	-0.971910097	-0.586892694	-0.490725078	-0.053292015	0.090439771	-0.173114533	-0.97563082	-0.508930148	-1.009370374	-0.579238931	-0.155839931	0.756720333	0.152842149
1212	43	6	1	2	1	1	0	0	0	0	0	1	0	0	0	-0.303476703	0.20243085	-0.30378647	-0.775340988	0.0660479	-0.278596217	0.030698252	-0.254324576	-0.284335686	-0.104650262	-0.298604893	-1.928824496	-0.766427348	0.013743463	-0.209195656	-0.251758649	-0.256088091	-0.253064537	-0.262112054	-0.910718056	1.113931256	-1.084888123	-0.785204433	0.040318221	-0.103060737	0.09563068	-0.221231622	-1.221848365	-0.540295744	-1.232350251	-4.422316784	3.593819834	0.871873621	0.138375742
1218	39	3	4	4	1	1	0	0	0	0	0	1	0	0	0	-0.30078055	0.389827527	-0.301344911	-0.310472009	-0.813176253	-0.278387268	0.030943788	-0.254779352	-0.280143849	-0.104646028	-0.295148273	-1.236244585	-0.768292903	-0.052487787	-0.215498122	-0.250845387	-0.246107912	-0.249714197	-0.257165121	-0.837579369	1.689496401	-1.083723402	-0.303590208	-0.391926325	-0.149511544	0.110114991	-0.277368224	-1.08506084	-0.527318689	-1.122934544	-1.258807576	-0.145366021	0.688675208	0.051577297
1239	30	7	1	1	1	1	0	0	0	0	0	1	0	0	0	-0.302712439	0.529981345	-0.303468006	0.113379119	-0.288266311	-0.275253026	0.030168027	-0.25098955	-0.282570702	-0.104649102	-0.297386956	-1.716086639	-0.87183118	0.026358939	-0.201492642	-0.246461728	-0.250336801	-0.248777039	-0.257373613	-0.884838213	2.00011886	-1.172242267	0.135528644	-0.293127571	-0.05660993	0.101237978	-0.194499906	-1.16850123	-0.538246735	-1.212645053	-1.88481416	-0.223920346	0.871873621	0.160075353
1242	31	3	4	4	1	1	0	0	0	0	0	1	0	0	0	-0.298105626	0.159912276	-0.298372578	-0.160073222	0.774676321	-0.275461975	0.029172611	-0.247199747	-0.278213398	-0.104643694	-0.29346636	-1.307157203	-0.772956789	-0.04302618	-0.208495382	-0.24518316	-0.239849155	-0.244723831	-0.251744344	-0.836454159	0.858124525	-0.976568985	-0.147773842	0.707209806	-0.182690693	0.077322959	-0.237270651	-1.037869144	-0.521697049	-1.079375684	-1.764299523	-0.271052941	0.568287679	0.026261084
1243	30	5	2	2	1	1	0	0	0	0	0	1	0	0	0	-0.301205141	0.936269939	-0.302512613	-0.611269584	-0.183284323	-0.274835127	0.023684551	-0.246290195	-0.280143849	-0.104646251	-0.29481189	-1.165331966	-0.840116753	-0.014641358	-0.208495382	-0.247740295	-0.248053201	-0.247910168	-0.256160572	-0.870210476	2.392964911	-1.206019203	-0.615222942	-0.243728195	-0.099742822	-0.003331486	-0.154402333	-1.093952029	-0.531154013	-1.141602627	-0.87215645	-0.653350654	0.761954573	0.102209723
1245	47	7	1	2	1	1	0	0	0	0	0	1	0	0	0	-0.290208234	-0.032208687	-0.290198662	1.111480162	-0.078302334	-0.269402441	0.042663815	-0.267331178	-0.274242184	-0.104629259	-0.285706363	0.182007794	0.026433335	-0.00833362	-0.203593464	-0.244087246	-0.243063111	-0.244981549	-0.252654125	-0.66204652	0.812444752	-0.789048756	1.141252466	-0.095530065	-0.106378652	0.21170052	-0.384295087	-0.984522009	-0.509087764	-0.980849692	-1.124902424	0.414988161	0.699143689	0.127525936
1254	35	6	1	2	1	1	0	0	0	0	0	1	0	0	0	-0.286217079	-0.143701837	-0.285973703	0.0176708	0.079170648	-0.264805552	0.032663203	-0.247351339	-0.269811339	-0.10460788	-0.28211055	0.158370254	-0.001549983	0.016897332	-0.198691546	-0.240799501	-0.244500934	-0.242451222	-0.25096724	-0.555151516	-0.082878807	-0.564257426	0.036372774	0.052668065	-0.079835333	0.189792652	-0.317465798	-0.905869182	-0.479876254	-0.858988596	-0.708122639	1.132450993	0.746251852	0.127525936
1256	35	3	1	4	1	1	0	0	0	0	0	1	0	0	0	-0.297511199	0.512658963	-0.298223961	-0.324144626	0.315380122	-0.276506723	0.028329826	-0.248564076	-0.280511554	-0.104644924	-0.294173923	-0.369534798	-0.122811029	-0.036718442	-0.208495382	-0.247740295	-0.241540711	-0.248144457	-0.254890669	-0.830828106	1.771719993	-1.086052845	-0.317755333	-0.31782726	-0.122968226	0.081509176	-0.215885279	-1.093952029	-0.529420236	-1.136417048	-1.298979121	-0.208209481	0.693909448	0.105826325
1261	47	3	4	4	1	1	0	0	0	0	0	1	0	0	0	-0.297362592	-0.139292503	-0.297204876	0.250105289	1.483304743	-0.275044076	0.030380383	-0.250837958	-0.276558726	-0.104640536	-0.292202026	-1.165331966	-0.711393489	-0.080872609	-0.207795108	-0.243356636	-0.229446087	-0.242544938	-0.247669284	-0.764440682	0.264287471	-0.825155136	0.362170632	1.374101391	-0.182690693	0.110254531	-0.309446283	-0.922967622	-0.504096589	-0.983961039	-2.099062402	-0.339133356	0.542116477	0.069660306
1265	30	4	1	4	1	1	0	0	0	0	0	1	0	0	0	-0.298296692	-0.206473424	-0.298054114	-0.72065052	-0.852544498	-0.261253411	0.017645695	-0.234011235	-0.270179044	-0.104631076	-0.288026243	-1.984766673	-1.000554444	-0.052487787	-0.140568804	-0.226187305	-0.155694252	-0.243224378	-0.23174812	-0.800447421	-1.100624158	-0.688882671	-0.601057818	-0.82417087	-0.046656185	0.244911173	-0.261329195	-0.697952143	-0.456233845	-0.776019339	-3.250646707	0.598281586	0.604927362	0.275806613
2017	56	3	4	3	1	1	0	0	0	0	0	0	0	0	1	-0.286429374	-0.16259898	-0.286186012	0.031343417	0.433484859	-0.280476763	0.022025525	-0.243106761	-0.268156667	-0.104603827	-0.28037064	0.016545016	-0.113483256	-0.311735823	-0.269559275	-0.249749472	-0.2419636	-0.23019788	-0.240466853	-0.58328178	-0.137694535	-0.586387143	0.050537898	0.386113858	-0.511164259	-0.120685099	-0.285387739	-0.691112767	-0.440997626	-0.66712219	-0.139025745	-0.045863877	-0.269190782	-0.40773114
3004	37	4	1	4	3	1	0	0	0	0	0	1	0	0	0	-0.301332518	-0.201763311	-0.301111371	0.578248098	-0.681948767	-0.297568829	0.033359994	-0.274865306	-0.280548325	-0.104645161	-0.294197122	-0.511360036	-0.538829693	-0.352736121	-0.294348975	-0.268745328	-0.260909025	-0.246199854	-0.257676873	-0.843205422	-0.697728557	-0.784389869	0.617142868	-0.663622896	-0.852909485	0.194118409	-1.044568464	-0.886034991	-0.493536313	-0.884916489	0.016638994	-0.040626922	-0.609416407	-0.787474336
3007	41	3	1	4	1	1	0	0	0	0	0	1	0	0	0	-0.305429821	-0.137560265	-0.305293868	-0.460870797	0.249766379	-0.29740167	0.032709656	-0.270393339	-0.282368464	-0.104649242	-0.29751455	-1.519107142	-0.938058367	-0.326874395	-0.273130672	-0.266425642	-0.242217333	-0.250346779	-0.256823954	-1.004110534	0.108976241	-1.053440632	0.432996253	0.21321604	-0.726828722	0.137744022	-0.763885449	-0.861413236	-0.50005111	-0.962700167	-1.35588881	-0.878539718	-0.452389196	-0.534312205
3011	39	6	1	3	1	1	0	0	0	0	0	1	0	0	0	-0.265624415	-0.183700791	-0.26559199	0.209087438	-0.288266311	-0.256238624	0.020167415	-0.222945011	-0.24921986	-0.10450112	-0.26401549	-0.109521862	-0.066844392	-0.285243323	-0.226702506	-0.208287363	-0.197644837	-0.191071531	-0.198958104	-0.460633828	-0.274733855	-0.443126347	0.234684513	-0.293127571	-0.268956478	-0.037937545	-0.194499906	-0.294428944	-0.329090223	-0.392286527	-0.801856245	-0.758089754	-0.2325511	-0.129252796
3021	31	5	1	2	1	1	0	0	0	0	0	1	0	0	0	-0.284094124	-0.206909319	-0.283850608	-0.35148986	-0.852544498	-0.290067543	0.023419107	-0.240074919	-0.266134289	-0.104596142	-0.277354797	0.189886974	-0.141466574	-0.383770192	-0.303382509	-0.274955512	-0.263488648	-0.251166792	-0.262263685	-0.539398568	-1.266898533	-0.395372748	-0.346085581	-0.82417087	-0.909314036	-0.030123274	-0.547358553	-0.547485866	-0.382154297	-0.475255783	1.30212845	0.73967937	-0.933939311	-0.975537633
3057	46	4	2	4	1	1	0	0	0	0	0	1	0	0	0	-0.185164421	-0.206473424	-0.184914377	0.168069587	-0.852544498	-0.158032372	0.056865083	-0.211727196	-0.145894761	-0.102625849	-0.16124483	-0.180434481	-0.342946466	-0.37370935	-0.193789628	-0.103627503	-0.134549804	-0.068069534	-0.085235504	0.124475669	-1.100624158	0.275507076	0.192189141	-0.82417087	0.003112537	0.646787992	-0.926948915	0.362151178	0.046561388	0.478890669	-0.59430326	-0.747615844	-0.844957225	0.026261084
3124	32	3	4	4	1	1	0	0	0	0	0	1	0	0	0	-0.219343997	-0.19607842	-0.219096208	1.466968205	1.903232696	-0.250805938	0.045583702	-0.269696015	-0.228260676	-0.104009246	-0.222605642	1.434797395	1.06181611	-0.310789662	-0.258144809	-0.236598495	-0.228431153	-0.217077667	-0.226820141	0.056963035	-0.539676541	0.124093227	1.537875945	1.769296405	-0.388401411	0.199002329	-0.656958587	-0.232874557	-0.219809754	-0.158935492	1.837749057	2.504533198	-0.347704388	-0.396881334
3156	56	3	3	3	1	1	0	0	0	0	0	1	0	0	0	-0.305833183	-0.201070416	-0.305612332	-0.037019669	-0.524475785	-0.306219338	0.030747359	-0.274531803	-0.286284522	-0.104651192	-0.299892426	0.339591391	0.259627654	-0.389226386	-0.306967912	-0.277786625	-0.266364293	-0.253603403	-0.264879304	-1.033366009	-0.761680239	-0.973074819	-0.020287723	-0.515424766	-1.164793477	0.065741092	-1.036548949	-1.022138578	-0.521486894	-1.079894242	-0.120613786	0.357381657	-1.028155638	-1.051486272
4036	56	4	3	2	1	1	1	0	0	0	0	0	0	0	0	-0.307890326	-0.190472268	-0.307669611	-0.747995754	-0.852544498	-0.29951206	0.066487437	-0.273076519	-0.285585883	-0.10465124	-0.299648839	-3.095731036	-0.992159449	-0.246135347	-0.267738563	-0.269969099	-0.257356758	-0.256700711	-0.265353149	-1.25278207	-0.347821492	-1.25260808	-0.756874185	-0.82417087	-0.945811099	3.771101171	-1.154168498	-1.133620411	-0.537773887	-1.066411738	-3.35107557	-0.475294185	-0.51520008	-0.711525697
4043	53	5	3	3	1	1	1	0	0	0	0	0	0	0	0	-0.190684104	-0.061814213	-0.190646734	-0.296799392	-0.800053504	-0.101198116	-0.069088214	-0.032393741	-0.116110657	-0.102332402	-0.147325553	-0.826527231	-0.723519594	-0.133542222	-0.046031813	-0.037507312	-0.019524006	-0.031988949	-0.029890505	0.191988303	0.465278474	0.147387665	-0.289425084	-0.774771494	0.454348951	-0.31464648	0.548641789	0.59468997	0.141131024	0.437406041	-0.202630692	-0.616691969	0.201890852	0.467486512
4048	30	7	4	2	1	1	1	0	0	0	0	0	0	0	0	-0.223377611	0.298491332	-0.223767017	-0.789013605	-0.485107539	-0.097019127	-0.592013385	0.076752571	-0.181745996	-0.10358724	-0.167044528	-1.204727865	-0.910075049	-0.114934394	0.030298053	-0.044813411	0.06759112	-0.067600955	-0.039367388	0.023206717	1.232698667	-0.132145595	-0.799369558	-0.552474299	0.66005967	-4.350159528	1.57513967	-0.267071439	-0.235045974	0.401106991	-0.669624908	-0.930909268	0.563053439	0.872545921
4053	55	3	3	4	1	1	1	0	0	0	0	0	0	0	0	-0.254372754	0.268570854	-0.254764205	0.482539779	0.564712345	-0.185404753	0.026538077	-0.180044447	-0.203256738	-0.104095883	-0.229449286	-0.87380231	-0.749637357	0.114667273	-0.060037294	-0.147281441	-0.104101798	-0.168579737	-0.159723807	-0.213087502	1.031707664	-0.353442759	0.517986998	-0.441325701	0.318314444	-0.020215894	0.275978289	-0.239713934	-0.289686208	-0.30931727	-0.520655427	-0.527663735	0.788125775	0.481952919
4058	39	4	5	1	1	1	1	0	0	0	0	0	0	0	0	0.087635294	-0.081341262	0.087903339	-0.597596967	0.184152637	0.063871967	-0.168629807	0.281401906	0.043657157	-0.09168444	0.073062997	0.520812529	0.240972108	0.184052392	0.057608739	0.051992393	0.019381778	0.047435198	0.042133809	0.743341483	0.529230157	0.694806967	-0.601057818	0.151466819	0.859134559	-0.448605419	1.200895651	0.676762486	0.209431317	0.629272447	0.009943737	-0.155839931	0.976558429	0.821913495
4074	35	5	2	2	1	1	1	0	0	0	0	0	0	0	0	-0.118503635	-0.089057595	-0.118249192	0.277450523	-0.74756251	-0.176837825	-0.000205431	-0.111221633	-0.172737224	-0.102863402	-0.168204468	1.025080041	1.024505019	-0.148365406	-0.175582504	-0.18801294	-0.17260981	-0.182402819	-0.18625908	0.338265677	0.465278474	0.298801515	0.305510135	-0.725372117	0.202187426	-0.098358609	0.388251495	0.081736751	-0.124189344	0.058858807	0.465221252	0.153140412	0.332746862	0.156458751
4074	35	5	2	2	1	1	1	0	0	0	0	0	0	0	0	-0.263289165	-0.120710311	-0.263044276	-0.269454158	-0.603212276	-0.248089595	0.019702888	-0.220519538	-0.245175105	-0.104452212	-0.258563773	0.284437132	0.147694381	-0.187157996	-0.188187436	-0.210479193	-0.177684478	-0.207003218	-0.207297761	-0.4043733	-0.055470943	-0.417502465	-0.261094836	-0.589523831	-0.149511544	0.040902872	-0.210538935	-0.390180212	-0.355884953	-0.475255783	-0.852070677	-0.381028995	0.16525117	0.066043705
4156	44	6	1	2	1	1	1	0	0	0	0	0	0	0	0	-0.271780985	-0.094726738	-0.271748966	-0.706977903	0.682817082	-0.257283371	0.000922707	-0.194142512	-0.250874533	-0.104523618	-0.262159587	-0.550755935	-0.550023021	-0.324666686	-0.246940425	-0.223812823	-0.211261861	-0.204660323	-0.212794353	-0.359364877	0.337375108	-0.411678855	-0.714378812	0.682510118	-0.3187252	-0.323018913	0.134300196	-0.451734598	-0.379527362	-0.361173055	0.060158168	-0.255342076	-0.290127744	-0.25221726
5081	32	5	2	4	1	1	0	0	0	0	0	0	0	0	1	-0.238875182	0.454392769	-0.239477921	-0.693305286	-0.83942175	-0.109973994	0.120704425	-0.176709421	-0.171634109	-0.103687851	-0.204394588	-1.315036383	-0.880226176	0.335438106	0.178756141	-0.033854263	0.125949796	-0.102978672	-0.054530401	-0.303104348	1.652952582	-0.524656881	-0.37441583	-0.651273052	0.673331329	1.068200488	-0.002031553	-0.048211398	-0.256061448	-0.169306649	-1.315717265	-0.988515773	1.164991083	0.944877958
5081	32	5	2	4	1	1	0	0	0	0	0	0	0	0	1	0.403955586	-0.010162019	0.404244504	-0.761668371	0.932149304	0.485949899	-0.528306765	1.212177402	0.317597368	-0.068879357	0.4117654	-0.093763502	-0.272055393	0.843211024	0.59681972	0.497664398	0.491325859	0.441041587	0.466698183	1.32845098	0.291695335	1.335404021	-0.771039309	0.855407936	1.539307095	-1.128167955	2.778066874	0.553653713	0.183161974	1.235985137	-0.046965953	-0.229157301	1.499982467	1.501834646
5095	44	5	1	2	1	1	0	0	0	0	0	0	0	0	1	-0.307915801	-0.202739664	-0.307680227	-0.474543414	-0.74756251	-0.308037198	0.030327294	-0.275562629	-0.288003543	-0.104651892	-0.301516342	-0.062246782	-0.094827711	-0.389384079	-0.308837644	-0.279923659	-0.268580231	-0.255723723	-0.267081732	-1.251656859	-0.784520126	-1.195536706	-0.4735717	0.36141417	-1.247741347	-0.01184346	-1.047241635	-1.171920918	-0.536723113	-1.174790329	-1.129923867	-0.312948581	-1.043858359	-1.1057353
5097	54	3	4	5	1	1	0	0	0	0	0	0	0	0	1	-0.268808848	-0.179763886	-0.268564323	0.701301651	-0.20952982	-0.268148744	0.032815834	-0.250837958	-0.253264615	-0.104509505	-0.265639406	0.300195492	0.082399972	-0.29880496	-0.25891511	-0.243356636	-0.232575465	-0.22551209	-0.234591185	-0.314356454	-0.28386981	-0.283559444	0.744628987	-0.219028506	-0.4083089	0.117929262	-0.504587807	-0.335465201	-0.308074748	-0.361173055	0.58238826	0.409751206	-0.263956542	-0.342632306
5098	32	5	2	5	1	1	0	0	0	0	0	0	0	0	1	-0.181343102	-0.197700425	-0.181092806	0.591920715	-0.629457773	-0.218627719	0.048370867	-0.242955168	-0.198476573	-0.103675275	-0.20474257	0.749308745	0.632738564	-0.323720525	-0.23790689	-0.187464983	-0.200689637	-0.160613894	-0.175076358	0.045710929	-0.62646811	0.124093227	0.631307993	-0.61422352	-0.252366904	0.254679013	-0.582109783	0.102254879	-0.13995095	-0.003368136	0.130458373	-0.140129066	-0.452389196	-0.339015704
8022	57	2	4	5	1	1	0	0	1	0	0	0	0	0	0	0.068528699	-0.19475562	0.068795483	-0.119055371	-0.458862042	0.116109335	-0.077051541	0.207121777	0.203608824	-0.083412008	0.155418718	-0.338018078	-0.503384157	-0.337282162	-0.212697026	0.000849704	-0.165843587	0.07086415	0.019389289	0.85586254	-0.512268677	0.951045789	-0.246929711	-0.453675545	0.437759377	-0.201618624	0.620817421	1.73002643	1.165635418	1.521191957	0.247625381	-0.527663735	-0.457623436	-0.19435163
8023	32	3	1	5	1	1	0	0	1	0	0	0	0	0	0	-0.1059782	-0.194519406	-0.105722931	0.6602838	1.627654977	-0.127525749	0.012668615	-0.105157949	-0.118500739	-0.10164769	-0.132246336	0.197766154	0.091727744	-0.269789365	-0.119560584	-0.097782625	-0.071962237	-0.08493838	-0.084856428	0.46203884	-0.55794845	0.555040337	0.702133614	1.509949677	0.255274063	-0.045333195	0.329441721	0.560493089	0.146384893	0.437406041	-0.286321412	-0.464820275	-0.044118446	0.340905446
8024	44	6	1	2	1	1	0	0	1	0	0	0	0	0	0	-0.267959666	-0.197700425	-0.267715085	-0.242108924	0.617203339	-0.273163531	0.005833426	-0.217942472	-0.250874533	-0.104464789	-0.25786781	0.300195492	-0.05751662	-0.382918648	-0.295679495	-0.256507613	-0.254396535	-0.23019788	-0.243309918	-0.370616982	-0.61641856	-0.306853882	-0.232764587	0.559011676	-0.700285403	-0.362090271	-0.199846249	-0.397019588	-0.330666384	-0.267832642	0.615864548	0.064112178	-0.902533869	-0.827256956
8027	58	2	3	5	1	1	0	0	1	0	0	0	0	0	0	-0.26116621	-0.194676882	-0.260921181	-0.160073222	-0.485107539	-0.218627719	0.0294646	-0.209301722	-0.200682803	-0.104172738	-0.234785009	-1.157452786	-0.891419503	-0.358413085	-0.23440552	-0.158788546	-0.187241768	-0.125001887	-0.14323403	-0.359364877	-0.484860813	-0.306853882	-0.147773842	-0.478375234	-0.192644437	0.115975694	-0.32013897	0.382669306	-0.050109796	0.121085749	-0.657908207	-1.014700548	-0.614650648	-0.284766676
8033	32	7	2	1	1	1	0	0	1	0	0	0	0	0	0	-0.30266998	-0.204897088	-0.302448921	-0.789013605	0.328502871	-0.299783694	0.021959164	-0.259933484	-0.281872063	-0.104646852	-0.294266718	-0.471964136	-0.551888575	-0.387113293	-0.302122016	-0.272635825	-0.261078181	-0.248613037	-0.259648065	-0.963602953	-0.90876911	-0.88222651	-0.799369558	0.287315105	-0.962400673	-0.398370817	-0.437758518	-0.893558305	-0.499315568	-0.724163554	-0.468767181	-0.779037574	-1.064795321	-0.924905207
8059	56	4	4	2	4	1	0	0	1	0	0	0	0	0	0	-0.289635036	-0.178031648	-0.289434348	-0.310472009	1.575163983	-0.284028904	0.026750433	-0.249170445	-0.267788962	-0.104607181	-0.28153058	-0.148917761	-0.333618693	-0.312366597	-0.278452755	-0.25851679	-0.252535824	-0.2384683	-0.249564661	-0.603535571	-0.192510263	-0.600363806	-0.346085581	1.4605503	-0.590794214	0.052484739	-0.531319523	-0.574843371	-0.406322093	-0.610080826	0.481959396	0.132192592	-0.394812552	-0.566861622
8067	34	5	2	4	1	1	0	0	1	0	0	0	0	0	0	-0.301650961	-0.199905092	-0.301408604	0.140724353	1.168358778	-0.303586574	0.032351306	-0.275501992	-0.282589087	-0.104647705	-0.296227017	0.252920413	0.119711063	-0.390834859	-0.307745216	-0.278553765	-0.26687176	-0.254329701	-0.26556164	-0.986107165	-0.726050016	-0.928815386	0.163858892	-0.774771494	-1.124978499	0.183094705	-1.178227042	-0.860045361	-0.487757057	-0.890102067	0.431744964	-0.213446436	-1.0490926	-1.145517921
8069	41	1	5	4	1	1	0	0	1	0	0	0	0	0	0	-0.305323673	-0.199889345	-0.305102789	-0.160073222	-0.550721282	-0.305195485	0.030584111	-0.273485817	-0.284372456	-0.10465001	-0.298326508	-0.19619284	-0.346677575	-0.394209499	-0.3092368	-0.277238667	-0.267768284	-0.252127379	-0.263988477	-1.045743325	-0.884102032	-0.969580654	-0.204434339	-0.478375234	-1.171429307	0.108440504	-1.098031895	-0.829952105	-0.492485539	-0.926401117	-0.04194451	-0.50147896	-1.153777407	-1.188917143
8073	48	3	4	4	1	1	0	0	1	0	0	0	0	0	0	-0.157990598	-0.102443072	-0.15795107	-0.228436307	-0.852544498	-0.057318727	0.055405139	-0.117285317	-0.039076464	-0.099803161	-0.087008686	-0.676822813	-0.692737944	-0.165711686	-0.10485483	-0.013762493	-0.082111572	0.016977561	-0.003355231	0.338265677	0.510958247	0.287154296	-0.218599463	-0.82417087	0.543932651	0.537946353	-0.036782784	0.916140655	0.367047378	0.722612861	0.01496518	-0.58527024	0.238530535	0.351755252
8095	36	2	2	5	1	1	0	0	1	0	0	0	0	0	0	-0.236964523	0.449668483	-0.237567135	-0.775340988	-0.301389059	-0.143614859	-0.085014869	-0.09151466	-0.183584521	-0.103715798	-0.203234648	-0.834406411	-0.761763462	0.395361618	0.003687641	-0.1070979	-0.101564465	-0.138590679	-0.134894372	-0.224339608	1.817399766	-0.461761898	-0.445241451	-0.305477415	0.530660992	-0.41651109	0.529929588	-0.376501459	-0.332242544	-0.38191537	-0.242802237	-0.443872455	1.274910131	0.586834373
8095	36	2	2	5	1	1	0	0	1	0	0	0	0	0	0	-0.277725259	0.090622748	-0.277905942	-0.529233882	-0.773808007	-0.219254568	0.204982974	-0.267513089	-0.233040841	-0.104467584	-0.253576033	-1.299278024	-0.935260035	-0.068257132	-0.123762228	-0.179245622	-0.131166692	-0.188494346	-0.181899714	-0.471885934	1.241834622	-0.649282126	-0.615222942	-0.750071805	0.115921641	1.276115926	-0.365582886	-0.403858964	-0.371121173	-0.449327891	-0.80353006	-0.737141934	0.563053439	0.351755252
8100	40	1	4	4	1	1	0	0	1	0	0	0	0	0	0	-0.295197178	-0.171890076	-0.294996857	0.591920715	1.050254041	-0.284864702	0.032815834	-0.262510549	-0.268892077	-0.104622412	-0.285822357	-0.913198209	-0.746839026	-0.367874692	-0.260035549	-0.253037216	-0.215406173	-0.237460855	-0.240466853	-0.717181838	-0.229054082	-0.71217711	0.631307993	-0.305477415	-0.617337533	0.126441236	-0.681017131	-0.438055845	-0.395288968	-0.584152933	-0.815246761	-0.841881034	-0.708866975	-0.440280557
8102	37	4	2	2	1	1	0	0	1	0	0	0	0	0	0	-0.294241848	-0.203542792	-0.293999002	-0.296799392	0.617203339	-0.302374667	0.028051109	-0.268164935	-0.280493169	-0.104634849	-0.289766152	1.671172791	1.313665974	-0.390204085	-0.306946904	-0.278937335	-0.266076728	-0.255079427	-0.265997577	-0.728433944	-0.965412029	-0.630646576	-0.289425084	0.559011676	-1.138250158	-0.027611544	-0.916256228	-0.88329924	-0.464640035	-0.791576075	2.674656255	3.436711184	-1.096200763	-1.1057353
8107	52	4	3	3	4	1	0	0	1	0	0	0	0	0	0	-0.256283413	-0.204865592	-0.256038062	1.015771843	-0.852544498	-0.259163917	0.036883767	-0.255385721	-0.241130351	-0.104438239	-0.256939858	-0.078005142	-0.150794347	-0.371596258	-0.276632042	-0.227100567	-0.234436176	-0.198568796	-0.213362966	-0.201835397	-0.885929223	-0.097203937	1.070426845	-0.82417087	-0.494574685	0.228026765	-0.809329366	0.061218622	-0.19879428	-0.101894128	-0.22104265	-0.616691969	-0.803083301	-0.631960456
8109	30	7	2	2	1	1	0	0	1	0	0	0	0	0	0	-0.241635024	-0.205086059	-0.241388706	-0.460870797	0.51222135	-0.272118784	0.003444427	-0.206421472	-0.24554281	-0.104352999	-0.245572448	1.09599266	0.781982928	-0.389478695	-0.302122016	-0.261804534	-0.260486136	-0.234766526	-0.248237897	-0.156826974	-0.965412029	-0.038967841	-0.459406575	0.460212923	-0.769961614	-0.42906974	-0.060841328	-0.533807113	-0.363765756	-0.215976856	1.21843773	0.954394524	-1.038624119	-0.928521809
8110	41	2	4	4	1	1	0	0	1	0	0	0	0	0	0	-0.164147167	-0.199936587	-0.163895736	-0.146400605	1.260218018	-0.188747945	-0.004850705	-0.118801238	-0.168876322	-0.102989166	-0.171684287	0.371108111	0.157022154	-0.325928234	-0.225301958	-0.179793579	-0.184450701	-0.155225235	-0.166926238	0.158231986	-0.633776874	0.240565419	-0.133608717	1.16415404	-0.126286141	-0.102544826	0.08885628	0.32111492	0.025545913	0.281838684	0.001574665	-0.360081176	-0.478560398	-0.197968232
8112	57	2	4	5	1	1	0	0	1	0	0	0	0	0	0	-0.238450591	-0.19899173	-0.238204064	-0.665960052	1.155236029	-0.280685712	0.020366498	-0.213546301	-0.256206255	-0.104496928	-0.259607719	1.883910648	2.199804385	-0.377683225	-0.298410564	-0.27188695	-0.259132892	-0.248894184	-0.259439573	-0.201835397	-0.698642152	-0.120498376	-0.671883439	1.065355287	-0.806458677	-0.070450496	-0.221231622	-0.540646489	-0.396339742	-0.376729791	1.55320061	1.368113968	-0.865894186	-0.881505984
8112	57	2	4	5	1	1	0	0	1	0	0	0	0	0	0	-0.125297091	-0.191810815	-0.125043096	-0.460870797	0.420362111	-0.224478304	0.001320873	-0.134263633	-0.204176	-0.103436324	-0.188619407	2.033615066	2.227787703	-0.267266269	-0.232304698	-0.223995475	-0.208978261	-0.209580403	-0.216395569	0.439534629	-0.615504965	0.531745898	-0.459406575	0.373764014	-0.205916096	-0.161151862	0.289344147	-0.253392686	-0.241876003	-0.050038343	1.402557314	1.792307321	-0.195911417	-0.19435163
8112	57	2	4	5	1	1	0	0	1	0	0	0	0	0	0	-0.160538144	-0.188582553	-0.160286475	-0.638614818	0.51222135	-0.200240166	-0.060461276	-0.088482818	-0.186526161	-0.103031087	-0.168204468	1.1196302	0.800638473	-0.314258918	-0.219699766	-0.20061596	-0.181067589	-0.183808556	-0.189291683	0.327013572	-0.466588903	0.391979268	-0.643553191	0.460212923	-0.142875715	-0.751408438	0.596758877	-0.143962666	-0.181456513	0.204055006	0.900412995	1.053896669	-0.37387559	-0.096703379
8112	57	2	4	5	1	1	0	0	1	0	0	0	0	0	0	-0.018512455	-0.198708273	-0.018251414	-0.556579116	0.800921818	-0.207135498	-0.003656206	-0.06119624	-0.148652548	-0.101619743	-0.120646939	1.77360213	1.770726839	-0.348005317	-0.285525522	-0.257603528	-0.251605468	-0.234860242	-0.246342521	0.7770978	-0.686765411	0.892809693	-0.558562445	0.731909495	-0.428216389	-0.055101035	0.043412363	0.122773008	0.015038176	0.323323313	2.590965535	2.865883091	-0.578010965	-0.650043465
8136	38	5	2	3	1	1	0	0	1	0	0	0	0	0	0	-0.278999032	-0.178819029	-0.27875518	-0.515561265	0.118538894	-0.276297773	0.020167415	-0.238407405	-0.259147895	-0.104557854	-0.27190308	0.063820096	-0.141466574	-0.349897639	-0.266267987	-0.249201515	-0.227669953	-0.230666459	-0.237623788	-0.426877511	-0.293005764	-0.404690524	-0.516067072	0.089717598	-0.567568811	-0.07882293	-0.397660945	-0.369662083	-0.333293318	-0.397472105	0.58238826	0.263116467	-0.65129033	-0.476446575
9067	43	3	1	5	3	1	0	0	0	0	0	0	1	0	0	-0.260953914	-0.076616976	-0.260921181	-0.269454158	-0.668826019	-0.23032889	0.068080102	-0.252960247	-0.243888138	-0.10442147	-0.253344045	-0.070125962	-0.150794347	-0.039872311	-0.123061954	-0.194771081	-0.138778693	-0.208408955	-0.199716254	-0.370616982	0.602317794	-0.461761898	-0.261094836	-0.651273052	0.069470833	0.616089068	-0.47518292	-0.485931479	-0.379527362	-0.444142312	-1.180138299	-0.627165879	0.463602871	0.30835603
10012	47	4	1	3	3	1	0	0	0	0	0	1	0	0	0	-0.287278556	-0.178504077	-0.28703525	-0.433525562	-0.11767058	-0.284237853	0.027832118	-0.254930944	-0.267788962	-0.10460788	-0.281994556	0.079578455	-0.05751662	-0.346428383	-0.269559275	-0.254315783	-0.232660043	-0.236125405	-0.24312038	-0.647418783	-0.2655979	-0.636470185	-0.431076327	-0.132579597	-0.590794214	0.022064896	-0.536665866	-0.547485866	-0.414202896	-0.636008718	-0.162459146	-0.360081176	-0.520434321	-0.483679779
10015	53	4	3	4	1	1	0	0	0	0	0	1	0	0	0	-0.211913654	-0.159606933	-0.211665375	-0.433525562	-0.852544498	-0.21047869	-0.001267208	-0.168068671	-0.200131245	-0.103657109	-0.203466636	0.284437132	-0.048188847	-0.27641249	-0.189587984	-0.194953734	-0.154848474	-0.18662003	-0.185690467	0.06821514	0.081568377	0.065857131	-0.431076327	-0.82417087	-0.066563674	-0.16812889	0.062124564	-0.068729527	-0.179354966	-0.065595078	0.515435684	0.456883801	-0.038884205	0.033494288
11287	46	2	4	3	1	1	0	0	0	0	0	0	0	0	1	-0.13336432	1.824435704	-0.135870881	-0.07803752	1.037131292	0.009545104	-0.022370026	0.072204808	-0.125854839	-0.102080875	-0.136886095	-0.377413978	-0.424098089	1.767294656	0.41474848	0.026421049	0.030376891	-0.105790147	-0.079170298	0.248248832	2.292469409	-0.038967841	-0.416911203	0.95420669	1.28050974	-0.03151868	1.120700504	-0.30126832	-0.291262369	-0.293760534	-0.41520512	0.137429547	2.463082698	1.559700276
12038	45	3	4	4	1	1	0	1	0	0	0	0	0	0	0	-0.281334282	-0.115041168	-0.281090584	-0.515561265	-0.83942175	-0.249552241	0.025456392	-0.230524616	-0.241314203	-0.104489941	-0.263203532	-0.913198209	-0.805603994	-0.168550168	-0.22040004	-0.223812823	-0.220988307	-0.213329035	-0.222081699	-0.596784307	0.392190836	-0.669082399	-0.431076327	-0.811821026	-0.209234011	0.25886523	-0.397660945	-0.46541335	-0.382154297	-0.542668305	-0.646191507	-0.600981105	0.217593573	-0.107553185
12049	46	7	1	2	1	1	0	1	0	0	0	0	0	0	0	-0.291163564	-0.172834933	-0.290962976	-0.542906499	-0.852544498	-0.275670925	0.028767809	-0.250686366	-0.261354125	-0.104594465	-0.279210701	-0.771372972	-0.729116257	-0.291235674	-0.257724644	-0.252306606	-0.233167509	-0.237320282	-0.244257606	-0.689051574	-0.064606897	-0.705188778	-0.544397321	-0.82417087	-0.464713452	0.065462011	-0.49122195	-0.602200876	-0.424185246	-0.672307768	-0.209325949	-0.52242678	-0.174974455	-0.389648131
12069	30	7	1	2	1	1	0	1	0	0	0	0	0	0	0	-0.282608055	-0.206615153	-0.282364441	-0.652287435	-0.852544498	-0.274835127	0.009018757	-0.228705511	-0.264479617	-0.1045865	-0.275498894	-0.093763502	-0.26272762	-0.277989424	-0.255063603	-0.24664438	-0.233505821	-0.230900749	-0.239329627	-0.516894357	-1.137167977	-0.387219695	-0.657718315	-0.82417087	-0.504528429	-0.201618624	-0.280041396	-0.574843371	-0.408949027	-0.568596197	-0.5524579	-0.134892111	-0.2325511	-0.382414927
12105	55	4	3	4	3	1	0	1	0	0	0	0	0	0	0	-0.266473597	-0.188897506	-0.266228919	-0.064364903	0.60408059	-0.278387268	0.024958684	-0.246290195	-0.258964042	-0.104514535	-0.266219376	1.001442501	0.772655155	-0.365351597	-0.284054947	-0.256507613	-0.245177556	-0.233969942	-0.244257606	-0.393121194	-0.512268677	-0.34179554	-0.048617972	0.546661832	-0.633927107	-0.063473468	-0.461817062	-0.41069834	-0.346953377	-0.433771155	0.548911972	0.383566431	-0.672227292	-0.711525697
17007	30	5	2	2	1	1	0	0	0	0	0	1	0	0	0	-0.08007815	1.840183324	-0.084067362	-0.761668371	-0.629457773	0.195510134	-0.340504958	0.317784011	0.039980107	-0.097567369	-0.022052061	-0.88168149	-0.71792293	2.041681263	0.687855341	0.278481445	0.280727156	0.127093634	0.167228669	0.484543052	2.182837953	0.2289182	-0.771039309	-0.61422352	1.572486243	-0.1458024	1.254359082	0.416866188	0.041307519	0.266281949	-0.858765935	-0.705720204	2.405506054	1.729680563
17036	52	3	3	3	1	1	0	0	0	0	0	1	0	0	0	4.552209623	5.178678753	4.55277227	-0.570251733	-0.288266311	4.224055948	-2.29152019	4.572974266	4.582975149	3.067378536	5.276552653	0.544450068	0.101055517	6.4097899	3.320885588	2.74976924	2.291987056	2.413759325	2.46063444	3.443846853	3.69940643	3.094134117	-0.572727569	-0.293127571	3.729130871	-0.053705629	2.938457168	3.015829168	3.661223043	3.165020357	1.000841859	0.561622901	3.761174313	3.574147515
17046	54	4	3	4	1	1	0	0	0	0	0	1	0	0	0	5.932130361	1.918921424	5.932784066	-0.296799392	0.380993865	2.594250069	-1.316012574	4.163675596	3.020228979	2.340745982	4.650185196	1.962702447	1.798710157	2.609377692	1.290090982	0.799040958	0.854164588	0.595672669	0.67329424	3.71389739	3.471007563	3.396961816	-0.261094836	0.336714481	2.601039835	-0.723500326	3.152310893	1.812098945	2.053539226	2.413111467	2.256202656	2.598798388	2.750965919	2.308336862
17066	45	2	4	5	1	1	0	0	0	0	0	1	0	0	0	-0.261803096	2.186630963	-0.264955062	-0.652287435	-0.616335025	-0.046871253	-0.064442939	-0.053616635	-0.196454195	-0.104189507	-0.234321033	-2.360603553	-1.035999981	2.136297335	0.680852601	0.035553672	0.251970707	-0.182168529	-0.090921634	-0.258095925	3.078161512	-0.658599902	-0.657718315	-0.601873675	1.180972295	-1.287244196	1.200895651	-0.595361499	-0.426812181	-0.55822504	-2.107431474	-0.52242678	2.531127823	1.462052025
17142	35	7	1	1	1	1	0	0	0	0	0	1	0	0	0	0.548316525	27.03637524	0.510399258	-0.706977903	-0.524475785	2.886779329	-5.390581799	3.648262454	1.06771553	0.037879734	1.089170206	-1.640446512	-1.000554444	14.10523039	6.339066537	3.809153513	3.873591771	2.765193602	3.105062508	1.317198874	8.715045548	0.252212638	-0.771039309	-0.515424766	4.259997241	-4.266435191	4.381969813	0.669923109	0.240954529	0.898922532	-1.764299523	-1.093254873	5.593158448	5.165452337
17156	54	4	3	4	1	1	0	0	0	0	0	1	0	0	0	-0.134638093	0.933120415	-0.135870881	0.824355204	0.118538894	-0.009260348	0.076906123	-0.127441988	-0.111514345	-0.101857296	-0.135726155	-0.20407202	-0.206760984	1.111289893	0.42175122	0.070257639	0.211373367	-0.051669268	0.006121652	0.270753043	2.402100866	-0.027320622	0.872115105	0.089717598	1.084752766	0.160628674	0.655568652	-0.048211398	-0.202997375	-0.143378756	-0.467093366	-0.286763806	1.897784737	1.27760533
17158	42	2	4	5	1	1	0	0	0	0	0	1	0	0	0	0.006963005	1.556726165	0.005102631	-0.392507711	0.289134625	0.180883671	-0.347141065	0.492114926	0.062042406	-0.092480941	0.085822334	-0.440447417	-0.539762471	0.997750607	0.328614778	0.143318624	0.129332908	0.073207045	0.089518225	0.85586254	2.968530056	0.50845146	-0.388580954	0.250265572	1.406590503	-1.217473915	2.18996913	0.15696989	-0.026992774	0.660385918	0.41500682	-0.103470382	1.798334169	1.288455136
17167	35	4	1	2	3	1	0	0	0	0	0	1	0	0	0	-0.272842462	0.169360848	-0.273235132	-0.296799392	-0.222652568	-0.201075963	0.109423044	-0.241742432	-0.233040841	-0.104431252	-0.252764075	-1.110177706	-0.848511749	0.382746142	-0.048832909	-0.173948701	-0.160768919	-0.207003218	-0.203507008	-0.4043733	1.022571709	-0.553774929	-0.261094836	-0.23137835	0.358129422	0.459803639	-0.023416926	-0.417537717	-0.361664209	-0.475255783	-1.111511909	-0.674298474	0.882342102	0.612150587
17168	41	5	4	5	1	1	0	0	0	0	0	1	0	0	0	0.066405744	0.0843237	0.066672388	0.003998183	-0.603212276	0.132825292	0.059917691	0.008536126	0.188900625	-0.085787537	0.122940406	-0.464084956	-0.564947457	0.171436916	-0.017320579	-0.030201214	-0.067733348	-0.032691817	-0.041262765	0.968383597	1.14133912	0.846220816	0.022207649	-0.589523831	0.872406218	0.350962	0.300036833	1.066606933	0.587709862	0.950778317	0.364792388	-0.213446436	0.741017612	0.626616994
17208	46	4	3	2	3	1	0	0	0	0	0	1	0	0	0	-0.24842848	0.454392769	-0.249031849	-0.064364903	-0.524475785	-0.139644819	0.023220024	-0.148361698	-0.215023297	-0.104158765	-0.233741063	-0.731977072	-0.591065221	0.963058048	0.187159429	-0.101618326	-0.032210675	-0.192945847	-0.163325022	-0.280600137	1.324058214	-0.45710301	-0.856030055	-0.515424766	0.802730007	-0.067659685	0.607451563	-0.458573974	-0.36481653	-0.495998098	-1.807818697	-0.223920346	1.761694487	1.100391839
17208	46	4	3	2	3	1	0	0	0	0	0	1	0	0	0	-0.0588486	0.215028946	-0.058590221	0.058688651	-0.471984791	-0.097019127	0.029497781	-0.120317159	-0.120339264	-0.100683505	-0.107887602	1.0802343	0.893916201	0.505747035	0.014892025	-0.099609149	-0.117634245	-0.131561994	-0.132809458	0.585812003	1.250970576	0.450215364	0.078868146	-0.46602539	0.603655118	0.125883074	0.313402691	-0.123444537	-0.155712556	-0.055223921	1.436033602	1.870861645	1.191162285	0.673632818
17217	51	4	3	2	1	1	0	0	0	0	0	1	0	0	0	-0.181979989	0.041805126	-0.182154354	-0.597596967	-0.852544498	-0.148838596	-0.071079046	-0.065744003	-0.161889927	-0.103003139	-0.169364408	-0.109521862	-0.281383166	-0.030410704	-0.11185757	-0.114769303	-0.126937802	-0.109773068	-0.117267369	0.158231986	1.113931256	0.030915474	-0.601057818	-0.82417087	0.394626485	-0.313251074	0.497851529	0.177488018	-0.082158395	0.115900171	0.061831983	-0.271052941	0.526413756	0.384304669
17223	30	7	2	1	1	1	0	0	0	0	0	1	0	0	0	0.915587737	-0.192094273	0.915910416	-0.406180328	-0.852544498	0.387743648	-0.090987364	0.777108075	0.461002311	-0.042608795	0.508040398	1.017200861	0.987193928	0.029512808	-0.024323319	0.466613479	-0.037285343	0.60504425	0.481861196	1.9585689	-0.384365311	2.06917883	-0.402746078	-0.82417087	1.104660255	-0.038356167	1.281090798	1.750544559	1.107842862	1.495264065	0.481959396	0.074586088	0.589224641	0.604917383
17248	54	3	2	4	1	1	0	0	0	0	0	1	0	0	0	1.463310123	0.004010839	1.463668944	-0.392507711	3.2286303	1.302942334	-0.138103718	1.768520411	1.021752407	0.063032399	1.019573822	0.087457635	0.063744426	0.896826797	2.214452665	1.562528245	2.435769303	1.256369109	1.562225898	2.521174185	0.940348117	2.48847872	-0.388580954	3.016630665	2.401964946	-0.129057532	2.778066874	2.167746511	1.559675569	1.987894026	-0.590955632	-0.55384851	1.615135756	2.706163067
17249	56	3	3	4	1	1	0	0	0	0	0	1	0	0	0	2.811386537	0.333136095	2.811834313	-0.378835094	0.433484859	2.573355122	-1.342556999	3.390555884	3.479860206	1.474376398	3.652637023	0.040182556	-0.300038711	0.559362809	0.172453675	0.25656315	0.057441785	0.272353135	0.233566852	3.162544211	1.625544718	3.05919246	-0.37441583	0.386113858	2.070173465	-0.385812166	1.976115405	3.405673615	4.543872982	3.65246474	1.620153185	0.860129335	1.285378612	0.973810773
17263	35	3	4	5	1	1	0	0	0	0	0	1	0	0	0	-0.187287376	0.109519892	-0.187462092	0.086033885	0.433484859	-0.025976306	0.011142311	-0.047552951	-0.088716636	-0.101745506	-0.134566216	-1.007748368	-0.786948448	0.480516083	0.330015326	0.051992393	0.268886265	-0.044172003	0.025075419	0.034458823	0.839852616	-0.073909499	0.107198395	0.386113858	0.902267451	-0.159756456	0.848037004	0.368990554	-0.03592435	0.172941535	-1.307348193	-1.035648368	1.117882919	1.151024265
17274	31	3	4	2	1	1	0	0	0	0	0	1	0	0	0	0.52920993	-0.110789311	0.529507113	-0.734323137	-0.852544498	0.914296316	-1.176654343	1.70788357	0.707364648	-0.002504268	0.804984971	-0.440447417	-0.57427523	1.15544406	0.806901921	0.587164104	0.668093445	0.483213701	0.538722496	1.40721572	0.465278474	1.405287336	-0.74270906	-0.82417087	1.871098576	-1.908199696	2.884993737	0.847746892	0.566694388	1.47452175	0.06852724	-0.37579204	1.9448929	1.718830758
17297	57	3	3	2	1	1	0	0	0	0	0	1	0	0	0	4.042700427	0.041805126	4.043229454	-0.255781541	-0.721317013	4.662849839	-1.349193105	5.103546617	4.785212889	2.28485117	4.557390017	-0.290742999	-0.449283075	2.713455371	3.650014369	3.005482685	3.687520628	2.624619891	2.953432375	3.55636791	0.84898857	3.571670103	-0.246929711	-0.700672429	3.596414279	-0.151384022	3.04538403	3.884429953	4.538619114	3.631722426	0.180672805	-0.255342076	2.709091996	3.320985385
17302	48	6	1	2	1	1	0	0	0	0	0	1	0	0	0	0.021823689	0.83391041	0.019964297	2.41037878	2.50687913	0.170436197	-0.004717983	0.178319278	0.109844054	-0.092452994	0.042904564	-0.637426914	-0.585468557	0.735979476	0.34472108	0.262042723	0.218985368	0.220809441	0.227880722	0.630820426	1.972710996	0.403626487	-0.856030055	1.213553417	1.26723808	-0.089986175	1.361285945	0.608368723	0.167400368	0.510004141	-0.343231101	-0.621928924	1.526153669	1.273988728
17332	45	5	1	1	1	1	0	0	0	0	0	1	0	0	0	1.346547599	3.25746912	1.342652525	0.140724353	0.459730356	1.447117469	0.161184673	0.802878732	1.330624591	0.179014134	1.355956345	0.126853535	-0.113483256	2.814379181	1.745269084	1.301335226	1.344715783	1.085337761	1.181255188	2.374896811	3.461871608	2.022589953	0.163858892	0.559011676	2.667398131	0.161047296	1.922651973	1.935207718	1.654245206	1.878996877	0.783245987	0.378329476	2.965569775	2.489166955
17440	52	3	3	2	1	1	0	0	0	0	0	1	0	0	0	0.187414178	2.123640483	0.185565712	0.099706502	-0.157038825	0.816090065	-0.145403435	0.737694128	0.486741659	-0.061333557	0.349128654	-1.086540167	-0.834520089	3.38207561	1.717258124	1.091284896	1.167102419	0.827619291	0.931065467	0.85586254	2.97766601	0.50845146	0.121363519	-0.16962913	2.202890057	-0.318832696	2.029578836	0.895622526	0.419586065	0.790025382	-0.88722078	-0.784274529	2.808542563	2.489166955
17481	40	6	1	2	1	1	0	0	0	0	0	1	0	0	0	0.342389892	-0.18874003	0.342674747	-0.419852945	-0.852544498	0.256105481	-0.082360426	0.299592959	0.28450392	-0.057840131	0.372327449	0.599604328	0.185005472	0.612978583	0.29920327	0.048339344	0.196995142	-0.037143318	0.013703159	1.260938346	-0.311277674	1.347051241	-0.317755333	-0.82417087	1.180972295	0.169977892	0.722397941	0.738316872	0.550932782	0.893736953	1.335604738	1.258137913	1.494748227	1.140174459
17502	60	3	3	2	1	1	0	0	0	0	0	1	0	0	0	-0.246305525	0.10794513	-0.246484134	-0.21476369	0.026679654	-0.213195033	0.039412123	-0.215820183	-0.212817067	-0.104179725	-0.235132991	-0.377413978	-0.429694752	-0.04302618	-0.176983052	-0.162806901	-0.201958304	-0.149602286	-0.166168087	-0.156826974	0.858124525	-0.271912225	-0.204434339	0.003268689	0.20550534	0.183652867	-0.04747547	-0.273910815	-0.31122707	-0.366358634	-0.065377911	-0.218683391	0.693909448	0.246873798
17505	48	4	4	5	1	1	0	0	0	0	0	1	0	0	0	-0.226137453	0.807139456	-0.227376279	-0.501888648	0.499098602	-0.193135884	0.003112622	-0.133050896	-0.216494117	-0.104139202	-0.227593382	-0.338018078	-0.389585329	0.143052094	-0.11535894	-0.161893638	-0.177684478	-0.169048316	-0.176592659	-0.134322762	2.319877274	-0.43264385	-0.501901948	0.250265572	0.387990655	-0.081613741	0.497851529	-0.458573974	-0.36481653	-0.433771155	0.481959396	-0.056337787	1.007963871	0.424087289
17514	39	7	1	2	1	1	0	0	0	0	0	1	0	0	0	-0.277725259	0.079599414	-0.277905942	-0.734323137	-0.380125551	-0.211523437	-0.083024037	-0.151696724	-0.235063218	-0.104482955	-0.255431936	-1.566382222	-1.000554444	0.048436023	-0.128664146	-0.128833543	-0.169226698	-0.121956123	-0.136600211	-0.528146462	0.912940253	-0.662094067	-0.700213688	-0.37957648	0.202187426	-1.245382027	0.559334475	-0.369662083	-0.382679684	-0.361173055	-1.211940772	-1.019937503	0.515945275	0.344522048
17523	31	5	4	4	1	1	0	0	0	0	0	1	0	0	0	-0.298233004	0.23392609	-0.298606118	-0.296799392	-0.222652568	-0.270656138	0.030088394	-0.2481093	-0.275786545	-0.104637923	-0.291042086	-0.952594109	-0.736578476	-0.002025882	-0.200092094	-0.242626026	-0.241371555	-0.244372396	-0.251782252	-0.782444051	1.598136854	-1.013840086	-0.289425084	-0.23137835	-0.05660993	0.103333319	-0.191826734	-1.01598314	-0.516810951	-1.054484907	-0.70477501	-0.187261661	0.751486093	0.149225548
17532	38	4	4	2	3	1	0	0	0	0	0	1	0	0	0	-0.283032646	0.608719445	-0.283850608	-0.843704073	1.102745035	-0.271700885	0.026279269	-0.240832879	-0.275584307	-0.104630936	-0.287910249	1.340247236	1.854676794	-0.033564573	-0.20289319	-0.244817856	-0.236043154	-0.24608271	-0.251990743	-0.471885934	1.954439086	-0.741295158	-0.856030055	-0.293127571	-0.089789078	0.06029901	-0.154402333	-0.996832886	-0.511136773	-1.016111626	0.615864548	2.336950639	0.688675208	0.138375742
17535	38	4	1	2	1	1	0	0	0	0	0	1	0	0	0	-0.270719507	0.112669416	-0.270899728	-0.296799392	-0.235775317	-0.224478304	0.029000073	-0.214304262	-0.231202316	-0.104404702	-0.253924014	-0.700460353	-0.67688073	0.136744356	-0.156675106	-0.193127209	-0.225809241	-0.195288742	-0.208624525	-0.393121194	1.104795301	-0.552610207	-0.700213688	-0.243728195	0.192233681	0.077043878	0.024700162	-0.602200876	-0.413677509	-0.636008718	0.018312809	-0.040626922	0.887576343	0.304739428
17536	45	3	2	4	1	1	0	0	0	0	0	1	0	0	0	-0.274965417	0.262271806	-0.275358227	-0.706977903	-0.550721282	-0.263133957	0.017446612	-0.223399788	-0.265766584	-0.104583845	-0.275614888	0.875375623	0.548788609	-0.024102966	-0.19238908	-0.243356636	-0.225640086	-0.247839881	-0.251062008	-0.393121194	1.561593035	-0.606187415	-0.714378812	-0.540124455	-0.079835333	0.044112305	-0.138363303	-0.942117876	-0.486706284	-0.895287646	1.938177921	3.698558933	0.672972487	0.13475914
17538	35	7	1	2	1	1	0	0	0	0	0	1	0	0	0	-0.287066261	0.06070227	-0.28724756	1.576349141	1.115867784	-0.26188026	0.029524325	-0.237952629	-0.267605109	-0.104612211	-0.283038502	-0.361655618	-0.362534788	0.020051201	-0.190988532	-0.233128098	-0.236719777	-0.234883671	-0.24312038	-0.588907833	0.757629024	-0.7063535	-0.728543936	1.028305755	-0.006841207	0.082485959	-0.103612073	-0.890138616	-0.490909379	-0.91602996	-0.17919729	0.430699026	0.761954573	0.149225548
17553	44	3	2	2	1	1	0	0	0	0	0	1	0	0	0	-0.284518715	0.263846568	-0.284912155	0.099706502	0.328502871	-0.250388039	0.033459536	-0.238104221	-0.259883305	-0.104577277	-0.275846875	-0.621668554	-0.550023021	0.038974415	-0.153173736	-0.225822	-0.195276658	-0.238538587	-0.2366761	-0.572029675	1.013435755	-0.721494885	0.546317247	0.287315105	0.042927515	0.114468656	-0.127670617	-0.791651598	-0.469368517	-0.827875125	-1.198550257	-0.145366021	0.829999698	0.293889622
17553	44	3	2	2	1	1	0	0	0	0	0	1	0	0	0	-0.29557931	-0.144646694	-0.295421476	-0.474543414	-0.406371048	-0.266477148	0.02733441	-0.243713129	-0.272679438	-0.104630377	-0.288258231	-1.322915563	-0.76922568	0.035820546	-0.175582504	-0.236415842	-0.221580352	-0.244630115	-0.247669284	-0.723933102	0.172927924	-0.771577928	-0.4735717	-0.404276169	-0.086471163	-0.10114942	-0.103612073	-0.827900292	-0.472520838	-0.827875125	-2.853952695	0.064112178	0.657269766	0.23240739
17583	31	7	1	2	1	1	0	0	0	0	0	1	0	0	0	-0.294666439	0.570925157	-0.295463938	-0.146400605	-0.826299001	-0.267103997	0.027792301	-0.242197208	-0.275345299	-0.10463415	-0.289534164	-0.503480856	-0.491258052	0.051589892	-0.195190176	-0.243539288	-0.250167646	-0.247066726	-0.25595208	-0.736310418	1.899623358	-1.004522311	-0.133608717	-0.799471182	-0.006841207	0.105440382	-0.157075504	-1.11378622	-0.524691754	-1.104785019	-0.301385741	0.886314109	0.939918746	0.189008168
17609	50	4	3	4	1	1	0	0	0	0	0	1	0	0	0	-0.292118893	0.578798967	-0.292937455	0.127051736	-0.800053504	-0.270656138	0.031137164	-0.249322037	-0.277147054	-0.104638566	-0.291366869	-0.054367603	0.129038835	0.02320507	-0.196590724	-0.241530111	-0.242978533	-0.244138107	-0.251990743	-0.629415414	2.182837953	-0.929980108	0.149693768	-0.774771494	-0.030066611	0.121138695	-0.207865764	-1.046076395	-0.521591972	-1.082487031	-0.209325949	0.629703315	0.814296977	0.181774964
17617	48	5	1	2	1	1	0	0	0	0	0	1	0	0	0	-0.28664167	0.06070227	-0.286610631	0.209087438	0.105416145	-0.260835512	0.028197104	-0.237952629	-0.268708224	-0.104612491	-0.283154496	-0.330138898	-0.272055393	0.051589892	-0.176282778	-0.232214836	-0.226739597	-0.239007166	-0.244257606	-0.539398568	1.022571709	-0.686553228	0.234684513	0.052668065	-0.003523293	0.097988916	-0.146382818	-0.887402866	-0.481977802	-0.87973091	-0.766706143	0.650651135	0.803828496	0.239640594
17628	36	3	1	2	3	1	0	0	0	0	0	1	0	0	0	-0.296555869	0.678008972	-0.297502109	-0.460870797	0.118538894	-0.268357693	0.025960736	-0.239165366	-0.278286939	-0.104642828	-0.292608005	-1.110177706	-0.62557798	0.026358939	-0.182585244	-0.238059714	-0.226908753	-0.244302109	-0.248427435	-0.829702895	1.607272809	-1.062758407	-0.07694822	0.089717598	-0.0499741	0.024297545	-0.079553529	-1.028977955	-0.524323983	-1.084042705	-1.831252099	-0.789511484	0.704377929	0.221557585
17631	53	3	3	4	1	1	0	0	0	0	0	1	0	0	0	-0.251400617	0.125267512	-0.251579563	-0.406180328	-0.603212276	-0.216329275	0.029962308	-0.208695354	-0.220171167	-0.104204878	-0.237104888	-0.274984639	-0.443686411	0.102051796	-0.15037264	-0.214314895	-0.20940115	-0.224340643	-0.22852598	-0.24684382	1.314922259	-0.424490796	-0.402746078	-0.589523831	0.278499466	0.265842258	-0.060841328	-0.403858964	-0.329090223	-0.402657684	0.230887237	-0.040626922	0.99226115	0.362605058
17638	32	4	1	4	3	1	0	0	0	0	0	1	0	0	0	-0.291418318	0.999260419	-0.292810069	-0.009674434	0.669694333	-0.266268199	0.031424242	-0.246593379	-0.27576816	-0.104630098	-0.288258231	0.268678773	0.082399972	0.05789763	-0.183985792	-0.239338282	-0.23773471	-0.245567273	-0.251952835	-0.617038097	2.255925591	-0.926485943	-0.020287723	-0.441325701	0.019702111	0.118766506	-0.154402333	-1.040604894	-0.51444671	-1.039446729	0.699555268	1.708516041	0.898044823	0.246873798
17650	30	6	1	2	1	1	0	0	0	0	0	1	0	0	0	-0.288616018	0.197706564	-0.288924805	-0.460870797	-0.012688591	-0.266059249	0.026325722	-0.239316958	-0.27352516	-0.104627862	-0.287214285	0.016545016	0.063744426	0.029512808	-0.18538634	-0.239338282	-0.232237154	-0.244981549	-0.250246996	-0.559652358	0.739357114	-0.672576565	-0.459406575	-0.033780844	-0.033384526	0.053740604	-0.114304759	-0.935962437	-0.496163247	-0.941957853	-0.689710681	0.82347065	0.772423054	0.217940983
17658	33	2	1	2	1	1	0	0	0	0	0	1	0	0	0	-0.239512069	4.233821556	-0.245210277	-0.706977903	-0.681948767	-0.07194519	0.439901134	-0.170645737	-0.157109762	-0.103412569	-0.189199377	-1.204727865	-0.935260035	1.209059834	0.133938605	-0.035680788	-0.162460475	-0.091029907	-0.110064938	-0.08931434	4.274971575	-0.639964351	-0.714378812	-0.663622896	1.157746892	0.87982073	0.682300367	-0.260232062	-0.282330792	-0.298946113	-0.030227809	-0.632402834	2.243244602	1.263138923
17658	33	2	1	2	1	1	0	0	0	0	0	1	0	0	0	-0.273691644	0.345734191	-0.27429668	-0.72065052	0.092293397	-0.24182111	-0.003324401	-0.193384552	-0.251793795	-0.104534657	-0.265639406	-0.2119512	-0.346677575	0.083128582	-0.145470722	-0.219063859	-0.197813992	-0.232540776	-0.232506271	-0.381869088	1.680360446	-0.610846303	-0.728543936	0.06501791	0.096014152	-0.143011589	0.13964654	-0.725309648	-0.453081524	-0.729349132	0.091960642	0.498779441	0.798594256	0.344522048
17675	55	3	3	3	1	1	0	0	0	0	0	1	0	0	0	-0.297320133	0.271720378	-0.297735649	-0.501888648	-0.052056837	-0.259999714	0.028522273	-0.236285116	-0.27506952	-0.104638943	-0.291274074	-1.622324399	-0.880226176	0.127282749	-0.151072914	-0.228379134	-0.216421107	-0.242427793	-0.244636682	-0.73968605	1.625544718	-0.974239541	-0.501901948	-0.070830376	0.096014152	0.092114258	-0.052821813	-0.970159319	-0.513606091	-1.035298267	-1.933354777	-0.496242005	0.945152987	0.362605058
17678	53	5	3	4	4	1	0	0	0	0	0	1	0	0	0	-0.04611087	0.567775633	-0.047974745	-0.228436307	0.446607608	-0.053139738	0.026538077	-0.085450976	-0.022529739	-0.097693132	-0.044090916	0.134732715	-0.076172165	0.158821439	-0.067040034	-0.1516651	-0.123554691	-0.17209408	-0.166926238	0.664576743	1.479369443	0.496804241	-0.218599463	0.596061209	0.623562607	0.163419485	0.283997804	0.389508683	0.141131024	0.40629257	1.151485155	0.582570721	0.877107862	0.438553697
17685	34	2	4	4	1	1	0	0	0	0	0	1	0	0	0	-0.275390008	0.411874195	-0.275995156	-0.392507711	-0.65570327	-0.242656908	0.030075122	-0.227341182	-0.25583855	-0.104558552	-0.272715038	-0.464084956	-0.369064229	0.061051499	-0.127963872	-0.208470016	-0.170918254	-0.224574932	-0.219996785	-0.381869088	1.84480763	-0.630646576	-0.388580954	-0.638923208	0.119239555	0.151139916	-0.114304759	-0.697952143	-0.445200721	-0.734534711	0.130458373	0.294538197	0.803828496	0.275806613
17691	42	6	1	2	1	1	0	0	0	0	0	1	0	0	0	-0.298169315	0.722102308	-0.299179354	-0.105382754	-0.537598533	-0.260208664	0.028900531	-0.239923326	-0.276191021	-0.104639963	-0.291946839	-1.552199698	-0.853175635	0.136744356	-0.153173736	-0.230023006	-0.222172396	-0.24383353	-0.247100671	-0.79932221	2.228517727	-1.110512006	-0.091113345	-0.52777461	0.069470833	0.016204193	-0.034109612	-1.026926142	-0.52127674	-1.077301453	-1.739192307	-0.642876744	0.924216025	0.319205835
17708	32	7	1	2	1	1	0	0	0	0	0	1	0	0	0	-0.291269711	0.437070387	-0.291897138	-0.201091073	-0.471984791	-0.240985313	0.034262505	-0.229918248	-0.255654697	-0.104586919	-0.277702779	-1.700328279	-0.99868889	0.042128284	-0.117459762	-0.194953734	-0.153156918	-0.21075185	-0.204833771	-0.631665835	1.835671676	-0.888050119	-0.190269214	-0.46602539	0.1291933	0.27142388	-0.141036475	-0.691112767	-0.450979977	-0.750091446	-1.022799746	-0.805222349	0.693909448	0.36622166
17716	37	7	4	1	1	1	0	0	0	0	0	1	0	0	0	-0.300462106	-0.079609023	-0.300389518	1.576349141	1.548918486	-0.269193491	0.031266303	-0.248564076	-0.277183824	-0.104643065	-0.29346636	-1.82166765	-0.943655031	0.032666677	-0.186086614	-0.23769441	-0.233590398	-0.242591796	-0.248616973	-0.829702895	0.209471743	-0.885720676	1.651196939	1.435850612	-0.023430782	0.086951257	-0.138363303	-0.986573822	-0.512923088	-1.031149804	-2.889102797	0.504016396	0.840468179	0.221557585
17717	57	3	3	3	3	1	0	0	0	0	0	1	0	0	0	-0.27199328	0.292192284	-0.272598204	-0.091710137	0.249766379	-0.231791536	0.029371694	-0.218700432	-0.250874533	-0.10452809	-0.268191273	-0.385293157	-0.29350927	0.180898523	-0.10135346	-0.198606783	-0.170918254	-0.2208263	-0.216964182	-0.4043733	1.461097534	-0.608516859	-0.07694822	0.21321604	0.162372448	-0.031239598	0.134300196	-0.670594638	-0.438896079	-0.698235661	-0.535719757	0.058875223	0.877107862	0.36622166
17730	33	4	1	2	1	1	0	0	0	0	0	1	0	0	0	-0.293520044	-0.064963737	-0.293468228	1.808783631	0.0660479	-0.261253411	0.032145587	-0.244774274	-0.271135077	-0.10462884	-0.287794255	-1.322915563	-0.781351785	0.073666975	-0.16437812	-0.228744439	-0.21819724	-0.238491729	-0.241793617	-0.673298626	0.410462746	-0.749448211	1.892004051	0.040318221	0.009748367	0.114761691	-0.162421847	-0.844314795	-0.485130123	-0.895287646	-1.933354777	-0.234394256	0.814296977	0.254107002
17733	31	7	2	1	1	1	0	0	0	0	0	1	0	0	0	-0.29744751	0.740999452	-0.298478733	0.591920715	0.905903807	-0.261462361	0.034229324	-0.247351339	-0.274021561	-0.104637085	-0.29057811	-1.322915563	-0.855973967	0.083128582	-0.16787949	-0.230753616	-0.22547093	-0.239780322	-0.244447144	-0.808323894	1.98184695	-1.089547011	0.999601223	0.200866195	0.029655855	0.112919756	-0.138363303	-0.994781073	-0.519910734	-1.07315299	-1.931680963	-0.752852799	0.887576343	0.268573409
17740	37	4	4	2	1	1	0	0	0	0	0	1	0	0	0	-0.275390008	0.191407516	-0.275782846	-0.679632669	-0.800053504	-0.165345604	0.177111327	-0.212939933	-0.226238299	-0.104410291	-0.251140159	-1.872094401	-1.010814994	0.843211024	0.118532577	-0.112394821	-0.083803128	-0.183808556	-0.167305313	-0.505642251	1.506777307	-0.721494885	-0.615222942	-0.774771494	0.623562607	1.831487362	-0.042129127	-0.485931479	-0.403695158	-0.495998098	-2.858974138	-0.658587609	1.745991766	1.049759412
17743	53	4	3	2	1	1	0	0	0	0	0	1	0	0	0	-0.289677495	-0.014886305	-0.28971035	-0.091710137	-0.078302334	-0.254567028	0.041469316	-0.248260892	-0.269995192	-0.104619338	-0.28443043	-0.598031014	-0.470736952	0.149359832	-0.148972092	-0.228013829	-0.220480841	-0.242615225	-0.245773908	-0.756564208	0.255151516	-0.81583736	-0.07694822	-0.095530065	0.059517089	0.052205658	-0.055494985	-0.9352785	-0.49563786	-0.941957853	-3.317599282	0.807759785	0.997495391	0.344522048
17745	31	7	2	1	1	1	0	0	0	0	0	1	0	0	0	-0.262439983	-0.047956307	-0.262407347	0.468867162	0.302257374	-0.25373123	0.030870791	-0.236436708	-0.261537977	-0.104542483	-0.270279165	1.356005596	1.350977065	0.061051499	-0.169980312	-0.22436078	-0.221580352	-0.230900749	-0.236486562	-0.24684382	0.593181839	-0.330148321	0.503821874	0.262615416	0.036291685	0.111161545	-0.13301696	-0.777972846	-0.445726108	-0.744905868	0.481959396	2.237448494	0.871873621	0.239640594
17747	36	3	4	4	1	1	0	0	0	0	0	1	0	0	0	-0.255434231	0.10007132	-0.255401134	-0.132727988	-0.380125551	-0.228030445	0.027951568	-0.211120827	-0.239107973	-0.104432649	-0.25670787	-0.18831366	-0.206760984	0.061051499	-0.1433699	-0.198972088	-0.18910248	-0.207237508	-0.209951288	-0.213087502	0.976891936	-0.34179554	-0.119443593	-0.37957648	0.21214117	0.130348372	-0.031436441	-0.540646489	-0.395814355	-0.584152933	-0.038596881	0.257879512	0.835233939	0.380688067
17773	32	7	1	1	1	1	0	0	0	0	0	1	0	0	0	-0.298806202	0.722102308	-0.299816283	-0.146400605	-0.222652568	-0.266895047	0.030320658	-0.245683826	-0.275510766	-0.104638733	-0.291436466	-1.307157203	-0.863436185	0.035820546	-0.18188497	-0.239338282	-0.22893862	-0.246035852	-0.250360719	-0.792570947	1.853943585	-1.056934797	-0.133608717	-0.651273052	-0.076517419	0.169698811	-0.274695053	-0.994097136	-0.515234791	-1.038928172	-1.220309844	-0.50147896	0.672972487	0.145608946
17792	46	4	1	3	1	1	0	0	0	0	0	1	0	0	0	-0.094938835	-0.074254833	-0.094682837	0.879045673	-0.681948767	-0.120630417	0.110750265	-0.270332702	-0.136518284	-0.10187127	-0.129926457	0.694154486	0.502149745	0.262899118	-0.060037294	-0.143811045	-0.143007583	-0.164362526	-0.165030861	0.563307792	0.657133522	0.496804241	0.928775602	-0.663622896	0.537296822	0.458408233	-0.202519421	-0.041372022	-0.169372615	0.022559757	1.151485155	1.326218328	1.091711718	0.575984568
17796	49	3	1	4	3	1	0	0	0	0	0	1	0	0	0	-0.236752227	-0.087797786	-0.236717897	-0.119055371	0.472853105	-0.226567799	0.023220024	-0.197174354	-0.237085596	-0.104375357	-0.250328201	0.591725148	0.5860997	0.102051796	-0.13286579	-0.197876173	-0.187495502	-0.209346113	-0.21146759	-0.123070657	0.520094202	-0.20202891	-0.105278469	0.42316339	0.185597852	0.04536817	0.12360751	-0.574843371	-0.402644385	-0.59452409	-0.15241626	0.498779441	0.814296977	0.358988456
17798	30	5	4	4	1	1	0	0	0	0	0	1	0	0	0	-0.300228581	0.10794513	-0.300410749	0.619265949	0.472853105	-0.274417228	0.031893415	-0.253263431	-0.278654644	-0.104645469	-0.294788691	-1.878397745	-0.894217835	-0.027256835	-0.194489902	-0.241347459	-0.227754531	-0.244442683	-0.24880651	-0.819576	1.269242486	-1.010345921	0.659638241	0.42316339	-0.14619363	0.156442457	-0.333504827	-1.016667077	-0.51964804	-1.064337506	-1.966831065	-0.370555085	0.625864323	0.073276908
17821	53	3	3	2	1	1	0	0	0	0	0	1	0	0	0	-0.285155601	0.514233725	-0.285761393	-0.72065052	0.052925151	-0.251850685	-0.011818617	-0.201267341	-0.262824945	-0.104597958	-0.275266906	-0.86592313	-0.702998494	-0.049333918	-0.172781408	-0.216689377	-0.195361236	-0.220123431	-0.221892161	-0.539398568	1.598136854	-0.762260152	-0.728543936	0.027968377	0.079424578	-0.543493001	0.348153922	-0.745827777	-0.468317743	-0.661936611	-0.676320166	-0.731904979	0.604927362	0.293889622
17866	50	5	1	4	1	1	0	0	0	0	0	1	0	0	0	-0.284943306	0.744148976	-0.285973703	-0.843704073	-0.104547831	-0.267521895	0.012668615	-0.22643163	-0.272808135	-0.104624229	-0.283966454	0.481416629	0.362233154	-0.020949097	-0.205694286	-0.243356636	-0.242809378	-0.243271236	-0.251232592	-0.505642251	1.881351449	-0.759930708	-0.856030055	-0.120229753	-0.116332396	-0.021890381	-0.122324274	-1.0043562	-0.507038755	-0.981886808	1.887963489	3.698558933	0.688675208	0.080510112
17878	31	4	2	4	1	1	0	0	0	0	0	1	0	0	0	-0.172426691	0.353608001	-0.173025045	0.414176694	1.128990532	-0.146122252	0.027792301	-0.151848316	-0.144423941	-0.102332402	-0.153125251	0.008665837	-0.272055393	0.108359535	-0.089448802	-0.161710986	-0.137087137	-0.177248449	-0.174318207	0.203240409	1.305786304	0.042562693	0.447161377	1.040655599	0.424487718	0.040205169	0.305383177	-0.048211398	-0.153611009	-0.050038343	0.850198563	0.477831621	0.877107862	0.358988456
17923	39	7	1	2	1	1	0	0	0	0	0	1	0	0	0	-0.296640787	0.611868969	-0.297502109	-0.624942201	-0.721317013	-0.259372866	0.043526509	-0.246593379	-0.271484397	-0.104631775	-0.288606213	-1.393828182	-0.876495067	0.076820844	-0.167179216	-0.223812823	-0.222849019	-0.231135039	-0.237055175	-0.743061681	1.70776831	-0.987051482	-0.629388066	-0.700672429	0.016384196	0.231236198	-0.181134048	-0.927755186	-0.502520428	-0.973071324	-1.191855	-0.401976815	0.85093666	0.254107002
17925	53	3	3	4	1	1	0	0	0	0	0	1	0	0	0	-0.283457237	-0.099765977	-0.283425989	-0.515561265	-0.65570327	-0.263133957	0.030041941	-0.23871059	-0.270951225	-0.104624648	-0.286402327	-0.101642682	0.334249836	0.013743463	-0.176983052	-0.229840354	-0.217689773	-0.235586539	-0.239329627	-0.726183523	0.236879607	-0.782060425	-0.516067072	-0.638923208	-0.066563674	0.091988672	-0.162421847	-0.850470234	-0.490909379	-0.91602996	-1.619514578	-0.464820275	0.625864323	0.167308557
17936	30	3	1	2	1	1	0	0	0	0	0	1	0	0	0	-0.247154707	-0.030633925	-0.247121063	-0.58392435	0.105416145	-0.191464288	-0.001267208	-0.143510751	-0.216861822	-0.104260773	-0.237684858	-0.834406411	-0.639569639	0.133590487	-0.055135376	-0.138331471	-0.102410243	-0.158973867	-0.151573687	-0.24684382	0.84898857	-0.365089978	-0.558562445	0.077367754	0.38467274	-0.077427524	0.390924667	-0.287589568	-0.32961561	-0.38191537	-0.564174601	-0.590507195	0.814296977	0.525352142
17939	42	3	1	4	1	1	0	0	0	0	0	1	0	0	0	-0.262652278	0.478014199	-0.263256586	-0.324144626	-0.11767058	-0.219672466	0.009151479	-0.195052065	-0.228812234	-0.104309681	-0.244760491	-0.495601676	-0.570544121	0.001127987	-0.141969352	-0.193127209	-0.17260981	-0.200208822	-0.200663943	-0.359364877	1.963575041	-0.623658244	-0.317755333	-0.009081155	0.21214117	-0.138825372	0.182417285	-0.46541335	-0.378476589	-0.52192599	-0.001772964	-0.323422491	0.704377929	0.311972632
17959	42	4	4	2	3	1	0	0	0	0	0	1	0	0	0	-0.2913334	0.325262285	-0.291812214	2.574450185	-0.471984791	-0.261044462	0.031906687	-0.245380642	-0.272385274	-0.104631775	-0.288722207	-1.062902627	-0.575208007	0.067359237	-0.162977572	-0.227283219	-0.214814128	-0.236992276	-0.23989824	-0.680049889	1.488505398	-0.893873729	2.798572004	2.325039392	0.016384196	0.10938938	-0.159748676	-0.929806999	-0.503571202	-0.980331134	-1.831252099	-0.365318131	0.824765458	0.257723604
17974	33	7	1	1	1	1	0	0	0	0	0	1	0	0	0	-0.262864574	0.610294207	-0.263893514	-0.652287435	-0.852544498	-0.169524593	-0.080369594	-0.12183308	-0.222377397	-0.104362781	-0.244760491	-1.601050613	-0.931528926	0.335438106	0.173854223	-0.090476526	0.120029351	-0.174671265	-0.114424304	-0.258095925	2.246789636	-0.557269095	-0.657718315	-0.82417087	0.520707248	-0.149988617	0.374885637	-0.369662083	-0.359562661	-0.480441362	-1.042885518	-0.705720204	1.185928044	0.731498448
17989	48	4	1	4	1	1	0	0	0	0	0	1	0	0	0	-0.226774339	-0.14023736	-0.22673935	4.89879508	2.520001878	-0.223015658	0.034488132	-0.233253274	-0.234695514	-0.104318065	-0.245456454	0.741429565	0.753999609	0.073666975	-0.127263598	-0.199337393	-0.173455588	-0.213094746	-0.211278052	-0.021801705	0.16379197	-0.038967841	5.093322134	2.34973908	0.225412829	0.125603993	-0.076880357	-0.526967737	-0.383730457	-0.542668305	0.364792388	0.881077154	0.85093666	0.413237484
19045	45	2	4	5	1	1	0	0	1	0	0	0	0	0	0	0.096127114	-0.003862971	0.096395719	0.318468374	0.210398134	0.072229946	0.27598931	-0.291919417	0.08226618	-0.089560437	0.100901551	0.694154486	0.390216472	-0.011487489	0.068813123	0.088522886	0.086198234	0.091950206	0.093308979	0.664576743	0.775900933	0.589981994	0.348005507	0.176166507	0.772868773	0.447244988	0.131627025	0.813550011	0.288239347	0.629272447	0.12543693	-0.197735571	0.683440968	0.709798837
19046	43	3	4	5	1	1	0	0	1	0	0	0	0	0	0	-0.260529323	-0.14937098	-0.260284252	-0.638614818	-0.708194264	-0.199822267	0.010744144	-0.180499223	-0.197741163	-0.104133612	-0.231653172	-1.188969505	-0.882091731	-0.255596954	-0.144770448	-0.131755982	-0.105793354	-0.120550386	-0.121437198	-0.269348031	0.172927924	-0.306853882	-0.643553191	-0.688322585	0.096014152	0.190071733	-0.13301696	0.225363652	-0.137324016	-0.02411045	-1.012756859	-1.004226638	-0.080758128	0.196241372
19089	31	3	4	5	1	1	0	0	1	0	0	0	0	0	0	0.102495979	-0.153307885	0.102765004	-0.460870797	-0.813176253	0.646840993	0.940263544	0.022179415	0.341498192	-0.076844368	0.244734078	-1.157452786	-0.84104953	3.035150014	1.752271824	0.926897681	1.310884666	0.602701355	0.78133071	1.035896231	-0.110286671	1.0791652	-0.459406575	-0.787121338	2.070173465	3.980412014	0.12360751	1.688990173	0.803118479	1.609346793	-2.082324258	-0.831407124	2.850416487	2.814661123
19158	43	2	2	4	1	1	0	0	1	0	0	0	0	0	0	-0.05035678	-0.193322587	-0.050097841	0.29112314	-0.760685259	-0.13901797	0.083874035	-0.226734814	-0.110778935	-0.099300108	-0.07308941	1.285092977	0.931227292	-0.186842609	-0.172781408	-0.161528333	-0.158231585	-0.149367997	-0.156312129	0.473290946	-0.539676541	0.555040337	0.319675259	-0.737721961	0.145782874	0.313286049	-0.274695053	0.396348059	0.0780846	0.33369447	0.632602692	0.666362	0.123377246	0.156458751
19159	41	3	1	4	1	1	0	0	1	0	0	0	0	0	0	-0.168817668	-0.056774974	-0.168778855	-0.597596967	0.236643631	-0.065676706	-0.043207399	-0.005107163	-0.116110657	-0.102569955	-0.155445131	-0.90531903	-0.667552957	0.370130666	0.136039427	0.04651282	0.065053786	0.01229177	0.025075419	0.293257255	0.43787061	0.252212638	-0.601057818	0.200866195	0.819319581	-0.329995941	0.987041926	0.553653713	0.0780846	0.395921412	-1.004387787	-0.909961448	1.002729631	1.06422582
19180	49	1	4	3	3	1	0	0	1	0	0	0	0	0	0	-0.131878251	0.374079907	-0.132473929	-0.515561265	-0.065179586	0.214315586	-0.305333595	0.375389009	-0.029883839	-0.100082636	-0.060330073	-1.652265282	-0.960445022	0.884211321	1.276085502	0.453827807	1.302426887	0.155208376	0.417418389	0.405778312	1.022571709	0.298801515	-0.516067072	-0.08318022	1.605665391	-1.336083392	2.109773983	0.533135584	0.088592337	0.644829183	-1.812840141	-1.046122278	1.557559112	2.127506769
19180	49	1	4	3	3	1	0	0	1	0	0	0	0	0	0	0.153446898	-0.206473424	0.153719286	-0.624942201	-0.852544498	0.201778618	-0.288079719	0.469376111	0.137421927	-0.082992797	0.183257272	0.055940916	-0.150794347	-0.227527519	0.345421354	0.251083576	0.47863919	0.20675207	0.275265139	0.867114646	-1.100624158	1.032576323	-0.629388066	-0.82417087	0.908903281	-0.599309226	1.281090798	1.169197577	0.661264024	1.127087988	-0.507264912	-0.627165879	0.081503323	1.194423487
20008	43	2	4	3	1	1	0	0	1	0	0	0	0	0	0	0.00484005	-0.197401221	0.005102631	5.555080697	3.556699013	-0.113317185	0.031175587	-0.135627961	-0.085039586	-0.099817135	-0.087008686	1.08811348	1.16442161	-0.350213026	-0.188187436	-0.086823477	-0.133704026	-0.047686346	-0.067798038	0.844610434	-0.673975074	0.962693008	5.773248098	3.32537677	0.096014152	0.083741825	0.03806602	0.77935313	0.282985479	0.587787819	-0.030227809	-0.218683391	-0.562308244	0.066043705
20011	51	4	1	1	1	1	0	0	1	0	0	0	0	0	0	-0.219980883	0.325262285	-0.220370065	-0.419852945	-0.852544498	-0.156987625	0.083011341	-0.201115749	-0.196454195	-0.103676672	-0.204626576	-0.164676121	-0.304702597	0.218744951	0.041502437	-0.136870251	-0.008528893	-0.189431504	-0.155174903	-0.08931434	1.789991902	-0.330148321	-0.445241451	-0.82417087	0.47425644	0.48492094	0.022026991	-0.273910815	-0.299143172	-0.314502848	-0.282973783	-0.187261661	0.871873621	0.738731652
20044	56	1	4	5	1	1	0	0	1	0	0	0	0	0	0	-0.119989703	-0.203416811	-0.119735359	3.01197393	1.312709012	-0.040602769	0.00483801	0.016115731	-0.070331387	-0.100096609	-0.088168626	-0.345897258	-0.425030866	-0.039872311	0.080017507	0.022768	0.107342682	0.00292019	0.026970795	0.372021995	-0.838422259	0.485157022	3.223525732	1.213553417	0.623562607	-0.02412303	0.749129656	0.72463812	0.251462267	0.592973397	-0.942456655	-0.794748439	0.369386545	0.85084631
20046	39	2	4	5	1	1	0	0	1	0	0	0	0	0	0	0.690554509	1.414997586	0.688739244	-0.843704073	-0.012688591	1.300852839	-0.738671332	1.46533621	0.762520395	-0.020949556	0.63099401	-0.2513471	-0.188105438	6.599022043	3.629006149	1.617323983	2.613382666	0.860419824	1.283605528	1.902308371	2.758403098	1.614937282	-0.856030055	-0.033780844	2.86647302	-1.276080951	3.018652315	1.073446309	0.624486943	1.158201459	-0.204304506	0.074586088	4.179913544	3.067823254
20053	46	2	4	5	1	1	0	0	1	0	0	0	0	0	0	-0.304941541	-0.1684256	-0.304741863	-0.269454158	-0.734439762	-0.296586767	0.038748513	-0.274637917	-0.280768948	-0.104647942	-0.295832637	-1.493893767	-0.995890558	-0.345482222	-0.288606728	-0.260343315	-0.256003513	-0.237296853	-0.249375123	-0.983856744	-0.137694535	-1.002192867	-0.261094836	-0.428975857	-0.763325785	0.408173631	-0.983085518	-0.862781111	-0.497214021	-0.895287646	-0.989323458	-0.909961448	-0.588479446	-0.67897628
20072	37	3	5	2	1	1	0	0	1	0	0	0	0	0	0	-0.24651782	-0.184330696	-0.246271825	-0.160073222	-0.419493796	-0.250388039	0.061112191	-0.259933484	-0.215942559	-0.104132215	-0.231073202	0.000786657	-0.225416529	-0.372321648	-0.301001578	-0.266005541	-0.263691635	-0.24048319	-0.253658674	-0.134322762	-0.457452949	-0.085556718	-0.147773842	-0.268427883	-0.620655448	0.434686338	-0.88417817	0.088576127	-0.076379139	0.100343435	1.30212845	0.488305531	-0.729803936	-0.885122586
20092	36	4	4	4	1	1	0	0	1	0	0	0	0	0	0	-0.29933694	-0.198235844	-0.299115661	0.496212396	1.273340766	-0.298676262	0.031827054	-0.271166458	-0.278636259	-0.104642884	-0.293338767	-0.274984639	-0.313097593	-0.384274811	-0.302612208	-0.267119721	-0.262389137	-0.24137349	-0.254094611	-0.777943209	-0.762593835	-0.707518222	0.532152123	-0.021431	-0.935857355	0.129232048	-0.951007459	-0.581682747	-0.436269144	-0.708606818	-0.316450071	-0.548611555	-0.949642032	-0.961071226
20105	42	2	5	5	1	1	0	0	1	0	0	0	0	0	0	-0.19323165	-0.174409695	-0.192982139	0.031343417	-0.83942175	-0.222806709	0.088054782	-0.275683903	-0.197741163	-0.103408377	-0.190011335	0.749308745	0.41819979	-0.329082103	-0.270329576	-0.234954623	-0.238242177	-0.21075185	-0.223977076	0.011954612	-0.082878807	0.030915474	0.050537898	-0.811821026	-0.31208937	0.759815847	-0.991105032	-0.239713934	-0.20877663	0.007003021	1.201699586	0.744916325	-0.384344071	-0.458363566
20109	49	4	5	3	1	1	0	0	1	0	0	0	0	0	0	-0.252886685	-0.190314792	-0.25264111	-0.119055371	-0.786930756	-0.236597374	0.057064166	-0.250383181	-0.216494117	-0.104168546	-0.233509075	-0.330138898	-0.486594166	-0.367243918	-0.246030068	-0.218698554	-0.198744348	-0.198100217	-0.204833771	-0.24684382	-0.548812495	-0.190381691	-0.020287723	-0.76242165	-0.351904348	0.546318787	-0.801309851	0.102254879	-0.151509462	0.0121886	-0.118939972	-0.49100505	-0.693164253	-0.339015704
20120	54	4	1	2	4	1	0	0	1	0	0	0	0	0	0	0.028192554	-0.143701837	0.028456677	0.414176694	0.919026555	-0.059408222	0.058922276	-0.145178264	0.010563709	-0.093319363	0.027825347	0.43414155	0.054416653	-0.176434841	-0.198691546	-0.160249766	-0.192570169	-0.139059258	-0.155743516	0.889618857	0.108976241	0.904456912	0.447161377	0.843058092	0.338221933	0.056391874	0.193109971	0.669923109	0.409078327	0.738169597	1.452771746	1.012001029	0.259467496	0.055193899
20140	35	1	4	3	1	1	0	0	1	0	0	0	0	0	0	0.047299149	-0.187165268	0.047564533	-0.378835094	0.630326087	-0.059408222	-0.060461276	0.055529677	-0.026206789	-0.095359524	0.003466613	0.962046602	0.781982928	-0.296281865	-0.226002232	-0.037507312	-0.193500525	0.028692036	-0.020413621	0.529551474	-0.493996767	0.613276432	-0.37441583	0.57136152	0.215459085	-0.311855668	0.599432049	0.909301279	0.393316721	0.810767696	0.247625381	-0.38626595	-0.347704388	-0.165418815
20144	49	2	5	3	1	1	0	0	1	0	0	0	0	0	0	1.677728576	0.898475652	1.678101546	-0.324144626	-0.813176253	1.658156436	-0.311969702	1.783679621	1.567794304	0.205564169	1.448751524	-0.156796941	-0.244072075	1.656909239	1.878321144	1.456589817	1.826809199	1.239968842	1.412491141	2.408653128	2.210245817	2.220592679	-0.317755333	-0.787121338	2.567860687	0.100829962	1.922651973	2.290855284	1.895923165	2.060492126	-0.135678116	-0.354844221	2.321758208	2.742329086
20146	51	1	5	3	1	1	0	0	1	0	0	0	0	0	0	-0.29509103	-0.085593119	-0.295018088	0.099706502	0.249766379	-0.282357308	0.027938296	-0.2538698	-0.268524372	-0.104621434	-0.285474375	-0.763493792	-0.649830189	-0.305112698	-0.266127932	-0.242443374	-0.239595422	-0.221997747	-0.233264422	-0.845455843	0.191199834	-0.90086206	0.093033271	0.21321604	-0.564250896	-0.025099814	-0.469836577	-0.670594638	-0.455708458	-0.760462604	-0.649539135	-0.841881034	-0.316298946	-0.476446575
21064	42	4	4	3	1	1	0	0	0	0	0	1	0	0	0	-0.113833134	0.030781792	-0.114003002	-0.72065052	1.299586263	0.061782472	0.005435259	0.043402309	-0.01517564	-0.099146397	-0.07192947	-0.795010511	-0.65635963	0.600363107	0.3307156	0.167063444	0.239284038	0.103664682	0.136902642	0.484543052	0.410462746	0.450215364	0.220519389	1.201203573	1.09470651	0.051368414	0.821305289	0.642565604	0.146384893	0.411478148	-0.396793162	-0.569559375	1.405766141	1.035293005
21082	41	4	2	3	3	1	0	0	0	0	0	1	0	0	0	0.121602574	-0.175512029	0.12187286	2.13692644	-0.786930756	-0.162211362	0.035337554	-0.19035271	-0.162441485	-0.100473899	-0.102087903	4.200389533	6.378646576	0.079974713	-0.099952912	-0.168103822	-0.142161805	-0.182168529	-0.179246186	1.01339202	-0.229054082	1.0791652	2.231967034	-0.76242165	0.238684489	0.127976183	-0.060841328	-0.13712329	-0.166220294	-0.070780657	1.871225345	3.750928483	0.625864323	0.311972632
21376	50	6	1	2	1	1	0	0	0	0	0	1	0	0	0	-0.2804851	0.134716084	-0.280665965	-0.21476369	-0.038934089	-0.230955738	0.029623867	-0.219155209	-0.245175105	-0.104524317	-0.267727297	-1.252002944	-0.826125094	-0.014641358	-0.086647706	-0.185821111	-0.100718687	-0.209580403	-0.19194521	-0.471885934	0.474414429	-0.545621876	-0.204434339	-0.058480532	0.119239555	-0.023006705	0.043412363	-0.41069834	-0.385306618	-0.553039462	-1.032842632	-0.752852799	0.610161602	0.315589233
22003	34	3	1	4	1	1	0	0	0	0	0	1	0	0	0	0.391217856	-0.119135549	0.391505934	-0.624942201	-0.052056837	0.118198829	-0.227691153	0.473923874	0.153968652	-0.079359634	0.228494922	1.182663639	1.033832792	-0.04302618	0.033099149	-0.052119509	0.051521339	-0.077909694	-0.050739648	1.530988883	0.364782972	1.533406747	-0.629388066	-0.070830376	0.819319581	-0.56302868	1.468212807	0.847746892	0.466870883	1.044118731	1.034318147	0.907261929	0.547350718	0.720648643
23005	60	5	3	2	1	1	0	0	0	0	0	0	0	1	0	1.191571885	0.509509439	1.191912775	-0.365162477	0.97151755	1.248615471	-0.477208747	1.889794091	1.16515735	0.139887765	1.297959358	0.142611894	-0.104155483	1.067135726	0.5057841	1.39814103	0.325553386	1.624203651	1.385955868	2.307384177	1.689496401	2.174003802	-0.289425084	0.892457469	2.169710909	-0.600704631	2.831530305	1.962565223	1.743560973	2.205688325	0.565650116	0.111244773	1.855910814	1.628415711
24072	54	1	4	5	1	1	0	0	0	0	0	1	0	0	0	-0.284094124	-0.100238405	-0.284062917	-0.665960052	-0.852544498	-0.255820725	0.004174399	-0.219458393	-0.248116745	-0.104537312	-0.268423261	-0.913198209	-0.744973471	-0.207973531	-0.250791932	-0.210661845	-0.247122845	-0.186151451	-0.205970997	-0.663171731	-0.009791169	-0.685388506	-0.671883439	-0.107879909	-0.272274392	-0.398370817	-0.068860842	-0.46541335	-0.393712808	-0.516740412	-0.763358514	-0.920435358	0.023926679	-0.244984056
24076	55	3	3	3	1	1	0	0	0	0	0	1	0	0	0	0.198028953	-0.206734835	0.198304283	-0.611269584	-0.852544498	0.124467313	-0.322587472	0.296561117	0.139260452	-0.076145682	0.23429462	0.717792026	0.287610972	0.35751519	0.034499697	0.075737213	-0.053355123	0.084921521	0.057296822	1.09215676	-1.176452582	1.277167926	-0.615222942	-0.82417087	0.802730007	-0.419301901	0.818632117	0.717798743	0.487886357	0.852252325	1.30212845	1.415246562	0.960855708	0.680866022
24109	46	2	1	1	1	1	0	0	0	0	0	1	0	0	0	-0.219131701	-0.188110125	-0.218883899	-0.023347051	4.67213264	-0.207135498	0.019769249	-0.146542593	-0.200682803	-0.10389047	-0.213442118	-0.133159401	-0.26272762	-0.313312758	-0.182585244	-0.180341537	-0.137087137	-0.170219764	-0.168253002	-0.021801705	-0.366093402	0.030915474	-0.133608717	2.769633782	-0.073199504	-0.026355679	0.326768549	0.068057998	-0.15518717	0.064044385	-0.485505325	-0.632402834	-0.316298946	0.004561473
26076	52	2	2	5	1	1	0	1	0	0	0	0	0	0	0	7.736642097	-0.201731816	7.737414875	0.537230247	-0.852544498	3.388258061	0.721272038	1.160636088	4.031417677	3.961695526	5.972516495	1.694810331	1.406943702	2.530530966	1.927340324	1.429191948	1.649195835	1.188425149	1.330989945	4.73783901	-0.688592602	4.992630843	0.574647496	-0.82417087	2.932831316	-0.020494975	2.403822855	3.043186673	3.986962902	3.341330027	1.452771746	1.944179015	2.546830544	2.669997049
26077	58	1	4	5	1	1	0	1	0	0	0	0	0	0	0	1.590687422	-0.198078368	1.591054648	4.789414144	3.346735037	0.496397373	0.031707604	0.304140722	0.654047426	0.050456066	0.926778643	1.812998029	1.761399066	-0.305743472	-0.057236198	0.230991805	0.012615555	0.314525248	0.258206749	2.487417868	-0.662098333	2.663187008	4.98000114	3.127779263	0.812683751	0.070485471	0.663588166	2.065155867	1.554421701	1.806398777	0.448483108	0.147903457	-0.342470148	0.427703891
26089	46	4	5	5	1	1	0	1	0	0	0	0	0	0	0	0.00908596	0.166211324	0.007225726	-0.706977903	-0.773808007	0.093124893	-0.225700321	0.245019802	0.067557981	-0.094632891	0.024345528	-0.385293157	-0.414770316	0.108359535	0.076516137	0.207246985	0.06336223	0.239552602	0.208926956	0.720837272	1.369737987	0.566687556	-0.714378812	-0.750071805	0.938764514	-0.430465146	1.013773641	0.77935313	0.261970004	0.608530133	-0.296364298	-0.44910941	0.746251852	0.999126986
26090	34	7	1	5	3	1	0	1	0	0	0	0	0	0	0	-0.031250185	-0.148426123	-0.030989985	0.564575481	-0.773808007	0.195510134	-0.000869042	0.155580463	0.192577675	-0.089560437	0.080022636	-1.015627548	-0.821461208	-0.116826716	0.091922165	0.404511643	0.142019577	0.487899491	0.426895273	0.754593589	0.081568377	0.764690282	0.602977744	-0.750071805	0.991851151	0.107589307	0.642202794	1.613757034	0.845149428	1.194500509	-0.659582022	-0.962330998	0.332746862	0.973810773
26098	39	3	4	5	3	1	0	1	0	0	0	0	0	0	0	1.369900104	-0.106379977	1.370252761	2.000200269	-0.380125551	0.638483014	0.066885603	0.24198796	0.745973671	0.046263956	0.903579848	1.12750938	0.931227292	0.25659138	0.348922724	0.357022003	0.35261828	0.340297095	0.354870959	2.329888388	0.337375108	2.372006528	2.090315791	3.597073341	1.373411354	0.201514059	0.56735399	1.668472044	1.31799761	1.645645842	0.833460419	0.629703315	1.055072035	1.176340478
26098	39	3	4	5	3	1	0	1	0	0	0	0	0	0	0	0.907095917	-0.093624405	0.907418036	0.045016034	-0.852544498	0.573708678	-0.114877347	0.924152412	0.440778537	-0.040931951	0.519639796	0.969925782	1.117782747	0.805364595	0.722869041	0.700408629	0.659635666	0.656587944	0.67898037	2.014829428	0.565773975	2.022589953	0.064703022	-0.82417087	1.738381984	-0.18068754	2.163237414	1.483808885	0.939719064	1.464150593	-0.118939972	-0.176787751	1.327252535	1.765846582
26118	44	3	2	3	1	1	0	1	0	0	0	0	0	0	0	-0.162024212	-0.11661593	-0.161772641	-0.433525562	0.039802403	-0.105586055	-0.102932355	0.003988363	-0.143320826	-0.102360349	-0.142685794	-0.24346792	-0.294442047	-0.130388353	-0.036928251	-0.039333837	-0.009374671	-0.039251924	-0.033681258	0.090719352	0.191199834	0.065857131	-0.431076327	0.015618533	0.464302696	-1.00258145	1.147432219	-0.048211398	-0.197743506	0.22479732	-0.965890056	-0.831407124	0.238530535	0.572367966
26165	46	4	1	4	1	1	0	1	0	0	0	0	0	0	0	0.234119188	0.610294207	0.232273804	-0.693305286	-0.852544498	0.4462495	-0.621212252	0.74072597	0.312081793	-0.070695938	0.306210884	-0.21983038	-0.30376982	0.830595547	0.39374026	0.799040958	0.251970707	0.893220356	0.779435334	1.193425711	2.246789636	0.951045789	-0.700213688	-0.82417087	1.638844539	-1.391899617	2.083042267	1.230751963	0.661264024	1.210057244	-0.199283063	-0.548611555	1.599433035	1.418652803
26207	38	7	1	1	1	1	0	1	0	0	0	0	0	0	0	-0.206393971	0.040230364	-0.206357638	-0.542906499	-0.314511808	-0.150092292	-0.025422635	-0.12183308	-0.146078613	-0.103003139	-0.175164106	-0.566514295	-0.633040198	0.054743761	-0.100653186	-0.151847753	-0.136241359	-0.161082473	-0.160861033	0.000702506	0.986027891	-0.120498376	-0.516067072	-0.31782726	0.271863637	-0.278365933	0.300036833	-0.178159547	-0.230842879	-0.174492228	0.682817124	0.409751206	0.599693121	0.293889622
28058	38	3	1	2	1	1	0	0	1	0	0	0	0	0	0	-0.229746476	0.29691657	-0.230136302	0.140724353	-0.130793328	-0.141734314	0.034448316	-0.158821553	-0.171817962	-0.103724183	-0.208222389	-1.062902627	-0.761763462	0.05789763	0.028897505	-0.042986886	0.019381778	-0.064555192	-0.048844271	-0.08931434	1.104795301	-0.225323348	0.163858892	-0.144929441	0.460984781	0.057508199	0.25993926	0.163809266	-0.147831753	-0.039667185	-0.925718511	-0.894250583	0.735783371	0.662783013
28062	30	5	2	2	1	1	0	0	1	0	0	0	0	0	0	0.077020519	-0.093624405	0.077287864	-0.35148986	-0.852544498	0.398191121	-0.355104392	0.642191105	0.269795721	-0.079778845	0.218055464	-0.842285591	-0.745906248	1.051366381	0.42875396	0.563419284	0.233363593	0.579272403	0.521664106	0.979635703	0.565773975	0.939398569	-0.586892694	-0.82417087	1.638844539	-1.080724164	2.216700845	0.840907516	0.482632489	1.106345673	-0.272930896	-0.700483249	1.745991766	1.411419599
28111	36	2	4	4	1	1	0	0	1	0	0	0	0	0	0	10.81492682	0.419748005	10.81590273	0.181742204	-0.852544498	15.52822237	2.871370457	6.801378141	17.08494451	22.67248379	14.66046512	-0.621668554	-0.653561298	1.868218465	5.078573333	16.88706971	5.63280985	19.96204419	17.3962026	5.379209036	1.954439086	5.31875298	0.206354265	-0.82417087	5.52080487	1.817533306	2.056310551	8.063288851	13.58052712	7.386081294	-0.15241626	-0.815696259	2.515425102	3.827309646
28119	46	2	4	4	1	1	0	0	1	0	0	0	0	0	0	-0.258618664	-0.185118077	-0.258373467	-0.392507711	-0.65570327	-0.273163531	0.020432859	-0.241439247	-0.251609943	-0.104407497	-0.254040008	1.214180358	0.7913107	-0.349582252	-0.287276207	-0.257420875	-0.253212446	-0.234063657	-0.246152983	-0.370616982	-0.375229356	-0.330148321	-0.388580954	-0.638923208	-0.623973363	-0.041146978	-0.539339038	-0.417537717	-0.346953377	-0.449327891	0.984103715	1.163872723	-0.588479446	-0.62111065
28206	50	4	1	2	1	1	0	0	1	0	0	0	0	0	0	-0.252037503	-0.137717741	-0.252004182	-0.789013605	0.171029888	-0.257492321	-0.034115934	-0.178680118	-0.235430923	-0.104383741	-0.244992478	0.292316312	-0.020205529	-0.323089752	-0.270819768	-0.242260721	-0.2404412	-0.220123431	-0.231937658	-0.16807908	-0.092014761	-0.167087252	-0.799369558	0.139116975	-0.424898474	-0.630008149	0.086183108	-0.239713934	-0.285483113	-0.143378756	1.101270723	0.624466361	-0.358172869	-0.50537939
28210	58	4	3	4	1	1	0	0	1	0	0	0	0	0	0	-0.122537249	-0.104962691	-0.122495382	-0.515561265	-0.091425083	0.024171567	-0.36373133	0.343554668	-0.042753513	-0.099803161	-0.02785176	-0.921077389	-0.796276221	-0.273258621	-0.212697026	0.13783905	-0.183604923	0.248924183	0.159647162	0.360769889	0.191199834	0.345390391	-0.785204433	0.114417286	0.540614737	-2.131464595	2.083042267	0.054379246	-0.117884702	1.044118731	-0.529024499	-1.009463593	-0.222082619	-0.027987944
29047	52	2	4	3	1	1	0	0	0	0	0	0	0	0	1	-0.216159564	-0.119135549	-0.215911565	-0.378835094	0.643448836	-0.201702812	-0.023166359	-0.120317159	-0.216310264	-0.103950557	-0.213326124	0.252920413	0.035761108	-0.014641358	-0.137767708	-0.183629281	-0.163306253	-0.189431504	-0.189860296	-0.055558022	0.346511063	-0.097203937	-0.37441583	0.583711365	0.132511215	-0.364881082	0.53260276	-0.485931479	-0.357986501	-0.293760534	0.180672805	0.085059998	0.432197429	0.225174187
29067	46	5	1	2	1	1	0	0	0	0	0	0	0	0	1	-0.262439983	0.243374662	-0.262831967	-0.132727988	-0.104547831	-0.208807094	0.054077918	-0.232646906	-0.227341414	-0.104366973	-0.248936274	-0.88168149	-0.711393489	0.095744058	-0.08734798	-0.169382389	-0.13201247	-0.187791478	-0.181520638	-0.269348031	1.579864945	-0.48156217	-0.119443593	0.299664949	0.218777	0.359334434	-0.237270651	-0.349143954	-0.344851829	-0.407843262	-0.314776256	-0.443872455	0.625864323	0.402387678
29116	40	4	5	5	1	1	0	0	0	0	0	0	0	0	1	-0.260529323	-0.068585689	-0.260496562	-0.542906499	-0.012688591	-0.213403982	-0.050507116	-0.146239408	-0.237637153	-0.104392126	-0.245688442	-0.550755935	-0.488459721	-0.07456487	-0.084546884	-0.169199737	-0.082111572	-0.188728636	-0.171096067	-0.4043733	0.364782972	-0.469914951	-0.544397321	-0.033780844	0.132511215	-1.027698751	0.674280853	-0.520128361	-0.402644385	-0.288574956	-1.074687992	-0.930909268	0.280404458	0.326439039
29165	54	1	3	5	1	1	0	0	0	0	0	0	0	0	1	0.072774609	-0.091262262	0.073041674	-0.447198179	0.827167316	-0.061497716	-0.120186232	0.132841648	-0.072169912	-0.097218026	-0.016252363	1.292972157	1.183077156	-0.17138865	-0.117459762	-0.052119509	-0.096489797	-0.027068869	-0.043158141	0.968383597	0.218607698	0.974340227	-0.445241451	0.756609183	0.494163929	-0.752803844	1.334554229	0.184327395	-0.011231168	0.587787819	0.448483108	0.252642557	0.30657566	0.340905446
29168	57	6	3	2	1	1	0	0	0	0	0	0	0	0	1	0.149200988	0.09219751	0.149473096	-0.501888648	-0.091425083	0.042977019	-0.195174232	0.263210854	0.058365356	-0.085508063	0.144979261	0.828100544	0.408872018	0.098897927	-0.020121675	-0.086823477	-0.050817789	-0.10391583	-0.095470538	1.002139914	0.894668344	0.92775135	-0.501901948	0.497262455	0.679967159	-0.595123009	1.147432219	0.546814337	0.27773161	0.738169597	1.419295458	1.284322688	0.782891535	0.655549809
29180	53	4	4	5	1	1	0	0	0	0	0	0	0	0	1	-0.117866748	0.181958944	-0.118036883	-0.160073222	-0.314511808	-0.015528833	0.226218514	-0.211878788	-0.090555161	-0.101200532	-0.109047541	-0.314380539	-0.371862561	1.004058345	0.264889843	-0.013762493	0.050675561	-0.106727305	-0.075379545	0.473290946	1.397145851	0.322095953	-0.147773842	-0.31782726	0.948718258	0.55190041	0.334788064	0.095415503	-0.09634384	0.079601121	-0.147394817	0.116481728	1.80356841	1.071459024
29192	43	3	1	4	1	1	0	0	0	0	0	0	0	0	1	-0.303837605	-0.203936483	-0.303595392	0.058688651	0.919026555	-0.303858209	0.030187936	-0.271939578	-0.283655432	-0.104648934	-0.297259363	-0.093763502	-0.296307602	-0.382350951	-0.304362893	-0.277494381	-0.265036421	-0.254095411	-0.264974073	-0.925345794	-0.906941919	-0.842625965	0.078868146	0.843058092	-1.081845607	0.057089577	-0.959026973	-0.875775926	-0.484604736	-0.890102067	0.49869754	0.435935981	-0.928705071	-1.015320254
29194	38	4	5	5	1	1	0	0	0	0	0	0	0	0	1	-0.284094124	-0.188582553	-0.283850608	0.6602838	-0.83942175	-0.27755147	0.025078134	-0.235678748	-0.263376502	-0.104592788	-0.277470791	-0.424689057	-0.48193028	-0.335074454	-0.267598508	-0.248653557	-0.233421243	-0.229260722	-0.237813326	-0.559652358	-0.448316994	-0.522327437	0.702133614	-0.811821026	-0.524435918	-0.002215162	-0.301426769	-0.492770855	-0.386357392	-0.511554833	-0.34657873	-0.506715915	-0.420983753	-0.451130362
29205	56	1	4	5	1	1	0	0	0	0	0	0	0	0	1	0.021823689	0.043379888	0.019964297	-0.693305286	2.638106615	0.049245504	-0.008965091	0.173771515	0.012402234	-0.096826763	-0.015092423	-0.314380539	-0.353207016	0.259745249	0.193461895	0.081216787	0.164009803	0.040406512	0.068669082	0.664576743	0.428734655	0.624923652	-0.700213688	2.534986743	0.958672003	-0.034449031	1.174163935	0.628886852	0.188415842	0.561859926	-0.319797699	-0.51195287	0.98702691	1.114858246
29216	30	5	1	4	1	1	0	0	0	0	0	0	0	0	1	-0.15268321	-0.166535885	-0.152431023	-0.652287435	0.236643631	-0.14298801	-0.055152391	-0.073323608	-0.113720575	-0.101689611	-0.129926457	0.197766154	-0.020205529	-0.334759067	-0.218299218	-0.141619215	-0.174301366	-0.108367331	-0.126744253	-0.145574868	-0.073742852	-0.143792814	-0.657718315	0.200866195	-0.010159122	-0.243480793	0.126280682	0.581011218	0.067576863	0.328508891	-0.467093366	-0.915198403	-0.525668561	-0.161802213
29225	37	4	1	4	1	1	0	0	0	0	0	0	0	0	1	-0.245244047	0.018183697	-0.245210277	-0.515561265	0.210398134	-0.193135884	-0.026484412	-0.126532435	-0.215942559	-0.10415597	-0.227477388	-0.180434481	-0.34481202	0.133590487	-0.064939212	-0.158240589	-0.115096911	-0.181231371	-0.172233293	-0.303104348	0.903804298	-0.425655518	-0.516067072	0.176166507	0.225412829	-0.30487864	0.428349069	-0.390180212	-0.368494238	-0.413028841	-0.744946556	-0.50147896	0.741017612	0.398771076
29227	51	4	4	4	1	1	0	0	0	0	0	0	0	0	1	-0.21212595	0.126842274	-0.212514613	1.070462311	-0.852544498	-0.125227305	0.068080102	-0.216729735	-0.166118535	-0.103436324	-0.189779347	-0.684701993	-0.630241866	0.404823225	0.056908465	-0.090476526	-0.039822676	-0.135779205	-0.118973208	0.045710929	1.232698667	-0.108851156	1.183747839	-0.688322585	0.636834266	0.387242547	-0.106285244	0.013342988	-0.184083447	-0.008553714	-0.495548211	-0.50147896	1.144054121	0.771281069
29229	39	4	2	5	1	1	0	0	0	0	0	0	0	0	1	-0.292692091	-0.20130663	-0.292449143	-0.337817243	0.866535561	-0.283819954	0.016583918	-0.236891484	-0.268708224	-0.104613329	-0.281182598	-0.676822813	-0.678746285	-0.375570133	-0.287136152	-0.25851679	-0.246023334	-0.235609968	-0.245773908	-0.667672573	-0.726963612	-0.599199084	-0.360250706	0.793658715	-0.703603318	-0.350927026	-0.141036475	-0.670594638	-0.439421465	-0.485626941	-0.470440995	-0.742378889	-0.876362667	-0.664509872
29230	40	6	2	4	1	1	0	0	0	0	0	0	0	0	1	-0.302075552	-0.162284028	-0.301896916	-0.269454158	-0.078302334	-0.295897234	0.02856209	-0.265648506	-0.281872063	-0.104646209	-0.295217869	-0.046488423	-0.141466574	-0.318043561	-0.272570453	-0.26627952	-0.243908889	-0.250346779	-0.257184075	-1.000734902	-0.137694535	-1.018498974	-0.261094836	-0.095530065	-0.733464551	-0.129057532	-0.587456126	-0.963319942	-0.512712934	-0.999517775	-1.493308972	-0.5433746	-0.352938628	-0.537928807
29231	34	7	1	1	1	1	0	0	0	0	0	0	0	0	1	-0.278999032	0.422897529	-0.279604418	-0.406180328	-0.511353036	-0.173076734	0.096814442	-0.208543762	-0.231018464	-0.104457802	-0.257403834	-2.028102162	-1.044394976	0.471054475	0.084219151	-0.105088723	-0.023752896	-0.162956789	-0.137358362	-0.426877511	1.927031222	-0.683059062	-0.402746078	-0.503074922	0.577111799	0.443058771	0.187763628	-0.492770855	-0.401068224	-0.589338511	-1.606291444	-0.794748439	1.353423737	0.937644755
29232	53	3	3	4	1	1	0	0	0	0	0	0	0	0	1	-0.286853965	-0.190314792	-0.286610631	0.441521928	0.748430824	-0.287998944	0.033532533	-0.265633347	-0.268708224	-0.104608718	-0.282226544	0.292316312	0.147694381	-0.367874692	-0.288466673	-0.262900449	-0.249744757	-0.240600335	-0.250626072	-0.557401937	-0.42090913	-0.523492159	0.475491626	0.682510118	-0.706921233	0.08513723	-0.69705616	-0.424377093	-0.36481653	-0.501183676	0.197410949	-0.145366021	-0.708866975	-0.707909095
29238	30	7	1	4	1	1	0	0	0	0	0	0	0	0	1	0.030315509	0.399276099	0.030579772	-0.378835094	-0.104547831	0.147451755	-0.199819506	0.261694933	0.095135855	-0.088163067	0.106701249	-0.18831366	-0.410106429	0.452131261	0.239679979	0.136012525	0.169084471	0.094293101	0.114158122	0.889618857	1.424553715	0.741395843	-0.37441583	-0.120229753	1.174336466	-1.017930911	1.655334817	0.806710635	0.472124751	1.002634103	0.364792388	-0.108707337	1.138819881	1.085925431
29239	54	2	4	5	1	1	0	0	0	0	0	0	0	0	1	-0.201298879	-0.10212812	-0.201262209	0.140724353	-0.629457773	-0.167852997	0.100796106	-0.252202287	-0.182481406	-0.103381827	-0.186879498	0.008665837	-0.206760984	-0.071411001	-0.089448802	-0.145089612	-0.088877796	-0.156396682	-0.146266632	0.056963035	0.392190836	0.019268254	0.163858892	-0.61422352	0.268545722	0.642601775	-0.435085347	0.054379246	-0.165694907	0.038116493	-0.118939972	-0.176787751	0.416494708	0.40600428
29241	30	6	2	2	1	1	0	0	0	0	0	0	0	0	1	-0.03761905	0.063851794	-0.03735927	-0.119055371	-0.56384403	0.402370111	-0.266844179	0.545172161	0.196254724	-0.088722015	0.111341008	-1.346553103	-0.934327258	1.145982453	0.918945761	0.678490334	0.803417912	0.562872137	0.635386707	0.732089377	1.049979573	0.624923652	-0.771039309	-0.552474299	1.837919428	-0.607681659	1.949383689	1.025570675	0.487886357	0.930036003	-0.937435212	-0.925672313	2.012938025	2.019008713
29242	56	4	2	2	1	1	0	0	0	0	0	0	0	0	1	-0.259892437	0.15518799	-0.260284252	-0.009674434	0.118538894	-0.190210591	0.021361914	-0.179589671	-0.215574854	-0.104291515	-0.243600551	-1.149573606	-0.811200658	0.218744951	-0.048832909	-0.133399854	-0.117634245	-0.154522366	-0.151384149	-0.393121194	1.168746984	-0.560763261	0.008042525	0.089717598	0.311678614	-0.04393779	0.246573402	-0.444895222	-0.385306618	-0.542668305	-1.392210583	-0.794748439	0.966089948	0.510885734
29275	37	5	4	5	1	1	0	0	0	0	0	0	0	0	1	-0.267959666	-0.125592074	-0.267715085	0.605593332	-0.760685259	-0.180807865	0.077038846	-0.258114379	-0.225502889	-0.104389331	-0.242672599	-1.53171383	-0.977235013	0.161975308	0.011390655	-0.107463205	-0.029673341	-0.141870732	-0.121437198	-0.359364877	0.264287471	-0.408184689	0.645473117	-0.737721961	0.39130857	0.589576361	-0.488548778	-0.403858964	-0.375324267	-0.27301822	-1.443094541	-0.941383178	0.767188814	0.56151816
29310	34	3	4	3	1	1	0	0	0	0	0	0	0	0	1	0.395463766	1.383502346	0.393629029	-0.050692286	-0.813176253	0.316700827	-0.067097382	0.308688485	0.174192425	-0.068879357	0.286491909	1.300851337	1.043160565	1.738909834	0.869926581	0.260216199	0.583515653	0.042749408	0.167228669	1.283442557	2.530004231	1.009281884	-0.034452848	-0.787121338	1.672023688	-0.187664568	1.548407954	0.601529347	0.27773161	0.613715711	0.331316101	0.624466361	2.175199477	2.055174731
29318	48	2	4	4	1	1	0	0	0	0	0	0	0	0	1	0.047299149	-0.163386361	0.047564533	-0.570251733	0.131661643	0.026261062	-0.313296923	0.269274538	-0.00414449	-0.092145572	0.069583178	0.583845968	0.250299881	-0.005179751	-0.019421401	-0.02472164	-0.02206134	-0.024257394	-0.024204375	0.788349906	-0.073742852	0.834573597	-0.572727569	0.102067442	0.752961285	-1.698888853	1.788993395	0.040700493	-0.016485036	0.758911911	0.314577957	0.126955638	0.379855025	0.771281069
29319	57	2	4	4	1	1	0	0	0	0	0	0	0	0	1	-0.251825208	-0.206909319	-0.251579563	-0.406180328	-0.852544498	-0.220508264	0.002449012	-0.176557829	-0.224767479	-0.104283131	-0.240932689	-0.558635115	-0.535098584	-0.190311865	-0.145470722	-0.193309862	-0.124400469	-0.199271664	-0.189291683	-0.213087502	-1.266898533	-0.06226228	-0.402746078	-0.82417087	0.0396096	-0.119289693	0.118261167	-0.034532646	-0.209302017	-0.127822021	-1.129923867	-0.747615844	0.023926679	0.2504904
29322	44	3	4	5	1	1	0	0	0	0	0	0	0	0	1	-0.25500964	-0.16385879	-0.254764205	-0.58392435	0.433484859	-0.240567414	-0.001930819	-0.180650815	-0.231753874	-0.104287323	-0.239888744	-0.19619284	-0.356005348	-0.351159186	-0.225301958	-0.208287363	-0.178530256	-0.1917744	-0.194977813	-0.32560856	-0.14683049	-0.318501102	-0.586892694	0.386113858	-0.288863967	-0.454187041	0.281324633	-0.239713934	-0.271823054	-0.070780657	-0.199283063	-0.590507195	-0.5047316	-0.331782501
29347	56	2	4	5	1	1	0	0	0	0	0	0	0	0	1	-0.065217465	1.243348528	-0.064959506	-0.58392435	-0.852544498	0.063871967	-0.023033636	0.052497835	-0.024368264	-0.098964739	-0.067289711	-0.361655618	-0.33455147	1.294214298	0.42175122	0.181675641	0.164009803	0.089607311	0.110367369	0.653324637	2.667043551	0.345390391	-0.586892694	0.299664949	1.187608125	0.0279256	0.877441891	0.464741821	0.0780846	0.312952156	-0.135678116	-0.234394256	1.646541198	1.255905719
29375	57	3	4	3	1	1	0	0	0	0	0	0	0	0	1	-0.133576615	-0.080081452	-0.133535477	-0.542906499	0.249766379	-0.106421853	-0.044534621	-0.055132556	-0.088716636	-0.100781321	-0.106727662	-0.180434481	-0.361602011	-0.159088561	-0.132165516	-0.0959561	-0.117634245	-0.079315431	-0.090542558	0.394526206	0.428734655	0.357037611	-0.544397321	0.21321604	0.3979444	-0.215572681	0.439041755	0.464741821	0.135877156	0.416663727	0.381530532	-0.134892111	0.30657566	0.246873798
29379	36	6	1	2	1	1	0	0	0	0	0	0	0	0	1	-0.275602304	-0.206963648	-0.275358227	-0.665960052	-0.852544498	-0.227194647	0.031289529	-0.217942472	-0.224583627	-0.104415881	-0.255083954	-1.338673923	-0.918470044	-0.154042371	-0.204293738	-0.150934491	-0.205510571	-0.125236177	-0.147403858	-0.426877511	-1.320800666	-0.271912225	-0.006122599	-0.82417087	0.059517089	0.235841037	-0.199846249	-0.000335764	-0.230842879	-0.195234542	-1.242069432	-0.836644079	0.269935977	0.09497652
29380	50	3	1	2	1	1	0	0	0	0	0	0	0	0	1	-0.250339139	-0.175197076	-0.250093396	-0.146400605	-0.852544498	-0.250596988	0.013332226	-0.201873709	-0.240027236	-0.104396318	-0.251024165	0.158370254	0.101055517	-0.298174186	-0.236506342	-0.227100567	-0.205425994	-0.212157588	-0.217722333	-0.303104348	-0.101150716	-0.295206663	-0.133608717	-0.82417087	-0.315407285	-0.112312665	-0.071534014	-0.328625825	-0.332242544	-0.355987477	-0.139025745	-0.255342076	-0.284893503	-0.187118426
29382	50	4	3	3	1	1	0	0	0	0	0	0	0	0	1	-0.299273252	-0.194078473	-0.299051968	-0.460870797	-0.773808007	-0.289942174	0.033074642	-0.265284685	-0.274315725	-0.104635687	-0.290230128	-0.795010511	-0.68714128	-0.336020615	-0.276211878	-0.258882095	-0.243486	-0.239616319	-0.248427435	-0.788070104	-0.466588903	-0.756436543	-0.459406575	-0.750071805	-0.643880851	0.24909739	-0.790617165	-0.684273391	-0.448878429	-0.739720289	-0.293016669	-0.344370311	-0.452389196	-0.516229196
29388	54	7	2	1	1	1	0	0	0	0	0	0	0	0	1	-0.218282519	-0.139292503	-0.218034661	-0.556579116	0.643448836	-0.207971296	-0.004850705	-0.147603737	-0.208404607	-0.103975709	-0.218197871	0.252920413	0.119711063	-0.101372757	-0.162977572	-0.184725196	-0.170072476	-0.182402819	-0.185500929	-0.066810128	-0.009791169	-0.06226228	-0.558562445	0.583711365	0.125875385	-0.251853227	0.420329554	-0.157641419	-0.248180645	-0.127822021	0.230887237	-0.171550796	0.259467496	0.152842149
29390	39	4	1	2	1	1	0	0	0	0	0	0	0	0	1	0.503734471	0.208729898	0.504029973	-0.515561265	0.551589596	0.354311732	-0.268171401	0.607324922	0.295535069	-0.061613031	0.365367811	0.796583825	0.614083018	0.635055666	0.36222793	0.475746103	0.26719471	0.490242386	0.4572213	1.677266257	1.351466078	1.556701186	-0.516067072	0.497262455	1.373411354	-0.410929467	1.548407954	1.025570675	0.5982176	1.028561995	0.7497697	0.744916325	1.416234621	1.317387951
29405	57	1	4	5	1	1	0	0	0	0	0	0	0	0	1	0.077020519	0.578798967	0.075164769	0.15439697	-0.668826019	0.33550628	0.164502726	0.022179415	0.295535069	-0.078102001	0.207616007	-0.716218712	-0.703931271	0.638209535	0.51978958	0.313185412	0.455803186	0.227838126	0.286637399	0.608316214	1.561593035	0.426920926	0.178024016	-0.651273052	1.472948799	0.575622305	0.540622274	1.046088804	0.461617014	0.862623482	-0.595977075	-0.883776673	1.620369996	1.556083674
29406	30	3	4	1	1	1	0	0	0	0	0	0	0	0	1	-0.262227687	-0.032208687	-0.262195038	-0.433525562	0.394116614	-0.239731616	0.009018757	-0.202934854	-0.233224694	-0.104354397	-0.24824031	-0.298622179	-0.445551966	-0.231942936	-0.19238908	-0.219429163	-0.170072476	-0.217077667	-0.213931579	-0.32560856	0.182063879	-0.365089978	-0.530232197	0.349064325	-0.086471163	-0.018960029	-0.106285244	-0.267071439	-0.303871653	-0.34561632	0.023334252	-0.286763806	0.060566362	0.029877686
29409	56	4	4	4	1	1	0	0	0	0	0	0	0	0	1	-0.250551435	-0.187007791	-0.250305706	0.0176708	1.207727023	-0.253104382	0.015721224	-0.195506841	-0.241681908	-0.104411689	-0.251256153	0.008665837	-0.104155483	-0.309528115	-0.256744261	-0.230388311	-0.226993331	-0.209580403	-0.22037586	-0.16807908	-0.347821492	-0.132145595	0.036372774	1.053005443	-0.345268518	-0.119289693	0.070144079	-0.328625825	-0.324361741	-0.267832642	-0.130656673	-0.302474671	-0.347704388	-0.335399103
29419	57	3	3	4	1	1	0	0	0	0	0	0	0	0	1	-0.176460306	-0.167795695	-0.176209688	0.701301651	-0.314511808	-0.203374408	0.045517341	-0.229160287	-0.188180833	-0.103483835	-0.195927028	0.977804962	0.940555064	-0.277989424	-0.202192916	-0.186369068	-0.170072476	-0.171391212	-0.176592659	0.056963035	-0.137694535	0.07750435	0.744628987	-0.342526948	-0.033384526	0.343984972	-0.579436611	0.081736751	-0.14835714	0.027745336	-0.147394817	-0.255342076	-0.185442936	0.047960695
29421	45	2	2	2	1	1	0	0	0	0	0	0	0	0	1	-0.281334282	-0.152520504	-0.281090584	-0.433525562	0.315380122	-0.270238239	0.007293369	-0.221732274	-0.26098642	-0.104575321	-0.272947026	-0.306501359	-0.348543129	-0.297228025	-0.251842343	-0.232945446	-0.224455997	-0.214500483	-0.223787538	-0.552901095	-0.028063079	-0.568916314	-0.431076327	0.27496526	-0.398355155	-0.378835138	-0.007377896	-0.554325242	-0.419982151	-0.506369255	-0.510612541	-0.674298474	-0.23778534	-0.364331918
29422	48	4	2	2	1	1	0	0	0	0	0	0	0	0	1	-0.282820351	-0.095671596	-0.28278906	-0.228436307	-0.83942175	-0.267312946	0.046446396	-0.262358957	-0.256941665	-0.104551985	-0.270975129	-0.495601676	-0.604124103	-0.255912341	-0.245259767	-0.24664438	-0.227585375	-0.234297947	-0.240466853	-0.483138039	0.538366111	-0.573575202	-0.218599463	-0.811821026	-0.308771455	0.41794147	-0.66230493	-0.499610232	-0.388984326	-0.516740412	0.130458373	-0.229157301	-0.049352686	-0.313699491
29426	48	4	2	4	1	1	0	0	0	0	0	0	0	0	1	-0.233992386	-0.159449456	-0.233957874	0.947408758	-0.11767058	-0.235134727	0.040805706	-0.244167905	-0.20932387	-0.103957543	-0.22051775	0.008665837	-0.286047052	-0.288081805	-0.254083219	-0.238972977	-0.229615242	-0.221529168	-0.230610894	-0.123070657	-0.229054082	-0.097203937	0.362170632	-0.132579597	-0.278910222	0.124348128	-0.411026803	-0.089247656	-0.171474163	-0.086337392	1.000841859	0.441172936	-0.227316859	-0.346248908
29428	54	4	1	5	1	1	0	0	0	0	0	0	0	0	1	-0.122749545	-0.205917533	-0.122495382	0.113379119	-0.852544498	-0.180807865	-0.006244288	-0.115769396	-0.149755663	-0.102122796	-0.143845734	0.568087608	0.296938745	-0.269473978	-0.256043987	-0.206643491	-0.23697351	-0.179357055	-0.198389491	0.473290946	-1.001042252	0.613276432	0.135528644	-0.82417087	-0.066563674	-0.187664568	0.246573402	0.259560534	0.062322994	0.359622363	1.168223298	0.75015328	-0.190677177	-0.339015704
31073	53	5	2	2	1	1	0	0	0	0	0	0	1	0	0	0.336021027	0.114244178	0.336305462	-0.802686222	-0.275143562	0.709525834	-1.747359479	1.41985858	0.387461315	-0.063150139	0.461642809	-0.621668554	-0.550023021	0.493131559	1.030989602	1.047448305	1.116355744	0.998650639	1.058055704	1.418467826	1.314922259	1.300462364	-0.813534682	-0.280777727	1.80474028	-3.694318888	3.018652315	1.169197577	0.571948256	1.614532371	-0.676320166	-0.758089754	1.175459564	2.055174731
31073	53	5	2	2	1	1	0	0	0	0	0	0	1	0	0	0.677816779	-0.178819029	0.678123768	-0.624942201	1.798250708	0.458786468	-0.347804675	1.32890332	0.473871985	-0.044704851	0.5869163	0.126853535	-0.122811029	-0.141426894	-0.040429621	0.263869248	-0.011066227	0.352011571	0.282846646	1.789787314	-0.448316994	1.906117761	-0.629388066	1.670497651	1.081434851	-0.814201691	2.858262021	0.83406814	0.550932782	1.884182456	0.481959396	-0.056337787	0.280404458	0.6374668
31073	53	5	2	2	1	1	0	0	0	0	0	0	1	0	0	1.526998772	-0.200393268	1.527361796	-0.72065052	1.745759714	0.467144447	-0.458627649	1.41985858	0.637500702	0.043469215	0.996375027	2.073010965	2.097198885	-0.080872609	0.018393395	0.115920755	0.043909338	0.1434939	0.125530382	2.093594168	-0.64656721	2.255534336	-0.728543936	1.621098275	0.892313707	-0.72210492	2.163237414	0.83406814	0.550932782	1.500449643	1.168223298	1.205768363	0.348449583	0.644700003
31073	53	5	2	2	1	1	0	0	0	0	0	0	1	0	0	0.590775625	-0.203117607	0.591076871	0.632938566	2.520001878	0.354311732	-0.059797665	0.61945229	0.431585912	-0.050993017	0.438444014	0.308074672	0.101055517	-0.357782311	-0.041129895	0.285787543	0.045600894	0.380126313	0.316963426	1.519736777	-0.797310463	1.673173378	0.702133614	2.34973908	0.726417966	-0.030820977	0.944271181	2.140389006	1.417821115	1.744171835	-0.115592343	-0.5433746	-0.614650648	0.46386991
31078	59	1	4	3	1	1	0	0	0	0	0	0	1	0	0	-0.073709285	4.470035855	-0.079821172	-0.734323137	-0.852544498	0.621767056	8.193527653	-0.347553718	-0.10158631	-0.102220612	0.096261792	-1.685357838	-1.016411658	6.094402994	1.360118383	0.837397975	0.010923999	0.619101621	0.50271034	0.394526206	4.83226481	-0.20202891	-0.74270906	-0.82417087	2.368785798	18.52053856	0.34548075	-0.944169689	-0.504201666	0.359622363	-1.542010276	-1.067070098	3.70883191	2.380668899
31080	32	7	4	2	1	1	0	0	0	0	0	0	1	0	0	-0.287066261	0.087473224	-0.28724756	-0.447198179	-0.301389059	-0.256447573	0.058656831	-0.252353879	-0.256206255	-0.104558832	-0.272251062	-0.621668554	-0.652628521	-0.080872609	-0.195190176	-0.232032183	-0.214644973	-0.232072197	-0.235917949	-0.659796099	1.013435755	-0.813507917	-0.445241451	-0.305477415	-0.099742822	0.253283607	-0.288060911	-0.595361499	-0.424710633	-0.672307768	-0.438638522	-0.58527024	0.358918064	0.055193899
31081	36	7	1	2	4	1	0	0	0	0	0	0	1	0	0	-0.163297985	-0.179763886	-0.163046498	-0.187418456	0.525344099	-0.175793077	-0.011685895	-0.077871371	-0.151594188	-0.10251406	-0.151965312	0.158370254	-0.104155483	-0.283981775	-0.226002232	-0.188195593	-0.196799059	-0.165768263	-0.178298498	0.191988303	-0.229054082	0.2289182	-0.048617972	0.472562767	-0.040020356	-0.074636713	0.177070942	0.273239286	0.020292044	0.276653106	0.733031556	0.090296953	-0.201145657	-0.212434639
33005	45	2	5	3	1	1	0	0	1	0	0	0	0	0	0	0.830669538	0.336285619	0.828863518	-0.72065052	0.87965831	1.188020124	-0.712126907	2.026226981	0.996013058	0.040674474	0.996375027	-0.298622179	-0.432493084	1.846141382	1.605214283	0.926897681	1.446209133	0.651902153	0.851459647	1.913560477	1.41541776	1.801292788	-0.37441583	0.80600856	2.302427502	-0.847691426	3.018652315	1.825777698	1.302236004	1.925667084	0.076896312	-0.391502905	2.238010362	2.199838806
33063	54	1	4	4	1	1	0	0	1	0	0	0	0	0	0	0.00908596	0.005585601	0.009348821	-0.488216031	-0.11767058	0.180883671	-0.147394267	0.293529275	0.091458805	-0.092494915	0.052184082	-0.511360036	-0.474468061	0.272360725	0.58281424	0.364328101	0.634262328	0.272353135	0.362452466	0.552055686	0.949484072	0.450215364	-0.487736824	-0.132579597	1.194243955	-0.41651109	1.334554229	0.977695041	0.409078327	0.815953275	-0.960868613	-0.946620133	1.086477477	1.346320765
34013	38	5	1	2	3	1	1	0	0	0	0	0	0	0	0	-0.05460269	-0.092522072	-0.056467126	-0.501888648	2.13944217	-0.126272053	0.018176583	-0.102126107	-0.138172956	-0.101060795	-0.11600718	1.450555755	1.285682656	0.206129475	-0.029925511	-0.142167173	-0.092260907	-0.17232837	-0.159913344	0.687080954	0.483550383	0.64821809	-0.501901948	1.9915936	0.460984781	0.031553654	0.412310039	-0.075568903	-0.149933301	-0.029296028	1.201699586	1.844676871	0.85093666	0.597684179
34055	49	5	1	2	1	1	1	0	0	0	0	0	0	0	0	0.932571377	0.221327994	0.932895177	-0.050692286	0.748430824	1.507712816	-0.093641807	1.225820691	1.472191009	0.109145619	1.135567795	-0.810768871	-0.679679062	0.430054178	1.164041662	2.128750873	1.293969107	2.34347247	2.195281706	2.048585745	0.657133522	2.034237172	-0.034452848	-0.552474299	2.33560665	0.16202408	1.655334817	3.056865425	2.479102589	2.459781674	-0.646191507	-0.978041863	1.238270448	2.163672787
34084	46	7	1	1	1	1	1	0	0	0	0	0	0	0	0	-0.279423623	-0.093309453	-0.279392108	-0.734323137	0.328502871	-0.273372481	0.005103454	-0.218700432	-0.263008797	-0.104583565	-0.273179014	-0.038609243	-0.150794347	-0.306058859	-0.268578891	-0.244087246	-0.242386489	-0.223169195	-0.234970261	-0.559652358	0.383054882	-0.628317132	-0.74270906	0.287315105	-0.48462094	-0.310460263	-0.103612073	-0.677434015	-0.444149947	-0.589338511	0.163934661	-0.302474671	-0.316298946	-0.451130362
34088	32	5	1	3	3	1	1	0	0	0	0	0	0	0	0	-0.184102944	-0.144489218	-0.184065139	-0.21476369	0.87965831	-0.172449886	0.015123974	-0.153970606	-0.147733285	-0.102933271	-0.174004167	-0.038609243	-0.150794347	-0.22437365	-0.23790689	-0.115499913	-0.22741622	-0.068303824	-0.106274185	-0.055558022	0.108976241	-0.073909499	-0.204434339	0.80600856	0.086060407	0.006575894	0.043412363	0.362151178	-0.047482862	0.131456907	-0.087137498	-0.653350654	0.044863641	-0.187118426
34155	30	3	1	2	1	1	1	0	0	0	0	0	0	0	0	-0.249277662	0.013459411	-0.249456468	-0.638614818	-0.353880054	-0.177882572	-0.101605134	-0.114253475	-0.188180833	-0.103912828	-0.212978142	-1.007748368	-0.84104953	-0.005179751	-0.120961132	-0.147829399	-0.143853361	-0.149367997	-0.153089988	-0.314356454	0.995163845	-0.452444122	-0.615222942	-0.354876792	0.222094915	-0.706755458	0.38023198	-0.08240828	-0.258162996	-0.190048963	-0.180871105	-0.763326709	0.536882237	0.167308557
34164	47	3	4	2	1	1	1	0	0	0	0	0	0	0	0	-0.27390394	0.059127508	-0.27408437	0.058688651	-0.262020814	-0.248298544	0.022556413	-0.219003617	-0.251977648	-0.104528649	-0.267727297	-0.330138898	-0.373728116	-0.055641656	-0.182585244	-0.216506724	-0.205764305	-0.216609088	-0.221323548	-0.516894357	0.958620027	-0.65743518	0.022207649	-0.268427883	-0.053292015	-0.031379139	-0.007377896	-0.656915886	-0.442573787	-0.70342124	-0.142373373	-0.161076886	0.489774073	0.055193899
34175	32	7	1	1	1	1	1	0	0	0	0	0	0	0	0	0.185291223	0.714228498	0.183442617	-0.255781541	0.144784391	0.377296174	0.005567981	0.243503881	0.321274418	-0.071394623	0.263293114	-0.282863819	-0.42689642	1.161751798	0.62483068	0.382593347	0.446499629	0.281724715	0.328335686	0.889618857	1.388009896	0.741395843	-0.27525996	0.114417286	1.638844539	-0.205804841	1.38801766	0.970855665	0.47737862	0.826324432	-0.251171309	-0.50147896	2.086217391	1.642882119
34186	53	3	4	5	1	1	1	0	0	0	0	0	0	0	0	-0.128906114	-0.1717326	-0.128864668	-0.201091073	0.485975853	-0.181434713	-0.007903314	-0.135173185	-0.150123368	-0.102178691	-0.147325553	0.583845968	0.31559429	-0.32939749	-0.211996752	-0.206095534	-0.167535143	-0.193414426	-0.194030124	0.315761466	-0.219918127	0.357037611	-0.190269214	0.435513235	-0.14619363	-0.272784311	0.134300196	0.239042405	0.036053651	0.312952156	0.967365571	0.467357711	-0.384344071	-0.302849686
34193	30	3	4	4	1	1	1	0	0	0	0	0	0	0	0	0.378480127	-0.187165268	0.378767364	-0.392507711	1.850741702	-0.021797317	0.022091886	-0.029361899	0.076750605	-0.085088852	0.131059984	1.505710014	1.556188066	-0.280827906	-0.251072041	-0.162806901	-0.227923686	-0.125001887	-0.1521423	1.48598046	-0.320413628	1.579995624	-0.388580954	1.225903261	0.12255747	0.124069047	-0.130343788	0.984534418	0.629740812	0.97670621	1.486248034	1.158635768	-0.284893503	-0.360715316
34207	45	3	4	3	1	1	1	0	0	0	0	0	0	0	0	-0.198326742	-0.177716696	-0.198077567	-0.706977903	0.78779907	-0.125227305	-0.023166359	-0.06119624	-0.127877216	-0.102933271	-0.169364408	-1.031385908	-0.804671217	-0.182111805	-0.130764968	-0.002803345	-0.109176466	0.038063617	0.008017029	0.135727775	-0.576220359	0.21727098	-0.714378812	0.71955965	0.378036911	-0.345345403	0.725071112	0.533135584	0.062322994	0.40629257	-0.785118101	-0.920435358	0.17571965	0.373454863
34246	55	3	3	4	3	1	1	0	0	0	0	0	0	0	0	-0.107039678	-0.194409173	-0.106784479	-0.419852945	-0.852544498	-0.227194647	-0.011354089	-0.123349001	-0.20491141	-0.102877376	-0.165884588	2.711224535	2.955353978	-0.306374246	-0.252822726	-0.234406665	-0.223271908	-0.216140509	-0.224924764	0.372021995	-0.439181039	0.438568145	-0.416911203	-0.82417087	-0.322043115	-0.254644038	0.262612432	-0.342304578	-0.286533887	-0.091522971	1.586676897	2.331713684	-0.347704388	-0.382414927
35130	52	2	3	3	1	1	0	0	0	0	0	0	0	1	0	-0.157990598	-0.044806783	-0.15795107	-0.624942201	-0.078302334	-0.076124179	-0.250253914	0.081300334	-0.066654337	-0.100208399	-0.078889108	-0.692581173	-0.731914589	-0.207027371	-0.223201136	-0.090476526	-0.214137506	-0.040189082	-0.080497062	0.282005149	0.666269477	0.205623761	-0.629388066	-0.095530065	0.407898144	-1.712842909	1.200895651	0.368990554	0.19892358	0.800396539	0.247625381	-0.590507195	0.097206045	-0.158185611
35229	46	7	2	1	1	1	0	0	0	0	0	0	0	1	0	-0.05460269	-0.084648262	-0.054344031	-0.775340988	-0.852544498	-0.13107789	-0.349131897	0.09039586	-0.057461713	-0.0969665	-0.010452664	0.851738084	0.296938745	-0.225950585	-0.238607164	-0.221255688	-0.227923686	-0.203723165	-0.215826956	0.3832741	0.483550383	0.333743172	-0.785204433	-0.37957648	-0.073199504	-1.322129336	0.543295446	-0.164480795	-0.147306367	0.193683849	2.205988224	2.179841989	0.008223958	-0.244984056
35230	41	3	4	2	1	1	0	0	0	0	0	0	0	1	0	-0.21637186	-0.118033216	-0.216123875	-0.597596967	-0.353880054	-0.12710785	0.027148599	-0.142904382	-0.138724513	-0.102947245	-0.174004167	-0.763493792	-0.702065716	-0.017795227	-0.001914551	-0.079517378	0.00246622	-0.101338646	-0.081255213	-0.111818551	0.319103199	-0.155440033	-0.459406575	-0.354876792	0.424487718	0.318867671	0.091529451	0.32111492	-0.029094321	0.157384799	-0.723186969	-0.815696259	0.43743167	0.525352142
35232	51	5	3	2	1	1	0	0	0	0	0	0	0	1	0	-0.249914548	-0.174094743	-0.249668777	-0.173745839	-0.852544498	-0.213403982	0.051158031	-0.226280037	-0.20049895	-0.104105665	-0.229797268	-0.747735432	-0.68714128	-0.168865555	-0.202192916	-0.15385693	-0.19865977	-0.129687677	-0.149488773	-0.16807908	-0.082878807	-0.155440033	-0.161938966	-0.82417087	0.036291685	0.317472266	-0.282714568	-0.089247656	-0.227690557	-0.179677806	0.297839813	-0.145366021	0.233296295	-0.031604546
36010	37	5	5	2	1	1	0	0	0	0	0	0	0	1	0	0.807317033	-0.011736781	0.807632568	-0.611269584	0.590957842	0.811911075	-0.751943545	1.64724673	0.779067119	0.007556798	0.85022262	0.040182556	-0.188105438	1.190136619	0.6458389	0.495837873	0.459186298	0.419955531	0.442058286	1.823543631	0.702813296	1.801292788	-0.615222942	0.534311988	1.638844539	-1.05979308	2.564213149	1.353860736	0.881926509	1.650831421	0.766507843	0.367855567	1.688415121	1.386103386
36016	46	3	4	2	1	1	0	0	0	0	0	0	0	1	0	0.374234217	-0.206615153	0.374521173	-0.515561265	-0.852544498	0.341774764	-0.362404109	0.743757812	0.256926046	-0.068599883	0.335209377	0.205645334	-0.038861074	0.780133643	0.374832862	0.249257051	0.243512928	0.192694699	0.210822332	1.463476248	-1.137167977	1.661526158	-0.516067072	-0.82417087	1.293781399	-0.57558733	1.682066532	0.895622526	0.645502418	1.147830302	0.465221252	0.414988161	1.353423737	1.389719988
36115	40	6	1	2	1	1	0	0	0	0	0	0	0	1	0	-0.18240458	0.278019426	-0.183003592	-0.296799392	0.079170648	-0.044781759	0.050627143	-0.108189791	-0.064815812	-0.101298348	-0.122966818	-1.062902627	-0.85504119	0.250283642	0.035900245	0.024594524	-0.023752896	0.019320456	0.009912405	0.214492515	1.598136854	0.019268254	-0.544397321	0.052668065	0.719782136	0.28119172	0.249246574	0.389508683	0.030799782	0.255910792	-0.224390279	-0.653350654	0.882342102	0.706182235
36146	39	3	1	2	1	1	0	0	0	0	0	0	0	1	0	-0.28239576	0.021333221	-0.282364441	-0.064364903	-0.353880054	-0.236806323	0.06104583	-0.246290195	-0.250506828	-0.104556456	-0.270859135	-1.393828182	-0.868100071	-0.058795525	-0.099252638	-0.192761904	-0.104101798	-0.213797614	-0.196494114	-0.471885934	0.766764978	-0.582892977	-0.048617972	-0.774771494	0.029655855	0.431895526	-0.322812141	-0.390180212	-0.375324267	-0.501183676	-0.979280571	-0.768563664	0.390323506	0.257723604
36154	30	7	1	2	1	1	0	0	0	0	0	0	0	1	0	3.320895733	1.682707125	3.32137713	-0.816358839	-0.432616545	4.809114469	-15.69645477	10.25767803	3.939491432	1.390534181	4.592188209	-0.338018078	-0.534165807	2.464299716	4.10519247	3.754357775	4.296480732	3.444633203	3.749490576	3.55636791	2.913714328	3.303784062	-0.827699806	-0.428975857	3.695951723	-10.04341445	6.520507065	2.07883462	1.932700246	4.067311024	0.481959396	0.016979583	2.164730996	3.103989273
36169	46	3	2	4	1	1	0	0	0	0	0	0	0	1	0	-0.048233825	0.681158496	-0.047974745	-0.105382754	0.932149304	0.065961461	-0.088332922	0.210153619	-0.037237939	-0.098377844	-0.038291218	-0.148917761	-0.272055393	1.095520548	0.352424094	0.123226853	0.131870242	0.040406512	0.062982952	0.574559897	1.972710996	0.345390391	-0.091113345	0.855407936	1.187608125	-0.293715395	1.414749376	0.280078662	-0.016485036	0.307766577	-0.15241626	-0.281526851	1.615135756	1.349937367
36218	48	4	3	4	1	1	0	0	0	0	0	0	0	1	0	6.165655409	0.589822301	6.166324523	-0.693305286	0.039802403	5.331488148	-8.197654735	10.50022539	6.10895082	4.394880318	6.923667078	0.205645334	-0.094827711	1.940757454	1.514178663	0.974387321	1.302426887	0.743275065	0.893157934	4.569057424	1.552457081	4.538389295	-0.700213688	0.015618533	3.198264501	-4.029216236	5.237384713	4.069093113	4.91164379	4.68958045	1.21843773	0.682072865	1.866379294	2.561498993
36258	46	3	2	5	1	1	0	0	0	0	0	0	0	1	0	0.060036879	1.175633763	0.060303103	-0.556579116	-0.721317013	0.544455752	0.22223685	0.164675989	0.278988345	-0.082433849	0.167018116	-1.125936066	-0.833587312	3.098227395	1.570200583	0.709541252	1.065609068	0.384812103	0.550094756	0.889618857	2.593955914	0.589981994	-0.558562445	-0.700672429	2.136531761	1.132389147	0.762495514	0.53997496	0.204177448	0.681128233	-1.173443041	-0.690009339	3.222047554	2.489166955
37066	35	7	1	3	1	1	0	0	0	0	0	0	0	0	1	-0.048233825	-0.091104786	-0.047974745	-0.365162477	-0.721317013	0.049245504	0.800905313	-0.412586729	0.038141582	-0.095052102	0.049864202	-0.487722496	-0.568678566	-0.305112698	-0.238607164	0.172543018	-0.206356349	0.300467877	0.197554696	0.563307792	0.191199834	0.566687556	-0.360250706	-0.700672429	0.39130857	4.036228239	-1.527075931	0.683601862	0.209431317	1.287840923	0.163934661	-0.684772384	-0.37387559	-0.451130362
37102	52	2	4	5	1	1	0	0	0	0	0	0	0	0	1	-0.208941517	-0.196472111	-0.208693042	-0.638614818	-0.222652568	-0.229702041	-0.094969028	-0.127290396	-0.216310264	-0.10389047	-0.207642419	0.575966788	0.268955427	-0.357782311	-0.281463933	-0.214497547	-0.244078045	-0.180762792	-0.201043018	0.113223563	-0.548812495	0.182329323	-0.643553191	-0.23137835	-0.331996859	-1.768659134	0.735763799	-0.458573974	-0.34800415	0.178127114	0.297839813	-0.035389967	-0.693164253	-0.624727252
37122	41	2	4	5	1	1	0	0	0	0	0	0	0	0	1	0.170430538	-0.189999839	0.170704047	1.248206332	0.052925151	-0.076124179	0.095951748	-0.265330162	-0.031722364	-0.091027676	0.066103359	1.836635569	1.714760202	-0.200404246	-0.186086614	-0.143628392	-0.170918254	-0.122190413	-0.136979287	1.148417289	-0.375229356	1.230579049	1.311233957	0.027968377	0.192233681	0.388637952	-0.574090268	0.43054494	0.225192923	0.61890129	1.837749057	2.436452783	0.0396294	0.01902788
37122	41	2	4	5	1	1	0	0	0	0	0	0	0	0	1	0.087635294	-0.200739716	0.087903339	1.179843247	-0.852544498	-0.180389966	0.055073334	-0.244167905	-0.123832462	-0.097162132	-0.032491519	2.42757406	2.451654249	-0.322774365	-0.265147549	-0.245731118	-0.233674976	-0.226449248	-0.235538874	0.7770978	-0.644740019	0.892809693	1.240408336	-0.82417087	-0.3187252	0.236120118	-0.689036645	-0.014014517	-0.029094321	0.188498271	2.507274815	3.384341634	-0.394812552	-0.440280557
37124	52	4	3	2	1	1	0	0	0	0	0	0	0	0	1	-0.177521783	-0.147953694	-0.177271235	-0.201091073	-0.02581134	-0.148002798	-0.022502748	-0.105157949	-0.145527056	-0.102681744	-0.162404769	-0.125280221	-0.253399847	-0.1581424	-0.105555104	-0.130294763	-0.085494684	-0.132030573	-0.125796564	0.124475669	0.136384105	0.112446008	-0.190269214	-0.046130688	0.271863637	-0.441628391	0.540622274	0.32111492	-0.043805153	0.214426163	-0.117266158	-0.42816159	0.254233256	0.304739428
37128	49	4	4	5	1	1	0	0	0	0	0	0	0	0	1	-0.162236508	-0.194787116	-0.16219726	-0.201091073	0.184152637	-0.124391507	-0.021905498	-0.088482818	-0.107653443	-0.101563848	-0.128766517	-0.2513471	-0.400778657	-0.255281567	-0.168579764	-0.086823477	-0.135395582	-0.054012163	-0.073484168	0.293257255	-0.457452949	0.36868483	-0.190269214	0.151466819	0.178962022	-0.5183757	0.529929588	0.48525995	0.146384893	0.504818562	0.230887237	-0.208209481	-0.033649965	0.170925159
37135	56	7	1	1	1	1	0	0	0	0	0	0	0	0	1	0.56742312	-0.083703405	0.567722825	1.056789694	0.853412813	0.201778618	-0.043207399	0.335975063	0.166838326	-0.077822527	0.216895524	1.229938718	1.490893656	0.105205666	0.320911764	0.159757345	0.359384503	0.096635997	0.159647162	1.24968624	0.43787061	1.230579049	1.112922217	0.756609183	1.038301958	-0.155570239	1.38801766	0.991373794	0.482632489	0.950778317	-0.090485127	-0.323422491	0.730549131	1.140174459
37147	44	3	1	5	1	1	0	0	0	0	0	0	0	0	1	-0.281758873	-0.150158361	-0.281515203	-0.091710137	0.51222135	-0.248298544	0.031787237	-0.234162827	-0.245358958	-0.104515793	-0.266567358	-0.952594109	-0.777620676	-0.125657549	-0.19589045	-0.203721052	-0.20288866	-0.195757321	-0.203886083	-0.550650674	-0.073742852	-0.559598539	-0.07694822	0.460212923	-0.116332396	-0.01672738	-0.09826573	-0.397019588	-0.362714983	-0.480441362	-0.992671087	-0.590507195	0.30134142	0.011794677
37170	39	6	1	2	1	1	0	0	0	0	0	0	0	0	1	-0.271144098	0.197706564	-0.271536656	-0.638614818	-0.813176253	-0.25394018	0.011009589	-0.225370485	-0.244071991	-0.104450815	-0.258447779	-0.062246782	-0.296307602	-0.128496031	-0.22390141	-0.242443374	-0.236296888	-0.236055118	-0.243878531	-0.415625405	1.104795301	-0.575904645	-0.643553191	-0.737721961	-0.166101118	0.130348372	-0.293407254	-0.602200876	-0.393712808	-0.578967354	0.783245987	0.545912036	0.400791987	-0.035221148
37191	38	7	1	1	3	1	0	0	0	0	0	0	0	0	1	-0.156504529	-0.175197076	-0.156252594	-0.447198179	-0.012688591	-0.178509421	-0.090323754	-0.047552951	-0.144056236	-0.102164717	-0.136886095	0.213524513	-0.094827711	-0.335389841	-0.270049467	-0.242443374	-0.23621231	-0.22059201	-0.231369045	0.315761466	-0.238190036	0.357037611	-0.445241451	0.176166507	-0.172736948	-0.97048712	0.709032083	0.013342988	-0.070074497	0.452962777	1.251914018	0.624466361	-0.468091917	-0.46559677
37199	46	6	1	1	1	1	0	0	0	0	0	0	0	0	1	-0.152258619	0.158337514	-0.152643332	-0.460870797	0.538466848	-0.069855695	-0.02323272	-0.035425583	-0.10158631	-0.101801401	-0.134566216	-0.566514295	-0.509913598	0.054743761	0.122033947	-0.006456394	0.13271602	-0.048623504	-0.009041361	0.270753043	0.638861613	0.205623761	-0.459406575	-0.305477415	0.713146307	-0.207200247	0.751802828	0.355311801	0.025545913	0.276653106	-0.443659965	-0.621928924	0.8561709	0.868929319
37205	30	3	1	2	1	1	0	0	0	0	0	0	0	0	1	0.968661612	-0.207007269	0.968987793	-0.447198179	-0.852544498	0.84952198	-0.52299788	1.31374411	1.135740951	0.1147351	1.193564782	0.024424196	-0.26272762	-0.241089156	0.011390655	0.101308558	0.078586233	0.127093634	0.119844252	1.924812583	-1.517223691	2.185651021	-0.445241451	-0.82417087	0.942082429	0.017180977	0.709032083	2.284015908	2.289963316	2.335327789	0.783245987	0.289301242	-0.059821167	0.536201947
37285	54	4	4	4	1	1	0	0	0	0	0	0	0	0	1	0.229873278	-0.18291341	0.230150709	0.209087438	0.656571584	-0.007170854	0.006629758	-0.003591242	0.100651429	-0.082433849	0.160058477	0.985684142	0.651394109	-0.348636091	-0.257164425	-0.179245622	-0.217097729	-0.143745048	-0.165030861	1.1709215	-0.28386981	1.253873487	0.234684513	-0.651273052	0.062835004	0.132581021	-0.154402333	1.025570675	0.745325923	1.095974516	1.536462466	1.179583588	-0.588479446	-0.346248908
37288	46	3	4	4	1	1	0	0	0	0	0	0	0	0	1	-0.288382493	-0.189527411	-0.288181722	-0.488216031	-0.852544498	-0.267521895	-0.01327856	-0.222187051	-0.260067157	-0.104577696	-0.273758984	-0.88956067	-0.77948623	-0.274520168	-0.236506342	-0.230570964	-0.212361372	-0.216374799	-0.222650312	-0.556276727	-0.329549583	-0.533974656	-0.487736824	-0.82417087	-0.388401411	-0.635589772	-0.114304759	-0.397019588	-0.337496413	-0.361173055	-0.333188215	-0.616691969	-0.180208696	-0.371565121
37293	33	4	4	3	1	1	0	0	0	0	0	0	0	0	1	-0.299591695	0.004010839	-0.299625204	-0.734323137	-0.83942175	-0.258328119	0.260062655	-0.266603536	-0.273672242	-0.104637643	-0.285474375	-2.328298916	-1.047193308	0.105205666	-0.158775928	-0.210661845	-0.219973374	-0.217311957	-0.225114302	-0.848831475	0.794172842	-0.980063151	-0.799369558	-0.811821026	-0.182690693	4.119952576	-0.678343959	-0.822428791	-0.490909379	-0.750091446	-2.721721358	-0.784274529	0.453134391	0.199857974
37301	32	4	1	4	1	1	0	0	0	0	0	0	0	0	1	-0.251400617	-0.169842886	-0.251154944	-0.501888648	-0.183284323	-0.264387653	0.018442028	-0.2308278	-0.242601171	-0.104366973	-0.249980219	0.591725148	0.268955427	-0.343274514	-0.279713248	-0.249749472	-0.2457696	-0.226683538	-0.238381939	-0.16807908	-0.137694535	-0.155440033	-0.501901948	-0.194328818	-0.517800089	0.078439283	-0.542012209	-0.362822706	-0.325937902	-0.402657684	1.101270723	1.174346633	-0.494263119	-0.527079002
37330	32	7	1	1	1	1	0	0	0	0	0	0	0	0	1	-0.183466057	-0.066853451	-0.183428211	-0.228436307	1.824496205	-0.084482158	0.008023341	-0.059680319	-0.10158631	-0.102122796	-0.145005673	-0.952594109	-0.778553453	-0.118719037	0.007189011	0.015461901	0.040526226	0.016977561	0.023180042	0.214492515	0.483550383	0.159034885	-0.218599463	1.69519734	0.600337203	-0.070450496	0.676954024	0.635726228	0.146384893	0.442591619	-0.527350685	-0.841881034	0.322278381	0.57960117
37336	46	3	1	5	1	1	0	0	0	0	0	0	0	0	1	-0.128056932	-0.184015744	-0.12801543	-0.843704073	-0.353880054	-0.076124179	-0.193847011	0.102523228	-0.103424835	-0.101591795	-0.106727662	-0.267105459	-0.343879243	-0.102318918	-0.061437842	0.000849704	-0.0465889	0.021663351	0.006121652	0.46203884	-0.293005764	0.520098679	-0.856030055	-0.354876792	0.4875281	-0.996999827	1.120700504	0.368990554	0.072830731	0.551488769	-0.144047188	-0.312948581	0.505476795	0.434937095
37361	35	5	4	2	1	1	0	0	0	0	0	0	0	0	1	-0.258194073	-0.115828549	-0.257948848	-0.324144626	-0.629457773	-0.244537454	0.020366498	-0.219761577	-0.227341414	-0.104332039	-0.246964376	-0.156796941	-0.26272762	-0.27231246	-0.249951603	-0.198606783	-0.22893862	-0.171156922	-0.189670758	-0.4043733	0.319103199	-0.458267732	-0.289425084	-0.61422352	-0.295499796	-0.112312665	-0.207865764	-0.157641419	-0.271297668	-0.262647063	0.230887237	-0.42816159	-0.174974455	-0.436663955
37364	56	5	3	3	1	1	0	0	0	0	0	0	0	0	1	0.633234725	-0.172834933	0.633538772	0.031343417	-0.852544498	0.688630887	0.192374372	0.19651033	0.882024514	0.009513117	0.751627743	-0.385293157	-0.494989161	-0.201665793	-0.053734828	0.238297903	-0.011066227	0.323896829	0.260102126	1.80103942	-0.064606897	1.871176104	0.050537898	-0.82417087	1.240694762	0.429104715	0.425675897	2.680699731	2.379279084	2.423482624	0.364792388	-0.391502905	0.228062054	0.427703891
37379	52	3	3	4	1	1	0	0	0	0	0	0	0	0	1	-0.26116621	-0.099923453	-0.260921181	-0.816358839	0.328502871	-0.223224607	-0.026418051	-0.142601198	-0.232856989	-0.104406099	-0.244412509	-0.676822813	-0.637704085	-0.201035019	-0.113958392	-0.198241478	-0.083803128	-0.216140509	-0.193651049	-0.303104348	0.447006565	-0.365089978	-0.827699806	-0.021431	0.03297377	-0.491862993	0.505871044	-0.24655331	-0.322260194	-0.184863385	-0.539067385	-0.684772384	-0.007478763	0.156458751
37386	53	4	3	3	1	1	0	0	0	0	0	0	0	0	1	-0.073709285	0.016608935	-0.073451886	-0.529233882	0.131661643	0.059692977	-0.169957028	0.210153619	0.021594858	-0.097078289	-0.015092423	-0.574393475	-0.611586321	0.363822928	0.127636139	0.099482033	0.056596007	0.084921521	0.081936719	0.585812003	1.013435755	0.473509802	-0.530232197	0.102067442	0.952036173	-0.81141088	1.468212807	0.355311801	0.020292044	0.473705091	-0.393445533	-0.506715915	1.013198112	0.944877958
37398	43	7	1	2	1	1	0	0	0	0	0	0	0	0	1	-0.298954808	-0.198897244	-0.298733504	-0.35148986	-0.65570327	-0.287163146	0.036970036	-0.267937547	-0.272422045	-0.104632753	-0.288838201	-1.133815246	-0.848511749	-0.335074454	-0.271169905	-0.251210692	-0.237650132	-0.231603618	-0.240656391	-0.774567577	-0.714173275	-0.711012388	-0.346085581	-0.638923208	-0.643880851	0.296541181	-0.852100111	-0.588522123	-0.425761407	-0.646379876	-0.602672332	-0.627165879	-0.51520008	-0.617494048
37421	53	4	4	4	1	1	0	0	0	0	0	0	0	0	1	-0.151834028	-0.192267496	-0.151581785	-0.160073222	1.391445503	-0.196688025	-0.006244288	-0.114253475	-0.185606899	-0.102863402	-0.167044528	0.954167422	0.604755245	-0.293443383	-0.207795108	-0.194040471	-0.17260981	-0.179122766	-0.183605553	0.372021995	-0.402637221	0.438568145	-0.147773842	1.287652482	-0.066563674	-0.187664568	0.329441721	0.061218622	-0.074277592	0.193683849	1.084532579	1.111503174	-0.222082619	-0.006288333
37424	49	3	4	4	1	1	0	0	0	0	0	0	0	0	1	-0.204695607	-0.206996371	-0.204446852	1.248206332	-0.852544498	-0.204419155	0.034780121	-0.210666051	-0.173104929	-0.103559293	-0.200102811	-0.274984639	-0.378392002	-0.334128293	-0.256324096	-0.17833236	-0.219973374	-0.14304218	-0.165030861	0.113223563	-1.387493135	0.298801515	1.311233957	-0.82417087	-0.252366904	0.172210541	-0.501914636	0.348472425	0.009784307	0.229982899	-0.001772964	-0.344370311	-0.462857677	-0.367948519
37458	58	2	4	4	1	1	0	0	0	0	0	0	0	0	1	1.363531239	0.183533706	1.361760381	-0.460870797	-0.091425083	1.472191406	-1.097021069	1.844316461	1.363718039	0.244690538	1.564745498	0.308074672	-0.020205529	1.634832156	2.046386905	0.852010172	2.0297959	0.41058395	0.78701684	1.553493094	1.223562712	1.451876213	-0.459406575	-0.107879909	2.136531761	-1.147703634	2.350359424	1.682150796	1.19715863	1.635274685	-0.502243469	-0.44910941	2.452614217	2.416834918
37479	48	6	3	2	1	1	0	0	0	0	0	0	0	0	1	-0.299931368	-0.189527411	-0.299710128	-0.747995754	-0.275143562	-0.284655752	0.008288785	-0.244167905	-0.274370881	-0.104636106	-0.288606213	-1.51201588	-0.980033344	-0.348951478	-0.259265247	-0.242078069	-0.219550485	-0.223872063	-0.230231819	-0.907342425	-0.475724858	-0.878732344	-0.700213688	-0.280777727	-0.607383789	-0.543493001	-0.26934871	-0.677434015	-0.446776882	-0.636008718	-1.359236439	-1.088017918	-0.541371282	-0.440280557
43060	44	3	1	4	1	1	0	0	0	0	0	1	0	0	0	2.195729592	3.509431039	2.174905792	-0.474543414	-0.11767058	1.662335425	-1.043932219	2.465844072	1.622950051	0.405388122	1.9939232	0.796583825	0.530133063	2.281375311	1.178047142	1.157039781	0.811875692	1.090023551	1.063741834	3.005014731	3.644590702	2.639892569	-0.4735717	0.324364637	2.634218983	-0.883971972	2.991920599	2.051477115	2.085062438	2.36644126	1.184961442	0.849655425	2.546830544	2.163672787
43061	50	3	4	4	1	1	0	0	0	0	0	1	0	0	0	-0.166482417	-0.192094273	-0.16644345	0.386831459	-0.852544498	-0.198150671	0.091903723	-0.279287247	-0.197741163	-0.10332174	-0.183283685	1.245697078	1.015177246	-0.241089156	-0.158075654	-0.181072147	-0.126092024	-0.179357055	-0.173370519	0.090719352	-0.384365311	0.147387665	0.418831129	-0.82417087	-0.006841207	0.751443413	-0.892197684	-0.1918383	-0.259739156	0.001817443	-0.485505325	-0.197735571	0.018692439	0.160075353
43072	42	2	1	4	1	1	0	0	0	0	0	1	0	0	0	-0.238026	-0.205473451	-0.237779445	1.685730077	0.827167316	-0.277969369	0.027188416	-0.233404866	-0.257125517	-0.104494134	-0.262623562	1.75784377	2.162493294	-0.376263984	-0.292388207	-0.256324961	-0.25228209	-0.230900749	-0.243309918	-0.190583291	-0.966325624	-0.073909499	1.764517933	0.756609183	-0.696967488	0.022064896	-0.352217028	-0.362822706	-0.314904778	-0.30931727	0.515435684	0.163614322	-0.844957225	-0.77662453
44007	59	3	3	5	3	1	0	1	0	0	0	0	0	0	0	1.047210946	0.11581894	1.04754231	0.058688651	-0.734439762	2.406195544	2.075037709	-0.490201884	1.622950051	0.180411504	1.622742485	-1.039265088	-0.824259539	0.32282263	3.481948609	3.26119613	4.118867368	3.022912071	3.370415242	2.138602591	0.931212162	2.104120487	0.078868146	-0.713022273	3.098727057	3.115260531	-0.365582886	2.482357819	1.895923165	3.211690564	-1.186833557	-1.061833143	1.065540516	3.863475665
44020	54	2	5	4	1	1	0	1	0	0	0	0	0	0	0	0.505857426	-0.134253265	0.506153068	-0.474543414	-0.83942175	0.598782614	-0.11885901	0.793783206	0.464679361	-0.05602355	0.404805762	-0.24346792	-0.197433211	0.571978285	0.806901921	0.81547968	0.820333471	0.776075598	0.811656737	1.474728354	0.30083129	1.486817871	-0.4735717	-0.811821026	1.705202836	-0.165338078	1.842456826	1.723187054	1.097335125	1.505635222	-0.590955632	-0.794748439	1.253973169	1.726063961
44020	54	2	5	4	1	1	0	1	0	0	0	0	0	0	0	1.057825721	1.556726165	1.056034691	-0.843704073	-0.288266311	0.912206822	-0.884665669	1.52597305	0.786421219	0.022927872	0.880381053	0.875375623	0.6887052	1.669524715	1.080008782	0.928724205	0.854164588	0.832305082	0.864727284	2.251123648	2.712723325	1.976001076	-0.856030055	-0.293127571	2.169710909	-0.808620069	2.377091139	1.45645138	0.99751162	1.464150593	0.783245987	1.043422759	2.342695169	2.236004825
44020	54	2	5	4	1	1	0	1	0	0	0	0	0	0	0	2.641550138	0.422897529	2.641986708	-0.433525562	-0.83942175	6.877714238	2.964275944	2.632595382	4.840368636	1.67000824	3.954221354	-1.299278024	-0.890486726	13.15906967	15.02246416	10.71341653	14.61497139	8.716147348	10.32644762	3.095031576	1.680360446	2.989309145	-0.431076327	-0.811821026	4.9899385	1.859395474	2.697871727	3.809196815	4.176102174	3.610980112	-1.450794087	-0.957094043	4.755679986	5.852606692
44020	54	2	5	4	1	1	0	1	0	0	0	0	0	0	0	0.433676956	-0.150788266	0.433967835	0.250105289	0.997763047	0.29998487	-0.063115718	0.470892032	0.317597368	-0.057979869	0.381606967	0.497174989	0.21298879	0.146205963	0.069513397	0.25656315	0.044755116	0.307496562	0.258206749	1.575997305	0.063296468	1.626584501	0.277179886	0.917157157	1.074799021	-0.1458024	1.38801766	1.340181983	0.91870359	1.360439022	0.699555268	0.315486017	0.730549131	0.814680291
44021	44	2	4	4	1	1	0	1	0	0	0	0	0	0	0	1.758400865	0.635490398	1.758779159	-0.050692286	0.144784391	1.373985154	0.556696604	0.355682036	1.770032043	0.459885563	2.040320789	0.355349751	-0.048188847	0.981981262	0.34121971	0.216379608	0.1487858	0.162237062	0.165333292	2.509922079	1.451961579	2.418595405	-0.034452848	-0.23137835	1.771561132	0.448640394	0.949617524	2.02411961	2.363517478	2.397554732	1.770796481	1.258137913	1.719820564	1.349937367
45013	43	7	2	2	1	1	0	0	0	0	0	0	1	0	0	-0.175611124	-0.029059163	-0.175572759	0.455194545	0.184152637	-0.116451427	0.044920091	-0.152454685	-0.144607793	-0.102625849	-0.163564709	-0.101642682	-0.253399847	0.278668463	0.013491477	-0.077690854	-0.058429791	-0.105087278	-0.097934527	0.259500937	0.465278474	0.205623761	0.48965675	0.151466819	0.616926777	-0.152779428	0.583393019	0.232203029	-0.041703606	0.157384799	-0.482157696	-0.339133356	0.882342102	0.738731652
45015	53	2	4	4	1	1	0	0	0	0	0	0	1	0	0	0.142832123	-0.130158883	0.143103811	0.865373056	-0.852544498	0.193420639	0.322442054	-0.408645334	0.106167004	-0.089839911	0.134539803	-0.259226279	-0.333618693	0.001127987	0.234077787	0.287614068	0.282418712	0.291096296	0.298009659	0.878366751	0.127248151	0.892809693	0.914610478	-0.638923208	0.942082429	1.052851027	-0.745173248	0.642565604	0.209431317	1.018190838	-0.364990688	-0.580033285	0.563053439	0.930411551
45025	57	2	4	4	1	1	0	0	0	0	0	0	1	0	0	-0.014266545	-0.120710311	-0.014005224	1.015771843	-0.235775317	-0.192926934	0.02907307	-0.187169276	-0.139276071	-0.100990926	-0.11484724	1.671172791	1.677449111	-0.314258918	-0.273270727	-0.258334138	-0.2457696	-0.239991182	-0.249185586	0.720837272	0.236879607	0.718101405	1.070426845	0.102067442	-0.282228137	0.079695148	-0.322812141	0.198006147	0.067576863	0.29739542	2.005130496	1.745174726	-0.347704388	-0.541545409
45050	46	3	4	4	3	1	0	0	0	0	0	0	1	0	0	3.766716279	0.575649443	3.767227095	-0.337817243	-0.852544498	5.477752778	19.14310293	-4.583188593	5.281614613	1.893587487	5.531739395	-0.684701993	-0.702065716	1.08921281	0.4707704	3.955275482	0.274806711	4.920657164	4.033797077	3.63513265	2.191973908	3.490139569	-0.331920457	-0.82417087	3.330981094	9.673666938	-1.031202606	3.959663092	4.086786407	4.897003592	0.448483108	-0.42816159	1.740757525	1.552467072
45078	55	1	4	5	1	1	0	0	0	0	0	0	1	0	0	-0.134213502	-0.192409225	-0.133960096	-0.037019669	0.590957842	-0.130451042	0.025317034	-0.13911458	-0.097909261	-0.100879137	-0.112527361	0.040182556	-0.216088756	-0.305428085	-0.201492642	-0.138696776	-0.161614697	-0.110475937	-0.125607027	0.214492515	-0.393501266	0.263859857	-0.091113345	0.534311988	0.066152918	0.159093728	-0.165095019	0.690441238	0.214685186	0.499632983	0.095308271	-0.485768095	-0.321533186	-0.161802213
45087	48	3	4	2	1	1	0	0	0	0	0	0	1	0	0	-0.217645633	-0.107954739	-0.217610042	0.003998183	-0.471984791	-0.193971681	0.064363883	-0.222945011	-0.153616565	-0.103045061	-0.177483986	-0.259226279	-0.470736952	-0.336966776	-0.272360371	-0.196597606	-0.238580488	-0.161082473	-0.18379509	-0.066810128	0.291695335	-0.108851156	-0.034452848	-0.46602539	-0.159465289	-0.148593211	-0.090246215	0.362151178	0.015038176	0.229982899	0.314577957	-0.464820275	-0.415749513	-0.404114538
45091	31	2	4	3	1	1	0	0	0	0	0	0	1	0	0	0.242611008	-0.184015744	0.242889279	-0.064364903	0.354748368	0.736689265	-0.546224252	1.115158458	0.624631027	-0.044984325	0.505720519	-1.125936066	-0.876495067	-0.236989127	0.353824642	1.356130964	0.490480081	1.621860756	1.421968025	1.103408866	-0.2655979	1.183990172	-0.048617972	0.312014793	1.406590503	-1.377945561	2.350359424	2.304534036	1.606960387	2.179760433	-0.815246761	-1.145624422	-0.028415725	1.284838534
45093	49	4	3	3	1	1	0	0	0	0	0	0	1	0	0	-0.122112658	-0.200739716	-0.121858454	-0.132727988	-0.852544498	-0.199404368	0.004638927	-0.154425382	-0.163360747	-0.102220612	-0.148485492	1.0802343	0.800638473	-0.370082401	-0.265357631	-0.214314895	-0.221242041	-0.186151451	-0.20009533	0.473290946	-0.726963612	0.589981994	-0.119443593	0.36141417	-0.341950604	-0.001377918	-0.280041396	0.300596791	0.083338469	0.33369447	1.452771746	1.415246562	-0.724569696	-0.476446575
45122	39	3	5	2	1	1	0	0	0	0	0	0	1	0	0	-0.134425797	-0.199054721	-0.134172405	-0.201091073	-0.576966779	-0.144450657	-0.000470875	-0.112737554	-0.106918033	-0.101689611	-0.132246336	-0.093763502	-0.234744302	-0.327820555	-0.208495382	-0.172670133	-0.164152031	-0.151710892	-0.159534269	0.30450936	-0.585356314	0.380332049	-0.190269214	-0.564824143	0.006430452	0.25886523	-0.330831656	0.553653713	0.15689263	0.437406041	0.12543693	-0.433398545	-0.436686475	-0.111169787
45137	38	2	4	3	1	1	0	0	0	0	0	0	1	0	0	0.306299657	1.202404717	0.304459036	-0.365162477	-0.65570327	1.031308021	0.714635932	0.367809404	0.894894188	-0.017875341	0.622874432	-1.102298527	-0.870898403	1.060827988	1.430145783	1.781711198	1.437751354	1.797577894	1.778298839	1.32845098	2.648771642	1.032576323	-0.360250706	-0.552474299	2.401964946	1.817533306	1.093968788	2.065155867	1.480867539	1.837512249	-0.572543673	-0.941383178	2.112388592	2.453000937
45139	43	3	4	4	3	1	0	0	0	0	0	0	1	0	0	-0.08432406	-0.170315314	-0.084067362	-0.283126775	-0.852544498	0.101482872	0.583904639	-0.288038659	0.028948958	-0.097204053	-0.001173146	-0.952594109	-0.786948448	-0.005179751	0.236178609	0.22916528	0.286647602	0.213780755	0.237357606	0.529551474	-0.037199033	0.543393117	-0.27525996	-0.82417087	0.829273325	2.557098283	-0.630226871	0.553653713	0.130623287	0.800396539	-0.550784086	-0.731904979	0.521179516	0.995510384
45157	30	6	5	2	3	1	0	0	0	0	0	0	1	0	0	-0.171789805	-0.097718786	-0.171751188	-0.488216031	-0.012688591	-0.118958821	-0.057143222	-0.01571861	-0.144240088	-0.102737639	-0.156605071	-0.23558874	-0.347610352	0.067359237	-0.018020853	-0.07221128	-0.039822676	-0.086578406	-0.079170298	0.282005149	0.501822293	0.2289182	-0.487736824	-0.033780844	0.533978907	-0.417906495	0.890807749	0.239042405	-0.062719081	0.245539635	-0.001772964	-0.292000761	0.741017612	0.557901558
45159	38	2	4	4	1	1	0	0	0	0	0	0	1	0	0	6.632705506	0.074875128	6.633405439	2.656485887	1.995091936	1.62472452	0.350977311	-0.12183308	2.02742553	1.268962965	3.374251486	3.932497417	5.483180392	1.026135429	0.5758115	0.574378431	0.41774318	0.544128975	0.533036366	4.152729513	1.159611029	4.154031062	2.770241755	-0.737721961	2.003815169	0.253283607	0.96031021	2.222461521	2.368771347	2.423482624	1.971654209	2.467874513	1.709352083	1.545233868
47016	37	3	5	4	1	1	0	0	0	0	0	1	0	0	0	-0.185589012	0.035506078	-0.185763615	-0.392507711	0.315380122	-0.055229232	0.034003697	-0.096062423	-0.123464757	-0.102500086	-0.15892495	-0.771372972	-0.64609908	0.571978285	0.285197789	-0.011935968	0.191074697	-0.110710226	-0.046948895	0.169484092	0.976891936	0.054209912	-0.388580954	0.27496526	0.802730007	0.022762599	0.56735399	-0.102926408	-0.211928951	-0.158935492	-0.696405939	0.027453493	1.505216708	1.151024265
48016	52	1	4	4	1	1	0	1	0	0	0	0	0	0	0	-0.198963629	-0.18748022	-0.198714495	0.632938566	-0.813176253	-0.147584899	0.007890619	-0.102126107	-0.147549433	-0.103059034	-0.176324046	-0.661064453	-0.608787989	-0.231627549	-0.151072914	-0.064905182	-0.120171579	-0.033863265	-0.054530401	-0.055558022	-0.347821492	-0.015673403	-0.331920457	-0.787121338	0.245320318	-0.050914818	0.366866123	0.416866188	0.025545913	0.276653106	-0.616062848	-0.925672313	-0.002244523	0.254107002
48102	43	3	2	5	1	1	0	1	0	0	0	0	0	0	0	-0.09706179	0.490612295	-0.097018242	-0.597596967	-0.826299001	0.157899229	-0.037898514	0.110102833	0.010563709	-0.098335923	-0.055690314	-1.007748368	-0.734712921	2.107912513	0.869926581	0.278481445	0.488788525	0.063835464	0.161542539	0.54080358	1.789991902	0.333743172	-0.601057818	-0.799471182	1.406590503	0.332821727	0.850710176	0.471581198	0.109607812	0.364807941	-1.215288401	-0.716194114	1.934424419	1.671814933
48113	42	3	5	4	1	1	0	1	0	0	0	0	0	0	0	-0.29084512	-0.177716696	-0.290644512	-0.597596967	-0.800053504	-0.29558381	0.023883635	-0.259781892	-0.276521955	-0.104623949	-0.285938351	1.371763956	0.996521701	-0.37225857	-0.295679495	-0.267832066	-0.25727218	-0.244583257	-0.255554051	-0.719432259	-0.311277674	-0.705188778	-0.601057818	-0.774771494	-0.856227399	0.00071519	-0.74784642	-0.745827777	-0.460962327	-0.791576075	0.565650116	0.629703315	-0.708866975	-0.805557345
48142	47	4	3	4	1	1	0	1	0	0	0	0	0	0	0	0.291438972	-0.164646171	0.291720466	-0.07803752	0.223520882	0.44207051	-0.065770161	0.381452693	0.470194935	-0.055883813	0.385086786	-0.416809877	-0.521106925	0.480516083	0.317410394	0.530541841	0.254508041	0.574586612	0.521664106	1.159669394	-0.165102399	1.21893183	-0.062783096	0.188516351	1.36345761	-0.630008149	1.682066532	1.559042024	1.092081256	1.531563114	-0.210999764	-0.51195287	1.138819881	1.313771349
48278	42	1	5	5	1	1	0	1	0	0	0	0	0	0	0	-0.210427586	-0.170315314	-0.210391518	1.972855035	2.756211352	-0.189165844	0.040938428	-0.221580682	-0.187077718	-0.103707414	-0.206366485	-0.2119512	-0.317761479	-0.102949692	-0.160176476	-0.164633425	-0.165843587	-0.15756813	-0.164651786	0.06821514	-0.210782172	0.100798789	2.132811164	2.572036275	0.152418703	0.125743534	-0.087573043	0.027021741	-0.180931126	-0.101894128	-0.016837294	-0.197735571	0.259467496	0.221557585
48345	47	4	4	5	1	1	0	1	0	0	0	0	0	0	0	-0.232506317	-0.172362505	-0.232259398	-0.447198179	-0.262020814	-0.23785107	0.008023341	-0.202176894	-0.207669197	-0.104086101	-0.228173352	-0.109521862	-0.197433211	-0.308581954	-0.281043769	-0.242808678	-0.256595558	-0.217546246	-0.233453959	-0.021801705	-0.101150716	-0.015673403	-0.445241451	-0.268427883	-0.368493922	-0.109521854	-0.264002367	0.054379246	-0.135747855	-0.008553714	0.933889283	0.132192592	-0.36864135	-0.675359678
49027	57	3	3	3	3	1	1	0	0	0	0	0	0	0	0	-0.232718613	-0.025909639	-0.232896326	-0.324144626	0.669694333	-0.240358464	0.014924891	-0.195506841	-0.235982481	-0.104306886	-0.243484557	0.591725148	0.408872018	-0.149942341	-0.204293738	-0.215593462	-0.20669466	-0.208174666	-0.21468973	-0.179331185	0.647997567	-0.271912225	-0.317755333	0.608411053	-0.1395578	-0.049519412	-0.010051068	-0.451734598	-0.372171946	-0.480441362	0.180672805	0.179325187	0.154782689	-0.027987944
49040	37	3	4	4	4	1	1	0	0	0	0	0	0	0	0	1.962204544	0.413448957	1.962596285	-0.187418456	1.089622286	1.800242076	-0.388948534	2.177819081	1.604564802	0.232114205	1.541546703	0.040182556	0.017105562	1.606447334	1.976359504	1.873037428	1.953675887	1.74134841	1.854113906	2.847485251	1.497641353	2.756364761	-0.17610409	1.003606066	2.700577279	-0.532329756	3.205774324	2.523394077	2.100824044	2.428668203	-0.180871105	-0.48053114	2.028640746	2.597665011
49063	51	1	5	4	1	1	1	0	0	0	0	0	0	0	0	0.295684882	-0.069688023	0.295966656	-0.105382754	-0.708194264	0.051334998	0.319124001	-0.26537564	0.157645701	-0.069857516	0.286491909	1.032959221	0.595427473	-0.197250377	-0.16787949	-0.165181383	-0.149773806	-0.155693814	-0.159534269	1.305946768	0.428734655	1.300462364	-0.091113345	-0.688322585	0.358129422	0.775165308	-0.349543857	0.690441238	0.545678913	0.955963896	2.256202656	2.446926693	0.290872939	0.178158362
50057	43	6	1	2	1	1	1	0	0	0	0	0	0	0	0	0.353004667	1.342558534	0.351167128	0.755992119	1.128990532	0.458786468	0.026013825	0.288981512	0.330467042	-0.066923038	0.300411185	0.095336815	-0.038861074	1.969142275	0.897937541	0.506797021	0.559833871	0.34732578	0.407941506	1.350955191	2.283333455	1.114106857	0.801289484	0.373764014	1.771561132	-0.004866432	1.441481092	0.813550011	0.393316721	0.72779844	0.264363525	0.252642557	2.337460929	1.874344638
50066	59	3	4	4	1	1	1	0	0	0	0	0	0	0	0	0.081266429	4.312559656	0.075164769	-0.761668371	-0.721317013	0.657288466	-0.473890694	0.707375708	0.547412981	-0.066084616	0.320130161	-1.338673923	-0.963243353	1.514985132	0.736874521	1.438324571	0.485405414	1.598431804	1.401118881	0.93462728	4.055708662	0.450215364	-0.771039309	-0.367226636	2.103352613	-0.476513531	1.815725111	1.524845142	0.824133953	1.194500509	-0.165806775	-0.852354944	2.405506054	1.729680563
52009	57	4	3	1	1	1	1	0	0	0	0	0	0	0	0	-0.307559145	-0.204786854	-0.307319301	1.453295588	1.719514217	-0.307995408	0.031008158	-0.276047724	-0.287411538	-0.104651761	-0.301121962	-0.007092523	-0.132138802	-0.396385668	-0.309993096	-0.279923659	-0.268098138	-0.255330117	-0.266660958	-1.140261013	-0.906028323	-1.065087851	1.523710821	1.596398586	-1.297510069	0.080532392	-1.132783125	-1.029661892	-0.520331043	-1.071078759	0.297839813	0.205509962	-1.237525253	-1.217849958
52018	53	4	3	4	1	1	1	0	0	0	0	0	0	0	0	-0.150984846	0.188257992	-0.151157166	-0.706977903	-0.419493796	-0.005081359	-0.000205431	-0.038457425	-0.035399414	-0.099817135	-0.087008686	-0.802889691	-0.715124598	0.111513404	0.253685459	0.022768	0.276498267	-0.056120769	0.017493912	0.124475669	1.314922259	-0.038967841	-0.714378812	-0.354876792	0.792776262	0.104170563	0.489832015	0.526296208	0.093846206	0.338880048	-0.908980367	-0.873302763	0.903279064	1.111241644
52021	46	3	3	4	1	1	1	0	0	0	0	0	0	0	0	-0.297596117	-0.204802602	-0.297353492	0.263777906	-0.052056837	-0.302353772	0.03261675	-0.274698554	-0.279739374	-0.104640005	-0.291946839	0.552329248	0.185005472	-0.399801309	-0.309790016	-0.279119988	-0.266939422	-0.254376559	-0.265618501	-0.754313787	-0.931608996	-0.662094067	0.29134501	-0.070830376	-1.211244284	0.24909739	-1.319905135	-0.771817407	-0.455183071	-0.739720289	1.38581917	1.326218328	-1.347444301	-1.207000153
52024	39	6	2	5	1	1	1	0	0	0	0	0	0	0	0	-0.288127738	-0.200708221	-0.287884488	3.846003569	1.496427491	-0.297213615	0.032490664	-0.275441356	-0.275915242	-0.104628421	-0.287330279	1.001442501	0.85660511	-0.386797907	-0.301911934	-0.273969188	-0.260909025	-0.250417066	-0.261050644	-0.58328178	-0.785433722	-0.503691887	4.824184773	2.20154095	-0.959082759	0.150721294	-1.124763611	-0.670594638	-0.428388341	-0.651565454	0.967365571	0.73967937	-0.975813234	-0.95022142
52032	57	4	3	2	1	1	1	0	0	0	0	0	0	0	0	-0.304665557	-0.206292327	-0.304423399	1.097807545	2.23130141	-0.306302917	0.030757313	-0.274122504	-0.285769735	-0.104650935	-0.299463248	0.205645334	0.259627654	-0.396764133	-0.308949688	-0.278133664	-0.266736435	-0.253369114	-0.264765582	-0.990608007	-1.066821126	-0.890379563	1.15541759	2.078042509	-1.224515944	0.064066605	-1.041895292	-0.861413236	-0.492485539	-0.91602996	-0.324819143	-0.475294185	-1.274164936	-1.152751125
52037	58	3	3	5	1	1	1	0	0	0	0	0	0	0	0	-0.239512069	-0.200125559	-0.239265611	1.521658673	6.010652992	-0.250805938	0.028223648	-0.214759038	-0.228996086	-0.104277541	-0.242092629	0.134732715	-0.085499938	-0.342012966	-0.268718946	-0.232945446	-0.23274462	-0.208877534	-0.221134011	-0.100566445	-0.679456647	-0.015673403	1.495380572	5.634797629	-0.391719326	0.06769466	-0.266675538	-0.102926408	-0.231368266	-0.179677806	0.448483108	0.011742628	-0.478560398	-0.483679779
52042	58	3	3	3	1	1	1	0	0	0	0	0	0	0	0	-0.12296184	-0.132993455	-0.122920001	-0.638614818	0.289134625	-0.135674779	-0.064442939	-0.024814136	-0.132657381	-0.101661664	-0.124126758	0.702033666	0.399544245	-0.002025882	-0.093650446	-0.149290619	-0.112559578	-0.160145315	-0.154795827	0.405778312	0.28255938	0.380332049	-0.643553191	0.250265572	0.321632359	-0.309064857	0.564680818	0.15696989	-0.031195869	0.229982899	0.883674851	0.80252283	0.453134391	0.34813865
52045	52	3	3	4	4	1	1	0	0	0	0	0	0	0	0	-0.26350146	-0.205917533	-0.263256586	-0.023347051	-0.852544498	-0.270865087	0.026186364	-0.240529695	-0.247197483	-0.104446623	-0.258099798	0.237162053	-0.076172165	-0.351474573	-0.28559555	-0.25778618	-0.250675112	-0.235071102	-0.246342521	-0.32560856	-1.001042252	-0.213676129	-0.006122599	-0.82417087	-0.590794214	0.076067094	-0.584782954	-0.314947073	-0.293363916	-0.330059584	1.084532579	0.640177225	-0.583245205	-0.67897628
52057	57	5	3	4	1	1	1	0	0	0	0	0	0	0	0	0.752120204	-0.175354553	0.752432096	6.225038932	3.806031236	-0.090750642	0.027148599	-0.065744003	-0.051946138	-0.0894207	0.081182575	4.996186701	8.673278672	-0.206711984	-0.16437812	-0.131390677	-0.143853361	-0.113521701	-0.123901188	1.902308371	-0.174238354	1.987648295	6.467339187	3.560023809	0.222094915	0.080392851	0.267958775	0.492099327	0.193669711	0.489261826	1.352342882	1.91799424	0.065800602	0.116676131
52061	30	3	2	4	3	1	1	0	0	0	0	0	0	0	0	-0.222316134	-0.201920787	-0.222068541	-0.242108924	1.391445503	-0.276715672	0.016318474	-0.222187051	-0.25436773	-0.104336231	-0.245804436	2.577278477	2.787454068	-0.362197728	-0.289236974	-0.265713297	-0.252197513	-0.244020962	-0.253961935	-0.021801705	-0.78177934	0.07750435	-0.232764587	1.287652482	-0.687013744	-0.196037002	-0.170441362	-0.588522123	-0.371121173	-0.34561632	1.988392352	2.661641847	-0.64605609	-0.67897628
53009	54	1	4	4	1	1	0	0	0	1	0	0	0	0	0	0.862513863	-0.199117711	0.862833039	-0.160073222	-0.695071516	0.571619183	-0.10757763	0.708891629	0.536381832	-0.028635092	0.566037385	0.646879407	0.642066336	0.048436023	0.4707704	0.689449482	0.556450759	0.726874799	0.71309715	2.014829428	-0.650221592	2.174003802	-0.147773842	-0.67597274	1.472948799	-0.057891846	1.361285945	2.147228382	1.638483599	1.889368034	-0.293016669	-0.42816159	0.688675208	1.411419599
53023	55	1	4	1	1	1	0	0	0	1	0	0	0	0	0	-0.28664167	-0.033783449	-0.286610631	0.113379119	-0.83942175	-0.269193491	0.042000205	-0.261297813	-0.262641092	-0.104590552	-0.277702779	-0.448326597	-0.475400839	-0.239196835	-0.226002232	-0.241895416	-0.209147416	-0.234649381	-0.2366761	-0.60241036	0.474414429	-0.684223784	0.078868146	-0.095530065	-0.325361029	0.242120362	-0.552704896	-0.602200876	-0.432591436	-0.682678925	-0.587608003	-0.401976815	0.0396294	-0.154569009
53024	56	7	3	1	1	1	0	0	0	1	0	0	0	0	0	-0.293265289	-0.202188497	-0.293022378	0.414176694	-0.56384403	-0.294037583	0.034707124	-0.271863782	-0.274904053	-0.104633032	-0.288954194	-0.038609243	-0.094827711	-0.36913624	-0.292948427	-0.268343492	-0.254819424	-0.246176426	-0.256274294	-0.772317156	-0.739753948	-0.705188778	0.447161377	-0.552474299	-0.839637825	0.220491575	-0.980412346	-0.670594638	-0.438370692	-0.698235661	-0.033575438	-0.244868166	-0.792614821	-0.791090938
53035	58	7	3	1	1	1	0	0	0	1	0	0	0	0	0	-0.30642761	-0.198125611	-0.306206799	-0.255781541	-0.432616545	-0.304547742	0.028256829	-0.270772319	-0.284942399	-0.104650837	-0.299080468	-1.094419347	-0.84478064	-0.387144832	-0.30632366	-0.274553676	-0.266186679	-0.24964391	-0.26163821	-1.056995431	-0.669407097	-1.008016477	-0.246929711	-0.428975857	-1.078527692	-0.083009147	-0.844080596	-0.875775926	-0.498264795	-0.921215539	-0.433617078	-0.721431069	-0.975813234	-1.076802485
53045	33	7	1	1	1	1	0	0	0	1	0	0	0	0	0	-0.308038933	-0.18086622	-0.30783309	-0.665960052	-0.852544498	-0.304338792	0.033207364	-0.274607599	-0.286909621	-0.10465174	-0.301029167	-2.140380476	-1.000554444	-0.352105347	-0.293298564	-0.274937246	-0.259809514	-0.254517132	-0.264140107	-1.226902227	-0.201646218	-1.243290304	-0.445241451	-0.391926325	-0.969036503	0.318867671	-0.999124547	-1.11378622	-0.532625096	-1.152492342	-2.556013732	-0.559085465	-0.614650648	-0.812790549
53054	47	4	3	3	1	1	0	0	0	1	0	0	0	0	0	-0.29417816	-0.200109811	-0.293935309	-0.433525562	0.78779907	-0.284237853	0.022755497	-0.247048155	-0.270730602	-0.104626325	-0.286170339	-0.802889691	-0.597594662	-0.368505466	-0.249321356	-0.250662734	-0.202296615	-0.238093437	-0.238002863	-0.758814629	-0.690419793	-0.698200447	-0.431076327	0.71955965	-0.647198766	-0.232317548	-0.261329195	-0.499610232	-0.406322093	-0.501183676	-1.171769227	-1.004226638	-0.808317542	-0.436663955
53054	47	4	3	3	1	1	0	0	0	1	0	0	0	0	0	-0.307911555	-0.202865645	-0.307675981	-0.35148986	0.302257374	-0.30707603	0.031227813	-0.275865813	-0.286964777	-0.104651686	-0.300924773	-0.87380231	-0.727250703	-0.393326415	-0.30632366	-0.278846009	-0.264512039	-0.255156743	-0.26571327	-1.178518172	-0.830199899	-1.114006171	-0.346085581	-0.219028506	-1.184700966	0.08011377	-1.081992865	-0.946905439	-0.514184017	-1.038409614	-1.019452117	-0.894250583	-1.111903484	-1.098502096
53062	39	2	5	4	1	1	0	0	0	1	0	0	0	0	0	-0.244394865	-0.206734835	-0.24414873	0.988426609	-0.852544498	-0.266477148	0.049034477	-0.273773842	-0.247381335	-0.104408894	-0.252880069	1.07235512	0.865932882	-0.315205079	-0.271520042	-0.251575997	-0.243486	-0.231837907	-0.242172692	-0.314356454	-1.176452582	-0.178734472	0.886280229	-0.82417087	-0.464713452	0.376079302	-0.873485483	-0.533807113	-0.35641034	-0.402657684	0.699555268	0.692546775	-0.263956542	-0.501762788
53069	41	6	1	2	1	1	0	0	0	1	0	0	0	0	0	-0.307170644	-0.204865592	-0.306928651	-0.556579116	-0.852544498	-0.305007431	0.030141483	-0.273167474	-0.285549112	-0.104651089	-0.299695236	-0.85016477	-0.747771803	-0.380837094	-0.303452537	-0.276818567	-0.264359799	-0.253533116	-0.264367553	-1.125633276	-0.885929223	-1.05227591	-0.360250706	-0.82417087	-1.061938118	0.056810496	-0.959026973	-0.968791443	-0.511084234	-1.019222973	-0.684689238	-0.5433746	-0.844957225	-0.968304429
53098	49	1	4	3	1	1	0	0	0	1	0	0	0	0	0	-0.302033093	-0.171260171	-0.301854454	-0.091710137	0.171029888	-0.296565872	0.035092018	-0.271757668	-0.278213398	-0.104642967	-0.29326917	-0.779252151	-0.719788485	-0.368190079	-0.293438618	-0.267740739	-0.255665202	-0.245239267	-0.255705681	-0.861208791	-0.219918127	-0.862426237	-0.07694822	0.163816663	-0.793187018	0.24909739	-0.897544028	-0.70479152	-0.455183071	-0.765648182	-0.043618324	-0.39673986	-0.64605609	-0.700675891
53139	59	3	3	1	1	1	0	0	0	1	0	0	0	0	0	-0.191957877	-0.201322378	-0.191708282	-0.064364903	-0.590089528	-0.217791921	0.067748297	-0.251899102	-0.191122473	-0.103464272	-0.194187118	0.670516946	0.41819979	-0.373583195	-0.290357413	-0.203355747	-0.250505957	-0.163659657	-0.188533532	0.158231986	-0.731531589	0.252212638	-0.048617972	-0.577173987	-0.331996859	0.807259638	-1.076646522	0.245881781	-0.021738905	0.328508891	0.364792388	-0.166313841	-0.771677859	-0.635577058
53150	48	5	1	1	1	1	0	0	0	1	0	0	0	0	0	-0.30216047	-0.199716121	-0.301918147	-0.146400605	1.260218018	-0.304505952	0.029411511	-0.26921092	-0.284482768	-0.104648836	-0.296830185	1.10387184	0.884588428	-0.387649451	-0.306533742	-0.277786625	-0.266262799	-0.253743977	-0.264955119	-0.896090319	-0.726050016	-0.835637633	-0.331920457	1.16415404	-1.115024755	-0.002215162	-0.809329366	-0.981786258	-0.510506309	-0.947143431	0.682817124	0.703020685	-0.981047475	-1.062336078
53150	48	5	1	1	1	1	0	0	0	1	0	0	0	0	0	-0.304410803	-0.197243744	-0.304189858	0.632938566	1.089622286	-0.30509101	0.031373144	-0.27478951	-0.284648235	-0.104649535	-0.297850932	0.44989991	0.129038835	-0.388910999	-0.306820855	-0.278389378	-0.266271257	-0.254423417	-0.265504779	-1.004110534	-0.699555748	-0.949780381	0.333840383	1.003606066	-1.124978499	0.109291701	-1.065953836	-0.929123061	-0.50204758	-0.973589882	0.431744964	0.247405602	-1.022921398	-1.080419087
53153	39	5	1	3	1	1	0	0	0	1	0	0	0	0	0	-0.231232544	-0.206309649	-0.23098554	-0.365162477	-0.852544498	-0.280685712	0.017712056	-0.238558998	-0.253448468	-0.104306886	-0.244644497	2.080890145	1.845349021	-0.370397787	-0.294979221	-0.271229401	-0.256933869	-0.24919876	-0.259193174	-0.156826974	-1.06590753	-0.015673403	-0.360250706	-0.82417087	-0.839637825	0.00559911	-0.715768361	-0.643237133	-0.369545012	-0.506369255	3.62873046	5.688601825	-0.724569696	-0.888739188
54006	39	3	4	2	1	1	0	0	0	0	0	0	0	0	1	-0.30220293	-0.203857745	-0.301960609	-0.324144626	-0.852544498	-0.295876339	0.032404395	-0.268847099	-0.279573906	-0.104645427	-0.294765493	-0.90531903	-0.698334607	-0.331920585	-0.284405084	-0.266206459	-0.254481113	-0.24629357	-0.256312202	-0.881462582	-0.807360013	-0.810013751	-0.317755333	-0.82417087	-0.769961614	0.158814647	-0.812002537	-0.797807037	-0.477774707	-0.858988596	-1.190181185	-0.40721377	-0.452389196	-0.610260844
54008	40	3	4	5	1	1	0	0	0	0	0	0	0	0	1	-0.281758873	-0.202204245	-0.281515203	-0.447198179	-0.852544498	-0.288207893	0.035171651	-0.264754113	-0.263560355	-0.104570849	-0.27480293	0.394745651	0.054416653	-0.370713174	-0.301981961	-0.271302462	-0.265366275	-0.246949581	-0.259250036	-0.601285149	-0.711432489	-0.531645213	-0.445241451	-0.82417087	-0.896042377	0.41794147	-1.041895292	-0.677434015	-0.413152122	-0.615266404	1.436033602	1.242427048	-0.78738058	-0.953838022
54009	56	3	3	2	1	1	0	0	0	0	0	0	0	0	1	-0.255434231	-0.073152499	-0.255401134	-0.747995754	-0.642580522	-0.200658065	-0.255562799	-0.117285317	-0.209140017	-0.104058154	-0.218313865	-0.842285591	-0.770158458	-0.279566359	-0.186786888	-0.137418209	-0.150619584	-0.11375599	-0.125796564	-0.291852242	0.647997567	-0.382560807	-0.756874185	-0.626573364	-0.003523293	-3.066386359	0.610124735	-0.109765785	-0.259739156	0.027745336	-0.671298723	-0.862828854	-0.290127744	0.221557585
54010	53	4	3	4	1	1	0	0	0	0	0	0	0	0	1	-0.278999032	-0.189527411	-0.27875518	0.578248098	-0.012688591	-0.279432015	0.026358902	-0.246290195	-0.262273387	-0.104581609	-0.276426845	0.158370254	0.045088881	-0.341382192	-0.276211878	-0.250662734	-0.242048178	-0.229026433	-0.239519165	-0.426877511	-0.393501266	-0.391878582	0.617142868	-0.033780844	-0.570886726	0.003785083	-0.445778033	-0.403858964	-0.36324037	-0.480441362	0.247625381	0.011742628	-0.562308244	-0.584944631
54025	45	3	4	5	1	1	0	0	0	0	0	0	0	0	1	-0.191745582	-0.206734835	-0.191495972	-0.037019669	-0.852544498	-0.248507494	0.034740304	-0.23946855	-0.217413379	-0.103859727	-0.215414015	1.616018532	1.53753252	-0.377210145	-0.298130454	-0.24591377	-0.258879158	-0.21567193	-0.232506271	0.124475669	-1.176452582	0.287154296	-0.020287723	-0.82417087	-0.567568811	0.300727398	-0.892197684	0.088576127	-0.108427738	0.058858807	0.716293412	0.320722972	-0.871128426	-0.859806373
54073	43	7	1	2	1	1	0	0	0	0	0	0	0	0	1	-0.300950386	-0.198472059	-0.300707983	-0.638614818	-0.852544498	-0.298571787	0.026027097	-0.263935515	-0.27913266	-0.104643079	-0.293141577	-0.345897258	-0.478199171	-0.367559305	-0.298690673	-0.273987454	-0.262177692	-0.251494798	-0.262225777	-0.919719741	-0.55794845	-0.881061788	-0.643553191	-0.82417087	-0.922585696	0.005320029	-0.801309851	-0.78549616	-0.469368517	-0.822689546	0.465221252	-0.098233427	-0.750740898	-0.903205596
54093	55	4	3	4	1	1	0	0	0	0	0	0	0	0	1	-0.267535075	-0.167795695	-0.267290466	-0.474543414	-0.852544498	-0.255193877	0.003842594	-0.212485156	-0.248300598	-0.104489941	-0.261579617	-0.2119512	-0.272055393	-0.262220079	-0.216198396	-0.220890383	-0.190794035	-0.21098614	-0.213552504	-0.381869088	-0.000655215	-0.389549139	-0.4735717	-0.82417087	-0.225823585	-0.329995941	0.011334304	-0.335465201	-0.350631085	-0.392286527	-0.59430326	-0.637639789	-0.180208696	-0.064153963
54110	38	2	4	5	1	1	0	0	0	0	0	0	0	0	1	-0.268596552	-0.200204297	-0.268352014	-0.447198179	-0.852544498	-0.256447573	0.155212177	-0.291388845	-0.239659531	-0.104382344	-0.2465004	0.048061736	-0.319627034	-0.318043561	-0.250931986	-0.238790324	-0.217774351	-0.222232037	-0.228715518	-0.539398568	-0.622813728	-0.48156217	-0.445241451	-0.82417087	-0.474667196	1.87334953	-1.156841669	-0.636397757	-0.436794531	-0.428585577	0.073548684	-0.061574742	-0.384344071	-0.418580946
54121	43	4	1	2	1	1	0	0	0	0	0	0	0	0	1	-0.238238296	-0.196535101	-0.237991754	0.427849311	-0.852544498	-0.213403982	0.062903939	-0.252353879	-0.20270518	-0.104073525	-0.225505491	-0.598031014	-0.565880234	-0.287451031	-0.219699766	-0.156414064	-0.188425857	-0.127110493	-0.144939869	-0.100566445	-0.503132722	-0.038967841	0.461326501	-0.82417087	-0.079835333	0.416546065	-0.582109783	0.129612385	-0.149933301	0.0121886	-0.212673578	-0.611455015	-0.211614138	-0.093086778
54127	41	6	1	2	1	1	0	0	0	0	0	0	0	0	1	-0.264350642	0.117393702	-0.264530443	0.400504076	0.538466848	-0.212568184	0.011540477	-0.181863552	-0.230466906	-0.10439492	-0.251836123	-0.89743985	-0.730981812	0.139898225	-0.077544144	-0.182350714	-0.131166692	-0.207940376	-0.19763134	-0.4043733	0.657133522	-0.508350774	-0.671883439	-0.37957648	0.208823255	-0.219758898	0.369539294	-0.403858964	-0.370070399	-0.438956734	-0.780096658	-0.57479633	0.777657295	0.380688067
54132	45	3	4	2	1	1	0	0	0	0	0	0	0	0	1	-0.179220147	-0.197952387	-0.178969711	2.820557291	1.470181994	-0.254149129	0.040540261	-0.268786462	-0.226054446	-0.103979901	-0.22109772	2.033615066	2.022576703	-0.334759067	-0.275931768	-0.245731118	-0.243486	-0.222700616	-0.234780723	0.259500937	-0.55794845	0.345390391	2.940223247	1.361751547	-0.424898474	0.053740604	-0.3548902	-0.219195805	-0.226114397	-0.179677806	1.536462466	2.069865935	-0.457623436	-0.494529585
54158	35	3	1	4	1	1	0	0	0	0	0	0	0	0	1	-0.243545683	-0.206909319	-0.243299492	-0.58392435	-0.852544498	-0.25791022	-0.01387581	-0.190655894	-0.232305431	-0.104230031	-0.235364979	0.46565827	0.129038835	-0.335074454	-0.284475111	-0.262900449	-0.253719913	-0.242029501	-0.252692032	-0.213087502	-1.266898533	-0.06226228	-0.586892694	-0.82417087	-0.544343407	-0.216968086	-0.293407254	-0.397019588	-0.27760231	-0.252275906	1.38581917	1.237190093	-0.420983753	-0.613877446
54160	36	2	5	4	1	1	0	0	0	0	0	0	0	0	1	-0.285155601	-0.180708743	-0.284912155	0.468867162	1.037131292	-0.276924622	0.03207259	-0.255537313	-0.26245724	-0.104592089	-0.278746725	-0.2513471	-0.305635375	-0.301328055	-0.260595768	-0.242991331	-0.23392871	-0.224574932	-0.234022572	-0.591158254	-0.219918127	-0.584057699	0.95710585	0.95420669	-0.468031366	0.093872469	-0.512607322	-0.506449608	-0.394763582	-0.584152933	-0.177523476	-0.333896401	-0.295361984	-0.375181723
55034	55	3	3	2	1	1	0	0	1	0	0	0	0	0	0	-0.268808848	-0.125592074	-0.268776633	-0.624942201	0.302257374	-0.248298544	-0.031926019	-0.163217724	-0.2448074	-0.104475968	-0.251140159	-0.487722496	-0.57427523	-0.286820258	-0.248340973	-0.219063859	-0.223018174	-0.197865927	-0.209951288	-0.426877511	0.218607698	-0.466420785	-0.629388066	0.262615416	-0.245731074	-0.871413321	0.559334475	-0.691112767	-0.440472239	-0.210791278	-0.334862029	-0.705720204	-0.253488061	-0.299233084
55037	46	3	4	5	1	1	0	0	1	0	0	0	0	0	0	-0.308616377	-0.205689193	-0.308374479	0.099706502	-0.852544498	-0.307702879	0.032318126	-0.277219531	-0.287628484	-0.104651904	-0.301539541	-1.536441338	-0.99868889	-0.390298701	-0.308767616	-0.278846009	-0.268250378	-0.25435313	-0.265902808	-1.275286281	-0.970893601	-1.195536706	0.121363519	-0.82417087	-1.234469688	0.309099832	-1.287827076	-1.062490898	-0.529315159	-1.099080883	-1.569132765	-0.841881034	-1.038624119	-1.138284717
58008	44	6	2	3	1	1	0	0	0	0	0	0	0	0	1	-0.274965417	-0.183385839	-0.274721299	-0.21476369	-0.380125551	-0.250179089	0.054476084	-0.259327115	-0.236901743	-0.104417278	-0.253924014	-0.755614612	-0.720721262	-0.331920585	-0.254153247	-0.215593462	-0.217943507	-0.19154011	-0.203886083	-0.483138039	-0.311277674	-0.462926619	-0.714378812	-0.37957648	-0.355222263	0.632833935	-0.905563542	-0.253392686	-0.302295493	-0.231533592	-0.495548211	-0.878539718	-0.410515273	-0.396881334
58009	54	1	4	4	1	1	0	0	0	0	0	0	0	0	1	-0.285367897	-0.205416759	-0.285124465	0.578248098	1.60140948	-0.268566643	0.019636527	-0.220519538	-0.261170272	-0.104582308	-0.274106966	-0.921077389	-0.760830685	-0.348320704	-0.244139329	-0.230936269	-0.201450837	-0.214500483	-0.218670021	-0.596784307	-0.965412029	-0.494374111	-0.27525996	1.485249989	-0.421580559	-0.197432408	0.110241652	-0.46541335	-0.375849654	-0.319688427	-0.949151912	-0.894250583	-0.489028878	-0.306466288
58010	46	2	5	5	1	1	0	0	0	0	0	0	0	0	1	0.121602574	-0.206125402	0.12187286	-0.296799392	-0.852544498	-0.046871253	-0.072406267	0.149516779	-0.020691215	-0.09496826	0.019705769	1.025080041	0.977866155	-0.283666389	-0.172081134	-0.148377356	-0.13201247	-0.132733441	-0.136789749	1.058400443	-1.033018093	1.230579049	-0.289425084	-0.82417087	0.285135296	-0.28255215	0.815958945	0.806710635	0.39857059	0.872994639	0.66607898	0.367855567	-0.174974455	0.109442927
58029	50	4	5	4	1	1	0	0	0	0	0	0	0	0	1	-0.292564714	-0.204660873	-0.292321757	-0.037019669	-0.734439762	-0.290046649	0.030075122	-0.262207365	-0.272422045	-0.104625486	-0.286750309	-0.022850883	-0.141466574	-0.322143591	-0.283214618	-0.264233812	-0.255665202	-0.244184965	-0.254852762	-0.628290203	-0.962671242	-0.528151047	-0.020287723	-0.713022273	-0.713557063	0.161465917	-0.779924479	-0.670594638	-0.425761407	-0.672307768	-0.062030282	0.446409891	-0.441920715	-0.58132803
58044	44	2	1	4	1	1	0	0	0	0	0	0	0	0	1	-0.288616018	-0.206734835	-0.2883728	-0.365162477	-0.852544498	-0.279432015	0.019371082	-0.239620142	-0.268708224	-0.104614727	-0.282458532	-0.377413978	-0.281383166	-0.32939749	-0.25569385	-0.243539288	-0.220480841	-0.226683538	-0.232885346	-0.605785992	-1.176452582	-0.478068004	-0.360250706	-0.82417087	-0.511164259	-0.10114942	-0.322812141	-0.479092103	-0.38162891	-0.511554833	-1.011083045	-0.642876744	-0.436686475	-0.393264732
58082	40	4	1	3	1	1	0	0	0	0	0	0	0	0	1	-0.277300668	-0.148583599	-0.277269013	-0.501888648	-0.104547831	-0.273372481	-0.003457123	-0.219003617	-0.261170272	-0.104562046	-0.269931183	-0.054367603	-0.188105438	-0.357466924	-0.278102618	-0.250662734	-0.240102888	-0.228323564	-0.238571476	-0.494390145	0.035888604	-0.51766855	-0.501901948	-0.009081155	-0.514482174	-0.730477354	0.091529451	-0.629558381	-0.425761407	-0.387100948	-0.344904915	-0.716194114	-0.65129033	-0.556011816
58099	57	3	3	2	1	1	0	0	0	0	0	0	0	0	1	-0.299294481	-0.184960601	-0.299073199	-0.802686222	-0.852544498	-0.290192913	0.020897387	-0.254324576	-0.273580315	-0.104632473	-0.288374225	-0.661064453	-0.67688073	-0.333182133	-0.285525522	-0.263083102	-0.255496047	-0.241795212	-0.25288157	-0.861208791	-0.247325991	-0.861261515	-0.261094836	-0.82417087	-0.667106255	-0.197432408	-0.459143891	-0.711630896	-0.45203075	-0.718977975	-0.272930896	-0.726668024	-0.483794638	-0.668126474
58149	49	4	4	3	1	1	0	0	0	0	0	0	0	0	1	-0.28473101	-0.20514905	-0.284487536	1.53533129	0.249766379	-0.296022603	0.030734087	-0.266467103	-0.273709012	-0.104624927	-0.286634315	1.277213797	1.509549202	-0.39730029	-0.307142981	-0.268635736	-0.264410546	-0.241795212	-0.254890669	-0.590033044	-0.970893601	-0.48738578	1.608701566	2.448537834	-0.998897736	0.054996469	-0.822695224	-0.397019588	-0.369545012	-0.501183676	0.118741672	-0.412450725	-1.247993734	-1.076802485
58182	46	4	3	3	3	1	0	0	0	0	0	0	0	0	1	-0.276026895	-0.195983935	-0.275782846	0.072361268	-0.668826019	-0.259790765	0.028495728	-0.238255813	-0.241681908	-0.10447457	-0.261463623	-0.574393475	-0.596661884	-0.35588999	-0.253172863	-0.232397488	-0.210246928	-0.213329035	-0.219807247	-0.528146462	-0.539676541	-0.476903282	0.093033271	-0.651273052	-0.454759707	0.198304626	-0.614187842	-0.13712329	-0.279703857	-0.293760534	-0.616062848	-0.747615844	-0.588479446	-0.331782501
58192	34	3	4	2	1	1	0	0	0	0	0	0	0	0	1	-0.275177713	-0.157402266	-0.274933608	-0.734323137	-0.83942175	-0.23806002	-0.031527852	-0.177770565	-0.234511661	-0.10445361	-0.254040008	-1.118056886	-0.867167294	-0.271366299	-0.232304698	-0.186003763	-0.207963327	-0.160613894	-0.176592659	-0.426877511	0.099840287	-0.459432454	-0.74270906	-0.811821026	-0.195962352	-0.505817049	0.086183108	-0.198677676	-0.303346266	-0.267832642	-0.637822435	-0.909961448	-0.222082619	-0.237750852
58201	49	4	4	2	1	1	0	0	0	0	0	0	0	0	1	-0.277300668	-0.189684887	-0.277056703	-0.706977903	1.233972521	-0.276924622	0.013730392	-0.217487696	-0.261905682	-0.104578116	-0.271555098	0.134732715	-0.05751662	-0.366297758	-0.27509144	-0.249018862	-0.234013287	-0.227386406	-0.236486562	-0.494390145	-0.63651766	-0.434973293	-0.856030055	1.386451235	-0.590794214	-0.250457821	-0.004704725	-0.663755262	-0.433116823	-0.433771155	-0.333188215	-0.55384851	-0.682695773	-0.534312205
58205	43	3	2	2	1	1	0	0	0	0	0	0	0	0	1	-0.217221042	-0.194456416	-0.216973113	-0.283126775	1.115867784	-0.242239009	0.006961564	-0.18459221	-0.223480512	-0.104090294	-0.226549437	0.646879407	0.455510881	-0.357466924	-0.265427658	-0.230753616	-0.22470973	-0.207237508	-0.21791187	0.000702506	-0.539676541	0.065857131	-0.27525996	1.028305755	-0.424898474	-0.194641596	-0.036782784	-0.055050775	-0.213505112	-0.070780657	0.180672805	-0.124418201	-0.729803936	-0.436663955
59014	33	3	4	2	1	1	0	0	1	0	0	0	0	0	0	-0.298615136	-0.206963648	-0.298372578	-0.365162477	-0.852544498	-0.299094161	0.02835637	-0.267058312	-0.278084701	-0.104639949	-0.291888842	0.016545016	-0.188105438	-0.379102466	-0.302262071	-0.276161018	-0.263395612	-0.253087966	-0.263779986	-0.77906842	-1.320800666	-0.638799629	-0.360250706	-0.82417087	-0.982308162	0.029041924	-0.873485483	-0.70479152	-0.437845305	-0.713792397	0.632602692	0.325959927	-0.907768109	-0.957454624
60013	57	6	3	2	1	1	0	0	1	0	0	0	0	0	0	-0.300716861	-0.206615153	-0.300474442	-0.775340988	-0.852544498	-0.297088246	0.019304721	-0.254172984	-0.279114275	-0.104642856	-0.291390068	-0.582272654	-0.616250207	-0.401649476	-0.300721468	-0.269768182	-0.255496047	-0.24540327	-0.25580045	-0.842080212	-1.159094268	-0.723824329	-0.360250706	0.139116975	-1.045348544	-0.528143539	-0.352217028	-0.827216355	-0.466216196	-0.501183676	-0.59430326	-0.721431069	-1.570422942	-0.899588994
60014	53	3	3	5	1	1	0	0	1	0	0	0	0	0	0	-0.305366132	-0.206726961	-0.30512402	0.15439697	2.428142638	-0.306992451	0.030766604	-0.274440848	-0.285935203	-0.104650917	-0.29942845	0.308074672	0.101055517	-0.400441544	-0.311617731	-0.279430497	-0.268977747	-0.254165698	-0.265902808	-1.03561643	-1.1928973	-0.920662333	1.807013306	2.263290171	-1.334007132	0.075508931	-1.146148983	-0.865516862	-0.494587087	-0.931586696	0.264363525	-0.072048652	-1.428575027	-1.329964616
60029	40	6	1	5	1	1	0	0	1	0	0	0	0	0	0	-0.307822391	-0.203983726	-0.307582564	-0.556579116	0.407239362	-0.3082357	0.030260933	-0.275623266	-0.287428085	-0.10465177	-0.301098764	-0.322259718	-0.398913102	-0.399662538	-0.312282992	-0.279905393	-0.269985068	-0.254540561	-0.266433513	-1.175142541	-0.852126191	-1.108182562	-0.558562445	0.36141417	-1.360550451	-0.042542384	-1.10605141	-1.002304387	-0.517599031	-1.032705477	0.281101669	-0.276289896	-1.352678542	-1.384213644
60033	56	4	3	3	1	1	0	0	1	0	0	0	0	0	0	-0.297596117	-0.204062464	-0.297353492	1.220861098	1.365200006	-0.29942848	0.031405661	-0.270969389	-0.279059119	-0.104642269	-0.293048782	0.386866471	0.380888699	-0.391717942	-0.303942728	-0.270644913	-0.262008537	-0.245450128	-0.257316751	-0.869085265	-0.909682705	-0.783225147	1.282903708	1.262952794	-0.985626077	0.081369635	-0.897544028	-0.581682747	-0.429439115	-0.687864504	-0.157437703	-0.527663735	-1.085732282	-0.971921031
60035	39	4	2	2	3	1	0	0	1	0	0	0	0	0	0	-0.308612131	-0.206845068	-0.308370233	-0.091710137	-0.786930756	-0.309531187	0.031436187	-0.277828022	-0.288433758	-0.104651979	-0.302002357	0.331712212	0.00777779	-0.402269842	-0.313283683	-0.281929183	-0.270494226	-0.256801455	-0.26838196	-1.270785439	-1.235836287	-1.158265604	-0.07694822	-0.76242165	-1.582850743	0.210026033	-1.508096413	-1.098739592	-0.527318689	-1.109970598	1.034318147	0.561622901	-1.634804098	-1.581680106
60036	33	4	1	4	1	1	0	0	1	0	0	0	0	0	0	-0.296301115	-0.206093907	-0.296058404	-0.529233882	-0.157038825	-0.302646302	0.025861194	-0.265982009	-0.280015152	-0.104638705	-0.291042086	0.906892343	0.520805291	-0.398088758	-0.3112816	-0.27964968	-0.269197649	-0.25456399	-0.266281883	-0.709305364	-1.054944385	-0.600363806	-0.530232197	-0.16962913	-1.237787603	-0.102544826	-0.929622086	-0.752667153	-0.440472239	-0.687864504	2.306417088	2.384083233	-1.279399176	-1.322731412
60046	57	2	4	5	1	1	0	0	1	0	0	0	0	0	0	-0.302287848	-0.206067136	-0.302045532	0.045016034	-0.091425083	-0.305279065	0.031671105	-0.275699062	-0.284574694	-0.104648599	-0.296969378	1.032959221	0.642066336	-0.393137183	-0.307100964	-0.278718152	-0.265484684	-0.254727993	-0.265580594	-0.971479427	-1.032104498	-0.874073456	0.064703022	-0.107879909	-1.19465471	0.131743778	-1.167534356	-0.92091581	-0.497739408	-0.947143431	0.632602692	0.75015328	-1.132840446	-1.131051513
61007	49	2	2	5	3	1	0	1	0	0	0	0	0	0	0	-0.249065366	-0.197023278	-0.248819539	0.933736141	1.929478194	-0.282566257	0.03132271	-0.258569155	-0.256757812	-0.104450815	-0.258679767	1.72632705	1.602826929	-0.379070927	-0.299811112	-0.268471349	-0.260401558	-0.24406782	-0.255819404	-0.213087502	-0.594492269	-0.143792814	0.985436099	1.793996093	-0.809776592	0.024158005	-0.630226871	-0.458573974	-0.319107873	-0.371544213	2.005130496	2.253159359	-0.876362667	-0.903205596
61041	44	3	4	5	1	1	0	1	0	0	0	0	0	0	0	-0.282183464	-0.194409173	-0.281939822	-0.242108924	-0.852544498	-0.250596988	0.024640151	-0.228705511	-0.248668303	-0.104522081	-0.267263321	-0.818648051	-0.659157962	-0.26821243	-0.155274558	-0.208835321	-0.115942689	-0.21590622	-0.200474405	-0.505642251	-0.439181039	-0.472244395	-0.232764587	-0.82417087	-0.239095244	0.02290214	-0.280041396	-0.130283913	-0.273399215	-0.283389377	-1.582188517	-0.909961448	-0.279659263	0.105826325
62013	37	3	4	4	1	1	0	0	0	0	0	1	0	0	0	-0.247791593	-0.161024218	-0.247545682	-0.324144626	-0.629457773	-0.256447573	0.043659231	-0.254021392	-0.227341414	-0.104264965	-0.241280671	0.103215995	-0.104155483	-0.358728472	-0.288606728	-0.25851679	-0.252366668	-0.234930529	-0.246721596	-0.179331185	-0.018927124	-0.178734472	-0.317755333	-0.503074922	-0.521118003	0.39561498	-0.862792797	-0.198677676	-0.232944426	-0.158935492	1.034318147	0.357381657	-0.588479446	-0.682592882
62018	58	2	3	4	1	1	0	0	0	0	0	1	0	0	0	-0.257344891	-0.076459499	-0.257311919	-0.365162477	1.653900474	-0.205672852	0.025383395	-0.187775644	-0.223848217	-0.104359986	-0.249284256	-0.984110828	-0.651695744	0.035820546	-0.031326059	-0.151117143	-0.047434678	-0.183339977	-0.158965656	-0.381869088	0.154656015	-0.414008299	0.659638241	1.534649365	0.192233681	0.027786059	0.163705084	-0.205517052	-0.304922427	-0.34561632	-1.509210209	-0.894250583	0.458368631	0.492802725
62033	60	2	4	2	1	1	0	0	0	0	0	1	0	0	0	1.18095711	-0.140394836	1.1812973	2.560777568	1.850741702	1.050113473	0.028654995	0.724050839	0.876508939	0.008534958	0.741188285	-0.148917761	-0.05751662	0.944134833	1.542189623	1.449283719	1.615364718	1.340713335	1.446607922	2.341140494	0.017616695	2.430242624	2.671085886	1.719897028	2.236069206	0.081648716	1.762261679	2.400285304	1.848638347	2.024193076	-0.763358514	-0.684772384	1.625604237	2.453000937
62033	60	2	4	2	1	1	0	0	0	0	0	1	0	0	0	-0.127420046	-0.158977028	-0.127378501	1.521658673	0.630326087	-0.065676706	0.094757249	-0.2538698	-0.044592038	-0.099523687	-0.07076953	-0.653185273	-0.670351289	-0.280197133	-0.20989593	-0.057599083	-0.178530256	-0.004108496	-0.043158141	0.417030417	0.035888604	0.426920926	0.263014762	0.57136152	0.285135296	0.431895526	-0.584782954	0.840907516	0.335524166	0.779654225	0.264363525	-0.50147896	-0.148803253	-0.049687555
62033	60	2	4	2	1	1	0	0	0	0	0	1	0	0	0	1.962204544	-0.199637383	1.962596285	-0.283126775	-0.852544498	1.988296601	-0.114213736	1.70788357	1.917114036	0.374645975	1.854730432	0.111095175	-0.038861074	0.193513999	2.550584186	2.293138088	3.027813848	2.078725315	2.365865607	2.588686819	-0.603628223	2.756364761	-0.331920457	-0.82417087	2.534681539	0.355148217	1.414749376	3.686088042	3.545637932	3.128721307	-0.694732124	-0.763326709	0.547350718	3.212487329
62033	60	2	4	2	1	1	0	0	0	0	0	1	0	0	0	3.787945829	-0.203857745	3.788458045	2.095908588	-0.852544498	2.594250069	0.052551614	1.738201991	2.487056757	0.742154363	2.550694273	0.42626237	0.324922063	3.571307753	3.145817088	2.183546611	2.841742705	1.7460342	2.043651573	3.736401602	-0.807360013	3.967675555	2.189471661	-0.82417087	3.231443649	0.074392607	2.564213149	2.954274782	3.03601267	2.802029858	-0.013489665	-0.061574742	3.284858438	3.320985385
62033	60	2	4	2	1	1	0	0	0	0	0	1	0	0	0	0.828546583	-0.156614885	0.828863518	0.906390907	-0.852544498	1.511891805	-0.07638793	1.213693323	1.497930357	0.132900914	1.216763577	-0.810768871	-0.758032353	0.344899713	1.220063582	1.580793491	1.3785469	1.617174966	1.617191822	1.992325217	0.108976241	2.045884391	0.95710585	-0.82417087	2.368785798	0.169838351	1.655334817	3.138937941	2.662987993	2.573864402	-0.756663257	-0.920435358	0.98702691	2.308336862
62033	60	2	4	2	1	1	0	0	0	0	0	1	0	0	0	2.832616087	-0.089215072	2.833065264	0.304795757	-0.852544498	2.489775333	-0.126158727	2.071704611	2.376745262	0.663901627	2.423100902	0.323833032	0.147694381	0.742287214	3.103800648	2.183546611	3.55219616	1.771806047	2.23318924	2.588686819	0.520094202	2.616598131	0.333840383	0.534311988	2.766935576	0.186304137	1.922651973	3.583497398	3.340737053	2.983525108	-0.850396863	-0.852354944	1.301081333	3.248653347
64007	55	5	3	1	1	1	0	0	1	0	0	0	0	0	0	-0.247791593	-0.182598458	-0.247545682	0.6602838	-0.813176253	-0.26564135	0.023817274	-0.228705511	-0.250139123	-0.104443828	-0.257403834	1.11175102	1.043160565	-0.318358948	-0.255903932	-0.248653557	-0.223694797	-0.233477934	-0.238950552	-0.201835397	-0.42090913	-0.155440033	0.702133614	-0.787121338	-0.444805963	-0.013238866	-0.280041396	-0.390180212	-0.32961561	-0.387100948	0.599126404	0.394040341	-0.36864135	-0.425814149
64013	42	3	3	3	3	1	0	0	1	0	0	0	0	0	0	-0.281758873	-0.185747982	-0.281515203	-0.624942201	-0.800053504	-0.275253026	0.005899787	-0.231585761	-0.25510314	-0.104520823	-0.265987388	-0.062246782	-0.377459225	-0.35999002	-0.283004536	-0.256142308	-0.245262134	-0.233805939	-0.244068069	-0.539398568	-0.302141719	-0.524656881	-0.445241451	-0.774771494	-0.627291277	-0.310460263	-0.362909715	-0.492770855	-0.358511888	-0.433771155	0.548911972	0.179325187	-0.572776725	-0.592177835
64015	54	1	3	4	1	1	0	0	1	0	0	0	0	0	0	0.726644744	0.018183697	0.726954955	-0.734323137	0.485975853	0.836985012	-0.471899862	1.6017691	0.698172024	-0.018434289	0.72030937	-0.164676121	-0.281383166	0.666594357	0.967964941	0.810000106	0.989489055	0.717503218	0.800284477	1.632257834	0.602317794	1.614937282	-0.445241451	0.435513235	1.871098576	-0.670474912	2.697871727	1.668472044	1.029034832	1.744171835	0.023334252	-0.40721377	1.379594939	1.910510657
64028	40	2	4	4	1	1	0	0	1	0	0	0	0	0	0	-0.220405474	-0.040082497	-0.220370065	-0.515561265	-0.83942175	-0.084482158	0.160521062	-0.168675039	-0.145343203	-0.103226719	-0.183283685	-0.976231648	-0.746839026	0.666594357	0.216570937	0.009982327	0.081969345	-0.058697954	-0.029890505	-0.055558022	0.803308797	-0.155440033	-0.516067072	-0.811821026	0.865770388	1.012384264	0.230534373	0.245881781	-0.084259942	0.110714592	-1.792754368	-0.742378889	1.562793352	1.136557857
64035	52	3	4	5	1	1	0	0	1	0	0	0	0	0	0	-0.103430655	-0.199731868	-0.103175217	-0.406180328	0.709062579	-0.158450271	-0.088996532	0.028243099	-0.120523117	-0.100921058	-0.093968325	0.505054169	0.147694381	-0.380017088	-0.277332316	-0.23769441	-0.232998354	-0.212157588	-0.223787538	0.450786734	-0.765334621	0.566687556	-0.402746078	0.645460585	-0.272274392	-0.812806285	0.888134578	-0.068729527	-0.038551285	0.670757075	1.30212845	0.80252283	-0.865894186	-0.498146187
64045	48	3	4	4	1	1	0	0	1	0	0	0	0	0	0	3.172288884	0.30479038	3.172760475	-0.146400605	0.551589596	3.137518695	-0.884665669	4.224312436	2.965073232	0.922415131	2.968272578	-0.054367603	-0.234744302	2.357068168	2.830693787	3.188135146	2.782538251	3.14005683	3.161923808	2.689955771	1.689496401	2.570009254	-0.07694822	0.497262455	3.297801946	-0.468141098	3.553286628	3.227849832	2.852127266	2.853885644	-0.338209658	-0.653350654	2.62010991	3.17632131
64046	41	2	1	2	1	1	0	0	1	0	0	0	0	0	0	-0.263289165	-0.099765977	-0.263256586	0.728646885	0.026679654	-0.235970525	0.029657047	-0.222035459	-0.231937726	-0.104396318	-0.253112057	-0.613789374	-0.534165807	-0.231312162	-0.176282778	-0.191665989	-0.150619584	-0.18685432	-0.184932316	-0.426877511	0.501822293	-0.508350774	0.772959235	0.003268689	-0.116332396	0.001831515	-0.116977931	-0.280750191	-0.339072574	-0.428585577	-0.842027791	-0.826170169	0.086737564	0.022644482
64049	49	1	4	2	1	1	0	0	1	0	0	0	0	0	0	0.633234725	1.055951851	0.631415677	-0.570251733	0.105416145	0.92474379	-0.28874333	0.954470832	0.657724476	-0.003202953	0.697110575	0.158370254	-0.113483256	4.549007159	1.997367724	0.769816564	1.184017977	0.319211038	0.523559483	1.40721572	1.41541776	1.277167926	-0.572727569	0.077367754	2.368785798	-0.268598094	2.083042267	1.080285685	0.566694388	0.94040716	-0.580912745	-0.265815986	2.981272496	2.561498993
64054	53	2	4	4	1	1	0	0	1	0	0	0	0	0	0	-0.265199824	-0.171890076	-0.264955062	-0.515561265	-0.668826019	-0.262507108	0.024673331	-0.235527156	-0.249587565	-0.104505313	-0.264943442	0.158370254	0.101055517	-0.323405139	-0.230203876	-0.22363017	-0.19138608	-0.209814692	-0.212604816	-0.303104348	-0.302141719	-0.283559444	-0.516067072	-0.651273052	-0.348586433	0.268633069	-0.600821984	-0.24655331	-0.31122707	-0.355987477	-0.267909453	-0.302474671	-0.405281032	-0.241367454
65007	53	3	4	2	1	1	0	1	0	0	0	0	0	0	0	-0.297044149	-0.203306578	-0.296801488	-0.07803752	0.735308076	-0.301079181	0.029159339	-0.268362005	-0.279334898	-0.104641137	-0.292422414	0.591725148	0.41819979	-0.396637978	-0.308704592	-0.276544588	-0.266474244	-0.251424511	-0.263116604	-0.728433944	-0.867657314	-0.643458517	-0.062783096	-0.651273052	-1.108388925	0.031972276	-0.948334287	-0.602200876	-0.421558312	-0.656751033	0.632602692	0.184562142	-1.232291013	-1.156367726
65012	56	5	3	5	1	1	0	1	0	0	0	0	0	0	0	0.019700734	-0.189369934	0.019964297	1.521658673	-0.681948767	-0.115824579	0.020034693	-0.094546502	-0.090555161	-0.100068662	-0.091648445	1.292972157	1.574843611	-0.312681984	-0.15737538	-0.129746805	-0.106639132	-0.11375599	-0.115940606	0.529551474	-0.402637221	0.601629213	1.594536442	-0.663622896	0.175644107	0.088500158	0.035392849	0.717798743	0.225192923	0.510004141	-0.157437703	-0.475294185	-0.332001667	0.170925159
65018	34	6	1	3	1	1	0	1	0	0	0	0	0	0	0	1.166096425	-0.195527254	1.166435634	-0.775340988	1.233972521	0.097303882	-0.361740498	0.749821496	0.354367866	-0.003063216	0.738868406	2.955479112	3.067287251	-0.370397787	-0.286996098	-0.207008796	-0.247292001	-0.169516895	-0.192513823	1.868552054	-0.539676541	2.010942734	-0.785204433	1.139454352	-0.192644437	-0.822574125	1.147432219	0.314275544	0.27773161	1.142644723	2.925728414	3.960406682	-0.740272417	-0.686209484
65025	47	3	1	4	1	1	0	1	0	0	0	0	0	0	0	-0.249914548	-0.183070886	-0.249668777	-0.515561265	0.289134625	-0.226776748	-0.027214383	-0.158215184	-0.221458134	-0.104195096	-0.23130519	-0.448326597	-0.519241371	-0.260958531	-0.251002014	-0.194588429	-0.233167509	-0.165533974	-0.18625908	-0.24684382	-0.238190036	-0.225323348	-0.572727569	0.250265572	-0.142875715	-0.634194366	0.364192951	-0.123444537	-0.227690557	-0.008553714	-0.462071923	-0.747615844	-0.253488061	-0.241367454
65041	36	1	4	4	1	1	0	1	0	0	0	0	0	0	0	-0.185164421	-0.175669505	-0.184914377	-0.58392435	1.050254041	-0.180389966	-0.028939771	-0.082419134	-0.191122473	-0.103665493	-0.195463052	0.197766154	0.166349926	-0.288712579	-0.128664146	-0.126276408	-0.077882683	-0.11891036	-0.113666154	0.135727775	-0.55794845	0.205623761	-0.586892694	0.966556534	0.056199174	-0.369067299	0.559334475	0.109094256	-0.135747855	0.157384799	-0.549110272	-0.648113699	-0.23778534	0.080510112
66010	57	1	4	5	1	1	0	0	1	0	0	0	0	0	0	-0.217008746	-0.206309649	-0.216760803	-0.119055371	-0.852544498	-0.194180631	0.042464732	-0.212939933	-0.198660425	-0.103921212	-0.218429859	-0.306501359	-0.306568152	-0.1846349	-0.085247158	-0.155683455	-0.054200901	-0.170922632	-0.150436461	-0.280600137	-1.06590753	-0.155440033	-0.105278469	-0.82417087	0.036291685	0.41794147	-0.566070753	0.095415503	-0.159390265	0.022559757	-1.69768171	-0.847117989	0.16525117	0.34813865
66045	32	6	1	3	1	1	0	0	1	0	0	0	0	0	0	-0.301650961	-0.195275292	-0.301429835	-0.064364903	-0.275143562	-0.30124634	0.031296829	-0.271757668	-0.282699399	-0.104647229	-0.295948631	0.339591391	0.119711063	-0.362828502	-0.296379769	-0.274827655	-0.260655292	-0.253345685	-0.263381957	-0.848831475	-0.567084405	-0.805354863	-0.048617972	-0.280777727	-0.912631951	0.130487913	-0.916256228	-0.931174874	-0.4940617	-0.931586696	0.950627427	1.163872723	-0.661758811	-0.812790549
66061	50	2	4	3	1	1	0	0	1	0	0	0	0	0	0	-0.275814599	-0.194582397	-0.275570537	-0.761668371	0.052925151	-0.229493092	-0.016928419	-0.180499223	-0.233592399	-0.104439636	-0.254271996	-1.244123764	-0.868100071	-0.223112103	-0.116759488	-0.159153851	-0.081265795	-0.165065395	-0.151763225	-0.449381722	-0.484860813	-0.40236108	-0.771039309	0.027968377	-0.126286141	-0.853273048	0.401617353	-0.294428944	-0.321734807	-0.169306649	-1.522433343	-1.019937503	-0.033649965	0.145608946
66063	45	3	4	3	1	1	0	0	1	0	0	0	0	0	0	-0.236115341	-0.186692839	-0.235868659	-0.160073222	-0.786930756	-0.25770127	0.028661631	-0.225976853	-0.248300598	-0.10447457	-0.260883653	0.938409062	1.397615929	-0.278620198	-0.228103054	-0.22363017	-0.201112526	-0.210517561	-0.215258343	-0.213087502	-0.530540586	-0.155440033	-0.147773842	-0.737721961	-0.315407285	0.081927797	-0.306773112	-0.314947073	-0.331717157	-0.413028841	-0.743272742	-0.45958332	-0.174974455	-0.183501824
66078	47	2	4	5	1	1	0	0	1	0	0	0	0	0	0	-0.03761905	-0.200739716	-0.03735927	-0.160073222	-0.852544498	-0.03224479	-0.061788497	0.148000858	-0.020691215	-0.096519341	-0.005812905	0.087457635	-0.188105438	-0.200088859	-0.100653186	-0.081343903	-0.067733348	-0.07017814	-0.071588792	0.720837272	-0.644740019	0.822926378	-0.147773842	-0.82417087	0.407898144	-0.233712954	0.861402862	0.786192506	0.372301246	0.821138853	0.515435684	0.189799097	-0.028415725	0.34813865
67016	46	3	1	3	1	1	1	0	0	0	0	0	0	0	0	0.386971947	-0.077089404	0.387259744	-0.419852945	-0.813176253	0.899669853	-1.0240239	1.63208752	0.464679361	-0.043447217	0.591556059	-0.834406411	-0.701132939	0.448977392	1.402134823	1.476681588	1.573075822	1.427400456	1.505364598	1.317198874	0.529230157	1.300462364	-0.416911203	-0.787121338	1.904277724	-2.229142988	3.285969471	1.299145726	1.086827388	2.122719069	-1.078035621	-1.077544008	0.71484641	2.199838806
67025	56	2	3	4	1	1	1	0	0	0	0	0	0	0	0	-0.211913654	-0.161969076	-0.211665375	-0.009674434	-0.83942175	-0.181016814	0.045384619	-0.201722117	-0.173288782	-0.103517372	-0.197898925	-0.369534798	-0.444619189	-0.049333918	-0.148972092	-0.164450773	-0.166689365	-0.160848183	-0.167684389	0.045710929	-0.210782172	0.07750435	0.008042525	-0.787121338	0.21214117	0.216305358	-0.095592558	0.129612385	-0.092666132	0.058858807	-0.364990688	-0.370555085	0.531647996	0.283039817
67027	50	2	4	3	1	1	1	0	0	0	0	0	0	0	0	-0.302967193	-0.184960601	-0.302767385	-0.665960052	-0.248898065	-0.304694006	0.030287477	-0.272454991	-0.284813702	-0.104649675	-0.297932128	1.419039035	1.378960383	-0.381120942	-0.305063167	-0.27630714	-0.266245884	-0.25233824	-0.263817893	-0.992858428	-0.411773175	-0.975404263	-0.671883439	-0.256078039	-1.075209777	0.097095856	-1.00447089	-0.98999351	-0.515760177	-1.048262213	0.331316101	0.404514251	-0.897299628	-1.015320254
67041	49	6	2	2	1	1	1	0	0	0	0	0	0	0	0	-0.25076373	-0.166063457	-0.250518015	-0.488216031	-0.83942175	-0.216538224	-0.026948939	-0.152303093	-0.213552477	-0.104220249	-0.233393081	-0.85804395	-0.703931271	-0.340436031	-0.222500862	-0.15458754	-0.177684478	-0.123830439	-0.140011889	-0.156826974	-0.037199033	-0.155440033	-0.487736824	-0.811821026	-0.126286141	-0.516980294	0.267958775	0.170648642	-0.124189344	0.110714592	-0.507264912	-0.883776673	-0.541371282	-0.103936583
67086	41	3	4	4	1	1	1	0	0	0	0	0	0	0	0	-0.289422741	-0.153150409	-0.289243269	-0.365162477	0.105416145	-0.283193106	0.014924891	-0.242651984	-0.266685847	-0.104594185	-0.278166755	-0.20407202	-0.422232534	-0.364405436	-0.281884097	-0.259064747	-0.242640222	-0.237976292	-0.246911134	-0.608036413	-0.055470943	-0.622493522	-0.360250706	0.114417286	-0.657152511	-0.332786753	-0.32013897	-0.691112767	-0.425761407	-0.578967354	0.081917756	-0.192498616	-0.64605609	-0.592177835
67115	49	3	4	4	1	1	1	0	0	0	0	0	0	0	0	0.068528699	-0.199637383	0.068795483	-0.419852945	-0.852544498	-0.175166229	-0.051170727	-0.088482818	-0.097909261	-0.092187493	0.046384383	2.080890145	1.621482475	-0.346428383	-0.28503533	-0.263813711	-0.251351735	-0.243083804	-0.252995293	0.507047263	-0.603628223	0.601629213	-0.416911203	-0.82417087	-0.504528429	0.03532125	-0.49122195	-0.205517052	-0.063769854	0.100343435	3.863064476	5.898080024	-0.468091917	-0.613877446
67116	37	3	4	4	1	1	1	0	0	0	0	0	0	0	0	-0.250976026	-0.156142456	-0.250730325	-0.679632669	0.000434157	-0.256238624	-0.037898514	-0.172010066	-0.242417318	-0.104393523	-0.244528503	0.363228931	0.035761108	-0.333812906	-0.26458733	-0.244087246	-0.230038131	-0.224574932	-0.233264422	-0.213087502	-0.293005764	-0.190381691	-0.686048563	-0.021431	-0.391719326	-0.843505209	0.308056348	-0.547485866	-0.390560487	-0.221162435	0.565650116	0.305012107	-0.478560398	-0.490912983
67124	33	2	4	3	1	1	1	0	0	0	0	0	0	0	0	-0.296258656	-0.201590087	-0.296037173	-0.21476369	-0.800053504	-0.288416843	0.059121359	-0.279184165	-0.275271758	-0.10463429	-0.287678261	-0.519239215	-0.475400839	-0.384369427	-0.269629302	-0.251941302	-0.222510708	-0.233009355	-0.238381939	-0.736310418	-0.761680239	-0.665588233	-0.204434339	-0.774771494	-0.710239148	1.066805083	-1.207631929	-0.677434015	-0.451505363	-0.568596197	-1.011083045	-0.841881034	-0.892065388	-0.570478224
67128	40	3	4	4	1	1	1	0	0	0	0	0	0	0	0	-0.304410803	-0.158819552	-0.30423232	0.15439697	-0.143916077	-0.300013538	0.029650411	-0.268710666	-0.282239768	-0.104648557	-0.296899782	-0.960473289	-0.777620676	-0.362828502	-0.294419002	-0.270334404	-0.258287114	-0.248238173	-0.25871933	-0.968103796	0.081568377	-1.012675365	0.178024016	-0.157279285	-0.816412422	0.006854975	-0.702402503	-0.878511677	-0.495112473	-0.926401117	-0.495548211	-0.669061519	-0.625119128	-0.725992104
67141	44	3	4	3	1	1	1	0	0	0	0	0	0	0	0	-0.301629732	-0.196535101	-0.301387373	-0.556579116	-0.852544498	-0.303837314	0.028389551	-0.268968373	-0.284372456	-0.104648431	-0.2965402	1.143267739	0.95921061	-0.38623021	-0.303382509	-0.27669071	-0.262803568	-0.253392543	-0.263912662	-0.963602953	-0.503132722	-0.933474274	-0.558562445	-0.82417087	-1.068573947	-0.049519412	-0.801309851	-0.996148948	-0.510821541	-0.964774398	0.045093839	-0.030153012	-0.965344753	-0.993620642
67147	31	4	4	4	1	1	1	0	0	0	0	0	0	0	0	-0.278999032	-0.115198644	-0.27875518	-0.474543414	-0.248898065	-0.271491935	0.014460364	-0.236436708	-0.257493222	-0.104544439	-0.270047177	-0.022850883	-0.244072075	-0.275150942	-0.258074781	-0.251393344	-0.237903866	-0.236055118	-0.244257606	-0.449381722	0.273423426	-0.502527165	-0.4735717	-0.256078039	-0.424898474	-0.246271604	-0.25330968	-0.506449608	-0.373748107	-0.485626941	0.699555268	0.367855567	-0.2325511	-0.40773114
67169	40	4	4	1	1	1	1	0	0	0	0	0	0	0	0	-0.218494815	-0.196094168	-0.21824697	-0.324144626	0.932149304	-0.231373637	0.006895203	-0.179741263	-0.205462968	-0.103883483	-0.214834045	0.221403693	-0.020205529	-0.371186255	-0.265217576	-0.225456695	-0.220819152	-0.200443112	-0.211657127	-0.190583291	-0.683111029	-0.108851156	-0.317755333	0.917157157	-0.411626815	-0.113708071	-0.175787705	0.163809266	-0.102123096	0.074415543	-9.91E-05	-0.37579204	-0.792614821	-0.461980168
67170	37	2	4	3	1	1	1	0	0	0	0	0	0	0	0	-0.302351536	-0.20455064	-0.302109225	-0.392507711	-0.852544498	-0.294831591	0.024713148	-0.262510549	-0.275308529	-0.104639767	-0.291714851	-1.133815246	-0.894217835	-0.374340124	-0.297360153	-0.264124221	-0.258710003	-0.239288314	-0.251592714	-0.882587792	-0.859434954	-0.804190141	-0.586892694	-0.82417087	-0.839637825	0.01550649	-0.774578136	-0.568003994	-0.427337567	-0.677493347	-0.385076461	-0.695246294	-0.792614821	-0.867039577
67186	38	2	4	4	1	1	1	0	0	0	0	0	0	0	0	-0.257981777	-0.20262943	-0.257736538	0.537230247	-0.760685259	-0.264178704	0.036180339	-0.252808655	-0.240946498	-0.104407497	-0.254156002	0.473537449	0.296938745	-0.37225857	-0.284545139	-0.246096423	-0.243824311	-0.22059201	-0.233074884	-0.32560856	-0.790915294	-0.236970567	0.574647496	-0.688322585	-0.534389663	0.146395537	-0.638246386	-0.034532646	-0.201421214	-0.138193178	0.147196517	-0.281526851	-0.813551782	-0.58132803
67195	47	2	2	2	1	1	1	0	0	0	0	0	0	0	0	-0.284306419	-0.173307362	-0.284275227	-0.283126775	-0.629457773	-0.245164302	0.078432428	-0.269771811	-0.24848445	-0.104531024	-0.264479466	-1.517531306	-0.975369458	-0.36093618	-0.15737538	-0.184725196	-0.093106685	-0.184277135	-0.169958841	-0.539398568	-0.229054082	-0.524656881	-0.416911203	-0.725372117	-0.255684818	1.091922384	-1.036548949	-0.267071439	-0.30282088	-0.112265285	-1.210266958	-1.140387467	-0.687930013	-0.056920759
67224	43	4	4	3	1	1	1	0	0	0	0	0	0	0	0	-0.304134819	-0.187007791	-0.303913856	-0.679632669	-0.301389059	-0.304798481	0.025390031	-0.269908244	-0.284740161	-0.104649773	-0.297734938	0.505054169	0.194333245	-0.38887946	-0.305763441	-0.277877951	-0.265036421	-0.254095411	-0.264974073	-0.950100426	-0.411773175	-0.93114483	-0.686048563	-0.354876792	-1.088481436	-0.243480793	-0.812002537	-0.989309572	-0.511872315	-0.96684863	1.000841859	1.153398813	-0.928705071	-1.011703652
67226	51	4	3	3	1	1	1	0	0	0	0	0	0	0	0	-0.219343997	-0.2054766	-0.219096208	-0.324144626	-0.681948767	-0.247671696	0.001254512	-0.174435539	-0.217597232	-0.103897456	-0.213674106	0.583845968	0.175677699	-0.395534124	-0.297290125	-0.2592474	-0.253043291	-0.233009355	-0.245205295	0.023206717	-0.97728877	0.147387665	-0.317755333	1.262952794	-0.66378834	-0.237899171	-0.127670617	0.054379246	-0.05956676	0.22479732	1.051056291	0.561622901	-1.221822532	-0.85257317
67236	42	2	1	4	1	1	1	0	0	0	0	0	0	0	0	-0.270082621	-0.170945219	-0.26983818	-0.146400605	-0.301389059	-0.252895432	0.041867483	-0.246290195	-0.227157561	-0.104306886	-0.244876485	-0.424689057	-0.599460216	-0.339489871	-0.275791714	-0.244087246	-0.242048178	-0.2208263	-0.232885346	-0.460633828	-0.119422625	-0.465256063	-0.062783096	0.102067442	-0.524435918	0.165373053	-0.619534185	-0.267071439	-0.30282088	-0.350801898	0.071874869	-0.281526851	-0.551839763	-0.534312205
69024	54	4	3	2	1	1	0	0	0	0	0	0	1	0	0	-0.281971169	-0.172362505	-0.281727513	-0.447198179	-0.695071516	-0.282984156	0.024348162	-0.250534774	-0.264295764	-0.104583286	-0.276774827	0.544450068	0.324922063	-0.336966776	-0.278802892	-0.258699443	-0.246361645	-0.238491729	-0.248237897	-0.557401937	-0.082878807	-0.56658687	-0.445241451	-0.67597274	-0.640562937	0.061554875	-0.624880528	-0.492770855	-0.390560487	-0.568596197	0.481959396	0.242168647	-0.525668561	-0.67897628
69064	51	3	3	3	1	1	0	0	0	0	0	0	1	0	0	-0.302224159	-0.206734835	-0.30198184	0.414176694	-0.852544498	-0.298509102	0.029836222	-0.26692188	-0.279978382	-0.104646335	-0.295252667	-0.936835749	-0.736578476	-0.367874692	-0.295469413	-0.267083191	-0.258117958	-0.243716386	-0.255023346	-0.869085265	-1.176452582	-0.750612933	0.447161377	-0.82417087	-0.869499059	0.013552922	-0.69705616	-0.738988401	-0.469368517	-0.80713281	-0.798508617	-0.648113699	-0.703632734	-0.77662453
69171	54	4	3	2	1	1	0	0	0	0	0	0	1	0	0	-0.288679706	-0.20091294	-0.288457724	-0.761668371	-0.327634557	-0.289566065	0.010146895	-0.246441787	-0.269075929	-0.104609417	-0.281182598	0.43414155	0.101055517	-0.35178996	-0.292108098	-0.269293285	-0.258540847	-0.247675878	-0.258302347	-0.611412045	-0.731531589	-0.539798266	-0.771039309	-0.330177104	-0.766643699	-0.257434849	-0.528646352	-0.609040252	-0.418931378	-0.610080826	1.017580003	0.75015328	-0.64605609	-0.783857734
70031	39	2	1	4	3	1	0	0	0	0	1	0	0	0	0	-0.305578428	-0.196535101	-0.305357561	-0.624942201	-0.852544498	-0.303607469	0.026810157	-0.268892577	-0.284004751	-0.104649996	-0.297920529	-0.629547734	-0.681544616	-0.379165543	-0.304362893	-0.27707428	-0.265890657	-0.253579974	-0.264746628	-1.053619799	-0.503132722	-1.026652028	-0.657718315	-0.82417087	-1.025441055	-0.13603456	-0.771904964	-0.919547934	-0.500523958	-0.91602996	0.281101669	-0.218683391	-0.829254503	-0.953838022
70051	51	1	4	1	1	1	0	0	0	0	1	0	0	0	0	-0.250551435	-0.206473424	-0.250305706	-0.460870797	-0.852544498	-0.174539381	-0.004319817	-0.153970606	-0.201785918	-0.104146188	-0.232117147	-1.023506728	-0.703931271	0.171436916	0.037300793	-0.097782625	-0.000916892	-0.139059258	-0.112718465	-0.201835397	-1.100624158	-0.06226228	-0.459406575	-0.82417087	0.348175677	-0.092776986	0.251919745	-0.048211398	-0.202997375	-0.138193178	-1.699690287	-0.53290069	0.746251852	0.6374668
70096	41	6	1	1	1	1	0	0	0	0	1	0	0	0	0	-0.3040499	-0.192755673	-0.303828932	0.332140991	-0.681948767	-0.30128813	0.034667307	-0.275668744	-0.284298915	-0.104649843	-0.297804535	-0.18831366	-0.16012212	-0.349897639	-0.292178125	-0.271612972	-0.259048314	-0.250627926	-0.260823198	-0.947850005	-0.484860813	-0.919497611	0.362170632	-0.663622896	-0.902678207	0.323053888	-1.092685552	-0.982470196	-0.511084234	-0.957514588	-0.510612541	0.053638268	-0.609416407	-0.780241132
70104	40	1	1	4	1	1	0	0	0	0	1	0	0	0	0	-0.29604636	-0.201731816	-0.295803633	-0.173745839	-0.852544498	-0.28173046	0.038814874	-0.26384456	-0.264479617	-0.104611792	-0.282806514	-1.015627548	-0.832654535	-0.33349752	-0.283284645	-0.240434196	-0.252789557	-0.213797614	-0.229473668	-0.747562524	-0.688592602	-0.686553228	-0.161938966	-0.82417087	-0.604065874	0.343984972	-0.803983023	-0.492770855	-0.392662034	-0.55822504	-0.826963461	-0.784274529	-0.37387559	-0.574094826
70106	33	2	1	2	1	1	0	0	0	0	1	0	0	0	0	-0.271356394	-0.200849949	-0.271112037	1.699402695	-0.642580522	-0.294267428	0.03510529	-0.277070971	-0.274058332	-0.104600194	-0.279906665	2.608795197	2.955353978	-0.360305406	-0.292948427	-0.27188695	-0.257187602	-0.250721642	-0.260482031	-0.336860665	-0.706864511	-0.260265006	1.778683057	-0.626573364	-0.84295574	0.213514547	-1.076646522	-0.786180097	-0.44362456	-0.682678925	2.239464512	3.855667583	-0.64082185	-0.762158123
70106	33	2	1	2	1	1	0	0	0	0	1	0	0	0	0	-0.293626191	-0.184645648	-0.293425766	0.933736141	1.273340766	-0.284446803	0.029537597	-0.256446865	-0.269995192	-0.10462367	-0.286170339	-0.731977072	-0.654494075	-0.30795118	-0.268368809	-0.254133131	-0.241540711	-0.236172263	-0.245205295	-0.767816314	-0.548812495	-0.724989051	-0.686048563	1.176503885	-0.550979237	-0.012680704	-0.411026803	-0.636397757	-0.435743757	-0.682678925	-0.934087583	-0.737141934	-0.326767427	-0.429430751
71013	59	3	3	1	4	1	1	0	0	0	0	0	0	0	0	-0.290187004	-0.137245312	-0.290028814	-0.570251733	0.236643631	-0.273163531	0.020631943	-0.240984471	-0.257493222	-0.104580491	-0.276078863	-0.921077389	-0.800940108	-0.334128293	-0.266618124	-0.240982154	-0.232406309	-0.219889142	-0.229852744	-0.590033044	-0.155966444	-0.59104603	-0.572727569	0.200866195	-0.464713452	-0.166733484	-0.301426769	-0.342304578	-0.345902603	-0.423399998	-0.117266158	-0.600981105	-0.426217994	-0.425814149
71024	51	3	3	1	1	1	1	0	0	0	0	0	0	0	0	-0.178370965	0.038655602	-0.178545092	-0.337817243	-0.642580522	-0.101198116	0.155875788	-0.224612524	-0.118316887	-0.102178691	-0.142685794	-0.527118395	-0.579871893	0.231360428	-0.041129895	-0.059425608	-0.1117138	-0.061743717	-0.075379545	0.259500937	0.912940253	0.147387665	-0.331920457	-0.626573364	0.57047597	0.964940473	-0.258656024	0.115933632	-0.086886877	0.193683849	0.163934661	-0.176787751	0.903279064	0.539818549
71029	52	5	1	1	3	1	1	0	0	0	0	0	0	0	0	-0.277300668	-0.185747982	-0.277056703	-0.365162477	-0.813176253	-0.25394018	0.050958948	-0.24886726	-0.237821006	-0.10448016	-0.261811605	-0.89743985	-0.734712921	-0.334128293	-0.261996316	-0.209931236	-0.226824175	-0.18169995	-0.197820878	-0.426877511	-0.393501266	-0.390713861	-0.360250706	-0.787121338	-0.341950604	0.731907734	-0.729134219	0.074897374	-0.21718282	-0.122636442	-0.612715219	-0.915198403	-0.436686475	-0.433047353
71031	56	1	5	5	1	1	1	0	0	0	0	0	0	0	0	-0.242484206	-0.205416759	-0.242237944	0.195414821	1.470181994	-0.272745632	0.027268049	-0.241439247	-0.243520433	-0.104380947	-0.251604135	1.009321681	0.837949564	-0.397394907	-0.306463715	-0.260160662	-0.263547852	-0.231135039	-0.245963445	-0.32560856	-0.946226524	-0.213676129	0.220519389	1.361751547	-0.856227399	0.047321738	-0.726461047	-0.000335764	-0.192489637	-0.117450864	0.682817124	0.043164358	-1.253227974	-1.076802485
71114	37	4	1	1	1	1	1	0	0	0	0	0	0	0	0	-0.263926051	-0.205007321	-0.263681205	-0.242108924	-0.681948767	-0.27358143	0.033917427	-0.254476168	-0.244623548	-0.104383741	-0.251952117	0.46565827	0.063744426	-0.392064868	-0.304783057	-0.266516968	-0.262981181	-0.239850609	-0.252995293	-0.438129617	-0.989165511	-0.330148321	-0.232764587	-0.700672429	-0.819730336	0.427709309	-1.100705066	-0.226035181	-0.237147521	-0.169306649	0.866936707	0.278827332	-1.070029561	-1.004470448
71116	43	5	1	1	1	1	1	0	0	0	0	0	0	0	0	-0.299294481	-0.196771316	-0.299073199	-0.665960052	0.013556906	-0.284028904	0.014792169	-0.245380642	-0.273745782	-0.104637085	-0.289302176	-1.416677804	-0.912873381	-0.325928234	-0.243929246	-0.245731118	-0.207202127	-0.233712223	-0.235538874	-0.875836529	-0.503132722	-0.841461243	-0.671883439	-0.009081155	-0.627291277	-0.440232985	-0.274695053	-0.718470272	-0.470419291	-0.70342124	-1.844642614	-0.847117989	-0.347704388	-0.386031529
71126	30	4	4	5	1	1	1	0	0	0	0	0	0	0	0	-0.300377188	-0.200991678	-0.300134747	-0.447198179	0.380993865	-0.298279258	0.028011293	-0.265633347	-0.278305324	-0.104642436	-0.293002384	-0.495601676	-0.500585825	-0.39345257	-0.304993139	-0.266297785	-0.262862772	-0.239522603	-0.252692032	-0.909592846	-0.721482039	-0.849614296	-0.445241451	0.398463702	-0.975672333	-0.024820733	-0.806656194	-0.554325242	-0.436269144	-0.698235661	-0.56752223	-0.957094043	-1.122371965	-1.033403263
71143	38	2	4	5	1	1	1	0	0	0	0	0	0	0	0	-0.221042361	-0.114726216	-0.220794684	-0.173745839	-0.734439762	-0.190210591	0.074716208	-0.229160287	-0.16575083	-0.103261653	-0.185603564	-0.424689057	-0.590132444	-0.268843204	-0.187487162	-0.210844498	-0.154002696	-0.207706087	-0.202748857	-0.134322762	0.319103199	-0.178734472	-0.161938966	-0.564824143	-0.010159122	0.466780667	-0.424392661	0.074897374	-0.119986249	0.038116493	0.247625381	-0.281526851	-0.007478763	0.047960695
71160	40	3	4	5	1	1	1	0	0	0	0	0	0	0	0	-0.287490852	-0.20455064	-0.28724756	-0.488216031	-0.852544498	-0.256238624	0.019039277	-0.233101682	-0.246645925	-0.104535077	-0.269119225	-1.236244585	-0.898881721	-0.256543115	-0.231604424	-0.21029654	-0.210500661	-0.192477268	-0.202938395	-0.593408675	-0.859434954	-0.504856608	-0.487736824	-0.82417087	-0.338632689	0.313286049	-0.504587807	-0.055050775	-0.255010675	-0.241904749	-0.882199336	-0.930909268	-0.274425023	-0.34986551
71162	41	3	4	5	1	1	1	0	0	0	0	0	0	0	0	-0.300865468	-0.205385264	-0.300623059	-0.07803752	0.262889128	-0.292136143	0.029371694	-0.263177555	-0.27321261	-0.104635687	-0.290230128	-1.102298527	-0.833587312	-0.39562874	-0.291547879	-0.255594351	-0.246023334	-0.23043217	-0.241414541	-0.85895837	-1.04580843	-0.756436543	-0.133608717	0.225565884	-0.856227399	-0.012959785	-0.739826905	-0.294428944	-0.361138822	-0.485626941	-1.136619125	-1.124676602	-1.206119811	-0.769391327
72011	36	3	1	2	1	1	1	0	0	0	0	0	0	0	0	-0.195779196	-0.156929837	-0.195529853	0.591920715	-0.340757305	-0.236388424	0.026425263	-0.213091525	-0.216861822	-0.104000862	-0.223417599	1.292972157	1.341649292	-0.31615124	-0.247150507	-0.208835321	-0.213714617	-0.185214293	-0.19763134	0.06821514	-0.201646218	0.100798789	0.631307993	-0.750071805	-0.278910222	0.072159958	-0.312119455	-0.08240828	-0.206149696	-0.148564335	0.548911972	0.394040341	-0.269190782	-0.295616482
72029	54	4	3	4	1	1	1	0	0	0	0	0	0	0	0	-0.252886685	-0.183543315	-0.25264111	-0.009674434	-0.248898065	-0.255402826	0.049432644	-0.258417563	-0.236534038	-0.104323654	-0.245804436	0.355349751	0.063744426	-0.320882043	-0.255343713	-0.238790324	-0.222341552	-0.2208263	-0.22852598	-0.179331185	-0.219918127	-0.167087252	0.008042525	-0.256078039	-0.378447666	0.261656041	-0.600821984	-0.157641419	-0.231368266	-0.190048963	0.950627427	0.582570721	-0.415749513	-0.5234624
72031	56	4	3	4	3	1	1	0	0	0	0	0	0	0	0	-0.299315711	-0.159606933	-0.299136892	-0.242108924	-0.852544498	-0.288834742	0.033048097	-0.264754113	-0.275841701	-0.104638873	-0.291448065	-0.86592313	-0.675947953	-0.300697281	-0.264657357	-0.255959656	-0.239003377	-0.239850609	-0.247669284	-0.786944894	0.081568377	-0.825155136	-0.232764587	-0.82417087	-0.541025492	0.116952478	-0.598148812	-0.745827777	-0.463063875	-0.80713281	-0.488852953	-0.422924635	-0.190677177	-0.418580946
[truncated: 54 more rows]
[truncated: 953 more columns]
