# Supplementary material for: Re-examining the robustness of voice features in predicting depression: Compared with baseline of confounders
Source: PLoS One. 2019 Jun 20;14(6):e0218172. doi: 10.1371/journal.pone.0218172 (PMC6586278; doi:10.1371/journal.pone.0218172)
Supplement: S3 Appendix — (CSV) [file pone.0218172.s005.csv]

id	PID	iscase	age	occupation	education	pcm_intensity_sma_max	pcm_intensity_sma_min	pcm_intensity_sma_range	pcm_intensity_sma_maxPos	pcm_intensity_sma_minPos	pcm_intensity_sma_amean	pcm_intensity_sma_linregc1	pcm_intensity_sma_linregc2	pcm_intensity_sma_linregerrA	pcm_intensity_sma_linregerrQ	pcm_intensity_sma_stddev	pcm_intensity_sma_skewness	pcm_intensity_sma_kurtosis	pcm_intensity_sma_quartile1	pcm_intensity_sma_quartile2	pcm_intensity_sma_quartile3	pcm_intensity_sma_iqr1.2	pcm_intensity_sma_iqr2.3	pcm_intensity_sma_iqr1.3	pcm_loudness_sma_max	pcm_loudness_sma_min	pcm_loudness_sma_range	pcm_loudness_sma_maxPos	pcm_loudness_sma_minPos	pcm_loudness_sma_amean	pcm_loudness_sma_linregc1	pcm_loudness_sma_linregc2	pcm_loudness_sma_linregerrA	pcm_loudness_sma_linregerrQ	pcm_loudness_sma_stddev	pcm_loudness_sma_skewness	pcm_loudness_sma_kurtosis	pcm_loudness_sma_quartile1	pcm_loudness_sma_quartile2	pcm_loudness_sma_quartile3	pcm_loudness_sma_iqr1.2	pcm_loudness_sma_iqr2.3	pcm_loudness_sma_iqr1.3	mfcc_sma.1._max	mfcc_sma.1._min	mfcc_sma.1._range	mfcc_sma.1._maxPos	mfcc_sma.1._minPos	mfcc_sma.1._amean
2120014_01	2120014	0	33	1	8	0.546932485	0.27210074	0.546935733	-0.246275295	-0.846941587	3.253460732	2.82351135	1.466243379	3.397682861	0.301843687	1.944490418	-0.6225472	-0.448630011	0.172219006	0.663004328	3.008713655	0.757838056	3.658096627	3.121444602	1.782000691	1.307962445	1.784400288	-0.25367774	-0.845652345	2.202778794	2.273255492	1.395989042	3.499042325	4.226509627	3.186954629	-0.525600929	-0.43534702	0.997599427	1.59384698	2.660129403	2.499610551	4.167259362	3.665870575	-0.452373332	-1.035027252	0.479045066	-0.772833967	-0.758826309	-1.530431986
2120014_02	2120014	0	33	1	8	0.289799298	0.006557661	0.289802469	-0.700292059	-0.87941497	0.917809896	-2.96898558	1.8129983	0.992327836	0.004954472	0.781668732	-0.173345347	-0.279772628	-0.064316755	-0.124359218	0.302992659	-0.134718456	0.423042936	0.316483862	1.391443196	1.148719524	1.384213102	-0.705838333	-0.877368973	1.191593026	-4.024486084	2.239986482	1.473887637	1.460155657	1.896297057	0.049309948	-0.209239809	0.778936007	0.647810958	1.21424539	0.325285754	2.025733467	1.441907538	-1.741026083	-1.08562844	-0.149144279	-0.663144161	-0.78964868	-2.600884247
2120014_03	2120014	0	33	1	8	0.943119571	0.738038131	0.943122937	-0.758006054	-0.537738506	2.470834274	-8.624497786	4.078780455	2.895952365	0.379806079	2.195820754	-0.193867259	-0.283350114	0.098387034	-0.07080251	0.584838596	-0.108400717	0.770517623	0.603503101	2.187023278	1.73834872	2.184587474	-0.763316375	-0.462984331	1.526330383	-5.971273983	2.536351995	2.441792451	3.305488091	2.912832667	0.545311488	0.080380664	0.985451459	0.72184856	1.594185714	0.166298049	2.868959288	1.928399452	-1.26625928	0.230002448	-0.821572312	-0.71835715	-0.84281727	-2.233171638
2120014_04	2120014	0	33	1	8	-0.00617576	-0.145181241	-0.006172678	0.224670908	0.617184418	0.096663542	0.133196588	-0.006752525	0.151191416	-0.070921899	0.061188436	-0.130021311	-0.213946868	-0.110803552	-0.174452059	-0.033969817	-0.184144455	0.008808065	-0.029896173	0.914095146	0.658079171	0.924738925	0.215343079	1.528957816	0.773171328	0.348046447	0.545548874	1.086725711	0.703602253	1.062509422	0.105673759	-0.148267078	0.681752265	0.491509355	0.755150831	0.094641619	1.115584962	0.755606444	-1.045831836	-0.642868045	-0.096057856	1.797146671	0.620474799	-1.960791928
2120014_05	2120014	0	33	1	8	0.020236712	0.341372848	0.020239802	1.071142841	1.527851027	0.550953744	-0.141229478	0.76798347	0.525029825	-0.058468987	0.243821814	-0.465212541	-0.37493378	0.293905033	0.436520736	0.566048867	0.459356374	0.593562921	0.577410443	0.928560239	1.527459446	0.89509543	1.058354355	1.473798462	1.407777569	-0.032398128	1.595713627	1.53345101	1.114772581	1.416583623	-0.514328167	-0.392158002	1.167670975	1.404639775	1.462261991	1.67108308	1.42342931	1.572217872	-1.062787793	-0.630217748	-0.11375333	-0.521798906	1.822547272	-2.042505841
2120014_06	2120014	0	33	1	8	0.102581479	0.475793724	0.102584594	-0.390945043	0.264212865	0.709924743	-0.487605139	1.19073947	0.539786604	-0.058047569	0.260577169	-0.519937639	-0.378511267	0.594701954	1.153274692	0.841631561	1.248888564	0.730300646	0.844860188	1.17446681	1.097073171	1.161886888	-0.397756031	1.115262666	1.658830588	-0.676245451	2.29152831	1.44410595	1.022670428	1.462270617	-0.832220064	-0.458211794	1.422778297	1.947582188	1.731386387	2.678751626	1.222661257	1.83283854	-1.07974375	-0.301310026	-0.352642237	0.162842169	0.004027376	-1.021081928
2120014_07	2120014	0	33	1	8	0.912046074	-0.208680673	0.912049431	-0.717221497	0.426579779	1.021752472	-0.518915933	1.181239335	1.036598174	0.020336241	0.852041226	1.117254899	0.830679316	0.127099467	0.540436737	0.841631561	0.619830397	0.915298743	0.864429681	2.056837447	0.399847406	2.095656988	-0.722698559	0.398191073	1.575146248	-0.038261947	1.550614527	2.039739682	1.80224937	1.87345356	-0.345236733	-0.247347766	1.021895362	1.470450977	1.752494183	2.118935767	2.052502541	2.154270698	-0.927140135	-0.554315966	-0.096057856	-0.3708834	-0.355053247	-1.467784653
2120014_08	2120014	0	33	1	8	0.088598406	-0.117142531	0.088601516	-0.137003463	1.323127526	0.385868475	-0.185586436	0.596981043	0.402056664	-0.061208207	0.208635567	-0.209828746	-0.241135769	-0.08072386	-0.021775473	0.353098603	-0.007943979	0.456825197	0.368669178	1.11660644	0.830233681	1.117421645	-0.144852648	1.273845807	1.107908686	-0.300961037	1.460416327	1.503669323	1.127930032	1.450848868	-0.322691208	-0.337536597	0.718196168	0.804112562	1.224799288	0.851512661	1.798196341	1.494031671	-1.26625928	-0.782021312	-0.11375333	0.111310045	0.073377711	-1.495022624
2120014_09	2120014	0	33	1	8	0.02101355	-0.235894716	0.02101664	-0.752619415	0.475995797	0.838324396	-0.888122381	1.451993177	0.623408354	-0.057204732	0.279008061	-0.677272298	-0.43789755	0.690410065	1.270513257	1.173583442	1.367639341	1.124427028	1.190587907	0.986420608	0.2965547	1.013669411	-0.757951758	0.446455507	1.791330792	-1.338856995	2.626550195	1.518560167	1.118061944	1.599331598	-0.90211119	-0.51537373	1.495666104	2.005166989	1.953018243	2.723536895	1.691120047	2.145583342	-1.401906938	-0.098905274	-0.662313041	-0.429777256	-0.483736647	-2.116048363
2120014_10	2120014	0	33	1	8	1.25385454	0.167367911	1.253858	-0.907292922	-0.434670812	0.385868475	-0.548922111	0.957986167	0.480759487	0.018861277	0.848690155	3.557082219	3.671203941	0.098387034	0.087469553	0.082526503	0.083847162	0.079589946	0.080997623	1.246792272	1.170238838	1.235995626	-0.911992909	0.873940495	1.052119127	-0.078135916	1.196264457	1.101616554	0.828598033	1.188148655	0.297310718	0.081650929	0.961155523	1.042678167	0.971505738	1.050807107	0.767587005	0.90329149	-1.045831836	-0.921174579	0.089744627	-0.360576976	0.474068536	-2.113324566
2120014_11	2120014	0	33	1	8	-0.063661729	0.27622408	-0.063658664	-0.075441868	0.271272296	0.538725205	-0.329094243	0.668232054	0.49059734	-0.061882476	0.198582353	-0.674992086	-0.457931477	0.396449438	0.484481967	0.534732651	0.491451179	0.537259152	0.538271456	0.726048945	1.282139269	0.687590963	-0.170142986	0.246502851	1.463567129	-0.770066555	1.808323669	1.39943342	1.052274692	1.405161875	-0.536873692	-0.412482246	1.30129862	1.495130177	1.462261991	1.67108308	1.276199405	1.485344316	-0.825404392	0.293253933	-0.635769829	-0.087456719	-0.631684028	-1.353385175
2120014_12	2120014	0	33	1	8	0.015575688	0.017278344	0.015578776	0.771030065	1.188998336	0.630439243	0.120111285	0.444978886	0.534867678	-0.058468987	0.238795207	-0.506256365	-0.393536712	1.062304441	0.910804023	0.735156429	0.844494028	0.665953481	0.714396897	0.971955516	0.868968445	0.969204168	0.759468539	1.184211857	1.637909503	0.341361693	1.40243177	1.414324264	0.993066164	1.302366139	-0.638328552	-0.399779594	1.702181556	1.807733384	1.641678255	1.760653617	1.222661257	1.47665696	-1.113655665	-1.047677549	0.14283105	-0.669769719	1.090515958	-1.82732587
2120014_13	2120014	0	33	1	8	1.533516013	0.396625601	1.533519556	1.679063593	-0.025223809	2.507519889	0.471287934	1.375992099	2.153194474	0.110519764	1.286004939	0.335142029	0.30121125	1.281065838	3.58597492	3.346928779	4.034717592	3.215709872	3.428033334	2.37506948	1.570498073	2.377270193	1.663789726	-0.043083754	2.530542457	0.35895315	2.188444653	2.724718474	2.713402818	2.398853987	-1.022729746	-0.495049486	1.884401072	2.92652381	2.82899177	4.492555011	2.400500499	3.309688995	-0.791492477	-0.8326225	0.169374262	1.524762587	0.612769206	-1.435099088
2120014_14	2120014	0	33	1	8	15.8273246	0.34467152	15.82733242	1.702149191	0.130083674	12.92623461	2.562588065	5.95980715	12.19272332	10.36952766	11.51179853	2.234558999	2.161504455	6.175852103	14.53712272	12.23447066	16.03817446	11.3073658	12.43652352	5.875621843	1.587713524	5.964133121	1.686780943	0.17065874	4.343703145	0.672432913	3.464104906	4.913672438	8.239532032	4.717468917	-0.649601315	-0.205429013	3.196381588	4.941991855	4.628431363	7.537953286	3.712185109	5.342530208	1.158442605	-1.566339726	1.700032809	0.641354748	-0.227140407	-1.418756305
2120014_15	2120014	0	33	1	8	1.71218862	0.286120096	1.712192217	0.032290923	-0.138174707	5.222255415	0.162289534	3.9410285	4.715955145	0.563123054	2.614704646	-0.446970841	-0.338443413	1.52717241	6.383713408	6.472287059	7.308387648	6.352634137	6.630907109	2.288278925	1.454293779	2.303161455	0.023749607	-0.153402461	3.234885647	0.229480027	2.993785722	3.796859191	4.8185949	3.415389597	-1.050911652	-0.536968239	1.94514091	3.650447026	3.673303603	6.351143664	3.377571688	4.656229115	-0.621932905	-1.161530222	0.487892804	0.950547492	-0.63014291	-1.62031729
2120014_16	2120014	0	33	1	8	0.237751191	-0.20208333	0.237754346	-0.835727568	-0.592096125	0.587639359	-5.330341311	1.741747289	0.731624735	-0.022859138	0.607413032	0.123082271	-0.120932208	-0.173697454	-0.22641006	-0.239404189	-0.232286662	-0.238928518	-0.241246703	1.102141348	0.627952132	1.102599897	-0.840720137	-0.596745763	0.787118718	-7.648326209	2.117574639	1.190961614	1.065432142	1.759236076	0.364947292	-0.116510447	0.535976652	0.27762295	0.222178986	-0.25020495	0.121113875	-0.017568205	-2.315833033	-0.857923094	-0.609226617	-0.822157572	-0.873639641	-1.993477493
2120014_17	2120014	0	33	1	8	-0.004622085	0.531871144	-0.004619003	-0.81495053	-0.224299766	0.673239128	-0.517611316	0.691982392	0.667678692	-0.051937003	0.312518772	-0.599745075	-0.433604566	0.001311664	0.106121143	0.766472644	0.125570408	0.955515721	0.799198036	0.870699869	1.381128112	0.850630187	-0.820028042	-0.237520474	1.358961704	-1.045666046	1.524843613	1.861049562	1.423972668	1.633596843	-0.604510265	-0.456941529	0.863971781	1.133168569	1.610016561	1.491942004	2.239886057	2.041335075	-1.893629698	-1.705492993	0.204765211	-0.515173347	-0.879033556	-2.09970558
2120014_18	2120014	0	33	1	8	0.087044731	-0.055292435	0.087047841	0.055376521	-0.852589132	0.447011167	0.255373916	0.21697565	0.505354119	-0.048776366	0.344353948	-0.107219186	-0.240420271	-0.06978579	-0.087855392	0.296729416	-0.089464782	0.410977842	0.316483862	1.087676255	0.916310936	1.072956402	0.031413346	-0.85116828	1.093961296	0.401993582	0.887013487	1.563232697	1.197006647	1.450848868	-0.052144913	-0.152077874	0.742492104	0.72184856	1.245907083	0.585040312	1.998964394	1.520093738	-1.774937997	-1.288033192	-0.025275958	-0.072733255	-0.324230876	-3.526975262
2120014_19	2120014	0	33	1	8	-0.06055438	0.253958046	-0.060551314	-0.580246948	-0.285010873	0.630439243	-1.292553473	0.981736504	0.539786604	-0.061208207	0.215337709	-0.711475485	-0.461508964	0.540011605	0.575075404	0.766472644	0.565269229	0.810734601	0.773105378	0.69711876	1.389735838	0.672769216	-0.512712114	-0.192014008	1.547251468	-3.543652928	2.459039252	1.35476089	0.937147	1.496535862	-0.769092595	-0.503941343	1.325594556	1.552714979	1.652232153	1.760653617	1.664350973	1.763339695	-1.07974375	0.584210764	-0.971983845	-0.68596553	-0.738791768	-2.491932363
2120014_20	2120014	0	33	1	8	0.052863884	0.390028257	0.052866984	-0.780322132	-0.845529701	1.113466511	-0.490214371	1.076737852	0.879192528	-0.042876509	0.402997693	-0.545019976	-0.394967707	1.185357727	2.077860649	1.455429379	2.22136114	1.237034566	1.458037652	0.971955516	1.596321249	0.939560673	-0.73879241	-0.844273361	2.02843642	0.337960678	1.788995483	1.875940406	1.453576932	1.633596843	-1.055420757	-0.512833199	1.835809201	2.432939799	2.132434508	3.238567486	1.46358292	2.206394832	-1.57146651	-0.098905274	-0.759638151	-0.349534378	-0.745726801	-1.435099088
2120014_21	2120014	0	33	1	8	0.003146289	-0.175693955	0.003149374	-0.823415249	-0.717753998	0.42866836	-0.211026456	0.425978617	0.500435193	-0.055729768	0.270630383	-0.412767654	-0.375649277	-0.032869804	-0.113967618	0.277939686	-0.129583288	0.393282372	0.292348154	0.943025331	0.580609642	0.939560673	-0.828458155	-0.719475324	1.045145432	-0.535513796	1.157608086	1.518560167	1.147666208	1.428005371	-0.142327011	-0.282915193	0.803231943	0.647810958	1.177306747	0.287218275	1.918657173	1.355033982	-1.94449757	0.154100666	-1.122395379	-0.546828795	-0.697952126	-2.094257986
2120016_01	2120016	0	38	1	7	-0.019381996	-0.12951255	-0.019378918	-0.768779333	-0.260302864	0.251354553	-0.711999164	0.62073138	0.274164577	-0.067508411	0.126534324	-0.239471508	-0.27905713	-0.013728182	-0.032433525	0.192759581	-0.036508355	0.257348987	0.201676167	0.856234777	0.330985602	0.865451935	-0.774045609	-0.272684562	1.010276957	-0.797040122	1.331561756	1.280306674	0.822019308	1.210992151	-0.300145683	-0.327374476	0.778936007	0.812338962	1.108706411	0.775377704	1.490351994	1.268160425	-0.486285247	0.065548587	-0.299555813	-0.450390106	-0.574662642	-0.443636943
2120016_02	2120016	0	38	1	7	0.04509551	-0.290652667	0.045098607	-0.535614792	-0.87941497	0.041023692	-0.145143327	0.140974572	0.086261587	-0.072481147	0.032704332	0.538080937	0.308366224	-0.035604322	-0.149139187	-0.0721756	-0.171627482	-0.047495704	-0.072949059	1.000885701	0.236300622	1.013669411	-0.541834321	-0.877368973	0.766197633	-0.121528176	0.816143473	0.952708121	0.555580935	0.936870189	0.038037185	-0.181293974	0.766788039	0.549094156	0.670719647	0.087923829	0.807740615	0.564484621	-0.062386316	0.622161655	-0.467662821	-0.750012598	-0.09614533	-0.280209116
2120016_03	2120016	0	38	1	7	-0.206832867	0.290243435	-0.206829844	-0.798021091	-0.232771083	-0.010336169	-0.108614067	0.087773817	-0.049500782	-0.079497762	-0.146577974	-0.962298855	-0.526189927	0.087448964	0.007534168	0.173343528	-0.012437251	0.220349368	0.176235825	0.12574761	1.428470602	0.07989931	-0.803167817	-0.245794377	0.926592617	-0.471011787	1.144722628	0.848472218	0.29901065	0.708435221	-0.814183644	-0.554751952	0.92471162	0.861697363	1.040106074	0.629825581	1.249430331	1.050976535	-0.842360349	-0.048304086	-0.414576397	-0.028562863	-0.476031054	-0.114057493
2120016_04	2120016	0	38	1	7	0.069954307	-0.174869287	0.069957412	1.063447642	-0.87941497	0.103389238	0.309515498	-0.157804668	0.116758931	-0.068772666	0.098050219	0.613327948	0.236816486	-0.008259147	-0.048420602	0.084405476	-0.055765237	0.123024281	0.088825421	1.073211163	0.7355487	1.072956402	1.050690616	-0.877368973	0.905671532	0.437880154	0.655075259	1.012271495	0.568738385	0.936870189	-0.0859632	-0.112699651	0.81537991	0.779433361	0.971505738	0.620868527	1.195892184	1.016227113	-0.045430359	0.394456309	-0.299555813	0.126033509	-0.247174948	-0.165809638
2120016_05	2120016	0	38	1	7	-0.132023423	-0.059415775	-0.132020378	-0.752619415	-0.392314225	-0.133844407	-0.342140407	0.029822994	-0.126236035	-0.078570642	-0.111391727	0.143604183	-0.074424878	-0.034237063	-0.141945003	-0.195561488	-0.162961884	-0.208363615	-0.2014554	0.364421635	0.942134112	0.333351195	-0.815429799	-0.401619551	0.584881565	-0.719637711	0.764601644	0.386856076	0.062176541	0.434313259	0.071855472	-0.143186017	0.791083975	0.565546956	0.443810842	0.070009722	0.206774911	0.164866263	-0.09629823	1.532983039	-1.122395379	-0.555662873	-0.811994899	-0.149466856
2120016_06	2120016	0	38	1	7	-0.139014959	0.084076448	-0.139011917	0.494002887	0.553649539	0.052640804	0.03489374	0.061648446	-0.001787196	-0.077980656	-0.096311907	-0.549580401	-0.384235246	0.269294376	0.257998376	0.217812553	0.247530665	0.201849558	0.214070179	0.494607466	1.122896347	0.465264749	-0.292762808	0.177553659	1.080013906	-0.187202949	1.215592643	0.878253905	0.377955353	0.776965711	-0.763456214	-0.464563121	1.155523007	1.207206171	1.135091155	1.142616908	0.91481691	1.033601824	0.276732829	0.002297102	0.14283105	0.258544685	-0.260274456	-0.233904566
2120016_07	2120016	0	38	1	7	-0.190907699	0.084901116	-0.190904673	-0.316301609	-0.416316291	-0.217609895	0.119830792	-0.215280484	-0.200511824	-0.08044806	-0.191147221	-0.403646804	-0.359908335	-0.129945174	-0.204561055	-0.27009408	-0.215918312	-0.285258477	-0.275167159	0.219770711	0.98517274	0.191062418	-0.323417763	-0.70361701	0.410539191	0.570402462	0.229855175	0.273685667	0.006257376	0.342939271	0.274765193	-0.088564612	0.65745633	0.376339752	0.143024752	-0.17854852	-0.24428398	-0.22606474	-1.503642681	1.06492205	-1.529391293	-0.657254775	-0.655571366	-0.726911841
2120016_08	2120016	0	38	1	7	-0.069099591	-0.03714974	-0.069096528	0.232366107	0.857205075	0.008006638	0.066008842	0.007497678	0.040515571	-0.075494288	-0.03096602	-0.184746409	-0.231118805	0.002678923	-0.121428254	-0.091591653	-0.14723543	-0.081277966	-0.095780135	0.726048945	0.886183896	0.717234459	0.223006818	0.818781142	0.766197633	0.090742071	0.771044373	0.818690532	0.42400643	0.811230957	0.049309948	-0.164780526	0.827527878	0.614905357	0.644334903	0.141666152	0.633741636	0.460236353	0.124129214	-0.162156759	0.178221999	-0.396649462	0.497185314	-0.54986503
2120016_09	2120016	0	38	1	7	-0.127362398	-0.159200596	-0.127359352	-0.361703286	-0.29348219	-0.05986175	-0.073389423	0.02174788	-0.044581856	-0.078191365	-0.101338514	-0.449251053	-0.351322366	-0.11353807	-0.166724972	-0.084075762	-0.174195066	-0.057952118	-0.082081489	0.552467836	0.774283465	0.539373487	-0.368633823	-0.305090682	0.682513294	-0.265778123	0.809700744	0.803799688	0.377955353	0.776965711	-0.187418061	-0.305779967	0.621012427	0.524414955	0.660165749	0.269304168	0.821125152	0.642670821	-0.46932929	0.014947399	-0.255317127	-0.844242768	-0.841276152	-0.833139928
2120016_10	2120016	0	38	1	7	-0.088520527	0.086550452	-0.088517469	-0.083137068	-0.787642366	-0.105107342	-0.039469396	0.004647637	-0.072619736	-0.07669533	-0.059450125	0.095719722	-0.125940689	-0.057480462	-0.160596593	-0.219988136	-0.179651183	-0.234102481	-0.226243425	0.552467836	0.967957289	0.524551739	-0.091206476	0.432665668	0.570934175	-0.107455011	0.706617087	0.461310293	0.210197859	0.594217736	0.511493202	0.103245438	0.754640072	0.516188555	0.359379659	0.011788872	0.072929543	0.05193064	-0.503241204	-0.035653789	-0.237621652	0.140756973	0.188961603	-1.121862421
2120016_11	2120016	0	38	1	7	0.156960099	0.060985746	0.15696323	0.417050893	1.513732165	0.789410243	-0.072737115	0.805984009	0.692273324	-0.047301402	0.359433768	-0.326119581	-0.291220586	0.507197395	1.004061972	0.916790477	1.088414542	0.875081766	0.929661326	1.232327179	1.07985772	1.221173878	0.406936551	1.460008624	1.658830588	0.000439258	1.731010926	1.727031973	1.358185416	1.587909849	-0.660874077	-0.404860655	1.362038459	1.815959785	1.757771132	2.432432648	1.503736531	1.919712096	0.666719845	-0.162156759	0.461349592	0.081863117	0.165844825	-0.021448392
2120016_12	2120016	0	38	1	7	-0.175526318	0.729791452	-0.175523287	-0.80571629	-0.419140064	0.129069169	-1.279507309	0.459229088	0.012969583	-0.077917443	-0.079556552	-0.848288232	-0.498714828	0.460710598	0.265991914	0.334308874	0.21222638	0.345021999	0.323007027	0.334044941	1.764171896	0.281475078	-0.810831556	-0.427820243	1.163698246	-3.719567498	1.879193683	0.654891256	0.233223397	0.811230957	-0.827710959	-0.507752138	1.30129862	1.289470173	1.21424539	1.124702801	0.981739594	1.077038602	-0.621932905	-0.756720718	0.204765211	-0.695535781	-0.617043402	-0.054133957
2120016_13	2120016	0	38	1	7	-0.104834113	0.128608517	-0.10483106	0.894153255	-0.177001578	0.312497245	0.177553546	0.112949174	0.175786048	-0.075915706	-0.041019233	-0.82776632	-0.462939958	0.628883423	0.924126587	0.703840214	0.966454285	0.625736504	0.701350568	0.610328206	1.295050857	0.58383873	0.882088361	-0.191324516	1.449619739	0.413252114	1.144722628	1.220743301	0.604921374	0.971135434	-1.174912037	-0.586508583	1.41063033	1.741922183	1.578354868	2.141328401	1.16912311	1.589592583	0.361512615	-0.263359135	0.364024482	1.289187164	1.290861371	0.629539116
2120016_14	2120016	0	38	1	7	-0.156105383	-0.163323936	-0.156102346	0.278537304	1.309008664	0.300268706	0.024456808	0.326227201	0.161029269	-0.076505692	-0.054423518	-0.987381191	-0.523614137	0.682206513	0.881494381	0.672523998	0.899055195	0.601606317	0.668734746	0.334044941	0.761371877	0.317047273	0.092723257	1.260055968	1.442646044	0.123579457	1.44753087	1.161179928	0.542423484	0.925448441	-1.243675887	-0.608103092	1.459222201	1.750148583	1.546693174	2.074150498	1.075431352	1.494031671	0.717587717	0.002297102	0.372872219	0.361608933	-0.197859155	0.588682159
2120016_15	2120016	0	38	1	7	-0.072983779	0.452703021	-0.072980716	1.448207611	-0.356311127	0.324725783	0.212973882	0.075898648	0.180704975	-0.074756806	-0.014210664	-0.608865925	-0.380657759	0.952923742	0.948107203	0.659997512	0.918312078	0.561389339	0.642642088	0.552467836	1.1745427	0.524551739	0.452918984	-0.829104539	1.484488214	0.455471611	1.131837171	1.101616554	0.535844759	0.914026692	-1.118548226	-0.550941156	1.653589685	1.783054184	1.562524021	1.783046251	1.075431352	1.389783404	-0.079342273	-0.187457353	0.089744627	-0.326713009	-0.229452085	0.463659872
2120016_16	2120016	0	38	1	7	-0.177390728	-0.07755847	-0.177387697	-0.875742605	-0.762228414	-0.058027469	-0.485648214	0.032673035	-0.073111629	-0.079350266	-0.139875832	-0.649909749	-0.423587602	0.144873831	0.015527707	-0.06340706	-0.016930524	-0.085299663	-0.072949059	0.284863626	0.967957289	0.257760282	-0.880571579	-0.762913315	0.870803058	-0.963572581	0.925669858	0.699563785	0.243091485	0.628482982	-0.48050988	-0.425184898	1.046191297	0.878150163	0.786812524	0.452923769	0.580203489	0.54710991	-1.503642681	0.748664625	-1.308197861	-0.697008128	-0.647865773	-1.249880885
2120016_17	2120016	0	38	1	7	-0.142899147	-0.210330009	-0.142896105	-0.644117103	-0.87941497	-0.18887283	-0.033598622	-0.096528799	-0.166571231	-0.078781351	-0.121444941	0.118521846	-0.140966135	-0.04790965	-0.169655936	-0.27009408	-0.193131001	-0.295554023	-0.279081058	0.436747097	0.619344406	0.420799506	-0.649893039	-0.877368973	0.438433971	-0.082826971	0.513335231	0.172427933	0.016125464	0.365782768	0.928585406	0.422082011	0.730344136	0.458603754	0.185240344	-0.086738719	-0.279083776	-0.217377384	-1.232347365	0.192051557	-0.786181363	-0.577011896	-0.575433201	-0.751426015
2120016_18	2120016	0	38	1	7	-0.209163379	1.034918592	-0.209160357	-0.876512125	-0.732578803	-0.127118711	-0.601106768	0.054523345	-0.148863096	-0.080205745	-0.17321899	-0.768480796	-0.489413362	0.045063943	-0.081727012	-0.090339005	-0.109042613	-0.09173438	-0.096432451	0.059208185	2.112784779	-0.011995525	-0.640696553	-0.733954654	0.710408074	-1.690686133	0.996539872	0.446419449	0.019414827	0.411469762	-0.548146454	-0.454400999	0.912563652	0.705395759	0.681273545	0.235715216	0.580203489	0.468923709	-0.571065033	1.001670565	-0.998527057	-0.652101563	-0.822782729	-0.443636943
2120016_19	2120016	0	38	1	7	-0.142899147	-0.018182377	-0.142896105	-0.228576336	-0.166412431	-0.218832749	0.147612599	-0.2304807	-0.213792925	-0.079607331	-0.152609902	0.462833926	0.080122558	0.047798461	-0.15393531	-0.250678027	-0.196661429	-0.27576727	-0.263425463	0.378886727	1.002388191	0.352619467	-0.237583888	-0.180982137	0.46632875	0.527010202	0.268511546	0.083082873	-0.112159679	0.183034793	0.545311488	0.25186647	0.851823814	0.532641356	0.259117629	-0.115849144	-0.214837999	-0.182627962	-0.198033974	0.419756903	-0.396880923	-0.621182288	-0.7041166	-1.105519638
2120016_20	2120016	0	38	1	7	-0.123478211	-0.117142531	-0.123475164	0.086157319	-0.29348219	-0.164415753	0.204493875	-0.238555814	-0.135581995	-0.078507429	-0.113067263	-0.022851326	-0.192481946	-0.083458377	-0.184843659	-0.259446567	-0.20308039	-0.277375949	-0.266034729	0.581398021	0.666686896	0.58383873	0.07739578	-0.305090682	0.45238136	0.469544776	0.242740632	0.285598342	0.081912716	0.434313259	0.74822121	0.291244692	0.681752265	0.450377354	0.222178986	-0.037474923	-0.16799212	-0.121816473	-0.723668648	0.369155715	-0.626922092	-0.006477667	0.543418871	-0.419122769
2120016_21	2120016	0	38	1	7	-0.182906274	-0.040448412	-0.182903245	-0.447889519	-0.265244466	0.025738019	0.233195437	-0.070878435	0.016904725	-0.077896372	-0.094636372	-0.766200584	-0.48440488	0.154444642	-0.003123883	0.075636936	-0.038434043	0.098089755	0.071865193	0.245807877	0.950741838	0.219223738	-0.505814749	-0.277511006	0.933566312	0.532874021	0.719502544	0.893144748	0.387823441	0.765543963	-0.581964741	-0.473454977	0.985451459	0.878150163	0.945120993	0.569365468	0.968355057	0.84248	-0.079342273	0.483008388	-0.379185448	-0.518854213	-0.540758033	0.373774568
2120017_01	2120017	0	34	1	8	0.470802418	-0.136934562	0.470805643	-0.358625206	-0.808114716	0.691581935	-0.627199096	1.019737043	0.830003264	-0.013166517	0.642599279	0.39214734	0.114466432	0.120263174	-0.03776255	0.215307256	-0.073096432	0.287109551	0.217984078	1.724140321	0.683902347	1.739935045	-0.365568327	-0.807730289	1.198566721	-0.195412295	1.299348114	1.71214113	1.647649327	1.782079573	0.342401767	0.032110585	0.936859588	0.795886162	1.082321666	0.439488189	1.450198383	1.111788024	-0.248901846	-0.238058541	0.036658203	0.221736025	-0.260274456	-0.165809638
2120017_02	2120017	0	34	1	8	0.149968562	-0.06518845	0.149971691	0.678687672	1.076047438	0.752724627	-0.126878697	0.796483875	0.756219367	-0.049408493	0.341002877	-0.556421039	-0.384950743	0.421060095	0.319282171	0.678787241	0.28604443	0.770517623	0.688304239	1.246792272	0.778587328	1.250817373	0.667503673	1.032523636	1.540277773	0.050868102	1.544171798	1.846158719	1.535810998	1.702127334	-0.424146069	-0.395968798	1.264854717	1.338828574	1.625847408	1.312800929	1.945426246	1.772027051	0.361512615	-1.186830816	1.01875704	0.560375697	-0.724921701	-0.089543319
2120017_03	2120017	0	34	1	8	0.323980145	0.068407757	0.323983326	0.363184497	-0.09581812	0.471468244	0.156744914	0.264476325	0.539786604	-0.048144238	0.35105609	0.143604183	0.004995332	0.116161398	0.028850271	0.246623471	0.008424371	0.30721804	0.251252217	1.53609412	1.105680896	1.532430578	0.353290379	-0.112032946	1.177645636	0.549292714	0.745273459	1.458996793	1.203585372	1.473692365	0.049309948	-0.127942834	0.997599427	0.919282164	1.177306747	0.656696742	1.490351994	1.224723647	0.259776872	-0.060954383	0.169374262	0.891653636	0.867053768	-0.51173187
2120017_04	2120017	0	34	1	8	0.578005982	-0.263438625	0.578009239	1.648282795	1.132522887	1.015638203	-0.011420143	0.938985897	0.982489983	-0.013377226	0.637572673	0.243933531	0.078691563	0.529073535	0.801558996	1.079634796	0.841284547	1.148557214	1.099263604	1.825395968	0.361112642	1.858509026	1.633134771	1.087682989	1.728567537	0.13999815	1.698797284	1.995067152	1.746330206	1.839188315	-0.457964356	-0.312131293	1.349890491	1.692563782	1.884417907	2.141328401	2.025733467	2.145583342	0.344556658	-0.630217748	0.620608863	-0.75516581	0.920992917	0.260486399
2120017_05	2120017	0	34	1	8	0.515082151	-0.039623744	0.515085389	0.124633316	-0.817291976	0.868895742	-0.13666332	1.029237178	0.869354675	-0.014641481	0.63087053	0.446872439	0.186731668	0.274763411	0.48714648	0.760209401	0.520336503	0.826821392	0.773105378	1.782000691	0.701117798	1.799222036	0.115714474	1.673751118	1.540277773	0.041485991	1.653698184	1.905722092	1.71343658	1.827766566	-0.176145298	-0.167321056	1.119079104	1.421092576	1.641678255	1.805438886	1.851734489	1.911024741	0.361512615	-0.339260917	0.425958643	0.192289097	-0.728003938	0.081238759
2120017_06	2120017	0	34	1	8	0.320872795	0.186335274	0.320875975	0.45552689	0.115964812	1.107352241	-0.333008092	1.413992638	1.17924704	0.000108161	0.7330782	-0.37172383	-0.350606869	0.043696685	0.321946684	0.804052102	0.379119363	0.931385535	0.831813859	1.53609412	1.277835406	1.532430578	0.445255245	0.012075599	1.547251468	-0.127391995	1.776110026	2.158866428	2.124606908	2.101888528	-0.221236347	-0.275293601	0.888267717	1.314149373	1.71555554	1.939794692	2.213116983	2.18902012	0.649763888	-1.199481113	1.17801631	-0.691118742	-0.355053247	-0.609788566
2120017_07	2120017	0	34	1	8	0.632384602	-0.309207696	0.632387875	0.178499712	-0.87941497	1.027866742	-0.235814168	1.138488728	1.11038207	0.008325818	0.779993196	0.387586915	0.143801825	-0.031502546	0.180727503	0.791525616	0.225064302	0.963559117	0.825290694	1.89772143	0.085665426	1.947439512	0.169360646	-0.877368973	1.477514519	0.050868102	1.49262997	2.263102331	2.150921809	2.09046678	-0.243781872	-0.246077501	0.81537991	1.067357368	1.705001642	1.402371467	2.601268551	2.232456899	0.090217299	0.508308982	-0.299555813	-0.742650866	-0.793501477	0.317664347
2120017_08	2120017	0	34	1	8	0.632384602	-0.032201732	0.632387875	0.363184497	2.127902669	0.985066857	-0.169278731	1.309491155	1.120219923	0.027078934	0.892254079	0.41950989	0.114466432	0.051900237	0.151417862	0.597365082	0.170503134	0.72225725	0.623072594	1.89772143	0.864664583	1.917796017	0.353290379	2.445982065	1.421724959	0.193007073	1.395989042	2.069521369	2.085134556	2.044779786	0.150764808	-0.02251082	0.900415685	1.116715769	1.51503148	1.379978833	2.012348931	1.850213252	0.293688786	-0.440463293	0.461349592	1.01680308	0.04255534	-0.372818218
2120017_09	2120017	0	34	1	8	0.007030476	-0.055292435	0.007033562	-0.400948803	-0.665514208	0.532610936	-0.391063523	0.65873192	0.549624457	-0.058679697	0.238795207	-0.535899127	-0.402122681	-0.090294671	0.079476015	0.540995894	0.115941966	0.673996877	0.570887278	0.928560239	0.752764151	0.924738925	-0.407718891	-0.668452922	1.26830367	-0.289233399	1.350889942	1.846158719	1.446998207	1.645018591	-0.536873692	-0.440428081	0.718196168	0.976866966	1.456985042	1.335193564	2.106040688	1.884962674	-0.77453652	0.255303042	-0.582683406	-0.771361621	0.158139232	-0.045962566
2120017_10	2120017	0	34	1	8	0.303005534	-0.167447276	0.303008709	0.901848454	-0.590684239	0.42866836	0.017933726	0.506729763	0.431570223	-0.052990549	0.302465559	0.588245611	0.308366224	0.136670279	0.265991914	0.371888332	0.289253911	0.39730407	0.381715507	1.507163935	0.683902347	1.532430578	0.8897521	-0.595366779	1.26830367	0.33467694	1.028753515	1.473887637	1.131219395	1.405161875	-0.187418061	-0.152077874	0.997599427	1.231885371	1.335615216	1.514334639	1.383275699	1.485344316	0.107173257	-0.933824876	0.709086235	-0.330393874	0.034849747	0.112017666
2120017_11	2120017	0	34	1	8	0.265717338	0.180562598	0.265720502	-0.187022259	-0.865296108	0.972838319	-0.261254189	1.209739739	0.98740891	-0.027284031	0.54039161	-0.428729141	-0.345598387	0.200931439	0.465830377	0.847894804	0.513917542	0.947472326	0.870952846	1.449303565	1.131504073	1.45832184	-0.19466695	-0.863579135	1.589093638	-0.021843254	1.705240012	2.069521369	1.894351524	1.941984051	-0.356509495	-0.342617658	1.106931136	1.421092576	1.720832489	1.850224155	2.052502541	2.041335075	0.039349428	-0.845272797	0.611761125	-0.065371523	1.321683742	0.109293869
2120017_12	2120017	0	34	1	8	1.681115123	0.40899562	1.68111871	-0.460201838	0.843086213	1.602608047	-1.605661415	3.656024456	1.700653242	0.211238746	1.709915438	1.117254899	0.694734813	0.797056247	0.905474997	0.916790477	0.902264676	0.899211952	0.916614997	2.693301513	1.355304936	2.718170389	-0.46672968	1.391059432	1.840146656	-1.069121322	3.09042665	1.741922816	1.792381283	2.204684264	0.319856243	0.232812491	1.507814072	1.807733384	1.799986724	2.141328401	1.637581899	1.89365003	0.191953043	-0.023003492	0.116287838	-0.534313851	0.674413948	0.515956776
2120017_13	2120017	0	34	1	8	1.075181933	0.762778169	1.075185339	1.101923638	0.645422143	2.495291351	0.552826461	1.285740818	2.561465368	0.253380579	1.793692217	-0.029691963	-0.178171999	0.82576868	1.531635516	2.044174226	1.6532831	2.162025054	2.090784609	2.288278925	1.647967602	2.288339708	1.089009311	0.611933567	2.244620964	0.610276431	1.666583641	2.769391003	3.272594465	2.707241195	-0.142327011	-0.167321056	1.592849846	2.120336591	2.37517416	2.835500067	2.574499478	2.771072947	0.056305385	-0.503714778	0.381719956	1.112505596	1.714668973	-0.026895986
2120017_14	2120017	0	34	1	8	1.859787731	-0.238368719	1.859791371	0.45552689	-0.088758689	3.284032078	-0.685906835	3.774776141	3.215682583	0.392448629	2.212576109	0.015912286	-0.099467286	1.349428775	2.54681491	2.952344467	2.744506452	3.022668378	3.010550805	2.751161882	0.163134955	2.807100875	0.445255245	-0.105138027	2.586332016	-0.091036318	2.774732951	3.052317026	3.765998859	2.981363157	-0.322691208	-0.257509888	1.847957168	2.589241402	2.734006689	3.641634905	2.721729383	3.17937866	0.361512615	-1.022376955	0.903736455	0.803312852	1.236922221	-0.462703522
2120017_15	2120017	0	34	1	8	0.539164111	-0.13363589	0.539167356	0.924934052	-0.538444449	2.385234505	0.156744914	1.746497357	2.423735428	0.131169262	1.374808324	-0.446970841	-0.367778806	0.874989994	1.536964542	2.257124489	1.643654659	2.435500503	2.312572203	1.810930876	0.795802779	1.828865531	0.912743317	-0.544344377	2.279489438	0.573920754	1.711682741	2.873626907	3.305488091	2.730084692	-0.424146069	-0.359131106	1.56855391	2.145015792	2.438497547	2.947463239	2.694960309	2.892695925	-0.079342273	-0.895873985	0.585217914	0.64871648	-0.346577095	-0.141295464
2120017_16	2120017	0	34	1	8	0.281254086	-0.244141395	0.281257255	-0.644117103	-0.866707994	0.771067435	-0.17319258	0.919985627	0.90378716	-0.02243772	0.572226785	-0.168784922	-0.244713256	-0.077989343	-0.098513443	0.434520763	-0.100377016	0.585519526	0.453470317	1.47823375	0.395543543	1.502787083	-0.649893039	-0.864958119	1.233435195	0.098951417	1.247806285	2.069521369	1.943691963	1.964827547	-0.018326626	-0.200347952	0.693900233	0.672490159	1.388384705	0.540255044	2.440654109	1.789401762	0.242820914	-0.250708838	0.302090321	-0.729399748	0.751469876	-0.043238769
2120017_17	2120017	0	34	1	8	0.395449188	-0.094876496	0.39545239	0.601735678	1.499613303	0.226897476	0.342783216	-0.155904641	0.3528674	-0.04519431	0.382891266	0.86643153	0.458620675	-0.117639846	-0.186175916	-0.188045596	-0.196661429	-0.185037768	-0.189713704	1.637349767	0.886183896	1.636182812	0.590866284	0.439560588	0.717381769	0.653668692	0.242740632	1.056944024	0.956883175	1.29094439	0.962403693	0.485595273	0.645308362	0.442150954	0.433256944	0.020745926	0.379435436	0.251739819	-0.248901846	-0.529015372	0.24015616	0.457311449	0.558830056	-0.729635638
2120017_18	2120017	0	34	1	8	0.686763221	-0.092402493	0.686766511	-0.587172628	-0.109936982	0.685467666	0.06587838	0.544730302	0.898868234	0.015279221	0.818530514	0.750140695	0.351296067	-0.08072386	-0.129688244	0.058099856	-0.137606989	0.113372207	0.064037396	1.9555818	0.795802779	1.977083007	-0.593181372	1.060103312	1.066066516	0.364113311	0.854799844	1.741922816	1.795670645	1.862031812	0.590402538	0.2251909	0.718196168	0.598452557	0.934567095	0.305132383	1.410044773	1.033601824	0.191953043	0.002297102	0.098592364	0.022969261	0.843936989	-0.620683754
2120017_19	2120017	0	34	1	8	0.497991728	0.111290491	0.497994961	-0.781091652	-0.046402103	1.046209549	-1.214276488	1.675246346	1.090706365	0.013804257	0.825232657	0.396707765	0.08226905	0.214604026	0.340598274	0.841631561	0.35986248	0.979645908	0.864429681	1.767535598	1.12720021	1.769578541	-0.786307591	-0.063768512	1.582119943	-0.951844943	2.02737644	2.084412212	1.993032403	2.056201535	-0.0859632	-0.133023895	1.082635201	1.314149373	1.726109438	1.603905176	2.239886057	2.076084497	0.293688786	0.204701854	0.010114991	-0.823629918	-0.342724299	-0.130400276
2120017_20	2120017	0	34	1	8	0.368259878	0.182211934	0.368263072	-0.822645729	-0.046402103	0.398097014	-0.036207855	0.535230167	0.500435193	-0.050040621	0.334300734	0.28041693	0.123767898	-0.057480462	-0.129954695	0.101316233	-0.143063106	0.168871636	0.108394914	1.579489397	1.217581328	1.576895821	-0.827691781	-0.393345648	1.017250652	0.097778653	1.125394443	1.593014383	1.348317328	1.576488101	0.150764808	-0.122861773	0.742492104	0.598452557	1.00844438	0.249150797	1.584043752	1.129162736	-0.28281376	-0.427812996	0.151678788	0.457311449	2.015187092	-0.380989609
2120017_21	2120017	0	34	1	8	0.470802418	-0.334030201	0.470805643	0.547869282	-0.87941497	0.453125437	0.100646408	0.326227201	0.55946231	-0.02243772	0.57055125	0.843629405	0.387070937	-0.020564476	-0.079062499	0.134511421	-0.090748574	0.197023521	0.141010737	1.724140321	-0.262947457	1.784400288	0.537220112	-0.877368973	1.052119127	0.437880154	0.758158916	1.473887637	1.305555614	1.542222856	0.534038726	0.298866284	0.791083975	0.74652776	1.071767768	0.573843995	1.490351994	1.189974225	-0.198033974	-0.351911214	0.133983313	0.251182953	-0.011383809	-0.479046305
2120018_01	2120018	0	43	5	4	0.593542731	0.291892771	0.593545992	-0.327074888	-0.186178838	2.672605157	0.775263562	1.741747289	2.748384572	0.173311096	1.525606525	-0.51081679	-0.394967707	0.530440794	1.030707101	2.695551502	1.114090385	3.151362707	2.782240048	1.637349767	1.290746995	1.636182812	-0.334146998	-0.200287911	2.265542049	-0.076963152	2.143345553	3.171443772	3.601530728	2.867145673	-0.570691978	-0.449319938	1.313446588	1.947582188	2.617913812	2.880285336	3.471263446	3.370500484	-0.333681632	-1.250082301	0.709086235	-0.46732209	-0.467554902	-1.285290247
2120018_02	2120018	0	43	5	4	0.02101355	0.40899562	0.02101664	-0.68874926	-0.62739328	1.639293662	-0.829414642	1.627745671	1.567842229	-0.007477369	0.681136598	-0.882491419	-0.512309278	0.289803257	1.523641977	2.006594767	1.768824397	2.113764681	2.07773828	0.971955516	1.290746995	0.954382421	-0.694342725	-0.631220359	2.01448903	-0.677418215	2.098246454	2.635373414	2.594985764	2.353166994	-0.854765588	-0.554751952	1.155523007	2.095657391	2.227419589	3.596849636	2.239886057	2.849259147	0.039349428	-1.110929034	0.797563608	-0.347325858	-0.764990783	-0.045962566
2120018_03	2120018	0	43	5	4	0.238528028	1.199852182	0.238531184	-0.398640243	-0.201003643	1.584265239	-0.530657481	1.537494391	1.617031493	0.014647093	0.816854979	-0.6225472	-0.434320063	0.541378864	0.647017251	1.455429379	0.651925201	1.671377925	1.48413031	1.160001717	1.600625112	1.132243392	-0.59471412	-0.830483523	1.895936216	0.490654524	1.602156355	2.471574138	2.384466556	2.227527761	-0.593237503	-0.478536038	1.362038459	1.59384698	2.053280274	1.805438886	2.614653088	2.406204011	-0.147166102	-0.389862105	0.195917474	-0.325240662	-0.311901928	-0.07047674
2120018_04	2120018	0	43	5	4	1.238317792	0.4609497	1.238321247	-0.55793087	-0.369724046	2.978318618	-3.399509001	4.534786927	2.65492497	0.268130221	1.894224351	0.077478022	-0.094458804	2.415890587	3.159652865	2.852132579	3.264442285	2.708975952	2.853994857	2.37506948	1.187454289	2.392091941	-0.564059164	0.3361368	2.642121576	-1.819690151	3.393234892	2.6651551	2.976551828	2.684397698	-0.514328167	-0.282915193	2.236692136	2.844259808	2.744560587	3.61924227	2.333577815	2.918757992	-0.214989931	-0.642868045	0.33748127	-0.609403517	-0.814306577	-0.430017957
2120018_05	2120018	0	43	5	4	0.927582823	0.277873416	0.927586184	0.801810862	0.638362712	2.770433465	0.765478938	1.361741896	2.645087117	0.177525279	1.542361881	-0.244031933	-0.234696292	0.833972232	2.626750296	2.883448794	2.94349424	2.910060841	2.964888654	2.013442169	1.42416674	2.02154825	1.09667305	0.605038648	2.474752897	0.329868608	2.182001925	3.007644496	3.371275344	2.752928189	-0.75556528	-0.472184712	1.580701878	2.630373403	2.718175842	4.223843398	2.628037625	3.344438417	0.683675803	-1.528388835	1.434600691	0.965270956	0.050260933	-0.30472329
2120018_06	2120018	0	43	5	4	0.671226473	0.630831298	0.671229758	-0.075441868	-0.311836711	2.733747849	-2.120984904	3.713025265	2.576222147	0.145918904	1.458585102	-0.529058489	-0.392821215	1.3220836	2.360299011	2.726867718	2.542309184	2.789409907	2.775716883	1.926651615	1.553282622	1.917796017	-0.083542737	0.053445114	2.432910727	-1.374039909	3.09042665	2.6651551	2.87787095	2.604445459	-0.615783028	-0.413752511	1.847957168	2.474071799	2.559867373	3.305745389	2.48080772	2.892695925	0.853235375	-1.174180519	1.266493683	-0.839825728	-0.111556515	-0.598893377
2120018_07	2120018	0	43	5	4	0.255618452	-0.340215211	0.255621612	-0.869586445	-0.87941497	2.201806429	-11.95126967	3.513522433	1.754761433	0.039300066	1.006190498	-0.681832723	-0.451492	0.980268917	2.520169782	2.626655829	2.792648659	2.612455205	2.690915744	1.434838473	-0.495356045	1.487965336	-0.874440588	-0.877368973	2.349226388	-12.49184068	3.573631291	2.188648115	2.321968666	2.513071472	-0.914511228	-0.51791426	1.653589685	2.441166199	2.654852454	3.596849636	2.748498457	3.17937866	-0.740624605	-0.718769827	0.107440101	-0.768416928	-0.909085368	-0.669712102
2120018_08	2120018	0	43	5	4	0.073061657	0.079128441	0.073064763	-0.731072856	-0.460790707	0.997295396	-0.542399028	1.057737582	1.115300997	-0.023491266	0.565524643	-0.693233786	-0.469379435	0.231011131	0.076811502	0.628681297	0.038914436	0.786604415	0.649165252	1.073211163	1.230492916	1.058134654	-0.736493289	-0.468500267	1.435672349	-0.059371695	1.383103585	1.965285466	1.775934469	1.862031812	-0.255054634	-0.369293228	1.070487233	1.050904567	1.483369786	0.887340876	2.052502541	1.676466139	0.344556658	-0.402512402	0.461349592	-0.109541915	-0.799665951	-1.337042392
2120018_09	2120018	0	43	5	4	0.253287939	1.059658631	0.253291099	-0.391714563	-0.33654472	2.006149814	-2.26449271	2.36400612	1.843302109	0.054260417	1.03970121	-0.576942951	-0.429311581	1.363101362	2.317666805	1.943962337	2.471700614	1.792028859	1.960321319	1.434838473	2.22468521	1.39903485	-0.398522404	-0.347149689	2.279489438	-1.632047943	2.549237452	2.263102331	2.256181413	2.193262516	-0.615783028	-0.402320124	1.884401072	2.531656601	2.327681619	3.395315926	1.798196341	2.484390211	0.463248359	-1.08562844	1.001061565	-0.596888573	-0.867475167	-0.525350856
2120018_10	2120018	0	43	5	4	0.132878139	0.564857862	0.132881262	-0.30860641	-0.661278549	0.471468244	0.459546386	0.076848662	0.652921912	-0.040347999	0.426455191	-0.191587047	-0.273333151	0.107957845	-0.103576018	-0.182408677	-0.150444911	-0.203537578	-0.195584552	1.232327179	1.798602798	1.191530383	-0.315754025	0.280977447	0.961461092	1.043026272	0.410251574	1.265415831	1.312134339	1.565066353	0.658039111	0.094353581	0.92471162	0.656037358	0.475472536	0.067770458	0.146544495	0.121429485	-0.401505461	-1.389235568	0.771020396	-0.035924595	-0.011383809	-0.440913145
2120018_11	2120018	0	43	5	4	-0.119594024	-0.018182377	-0.119590976	-0.170862341	-0.338662549	0.126623461	0.539127988	-0.124554196	0.195461754	-0.071680452	0.049459687	-0.570102313	-0.435751058	0.054634755	-0.119829546	-0.120402571	-0.157505768	-0.118277585	-0.127743641	0.552467836	0.950741838	0.539373487	-0.178573099	-0.349218165	0.842908278	0.623176833	0.597090702	1.027162338	0.670708627	1.028244177	0.038037185	-0.254969357	0.863971781	0.623131758	0.639057954	0.105837937	0.606972563	0.434174287	-0.672800777	0.419756903	-0.644617566	-0.219967895	-0.678688144	-0.672435899
2120018_12	2120018	0	43	5	4	0.182595734	0.606091259	0.182598872	-0.384019364	-0.814468204	0.471468244	1.003571436	-0.040002996	0.677516544	-0.026651903	0.542067145	-0.098098336	-0.242566763	0.006780699	-0.154468213	-0.223119757	-0.187674884	-0.239732858	-0.23276659	1.275722456	1.355304936	1.265639121	-0.390858666	-0.813935717	0.828960888	1.780694698	0.236297903	1.131398241	1.220032185	1.50795761	0.928585406	0.265839387	0.81537991	0.507962155	0.348825761	-0.127045461	0.058206552	-0.00888085	0.107173257	1.128173535	-0.733094939	-0.459960358	-0.430568057	-0.814073348
2120018_13	2120018	0	43	5	4	0.888740951	0.042018383	0.888744302	-0.611797266	0.687778729	2.409691582	-0.60762985	2.625259828	1.96627527	0.114312529	1.306111365	0.038714411	-0.101613778	4.986337005	4.225458003	2.657972044	3.906338374	2.137894867	2.534359796	2.129162909	1.054034544	2.154943979	-0.617705336	0.653303082	2.690937441	-0.128564759	2.768290223	2.233320645	2.269338864	2.181840767	-0.638328552	-0.279104397	2.904830362	3.123957414	2.644298556	3.148996948	1.624197362	2.275893677	0.717587717	-0.921174579	1.01875704	0.692886872	-0.707969397	1.226050681
2120018_14	2120018	0	43	5	4	0.671226473	0.993685195	0.671229758	-0.876512125	0.454817504	2.012264083	-0.705476082	2.516008277	1.513734038	0.023496878	0.883876402	-0.273674695	-0.241851266	5.806692245	4.358683645	2.351073135	3.906338374	1.703551508	2.175585748	1.53609412	1.6135367	1.517608831	-0.882870701	0.425770749	2.621200491	-0.257568776	2.852045694	1.861049562	1.641070602	1.804923069	-0.844620102	-0.398509329	3.062753943	3.132183814	2.512374833	2.857892701	1.276199405	1.937086808	0.124129214	-0.933824876	0.717933973	0.457311449	1.352506113	0.349260394
2120018_15	2120018	0	43	5	4	0.160067448	0.140978537	0.16007058	-0.789556372	0.327747744	1.828836007	-0.287998825	1.903249581	1.498977259	0.000950998	0.738104807	-0.727436972	-0.468663938	2.661997159	3.186297993	2.125596385	3.200252676	1.767898672	2.084261445	1.290187549	1.325177896	1.280460869	-0.794737704	0.301662204	2.411989643	-0.110973302	2.549237452	2.143975585	1.963428139	1.999092793	-0.929165819	-0.489968425	2.358171814	2.827807007	2.459605343	3.328138023	1.637581899	2.354079877	0.310644743	-0.756720718	0.682543024	0.486758377	0.065672118	0.255425584
2120018_16	2120018	0	43	5	4	0.380689277	-0.197135322	0.380692475	-0.834188528	0.123024243	1.786036123	-1.044676352	1.984000727	1.680977536	0.045410632	0.991110678	-0.335240431	-0.320555979	0.63161794	1.571603209	1.893856392	1.746358033	1.95289677	1.940751826	1.579489397	0.348201053	1.606539317	-0.83918739	0.101709548	2.04238381	-0.02067049	1.943620968	2.471574138	2.341704841	2.204684264	-0.638328552	-0.390887737	1.434926265	2.120336591	2.27491213	3.148996948	2.320193278	2.727636168	0.005437513	-1.174180519	0.832954557	-0.883259947	0.073377711	-0.879444479
2120018_17	2120018	0	43	5	4	0.935351197	1.100892028	0.935354561	-0.18625274	-0.346427923	1.529236816	1.003571436	0.744233133	1.749842507	0.253380579	1.793692217	0.458273501	0.013581301	0.628883423	0.623036635	0.77899913	0.603782994	0.810734601	0.779628543	2.172558186	1.772779622	2.169765727	-0.193900577	-0.356802576	1.686725367	-1.02221077	1.930735511	1.875940406	2.121317545	2.101888528	0.770766734	0.561811186	1.434926265	1.544488578	1.56780097	1.559119908	1.450198383	1.546155805	-0.757580563	-0.364561511	-0.131448805	-0.917123914	-0.813536018	-0.672435899
2120018_18	2120018	0	43	5	4	-0.137461285	0.729791452	-0.137458242	-0.859582686	-0.443142129	0.599867897	-2.714585377	1.06248765	0.539786604	-0.065717383	0.161720571	-0.955458217	-0.527191624	0.166749971	0.167404939	0.77899913	0.164084173	0.947472326	0.805721201	0.451212189	1.665183053	0.405977758	-0.896665431	-0.451262969	1.407777569	-4.786782551	2.091803725	1.652577756	1.141087482	1.553644604	-0.819820025	-0.575076196	1.058339265	1.141394969	1.705001642	1.147095435	2.467423183	2.050022431	0.158041128	0.17940126	-0.05181917	-0.635905752	-0.812765458	-0.348304044
2120018_19	2120018	0	43	5	4	0.081606869	-0.119616535	0.081609977	-0.593328787	-0.321719915	1.535351086	-0.757660739	1.42824284	1.415355509	-0.009584461	0.664381242	-0.759359947	-0.478680901	0.310312138	1.131958589	1.925172608	1.29061181	2.137894867	1.992937142	1.131071532	0.791498916	1.132243392	-0.599312363	-0.332670359	1.965673165	-1.362312271	2.136902825	2.516246667	2.348283567	2.227527761	-0.882947494	-0.524265586	1.167670975	2.05452539	2.317127721	3.440101195	2.534345867	2.979569481	-1.26625928	-0.680818936	-0.193382966	-0.644739831	-0.441355886	-1.410584914
2120018_20	2120018	0	43	5	4	0.834362332	-0.183115967	0.834365666	0.07076692	0.631303281	1.137923587	-0.10013406	1.076737852	1.218598452	0.034032337	0.924089255	0.476515201	0.193886642	0.30757762	0.236682273	0.966896422	0.21222638	1.172687401	0.994892971	1.89772143	0.511747838	1.917796017	0.062068302	0.598143728	1.561198858	-0.089863554	1.685911827	2.054630525	1.904219612	1.953405799	-0.176145298	-0.209239809	1.143375039	1.215432571	1.720832489	1.216512602	2.387115962	2.023960364	0.378468572	-1.060327846	0.930279667	-0.716884804	0.867053768	-0.819520943
2120018_21	2120018	0	43	5	4	-0.029480883	0.59784458	-0.029477808	-0.447889519	-0.6817509	0.81386732	-0.343445024	0.734732998	0.780813999	-0.051937003	0.312518772	-0.757079734	-0.476534409	0.295272292	0.65501079	0.879211019	0.71932429	0.931385535	0.897045504	0.885164961	1.1745427	0.865451935	-0.454467698	-0.286474401	1.610014723	-0.350217116	1.569942713	1.890831249	1.53910036	1.702127334	-0.683419601	-0.478536038	1.179818943	1.62675258	1.71555554	2.253291573	1.704504583	1.980523586	-0.079342273	-0.971775767	0.638304337	-0.787557431	-0.782713647	-2.056124827
2120019_01	2120019	0	41	1	8	-0.120370861	0.265503397	-0.120367813	-0.509451114	0.920739955	-0.005444754	0.019890651	0.04644823	-0.064749454	-0.078970989	-0.128147083	-0.435569779	-0.311254513	0.504462878	0.212701657	0.139522015	0.13840833	0.114980886	0.121441243	0.581398021	1.230492916	0.554195235	-0.515777609	0.880835414	1.038171737	0.178347526	0.970768958	0.669782099	0.17401487	0.537108994	-0.717237888	-0.434076755	1.313446588	1.15784777	1.034829125	0.741788753	0.727433394	0.7642938	-0.537153119	-0.187457353	-0.149144279	-0.456279492	0.766881061	-0.282932914
2120019_02	2120019	0	41	1	8	0.0179062	0.993685195	0.017909289	-0.574090789	-0.741050121	0.27581163	-0.249512641	0.544730302	0.220056386	-0.069362651	0.094699148	-0.177905772	-0.223963831	0.560520486	0.276649965	0.365625089	0.202597938	0.389260674	0.355622849	0.986420608	1.290746995	0.969204168	-0.580153016	0.17065874	1.26830367	-0.193066768	1.473301784	1.131398241	0.664129901	1.051087673	-0.288872921	-0.246077501	1.337742523	1.256564572	1.31450742	0.954518779	1.289583941	1.207348936	-0.28281376	0.267953339	-0.334946762	-0.775042487	0.312251087	0.085324455
2120019_03	2120019	0	41	1	8	-0.082305828	0.162419903	-0.082302768	0.70946847	0.680719298	0.343068591	0.060138068	0.269226392	0.220056386	-0.072122941	0.039406474	-0.556421039	-0.399260691	1.185357727	0.788236432	0.522206165	0.671182084	0.43349935	0.48608614	0.726048945	1.273531544	0.702412711	0.698158628	0.646408163	1.505409299	0.077841669	1.453973599	1.161179928	0.680576715	1.039665925	-0.615783028	-0.389617472	1.665737652	1.643205381	1.493923684	1.402371467	1.115584962	1.268160425	-0.367593546	0.381806012	-0.458815084	-0.832463996	-0.215582018	0.015867629
2120019_04	2120019	0	41	1	8	-0.022489346	-0.089928489	-0.022486269	3.195017873	1.054869145	0.129069169	0.030979891	0.226475785	0.052812888	-0.07530465	-0.024263878	-0.0547743	-0.104475768	0.735529604	0.348591812	0.21154931	0.247530665	0.166458617	0.185368256	0.885164961	0.774283465	0.880273683	3.173546284	1.011838878	1.219487805	0.048522574	1.428202685	0.818690532	0.387823441	0.799809208	-0.390327782	-0.281644927	1.483518136	1.305922973	1.166752849	0.822402237	0.834509689	0.859854712	-0.537153119	0.293253933	-0.485358296	0.972632688	-0.550775304	0.083962556
2120019_05	2120019	0	41	1	8	0.497991728	0.556611182	0.497994961	2.163861154	-0.834234611	0.385868475	0.237109286	0.021272873	0.426651296	-0.035712397	0.466668045	0.752420907	0.329831146	0.504462878	0.244675811	0.175848825	0.176922095	0.152784845	0.159275598	1.753070506	1.536067171	1.739935045	2.146605275	2.625249963	1.24040889	0.265835705	1.106066257	1.131398241	0.940436362	1.256679145	0.646766349	0.434784663	1.313446588	1.19075337	1.11398336	0.840316344	0.888047836	0.90329149	-0.435417375	0.014947399	-0.228773915	2.400808694	0.404718201	-0.084095725
2120019_06	2120019	0	41	1	8	-0.106387788	0.482391067	-0.106384736	-0.420956321	0.836026782	0.0752636	-0.218201847	0.326227201	0.009034442	-0.076400337	-0.04604584	-0.344361281	-0.324848963	0.542746122	0.194050067	0.15330115	0.106313525	0.139111073	0.133835256	0.624793298	1.342393347	0.598660478	-0.427644612	0.798096384	1.100934991	-0.338489478	1.389546313	0.714454629	0.305589375	0.742700466	-0.266327397	-0.232104583	1.362038459	1.15784777	1.045383023	0.647739689	0.767587005	0.746919089	-0.418461418	0.128800072	-0.30840355	-0.829519304	0.45865735	-0.321066073
2120019_07	2120019	0	41	1	8	-0.094735226	0.111290491	-0.094732171	-0.763392694	-0.572329718	-0.010947596	-0.128835622	0.212225583	-0.055403494	-0.077791018	-0.084583158	-0.189306834	-0.222532837	0.39371492	0.111450169	0.0180151	0.042123916	-0.009691745	0.000110384	0.682653668	1.295050857	0.657947468	-0.768680992	0.370611396	0.982382177	-0.265778123	1.292905385	0.595327882	0.210197859	0.63990473	-0.164872536	-0.183834504	1.240558781	1.050904567	0.887074554	0.571604732	0.540049878	0.573171976	-0.672800777	0.698063437	-0.830420049	-0.116903647	0.936404103	-0.086819522
2120019_08	2120019	0	41	1	8	-0.118040349	0.345496188	-0.1180373	0.278537304	-0.818703862	-0.021341854	-0.019247842	0.092998891	-0.062289991	-0.078549571	-0.111391727	-0.319278944	-0.264747182	0.303475844	0.063488938	0.060605153	0.005214891	0.058677117	0.048381801	0.595863113	1.015299779	0.58383873	0.268989251	-0.818072668	0.968434787	-0.005424561	1.080295343	0.744236315	0.289142562	0.685591724	-0.435418831	-0.345158189	1.143375039	0.960414165	0.950397942	0.497709038	0.847894226	0.738231733	-0.706712691	0.242652745	-0.538444719	-0.614556729	0.659002763	0.123185234
2120019_09	2120019	0	41	1	8	-0.153774871	0.75453149	-0.153771833	-0.665663662	0.525411814	-0.056804615	-0.077303273	0.060223426	-0.091311657	-0.079118486	-0.131498154	-0.467492753	-0.367778806	0.400551214	0.095463092	-0.025827601	0.019978501	-0.061169477	-0.045551768	0.451212189	1.368216524	0.420799506	-0.671351508	0.494719941	0.926592617	-0.155538326	1.0480817	0.535764509	0.144410606	0.525687246	-0.198690823	-0.238455909	1.240558781	1.009772566	0.80792032	0.455163033	0.392819973	0.434174287	-0.350637589	0.381806012	-0.449967347	-0.780195699	0.289134309	-0.029619783
2120019_10	2120019	0	41	1	8	-0.069099591	-0.140233234	-0.069096528	-0.768009813	1.492553872	0.052640804	-0.095567903	0.273976459	0.012477691	-0.074967515	-0.014210664	-0.034252388	-0.181033988	0.582396626	0.172733964	0.053715585	0.07100924	0.01685146	0.028159991	0.769444222	0.76567574	0.761699702	-0.773279235	-0.827725555	1.045145432	-0.032398128	1.215592643	0.669782099	0.325325551	0.731278718	0.049309948	-0.027591881	1.349890491	1.124942169	0.939844044	0.578322522	0.553434415	0.581859332	-0.198033974	-0.086254977	-0.034123695	1.119867328	1.475795597	-0.100438508
2120019_11	2120019	0	41	1	8	-0.180653445	0.146751212	-0.180650415	-0.229345856	0.108905381	-0.174810011	0.014672185	-0.109353981	-0.191657756	-0.08023103	-0.179418472	-0.323839369	-0.316978492	0.293905033	-0.027104499	-0.193056191	-0.1029446	-0.238928518	-0.214501729	0.219770711	0.718333249	0.199955466	0.069732041	0.08791971	0.682513294	-0.034743655	0.725945273	0.202209619	-0.036504338	0.297252277	0.139492046	-0.079672755	1.119079104	0.804112562	0.433256944	0.130469834	-0.209484184	-0.08706705	-0.978008007	0.976369971	-1.18432954	-0.308308679	-0.442897005	-0.500836682
2120019_12	2120019	0	41	1	8	1.16063405	-0.138583898	1.160637481	-0.374785125	-0.273715783	1.737121969	-2.212308053	2.606259558	2.069572725	0.371377712	2.145554686	0.227972044	-0.100182784	0.619312611	0.300630581	0.434520763	0.21543586	0.464868592	0.420854494	2.346139295	0.834537544	2.377270193	-0.381662179	-0.285784909	1.610014723	-1.432678098	2.143345553	1.861049562	2.585117676	2.410275736	1.255495513	0.714243014	1.422778297	1.273017372	1.420046399	0.847034134	1.530505604	1.320284559	-1.011919921	0.065548587	-0.564987931	-0.441556028	0.050260933	-0.242075957
2120019_13	2120019	0	41	1	8	-0.106387788	-0.113843859	-0.106384736	0.07076692	1.909060305	0.105834946	0.098559021	0.063548473	0.058715599	-0.07576821	-0.037668162	-0.458371903	-0.37493378	0.62067987	0.281978991	0.160817042	0.196178978	0.120611263	0.137749155	0.610328206	0.576305779	0.598660478	-0.657556778	1.846124097	1.135803466	0.263842007	1.0029826	0.788908845	0.368087265	0.742700466	-0.345236733	-0.274023336	1.398482362	1.248338172	1.055936921	0.83135929	0.647126173	0.738231733	-0.621932905	0.356505418	-0.582683406	1.252378504	-0.150084479	-0.002381812
2120019_14	2120019	0	41	1	8	-0.034141907	-0.092402493	-0.034138834	1.094228439	-0.87941497	0.355297129	-0.000330904	0.406978347	0.293840283	-0.069657644	0.082970399	-0.542739764	-0.390674722	0.885928064	0.476488429	0.403204547	0.366281441	0.373978223	0.375192343	0.870699869	0.950741838	0.865451935	1.081345572	-0.877368973	1.407777569	0.135307095	1.408874499	1.176070771	0.756232055	1.108196416	-0.446691593	-0.360401372	1.56855391	1.462224577	1.330338267	1.091113849	1.008508668	1.077038602	-0.045430359	-0.098905274	0.04550594	1.436421804	1.221511036	-0.22028558
2120019_15	2120019	0	41	1	8	1.168402424	-0.267974299	1.168405858	-0.804177251	-0.87941497	0.819981589	-0.542399028	1.527994256	0.879192528	0.065638712	1.094993884	1.687308011	1.138343193	0.884560806	0.503133557	0.484626707	0.398376246	0.472911988	0.466516646	2.360604387	0.37402423	2.406913689	-0.809298808	-0.877368973	1.526330383	0.030931117	1.621484541	1.44410595	1.32529179	1.565066353	0.70313016	0.650729753	1.580701878	1.503356578	1.393661654	1.178445123	1.088815889	1.163912158	-0.367593546	-0.20010765	-0.060666907	0.61190782	1.236922221	-0.195771406
2120019_16	2120019	0	41	1	8	-0.146783334	-0.14188257	-0.146780294	-0.721838617	0.355985469	-0.062307457	-0.197980292	0.121974302	-0.094754905	-0.07876028	-0.116418334	-0.298757032	-0.299091057	0.343126347	0.050166374	-0.038354087	-0.021102849	-0.064386835	-0.056641148	0.480142374	0.757068014	0.465264749	-0.727296802	0.329241881	0.884750448	-0.49681259	1.157608086	0.535764509	0.150989332	0.559952491	-0.153599774	-0.192726361	1.167670975	0.927508564	0.765704729	0.385745866	0.432973584	0.425486931	-0.113254188	0.154100666	-0.175687491	-0.72056567	-0.284161794	-0.040514971
2120019_17	2120019	0	41	1	8	-0.166981107	0.106342483	-0.166978073	-0.628726704	-0.081699258	0.075875027	-0.082521738	0.188475246	0.048385854	-0.077053536	-0.067827803	-0.747958884	-0.480111896	0.308944879	0.074146989	0.114469043	0.018052813	0.123828621	0.104481016	0.378886727	1.239100642	0.345208593	-0.63226644	-0.098243107	1.052119127	-0.062889987	1.131837171	0.952708121	0.479925594	0.868339699	-0.424146069	-0.402320124	1.119079104	0.993319766	0.997890483	0.636543371	0.91481691	0.84248	-0.842360349	0.154100666	-0.547292456	-0.815532013	-0.428256379	0.046646536
2120019_18	2120019	0	41	1	8	-0.055893355	0.049440394	-0.055890288	-0.198565059	0.010073346	0.110114934	-0.241684942	0.321477134	0.111840005	-0.071680452	0.051135223	-0.212108959	-0.285496607	0.251520012	0.039508322	0.015509803	-0.010511563	0.007199386	0.004024282	0.812839499	1.183150426	0.791343197	-0.206162559	-0.008609158	0.982382177	-0.29275169	1.183379	0.848472218	0.522687309	0.925448441	0.286037956	0.010516076	1.119079104	0.952187765	0.834305065	0.526819463	0.566818952	0.573171976	-0.486285247	0.293253933	-0.458815084	-0.013839399	0.304545495	-0.296551899
2120019_19	2120019	0	41	1	8	-0.168534782	0.291068103	-0.168531748	-0.771857413	-0.810938488	0.079543588	-0.286041901	0.250226122	0.018380403	-0.078254578	-0.099662978	-0.84600802	-0.495137341	0.436099941	0.138095297	0.230339039	0.061380799	0.254935969	0.219288711	0.349956542	1.208973602	0.324458146	-0.777111105	-0.810488257	1.107908686	-0.494467063	1.299348114	0.893144748	0.371376628	0.776965711	-0.73752886	-0.503941343	1.240558781	1.116715769	1.172029798	0.75298507	1.155738573	1.04228918	-0.672800777	0.93841908	-0.998527057	-0.806697934	0.034849747	0.148788927
2120019_20	2120019	0	41	1	8	-0.142899147	-0.128687882	-0.142896105	-0.614875346	0.864264506	-0.097770219	-0.01272476	0.039798136	-0.124760357	-0.079392408	-0.141551368	-0.38084468	-0.320555979	0.359533452	0.002205142	-0.09409695	-0.082403925	-0.121494943	-0.114697312	0.465677281	0.774283465	0.450443001	-0.620770832	1.356584837	0.821987193	-0.059371695	1.022310786	0.461310293	0.108227618	0.502843749	-0.052144913	-0.18510477	1.167670975	0.869923763	0.670719647	0.197647738	0.299128215	0.26911453	-0.452373332	0.913118486	-0.874658735	-0.53652237	1.491206783	0.170034544
2120019_21	2120019	0	41	1	8	-0.122701374	0.968945156	-0.122698326	0.871067657	0.899561662	-0.02806755	0.067639612	-0.0191027	-0.071635951	-0.078275649	-0.104689585	-0.280515332	-0.294798073	0.544113381	0.14075981	0.044320721	0.042123916	0.013634102	0.020332194	0.581398021	1.669486916	0.539373487	0.859097144	0.239607932	0.989355872	0.17823025	0.925669858	0.565546196	0.167436145	0.537108994	-0.266327397	-0.21178034	1.337742523	1.092036568	0.90818235	0.504426829	0.526665342	0.538422554	-0.672800777	0.470358091	-0.680008515	-0.760319023	0.944109695	0.161590773
2120020_01	2120020	0	36	1	7	5.549765491	0.230042675	5.549770236	-0.337848167	0.221856278	11.64223808	-7.646035467	16.64745882	11.35650583	4.722521998	7.825620271	-0.264553845	-0.264031685	5.027354767	3.719200562	9.478643722	3.296537089	11.06606393	9.631562784	3.604602334	1.243404504	3.65194049	-0.344876232	0.198238417	3.834623413	-2.265340392	5.384038013	4.1095669	7.088255112	4.637516679	-0.345236733	-0.351509515	3.050605975	3.017014212	4.121844264	2.589181089	5.545866656	4.604104981	0.259776872	2.228749374	-1.423218446	-0.465849743	0.504890907	0.511326321
2120020_02	2120020	0	36	1	7	-0.165427432	1.958546694	-0.165424397	-0.606410626	-0.189708554	0.025738019	-0.221463388	0.140974572	-0.086884623	-0.078907776	-0.123120476	-0.535899127	-0.409277655	2.033058141	0.50579807	0.048704991	0.135198849	-0.090125701	-0.046204085	0.393351819	2.190254308	0.333351195	-0.612340719	-0.203735371	1.24040889	-0.435828873	1.344447213	0.27815292	-0.0134788	0.342939271	-0.052144913	-0.143186017	2.05447262	1.470450977	0.924013197	0.213322582	-0.043515928	0.05193064	-0.045430359	1.507682445	-1.069308955	-0.690382569	-0.645554095	1.544734942
2120020_03	2120020	0	36	1	7	0.001592614	-0.274819043	0.001595699	-0.219342097	-0.839176213	0.163920503	-0.246903408	0.387978077	0.102002152	-0.073387196	0.020975583	0.002231011	-0.059399432	1.499827236	0.321946684	0.064363099	0.035704955	-0.015322122	-0.005108148	0.740514037	0.227692896	0.746877954	-0.226854654	-0.838067934	1.26830367	-0.329107368	1.49262997	0.640000412	0.285853199	0.708435221	-0.074690438	-0.238455909	1.823661233	1.297696573	0.966228789	0.159580259	0.339281826	0.277801886	0.191953043	2.001044028	-1.299350124	-0.457751838	0.304545495	1.424887869
2120020_04	2120020	0	36	1	7	4.221373497	-0.080032473	4.221377845	2.487059529	1.499613303	1.015638203	1.075325339	-0.904040258	1.366166245	0.702191103	2.933056405	2.987029107	2.562182992	1.075977028	0.388559505	0.266039525	0.21543586	0.224371065	0.225811876	3.734788166	0.778587328	3.800157966	2.468482308	1.446218786	1.421724959	0.576266281	0.867685301	1.176070771	1.315423702	1.565066353	2.709681848	3.343692043	1.67788562	1.371734175	1.219522339	0.645500425	0.847894226	0.807730578	0.463248359	0.078198884	0.187069737	1.583656443	1.583673896	0.901918826
2120020_05	2120020	0	36	1	7	-0.061331217	0.14345254	-0.061328152	-0.864969326	-0.781288878	0.367525668	-0.30104499	0.525730032	0.372543106	-0.066855212	0.129885395	-0.620266987	-0.437182053	0.784750918	0.242011298	0.25226039	0.106313525	0.25171861	0.225811876	0.798374407	1.363912661	0.776521449	-0.869842345	-0.781529597	1.331066925	0.01333966	1.299348114	1.250524987	0.877938472	1.210992151	-0.131054249	-0.285455723	1.507814072	1.17430057	1.182583696	0.423813345	1.088815889	0.868542067	0.497160273	1.102872941	-0.520749245	-0.050648059	-0.088439737	0.782071753
2120020_06	2120020	0	36	1	7	-0.136684447	1.142125426	-0.136681404	-0.021575473	0.405401486	0.137629146	-0.150361793	0.311976999	0.097083225	-0.076021061	-0.039343698	-0.711475485	-0.460793466	0.679471996	0.14075981	0.174596176	0.010029112	0.181741069	0.149490851	0.509072559	2.254812249	0.450443001	-0.029896565	-0.001714239	1.163698246	-0.278678525	1.408874499	0.893144748	0.43716388	0.85691795	-0.424146069	-0.421374103	1.374186426	1.083810168	1.082321666	0.417095554	0.968355057	0.790355867	0.344556658	-0.276009432	0.372872219	0.457311449	-0.119262108	0.504789208
2120020_07	2120020	0	36	1	7	-0.040356607	3.673856026	-0.040353535	-0.639499984	-0.213004676	0.312497245	0.541737221	0.035998082	0.298759209	-0.067424127	0.119832181	-0.369443618	-0.329141947	0.660330373	0.186056529	0.296729416	0.06779976	0.32410917	0.276692559	0.682653668	2.900391661	0.598660478	-0.645294796	-0.226488604	1.26830367	1.909698716	0.635747073	1.042053181	0.667419264	1.07393117	-0.221236347	-0.300698906	1.422778297	1.14962137	1.256460981	0.504426829	1.316353015	1.050976535	-0.028474401	1.937792543	-1.378979759	-0.429777256	-0.521494051	0.686738855
2120020_08	2120020	0	36	1	7	0.094036267	-0.188063975	0.09403938	-0.191639379	0.228915709	0.416439821	-0.279518819	0.525730032	0.436489149	-0.057415442	0.253875027	-0.14826301	-0.230403308	0.690410065	0.188721042	0.264160552	0.064590279	0.282283513	0.242119787	0.827304592	0.670990759	0.820986692	-0.202330689	0.205133336	1.28225106	-0.612916206	1.53772907	1.131398241	0.818729945	1.199570403	-0.052144913	-0.228293788	1.447074233	1.14962137	1.166752849	0.475316404	1.088815889	0.885916778	-0.198033974	1.014320862	-0.812724574	-0.791238297	-0.552316423	0.833823898
2120020_09	2120020	0	36	1	7	-0.028704045	1.496732643	-0.029477808	-0.824184769	-0.046402103	0.508153859	-1.214276488	1.005486841	0.461083781	-0.061671767	0.215337709	-0.611146137	-0.43789755	0.725958793	0.27132094	0.390678061	0.157665212	0.418216898	0.368669178	0.740514037	2.405447446	0.672769216	-0.364801953	-0.063768512	1.435672349	-1.397495185	1.879193683	1.295197517	0.897674648	1.302366139	-0.367782257	-0.375644554	1.471370168	1.297696573	1.430600297	0.815684446	1.530505604	1.302909848	0.208909	1.393829772	-0.865810998	-0.540939409	-0.33116591	1.013594507
2120020_10	2120020	0	36	1	7	0.433514221	0.371060894	0.433517435	-0.663355102	1.252533215	0.165143357	0.148721523	0.030298001	0.229894239	-0.058468987	0.237119671	1.413682517	1.238512827	0.535909829	0.034179296	-0.147960841	-0.083366769	-0.201124559	-0.179928957	1.651814859	1.406951289	1.651004559	-0.669052387	0.811886223	0.961461092	0.503554926	0.551991602	0.699563785	0.525976671	0.914026692	0.725675685	0.33189318	1.313446588	0.919282164	0.559903719	0.063291931	-0.06626964	-0.017568205	0.70063176	1.166124426	-0.441119609	1.156675988	0.466362943	0.684015058
2120020_11	2120020	0	36	1	7	-0.176769258	0.886478362	-0.176766227	-0.823415249	-0.508088895	-0.079427411	-1.31212272	0.269226392	-0.098690047	-0.07899206	-0.114742799	-0.456091691	-0.39139022	0.440201717	-0.01911096	-0.188045596	-0.127336651	-0.234906821	-0.216458678	0.306561265	1.359608798	0.266653331	-0.828458155	-0.514696225	0.780145023	-3.696112222	1.434645413	0.275174751	-0.036504338	0.491422001	0.049309948	-0.205429013	1.19196691	0.837018162	0.438533893	0.076727512	-0.246960888	-0.130503828	0.124129214	2.089596107	-1.396675234	-0.850868326	-0.684852618	0.743938594
2120020_12	2120020	0	36	1	7	0.153852749	2.222440437	0.153855879	-0.661046542	0.052429932	0.826095858	-1.22079957	1.314241222	0.839841117	-0.031498214	0.51358304	-0.25999342	-0.29265158	0.628883423	0.170069452	0.641207783	0.058171318	0.770517623	0.642642088	1.275722456	2.667983073	1.206352131	-0.666753265	-0.824967587	1.547251468	-0.987027857	1.872750954	1.771704503	1.53910036	1.747814327	-0.119781487	-0.251158562	1.434926265	1.17430057	1.604739612	0.564886941	2.159578836	1.61565465	0.480204316	1.140823832	-0.538444719	-0.4121091	-0.589303268	1.490259
2120020_13	2120020	0	36	1	7	0.215222906	0.581351221	0.215226054	0.301622902	0.144202536	1.290780317	0.118806668	0.953236099	1.272706643	-0.023280557	0.565524643	-0.647629537	-0.418579121	1.144339965	0.596391507	1.58069424	0.449727933	1.848332628	1.588500942	1.362513011	1.402647426	1.339747859	0.291980468	0.639513243	1.895936216	0.292023521	1.679469098	2.143975585	1.828564272	1.884875308	-0.593237503	-0.481076569	1.726477491	1.60207338	2.063834171	1.185162914	2.628037625	2.162958054	0.666719845	0.394456309	0.063201415	-0.233955185	-0.27722676	1.397649898
2120020_14	2120020	0	36	1	7	0.383019789	1.71114631	0.383022988	0.355489298	0.998393697	2.207920698	0.111481247	1.675246346	2.163032327	0.065217293	1.081589599	-0.643069112	-0.433604566	1.58186276	1.137287615	2.576549885	0.998549089	2.966364609	2.61263777	1.550559212	2.181646583	1.517608831	0.34562664	0.956679525	2.279489438	0.317554588	2.001605525	2.6651551	2.631168753	2.364588742	-0.638328552	-0.483617099	1.932992943	1.964034988	2.496543986	1.783046251	3.136650025	2.727636168	1.260178349	0.103499478	0.576370176	1.782423207	-0.271832845	0.861061869
2120020_15	2120020	0	36	1	7	1.16063405	1.026671913	1.160637481	0.594040479	0.814848489	2.067292506	-0.045992478	1.793998031	1.981032049	0.094505867	1.215632445	0.398987978	0.279746329	1.212702902	1.217223	2.46381151	1.184698955	2.797453303	2.508267138	2.056837447	1.445686053	2.051191746	0.583202545	0.777411627	2.216726184	0.129443276	2.156231011	2.635373414	2.555513412	2.330323497	-0.638328552	-0.434076755	1.775069362	1.955808588	2.501820935	2.051757864	3.163419099	2.849259147	0.88714729	0.116149775	0.372872219	1.429060072	0.59735802	1.250564855
2120020_16	2120020	0	36	1	7	-0.10561095	-0.278282648	-0.105607898	-0.767240293	-0.693751932	-0.087375961	0.055767603	-0.085603644	-0.071144059	-0.075747139	-0.037668162	-0.073015999	-0.257592209	0.59880373	0.015527707	-0.217482839	-0.121880535	-0.284373703	-0.255597665	0.480142374	0.068449975	0.494908244	-0.772512861	-0.696032599	0.752250244	0.314153573	0.616418888	0.12328815	0.045729728	0.388626265	1.165313414	0.587216491	1.325594556	0.878150163	0.391041353	-0.059867558	-0.430329042	-0.302513469	0.090217299	1.482381851	-0.98967932	-0.345117338	-0.785025324	0.591405956
2120020_17	2120020	0	36	1	7	0.059855421	2.197700399	0.059858523	-0.536384312	-0.857530733	0.447011167	1.329725542	-0.030027855	0.397137738	-0.061166065	0.208635567	0.155005246	-0.026486553	0.80389254	0.257998376	0.578575353	0.122360927	0.665953481	0.564364114	0.783909315	2.336585642	0.732056206	-0.542600695	-0.855994724	1.477514519	3.059007234	0.719502544	1.324979204	0.871359747	1.268100893	-0.536873692	-0.444238877	1.592849846	1.289470173	1.583631817	0.560408414	1.918657173	1.467969605	-0.028474401	1.292627396	-0.918897422	-0.622654635	-0.716445549	1.561077724
2120020_18	2120020	0	36	1	7	-0.083082665	0.845244964	-0.083079606	-0.402487842	-0.849059416	-0.003610473	0.129608892	-0.053303185	0.02723447	-0.07486216	-0.017561735	-0.216669384	-0.276910638	0.54548064	0.018192219	-0.195561488	-0.106795977	-0.255819649	-0.229505007	0.726048945	2.048226838	0.672769216	-0.409251639	-0.847720821	0.842908278	0.322597473	0.69373163	0.416637763	0.246380848	0.617061233	0.70313016	0.185812678	1.313446588	0.861697363	0.422703046	-0.064346085	-0.329945016	-0.239095773	0.463248359	2.405853532	-1.44091392	-0.437875162	-0.350429892	0.997251724
2120020_19	2120020	0	36	1	7	0.079276356	1.117385387	0.079279464	-0.30783689	-0.6817509	0.483696783	-0.071432499	0.459229088	0.500435193	-0.055519059	0.273981454	-0.145982798	-0.236127287	0.721857016	0.191385554	0.384414818	0.061380799	0.436716708	0.368669178	1.11660644	2.216077485	1.072956402	-0.314987651	-0.640873246	1.386856484	0.127097748	1.292905385	1.414324264	1.091747043	1.382318378	-0.052144913	-0.197807422	1.471370168	1.207206171	1.346169114	0.571604732	1.450198383	1.163912158	0.327600701	1.419130366	-0.821572312	-0.655782429	-0.6833115	1.05717526
2120020_20	2120020	0	36	1	7	-0.047348144	0.338074176	-0.047345074	-0.798021091	-0.738226348	0.239126014	-0.764183821	0.634981583	0.170867122	-0.073260771	0.031028796	-0.367163405	-0.284781109	0.896866134	0.244675811	0.302992659	0.083847162	0.314457096	0.272126344	0.812839499	1.170238838	0.791343197	-0.803167817	-0.73947059	1.289224755	-1.19812534	1.743896383	0.967598965	0.535844759	1.00540068	-0.322691208	-0.332455537	1.544257975	1.215432571	1.187860645	0.455163033	1.048662278	0.851167356	0.327600701	0.356505418	-0.078362381	-0.509283962	-0.84358783	1.313212188
2120020_21	2120020	0	36	1	7	-0.050455493	1.364785771	-0.050452424	-0.584094548	0.115964812	0.257468822	-0.479125132	0.516229897	0.229894239	-0.072038658	0.047784152	-0.549580401	-0.375649277	0.676737478	0.143424323	0.232844337	0.012917644	0.256544648	0.210808597	0.653723483	1.867464602	0.613482225	-0.590115876	0.094814629	1.24040889	-0.741920224	1.550614527	1.056944024	0.627946913	1.039665925	-0.311418446	-0.388347207	1.459222201	1.100262968	1.1614759	0.32304649	1.155738573	0.868542067	0.107173257	0.571560467	-0.343794499	-0.231010493	-0.690246533	1.130717782
2120026_01	2120026	0	32	1	8	1.168402424	1.018425233	1.168405858	-0.764931734	-0.407139031	2.770433465	-1.807876961	3.993279242	2.777898131	0.280772771	1.910979706	-0.0547743	-0.17244802	1.144339965	1.369100232	2.225808274	1.380477262	2.451587294	2.266910051	2.215953463	1.777083485	2.21423097	-0.77021374	-0.416098881	2.335278998	-0.621125553	2.761847494	2.828954377	3.272594465	2.764349937	-0.266327397	-0.29688811	1.762921394	2.087430991	2.417389751	2.432432648	2.73511392	2.718948813	-0.299769717	-0.313960323	0.063201415	-0.742650866	0.87475936	-0.942091812
2120026_02	2120026	0	32	1	8	0.640152976	0.5895979	0.640156252	1.20965643	-0.419140064	1.376380086	-0.094263286	1.28099075	1.420274436	0.017597022	0.833610334	-0.102658761	-0.133811161	0.589232919	0.332604735	1.336427761	0.260368587	1.615074157	1.360190184	1.579489397	1.411255151	1.562074074	-0.359437336	-0.427820243	1.798304487	0.363761482	1.518400884	2.307774861	2.154211172	2.09046678	-0.412873306	-0.384536411	1.41063033	1.355281374	1.979402988	1.100070903	2.815421141	2.258518965	-0.571065033	-1.477787647	0.735629447	1.31127236	-0.546151948	-1.053767493
2120026_03	2120026	0	32	1	8	0.640152976	0.729791452	0.640156252	-0.753388935	1.499613303	1.993921276	-0.487605139	2.406756727	1.922004932	0.090291684	1.207254767	-0.159664072	-0.233980795	1.021286679	1.150610179	2.219545031	1.14618519	2.507891063	2.266910051	1.825395968	1.936326406	1.799222036	-0.718866689	1.446218786	2.181857709	-0.094554609	2.38172651	2.650264257	2.713402818	2.433119233	-0.457964356	-0.341347393	1.641441717	1.914676587	2.480713139	2.18611367	3.163419099	2.901383281	-0.520197161	-1.313333786	0.647152074	1.686720691	1.745491345	-1.070110276
2120026_04	2120026	0	32	1	8	0.45215832	0.140153869	0.452161539	-0.297833131	-0.62951111	1.6515222	-0.000330904	1.432992908	1.587517934	0.02813248	0.892254079	-0.394525955	-0.336296921	1.240048076	0.950771715	1.831223962	0.85733195	2.065504307	1.849427522	1.666279952	1.359608798	1.665826307	-0.30502479	-0.633288835	2.119094454	0.284388828	1.89207914	2.456683294	2.351572929	2.204684264	-0.503055405	-0.395968798	1.78721733	1.848865385	2.311850772	1.738260983	2.842190215	2.519139634	0.581940059	-1.21213141	1.151473099	0.751780728	1.837958458	-0.620683754
2120026_05	2120026	0	32	1	8	0.624616228	0.812258246	0.624619499	0.678687672	1.464316148	1.932778584	-0.353229647	2.12650275	1.867896741	0.064163747	1.083265135	-0.221229809	-0.221817339	1.431464299	1.387751822	2.044174226	1.335544536	2.210285427	2.064691951	1.883256338	1.841641426	1.873330774	0.667503673	1.41174419	2.230673574	0.077841669	2.214215567	2.516246667	2.545645324	2.318901748	-0.412873306	-0.343887924	1.884401072	2.04629899	2.369897211	2.118935767	2.668191236	2.553889056	-0.265857803	-1.047677549	0.594065651	1.01680308	-0.319607521	-1.064662682
2120026_06	2120026	0	32	1	8	1.05187681	0.5895979	1.051880209	-0.30706737	-0.039342672	3.149518155	-2.342769696	3.627524051	3.127141907	0.335557154	2.061777908	-0.173345347	-0.238273779	0.798423505	1.009390998	2.908501766	1.027434413	3.432881551	2.990981312	2.273813833	1.841641426	2.258696212	-0.314221277	-0.056873592	2.411989643	-2.441254962	3.187067578	3.171443772	3.897573364	3.129845887	-0.345236733	-0.317212354	1.556405943	1.857091785	2.67596025	2.18611367	3.765723256	3.292314283	0.141085171	-0.933824876	0.72678171	-0.314198064	-0.111556515	0.159411736
2120026_07	2120026	0	32	1	8	0.04198816	13.09981067	0.041991257	-0.731842376	-0.739638234	1.987807007	-8.494036143	3.052765895	1.385841951	-0.011691552	0.699567489	-0.877930994	-0.50372331	2.34752765	2.89320158	2.820816363	2.94349424	2.749192929	2.821379035	1.015350793	3.743948759	0.909917178	-0.725764054	-0.740849574	2.509621372	-11.55362964	3.857111347	1.71214113	1.568704624	2.147575522	-0.958475001	-0.558562748	2.115212459	2.811354207	2.686514148	3.775990711	2.239886057	2.910070636	-0.316725674	-0.807321906	0.390567694	-0.754429637	-0.920643757	-0.489941493
2120026_08	2120026	0	32	1	8	0.355830479	4.110930038	0.35583367	-0.193178419	0.010073346	1.596493778	-2.434092846	2.421006929	1.341571613	0.001372416	0.763237841	-0.401366592	-0.314831999	1.458809474	1.131958589	2.062963955	1.021015452	2.306806174	2.07773828	1.565024305	2.822922132	1.502787083	-0.200797942	-0.008609158	2.133041844	-2.710990634	2.987342993	1.950394622	1.772645107	2.044779786	-0.62705579	-0.454400999	1.908697007	1.939355787	2.369897211	1.760653617	2.855574751	2.545201701	-0.198033974	-0.857923094	0.496740541	-0.277389404	-0.385105059	-0.710569059
2120026_09	2120026	0	32	1	8	0.334079031	2.766721283	0.334082215	-0.677206461	-0.060520965	2.110092391	-2.701539213	3.28076913	1.976113122	0.076595588	1.173744055	-0.567822101	-0.430027079	1.486154648	1.819402903	1.987805038	1.842642447	2.001157143	1.999460306	1.53609412	2.241900661	1.502787083	-0.682847117	-0.07755835	2.265542049	-1.854873064	2.993785722	2.248211488	2.210130336	2.261793006	-0.401600544	-0.333725802	1.957288878	2.243732594	2.327681619	2.499610551	2.253270594	2.432266078	-0.316725674	-1.161530222	0.655999812	-0.146350575	-0.482195528	-1.200852537
2120026_10	2120026	0	32	1	8	0.75667859	2.766721283	0.7566819	-0.006185074	-0.846941587	1.620950854	0.675460405	0.919985627	1.567842229	0.055103253	1.032999067	0.216570982	0.074398579	1.458809474	1.110642486	1.568167754	0.995339609	1.679421321	1.562408284	1.854326153	2.599121269	1.814043783	-0.014569087	-0.845652345	2.091199675	1.261160337	1.466859056	2.114193898	2.081845194	2.067623283	-0.288872921	-0.284185458	1.94514091	1.955808588	2.074388069	1.738260983	2.079271615	2.023960364	-0.808448434	-0.756720718	0.107440101	-0.398121809	-0.593926624	-1.252604682
2120026_11	2120026	0	32	1	8	0.224544955	0.91946508	0.224548106	-0.711065338	-0.116996413	0.942266973	-1.096861009	1.200239604	0.884111455	-0.034448142	0.481747865	-0.255432995	-0.251868229	1.158012552	0.481817455	1.00447588	0.308510793	1.148557214	0.994892971	1.304652641	2.13000023	1.265639121	-0.716567568	-0.132717703	1.770409707	-1.045666046	1.988720068	1.816377033	1.470023745	1.679283837	-0.390327782	-0.359131106	1.750773426	1.519809378	1.86858706	0.90301572	2.266655131	1.824151185	-1.215391408	-0.149506462	-0.529596982	-0.311989545	-0.429026938	-1.138205203
2120026_12	2120026	0	32	1	8	0.027228249	0.062635082	0.027231341	-0.334000568	-0.87941497	0.740496089	0.158114761	0.516229897	0.815246484	-0.045405019	0.377864659	-0.640788899	-0.444337026	0.571458556	0.111450169	0.553522381	-0.000562174	0.673996877	0.54479462	1.000885701	1.247708367	0.984025916	-0.341044363	-0.877368973	1.442646044	0.163453426	1.299348114	1.801486189	1.562125899	1.713549082	-0.119781487	-0.305779967	1.349890491	1.092036568	1.46753894	0.47307714	1.958810783	1.450594893	-0.452373332	-0.149506462	-0.131448805	-0.406955887	-0.388187296	-0.61523616
2120026_13	2120026	0	32	1	8	2.42687905	-0.210330009	2.42688286	1.232742028	-0.87941497	3.314603424	1.205786982	0.900985358	3.107466202	0.66004927	2.849279626	0.843629405	0.394225911	2.197129189	3.106362608	3.140241759	3.23234748	3.103102334	3.167106754	3.083859008	0.619344406	3.133179323	1.219292871	-0.877368973	2.683963746	0.998461247	1.608599084	2.75450016	3.338381717	2.821458679	-0.040872151	0.037191646	2.236692136	2.819580607	2.807883974	3.552064367	2.534345867	3.023006259	0.073261342	-1.199481113	0.877193243	0.560375697	1.830252865	-0.209390392
2120026_14	2120026	0	32	1	8	0.873204203	-0.053643099	0.873207548	0.986495648	1.626683062	2.311863274	0.004235254	1.912749716	1.990869902	0.074909915	1.126829059	-0.171065135	-0.166008543	2.935448905	3.319523635	2.776973662	3.296537089	2.564194832	2.749624225	1.89772143	1.010995916	1.917796017	0.974053228	1.570327331	2.607253101	0.181983094	2.452596524	2.397119921	2.298943127	2.181840767	-0.799529053	-0.450590203	2.467503523	2.910071009	2.681237199	3.350530658	2.065887078	2.649449968	-0.028474401	-1.21213141	0.832954557	1.627826835	-0.37354667	-0.503560479
2120026_15	2120026	0	32	1	8	0.826593958	3.179055257	0.826597289	0.494002887	1.097225732	2.953861541	-0.588060603	3.181017715	2.748384572	0.204917471	1.642894015	-0.348921706	-0.321271476	2.210801777	3.106362608	3.046293113	3.23234748	2.974408005	3.069259286	2.071302539	2.973557328	2.02154825	0.48357394	-0.649147149	2.683963746	0.030931117	2.671649294	2.784281847	3.075232707	2.615867208	-0.559419216	-0.383266146	2.224544168	2.844259808	2.749837536	3.61924227	2.346962352	2.936132703	-0.181078017	-1.477787647	0.939127404	0.081863117	-0.665588636	-0.598893377
2120026_16	2120026	0	32	1	8	0.334855869	0.398274936	0.334859053	-0.192408899	-0.50455918	1.993921276	1.773295127	0.829734346	2.17287018	0.076595588	1.140233344	-0.684112936	-0.460793466	0.79295447	0.172733964	1.762328288	0.022546085	2.210285427	1.797242206	1.53609412	1.557586485	1.517608831	-0.200031568	-0.511248765	2.007515335	0.21482048	1.808323669	2.962971966	3.305488091	2.718662943	-0.255054634	-0.37691482	1.507814072	1.215432571	2.306573823	0.53801578	3.872799551	2.727636168	-1.028875879	-1.262732598	0.346329007	-0.233219012	-0.781172528	-0.955710798
2120026_17	2120026	0	32	1	8	0.177157872	2.535814258	0.177161009	-0.168553781	-0.025223809	2.177349352	0.21754004	1.599245267	2.251573003	0.06100311	1.061483172	-0.834606957	-0.503007812	0.783383659	0.30862412	2.470074753	0.189760017	3.078972147	2.534359796	1.319117734	2.284939289	1.280460869	-0.176273977	-0.043083754	2.153962929	0.16462619	1.962949154	3.082098713	3.338381717	2.74150644	-0.491782642	-0.467103651	1.544257975	1.330602174	2.496543986	0.773138441	4.167259362	2.996944192	-0.181078017	0.331204824	-0.326099025	-0.875162042	-0.165495665	0.057814104
2120026_18	2120026	0	32	1	8	0.211338718	4.317097025	0.211341866	-0.207029778	-0.30477728	1.804378931	0.03489374	1.418742705	1.764599286	0.02054695	0.848690155	-0.645349324	-0.432889068	1.130667378	0.705636534	2.275914218	0.584526112	2.708975952	2.312572203	1.362513011	3.197358191	1.280460869	-0.214592671	0.474035183	2.188831404	0.693542661	1.724568198	2.739609317	2.713402818	2.421697484	-0.604510265	-0.475995508	1.726477491	1.692563782	2.449051445	1.424764101	3.457878909	2.797135013	-0.621932905	-1.199481113	0.514436015	-0.094818451	-0.270291727	-1.402413522
2120026_19	2120026	0	32	1	8	0.113457203	0.74628481	0.113460321	-0.098527466	-0.349251696	1.296894587	0.008149103	1.019737043	1.528490817	0.02054695	0.848690155	-0.6043055	-0.448630011	0.663064891	0.071482476	0.697576971	-0.069566003	0.875081766	0.694827404	1.131071532	1.867464602	1.102599897	-0.436074725	-0.618120012	1.582119943	0.309931624	1.383103585	2.307774861	2.446964445	2.261793006	0.094400997	-0.246077501	1.374186426	1.009772566	1.520308429	0.228997426	2.213116983	1.520093738	-0.655844819	-0.212757947	-0.193382966	-0.219967895	-0.499147832	-0.838587522
2120026_20	2120026	0	32	1	8	0.37369774	2.090493566	0.373700936	-0.80648581	-0.482674943	1.614836585	-2.460185174	2.473257671	1.784274992	0.061424528	1.086616206	-0.319278944	-0.321986973	0.702715394	0.124772733	1.092161283	-0.013079148	1.365728894	1.105786768	1.593954489	2.431270622	1.547252326	-0.818495295	-0.474705694	1.735541232	-1.514771564	2.194887382	2.412010764	2.476568709	2.341745245	-0.108508725	-0.295617845	1.447074233	1.083810168	1.842202315	0.264825641	2.922497436	1.997898297	0.039349428	-0.718769827	0.514436015	-0.832463996	-0.626290113	-0.225733174
2120026_21	2120026	0	32	1	8	0.26804785	0.205302637	0.268051015	-0.121613065	-0.28430493	1.908321507	0.756998932	1.114738391	1.892491373	0.031082408	0.910684971	-0.679552511	-0.441475037	0.80389254	0.532443199	2.407442322	0.452937413	2.934191027	2.469128151	1.391443196	1.105680896	1.384213102	-0.114197692	-0.296127287	2.105147065	0.715825173	1.711682741	2.79917269	2.779190071	2.45596273	-0.683419601	-0.512833199	1.544257975	1.59384698	2.485990088	1.46954937	3.712185109	2.988256837	-0.367593546	-1.376585271	0.771020396	-0.205244431	-0.073028552	-0.519903261
2120028_01	2120028	0	46	1	4	-0.029480883	0.049440394	-0.029477808	-0.226267776	-0.032283241	0.140074853	0.239718519	-0.02052772	0.210218533	-0.070690119	0.064539508	-0.419608292	-0.351322366	0.235112907	-0.048420602	-0.148587165	-0.114177782	-0.176190033	-0.165577995	0.885164961	1.075553857	0.865451935	-0.233752019	-0.049978673	0.919618922	0.766254016	0.532663416	0.952708121	0.68715544	1.062509422	0.218401382	-0.159699465	1.094783168	0.74652776	0.544072872	0.027463716	0.167959754	0.121429485	0.615851974	0.900468189	-0.299555813	0.045054457	-0.09614533	0.466111289
2120028_02	2120028	0	46	1	4	0.03888081	11.1206076	0.038883906	0.940324451	-0.745991722	0.245240284	0.113379464	0.150474707	0.111840005	-0.070416197	0.069566114	-0.004609626	-0.155276082	3.98823813	0.910804023	0.090668719	0.164084173	-0.159298902	-0.095780135	0.957490423	3.700910132	0.850630187	0.928070794	-0.83324149	1.561198858	0.323066578	1.344447213	0.173917017	0.04901909	0.400048013	0.917312644	0.536405882	2.710462878	1.865318186	1.055936921	0.072248985	-0.352698729	-0.200002673	0.361512615	1.520332742	-0.874658735	0.376332397	-0.612420046	1.528392159
2120028_03	2120028	0	46	1	4	0.593542731	0.011505669	0.593545992	-0.421725841	0.03831107	0.318611514	-0.049906328	0.421228549	0.402056664	-0.021805592	0.575577857	1.52769314	0.916539003	0.597436472	0.12210822	-0.018938034	0.006819631	-0.061169477	-0.048161034	1.854326153	0.76567574	1.873330774	-0.428410986	0.018970518	1.093961296	0.403283622	0.82902893	0.908035592	0.769389506	1.119618164	1.154040652	0.955593408	1.374186426	1.034451767	0.813197269	0.284979012	0.379435436	0.355988086	0.717587717	0.495658685	0.027810466	0.523567037	-0.543069711	0.773900362
2120028_04	2120028	0	46	1	4	0.062962771	-0.20208333	0.062965873	0.763334865	2.339685601	0.514268129	-0.101438677	0.763233403	0.505354119	-0.059943952	0.227066458	-0.481174028	-0.369925298	0.49079029	0.148753349	0.522206165	0.064590279	0.625736504	0.518701962	1.073211163	0.649471445	1.087778149	0.7518048	2.266714166	1.365935399	-0.134428578	1.795438212	1.44410595	1.07530023	1.43942712	-0.345236733	-0.385806676	1.289150652	1.075583768	1.446431144	0.553690624	1.918657173	1.459282249	0.717587717	-0.086254977	0.43480638	0.619269552	1.730080159	0.475644579
2120028_05	2120028	0	46	1	4	0.076945844	-0.012409702	0.076948951	1.071142841	2.26909129	0.764953166	-0.102743293	0.948486032	0.652921912	-0.056994023	0.262252705	-0.656750386	-0.427165089	0.952923742	0.822875099	0.998212637	0.767466497	1.027906281	0.988369807	1.044280978	0.972261151	1.028491159	1.058354355	2.197764975	1.735541232	-0.060544459	2.008048254	1.652577756	1.20029601	1.496535862	-0.760074385	-0.502671078	1.629293749	1.725469383	1.847479264	1.693475714	1.878503562	1.876275318	0.649763888	-0.07360468	0.390567694	1.554209515	0.974932067	1.168850942
2120028_06	2120028	0	46	1	4	-0.027150371	0.43291099	-0.027147295	-0.248583855	-0.567388116	0.795524512	-0.146447943	0.962736234	0.657840839	-0.059943952	0.227066458	-0.839167382	-0.490128859	0.887295323	0.780242893	1.22995263	0.732162212	1.341598708	1.236250058	0.885164961	1.230492916	0.865451935	-0.255976861	-0.572613546	1.749488622	-0.174302547	2.066032811	1.727031973	1.239768361	1.542222856	-0.897602085	-0.561103278	1.556405943	1.709016582	1.937187397	1.783046251	2.132809762	2.076084497	0.531072188	0.394456309	0.001267254	-0.889885506	0.497185314	1.043556275
2120028_07	2120028	0	46	1	4	-0.068322754	0.02717436	-0.06831969	-0.677206461	-0.394432055	0.312497245	-1.723076894	0.682482257	0.328272768	-0.063483866	0.183502533	-0.522217852	-0.42144111	0.455241563	0.020856732	-0.04461733	-0.080157289	-0.063582495	-0.067730527	0.653723483	0.774283465	0.64312572	-0.682847117	-0.403688026	1.100934991	-3.238734342	1.647255455	0.893144748	0.710180978	1.176726906	0.218401382	-0.159699465	1.277002685	0.927508564	0.776258626	0.164058786	0.459742657	0.364675442	-0.045430359	0.799265813	-0.582683406	-0.895774891	-0.894444742	0.621367724
2120028_08	2120028	0	46	1	4	-0.025596696	0.74628481	-0.025593619	-0.417108721	-0.551151425	0.385868475	-0.049906328	0.49247956	0.466002708	-0.06106071	0.208635567	-0.563261676	-0.425018597	0.419692836	0.036843809	0.042441748	-0.054481445	0.043394666	0.024246092	0.783909315	1.510243995	0.746877954	-0.428410986	-0.556755232	1.149750856	0.104815236	1.189821728	1.280306674	1.009512977	1.325209636	0.083128234	-0.233374848	1.228410814	0.927508564	0.865966759	0.240193743	0.687279784	0.538422554	0.039349428	0.343855121	-0.219926178	1.414336608	-0.537675796	0.469652226
2120028_09	2120028	0	46	1	4	-0.021712509	0.306736794	-0.021709431	-0.462510398	-0.328073403	0.26969736	-0.718522246	0.473479291	0.303678136	-0.066518078	0.136587537	-0.392245742	-0.332719434	0.524971759	0.055495399	-0.023322304	-0.056728082	-0.046691365	-0.04881335	0.75497913	1.406951289	0.717234459	-0.469028802	-0.338875786	1.107908686	-1.608592668	1.486187242	0.952708121	0.716759704	1.131039912	0.128219284	-0.195266892	1.30129862	0.993319766	0.823751167	0.302893119	0.473127194	0.425486931	-0.198033974	-0.124205868	-0.01642822	-0.776514833	-0.694869889	0.026490437
2120028_10	2120028	0	46	1	4	-0.037249257	0.21602332	-0.037246184	1.871443578	1.323127526	0.385868475	0.03489374	0.454479021	0.338110621	-0.070121204	0.076268257	-0.729717185	-0.457931477	0.656228597	0.28997253	0.528469408	0.192969497	0.593562921	0.518701962	0.798374407	1.157327249	0.776521449	1.855383198	0.218923174	1.393830179	0.127097748	1.511958156	1.35476089	0.848334209	1.199570403	-0.604510265	-0.473454977	1.41063033	1.248338172	1.462261991	0.791052549	1.664350973	1.389783404	0.429336444	0.520959279	-0.149144279	-0.598360919	0.312251087	0.850166681
2120028_11	2120028	0	46	1	4	0.163174798	-0.015708373	0.163177931	0.224670908	1.626683062	0.50203959	-0.076650964	0.606481178	0.441408076	-0.063146731	0.181826997	-0.205268321	-0.146690114	0.70681717	0.391224018	0.641207783	0.305301313	0.706170459	0.636118923	1.217862087	0.774283465	1.221173878	0.215343079	1.570327331	1.477514519	-0.073444861	1.660140912	1.44410595	0.983198076	1.325209636	-0.559419216	-0.425184898	1.434926265	1.379960575	1.562524021	1.113506484	1.71788912	1.546155805	0.497160273	-0.465763887	0.585217914	0.678163408	-0.787337002	0.828376304
2120028_12	2120028	0	46	1	4	-0.048901818	-0.034675736	-0.048898749	0.801810862	-0.186178838	0.508153859	0.040112206	0.454479021	0.461083781	-0.064158135	0.165071642	-0.654470174	-0.445052524	0.705449912	0.401882069	0.672523998	0.318139235	0.738344041	0.662211581	0.75497913	1.036819093	0.732056206	0.859097144	-0.200287911	1.470540824	0.304419634	1.273577199	1.473887637	0.986487439	1.29094439	-0.570691978	-0.439157816	1.459222201	1.379960575	1.562524021	1.048567844	1.71788912	1.520093738	0.429336444	0.508308982	-0.122601068	-0.183159235	0.057966526	0.599577347
2120028_13	2120028	0	46	1	4	-0.053562843	0.305087458	-0.053559775	1.663673194	-0.321013972	0.752724627	0.196666177	0.430728684	0.593894795	-0.063610291	0.17344932	-0.84600802	-0.486551372	1.294738426	1.201235923	1.204899657	1.142975709	1.180730797	1.190587907	0.595863113	1.34669721	0.569016982	0.989380705	-0.331980867	1.805278182	0.297113315	1.589270898	1.637686913	1.08845768	1.370896629	-1.023857023	-0.583968052	1.811513265	1.955808588	1.931910448	1.962187326	1.71788912	1.884962674	0.70063176	0.495658685	0.018962729	0.096586581	0.990343252	1.561077724
2120028_14	2120028	0	46	1	4	0.026451412	0.145101876	0.026454504	-0.163936661	1.520791596	0.936152704	0.01662911	0.853484683	0.820165411	-0.050672748	0.325923057	-0.770761009	-0.477249906	1.144339965	1.081332845	1.242479116	1.033853374	1.261164752	1.236250058	0.986420608	1.157327249	0.969204168	-0.171675734	-0.327843916	1.847120351	0.154071315	1.808323669	1.816377033	1.397657767	1.599331598	-0.772474424	-0.502671078	1.738625459	1.873544586	1.963572141	1.895009423	1.918657173	1.980523586	1.361914092	-0.32661062	0.939127404	1.966466507	-0.457537631	0.967289956
2120028_15	2120028	0	46	1	4	-0.031811395	-0.174869287	-0.031808321	1.448207611	-0.87941497	0.978952588	0.042721438	0.820234212	0.785732926	-0.056572605	0.260577169	-0.898452906	-0.504438807	1.335756188	1.454364643	1.568167754	1.441457391	1.574857179	1.568931448	0.711583852	0.701117798	0.702412711	0.48357394	1.597907007	1.965673165	0.107160764	1.943620968	1.890831249	1.361474778	1.576488101	-1.067820796	-0.59794097	1.835809201	2.120336591	2.169373151	2.38764738	2.052502541	2.258518965	0.463248359	1.001670565	-0.458815084	0.398417593	0.73605869	1.133441579
2120028_16	2120028	0	46	1	4	-0.096288901	0.614337939	-0.096285846	-0.754927974	-0.373253762	0.538725205	-0.751137657	0.734732998	0.466002708	-0.067613765	0.121507717	-0.903013331	-0.510162786	0.403285732	0.223359709	0.92305372	0.173712614	1.124427028	0.942707655	0.624793298	1.536067171	0.58383873	-0.760250879	-0.518833176	1.477514519	-1.983877082	2.008048254	1.593014383	1.091747043	1.473692365	-0.829965511	-0.576346461	1.216262846	1.18252697	1.752494183	0.958997306	2.52096133	2.006585653	0.259776872	1.608884821	-0.98967932	-0.602777958	-0.442126446	1.359516739
2120028_17	2120028	0	46	1	4	-0.045017631	-0.090753157	-0.045014561	0.470917288	0.885442799	0.373639937	0.242327752	0.12672437	0.411894517	-0.068519815	0.10140129	-0.773041221	-0.46794844	0.270661634	0.002205142	0.396941304	-0.061221354	0.50508557	0.401285001	0.783909315	0.903399347	0.761699702	0.460582723	0.846360818	1.191593026	0.417943169	0.938555315	1.518560167	1.068721505	1.359474881	-0.390327782	-0.446779407	1.106931136	0.869923763	1.267014879	0.314089436	1.811580878	1.294222492	0.463248359	0.622161655	-0.193382966	-0.599833265	-0.423633023	0.667672275
2120028_18	2120028	0	46	1	4	-0.022489346	1.241085579	-0.022486269	0.332403699	0.370104331	0.391982744	-0.127531005	0.435478751	0.367624179	-0.066033446	0.139938608	-0.462932328	-0.368494303	0.683573772	0.242011298	0.472100221	0.131989369	0.529215757	0.459993482	0.668188575	2.17734272	0.613482225	0.322635423	0.018970518	1.345014315	-0.086345262	1.370218128	1.280306674	0.802283132	1.153883409	-0.469237118	-0.412482246	1.434926265	1.223658971	1.409492501	0.685807167	1.584043752	1.294222492	0.005437513	0.546259873	-0.379185448	-0.37530044	0.073377711	1.073518043
2120028_19	2120028	0	46	1	4	-0.089297364	0.092323128	-0.089294307	-0.510990154	0.087727088	0.355297129	-0.568491357	0.834484414	0.293840283	-0.06978407	0.098050219	-0.647629537	-0.444337026	0.529073535	0.172733964	0.42825752	0.083847162	0.50508557	0.420854494	0.668188575	0.976565014	0.64312572	-0.517310357	0.067234953	1.29619845	-0.68210927	1.769667298	1.235634144	0.756232055	1.199570403	-0.412873306	-0.411211981	1.337742523	1.116715769	1.340892165	0.578322522	1.570659215	1.250785714	0.446292401	1.242026208	-0.635769829	-0.503394576	-0.852063982	0.833823898
2120028_20	2120028	0	46	1	4	-0.169311619	0.222620664	-0.169308586	-0.633343824	0.250094003	0.036743704	-0.145143327	0.159974842	0.027726363	-0.077875302	-0.089609765	-0.81864547	-0.493706346	0.261090823	-0.013781935	0.033673208	-0.076947808	0.047416363	0.022941459	0.378886727	1.131504073	0.349655117	-0.639163805	0.225818093	0.961461092	-0.460456913	1.202707185	0.848472218	0.404270254	0.822652705	-0.356509495	-0.427725429	1.119079104	0.853470963	0.823751167	0.264825641	0.700664321	0.555797265	-0.164122059	1.393829772	-1.051613481	-0.26487446	0.250606345	0.757557579
2120028_21	2120028	0	46	1	4	-0.139014959	0.028823696	-0.139011917	-0.129308264	0.052429932	0.129680596	-0.033598622	0.197975381	0.106921078	-0.076210699	-0.047721376	-0.731997397	-0.464370953	0.36226797	0.090134066	0.217812553	0.026076514	0.25252295	0.209503964	0.436747097	0.9550457	0.420799506	-0.395456909	0.839465899	1.107908686	-0.076963152	1.215592643	1.027162338	0.525976671	0.914026692	-0.525600929	-0.450590203	1.19196691	0.993319766	1.1614759	0.490991248	1.329737552	1.050976535	0.141085171	0.596861061	-0.343794499	-0.212606163	0.813114618	0.741214797
2120031_01	2120031	0	46	1	7	5.270104019	-0.210330009	5.27010868	3.35661706	2.699716586	3.632545422	0.490857181	1.803498166	3.545250654	0.908686086	3.318429586	1.755714385	1.782290841	3.98823813	3.559329792	2.95860771	3.360726698	2.725062743	2.893133844	3.908369275	0.533267151	3.978018938	3.3344848	2.618355044	2.851332425	0.39331513	2.362398324	2.694936787	3.305488091	2.730084692	0.049309948	0.038461911	2.771202717	2.95942941	2.744560587	2.947463239	2.146194299	2.536514345	1.311046221	-0.212757947	0.832954557	2.489149478	-0.370464433	1.362240536
2120031_02	2120031	0	46	1	7	2.201596197	0.482391067	2.20159994	0.794115663	2.156140393	2.165120814	0.091709785	1.717996952	2.305681193	0.341878429	2.061777908	0.843629405	0.508705492	2.361200237	1.259855206	1.261268845	0.963244804	1.245077961	1.203634236	2.924742991	1.639359877	2.940496604	0.782459756	2.087446268	2.202778794	0.176119275	2.252871939	2.143975585	2.42722827	2.261793006	0.353674529	0.14262366	2.248840104	2.03807259	2.037449427	1.402371467	1.851734489	1.745964984	1.073662819	-0.465763887	0.877193243	0.052416189	2.292588432	1.185193724
2120031_03	2120031	0	46	1	7	3.685355675	0.622584618	3.685359862	10.62858048	0.708957022	2.006149814	0.149765216	1.285740818	2.074491651	0.339771337	2.061777908	2.052142003	2.168659429	2.538943873	1.201235923	1.43663965	0.850912989	1.486379828	1.379759678	3.57567215	1.230492916	3.622296995	10.57671803	2.383927792	2.195805099	0.306999714	1.879193683	2.129084742	2.282496314	2.170419019	0.353674529	0.248055674	2.285284007	2.013393389	2.12188061	1.268015661	2.106040688	1.858900607	1.412781964	-1.59164032	1.841596605	6.052227762	2.685573664	0.86923326
2120031_04	2120031	0	46	1	7	1.595663007	0.451878353	1.595666568	0.355489298	10.20389182	2.391348774	-0.074041732	3.105016636	2.271248708	0.211238746	1.676404727	0.184648007	0.003564338	3.714786383	2.333653882	1.887593149	1.954974262	1.711594903	1.784195877	2.606510958	1.734044857	2.599596408	0.34562664	9.947654117	2.516595067	0.185618662	2.794061137	2.188648115	2.344994204	2.250371258	-0.007053864	-0.064429573	2.661871007	2.548109401	2.385728058	2.02936523	1.905272636	2.023960364	1.209310477	-1.768744478	1.85929208	4.020389733	-0.644012977	1.231498275
2120031_05	2120031	0	46	1	7	2.434647424	0.05521307	2.434651237	-0.783400212	5.643499345	1.914435776	-0.003592445	1.879499244	1.897410299	0.185953646	1.575872592	1.162859148	1.124033245	2.935448905	1.611570901	1.461692622	1.252098045	1.389859081	1.379759678	3.054928823	1.157327249	3.08871408	-0.788606713	5.493536336	2.272515743	0.243787746	2.156231011	2.039739682	2.118028183	2.067623283	0.150764808	0.049894298	2.418911652	2.219053394	2.12188061	1.581512542	1.771427268	1.763339695	1.107574734	-0.756720718	1.107234412	0.457311449	6.723304281	1.005423116
2120031_06	2120031	0	46	1	7	1.618968129	0.366937554	1.618971698	-0.584864068	1.73963396	1.694322085	-0.166669498	2.62050976	1.641626125	0.154347271	1.475340458	0.820827281	0.465775649	2.935448905	1.576932234	1.273795331	1.207165318	1.164644006	1.190587907	2.620976051	1.484420818	2.644061651	-0.59088225	3.135473981	2.188831404	0.13061604	2.523466538	1.801486189	1.779223832	1.907718805	0.218401382	0.137542599	2.43105962	2.194374193	2.000510784	1.491942004	1.503736531	1.554843161	1.395826007	-0.807321906	1.293036895	4.30749728	-0.741874005	1.384030913
2120031_07	2120031	0	46	1	7	1.735493743	0.257256717	1.735497346	-0.541001431	9.780325955	1.584265239	-0.021204766	2.121752682	1.572761155	0.158561454	1.475340458	1.003244277	0.644649996	2.703014921	1.419725976	1.110951012	1.07557662	0.995732699	1.027508794	2.722231697	1.226189053	2.747813884	-0.547198939	9.533958967	2.09817337	0.212005847	2.272200124	1.741922816	1.775934469	1.884875308	0.432583865	0.287433896	2.346023846	2.103883791	1.894971805	1.424764101	1.383275699	1.450594893	1.260178349	-1.060327846	1.408057479	7.208019685	0.111905675	1.318659782
2120031_08	2120031	0	46	1	7	1.836482608	0.960698477	1.836486242	1.201961231	-0.285716816	1.841064546	0.109452569	1.423492773	1.735085727	0.162775637	1.492095814	0.957640028	0.673269891	3.236245827	2.083189675	1.493008837	1.752776994	1.285294939	1.399329171	2.73669679	1.897591642	2.732992137	1.188637916	8.637619475	2.293436828	0.303012317	2.001605525	1.890831249	1.877904711	1.919140554	0.049309948	0.03338085	2.503947426	2.424713398	2.127157559	1.984579961	1.450198383	1.711215562	1.260178349	-0.617567451	1.089538938	1.885487455	6.291791085	1.28325042
2120031_09	2120031	0	46	1	7	3.980553896	-0.002513686	3.980558172	1.125009237	10.0627032	4.861513532	-0.190804902	5.817305128	4.715955145	0.830723695	3.201142096	0.241653319	0.179576695	3.660096034	4.145522618	4.399153611	4.131002005	4.406132413	4.406508011	3.416556133	0.937830249	3.459257771	1.112000527	9.809755734	3.144227613	0.151725788	3.554303105	3.335243049	4.390977758	3.289750365	-0.345236733	-0.284185458	2.661871007	3.132183814	3.235316839	3.641634905	3.109880951	3.422624617	1.921460681	-0.604917154	1.425752954	3.004470718	4.195869849	1.40582129
2120031_10	2120031	0	46	1	7	1.10625543	1.158618784	1.106258845	0.501698086	2.297329015	2.366891697	-0.397586605	3.432771287	2.202383738	0.129062171	1.39156368	-0.232630871	-0.239704774	3.126865128	2.117828342	2.163175843	1.816966603	2.137894867	2.103830938	2.273813833	2.099873191	2.258696212	0.491237679	2.928626406	2.516595067	-0.051162349	3.071098464	2.277993175	2.335126116	2.296058252	-0.33396397	-0.307050232	2.503947426	2.449392599	2.454328394	2.074150498	2.22650152	2.24983161	1.243222392	-1.553689429	1.726576021	2.172595003	2.616223329	1.220603087
2120031_11	2120031	0	46	1	7	5.681827853	0.713298093	5.681832638	5.88064246	2.805608052	6.078253104	-0.059690951	5.817305128	5.79811896	1.384888802	4.105931304	0.403548402	0.33698612	4.507796448	5.477779041	5.827173026	5.543173402	5.829813426	5.854650532	4.154275846	1.630752151	4.200345152	5.84819115	2.721778831	3.423175411	0.174829235	3.670272219	3.588387385	4.8185949	3.461076591	-0.435418831	-0.291807049	2.892682394	3.502371823	3.567764624	4.17905813	3.350802614	3.796180909	1.853636852	-1.667542102	2.133571935	4.63877522	10.38346085	1.64006784
2120031_12	2120031	0	46	1	7	1.611199755	0.614337939	1.611203321	4.987999331	2.120843238	3.375746116	0.384530942	1.551744593	3.156655466	0.276558587	1.877468995	-0.273674695	-0.241135769	2.798723032	3.23958825	3.459667154	3.23234748	3.465055134	3.473695486	2.649906235	1.493028544	2.673705146	4.959197441	6.362296151	2.823437645	0.448435028	2.078918268	2.962971966	3.371275344	2.775771685	-0.548146454	-0.385806676	2.418911652	2.852486208	2.908146004	3.305745389	2.73511392	3.057755682	1.463649836	-0.225408244	0.92143193	6.471846486	6.091445673	1.359516739
2120031_13	2120031	0	46	1	7	1.168402424	1.298812336	1.168405858	-0.121613065	2.099664944	1.34580874	0.06744392	1.076737852	1.302220201	0.040142903	0.957599967	0.766102182	0.6160301	2.333855063	1.265184231	1.085898039	0.976082726	1.01181949	1.014462465	2.360604387	2.013795936	2.347626698	-0.12952517	2.032286915	2.035410115	0.36868709	1.718125469	1.727031973	1.562125899	1.713549082	-0.052144913	-0.064429573	2.260988072	2.06275179	1.900248754	1.447156736	1.46358292	1.511406383	0.954971119	-0.782021312	1.045300251	0.258544685	0.705236319	0.787519347
2120031_14	2120031	0	46	1	7	1.556821135	2.18120704	1.556824685	0.155414113	-0.223593823	4.042201459	-0.627199096	4.249782882	3.899413357	0.603157795	2.71523678	-0.018290901	-0.166008543	3.591733097	3.399459021	3.722723362	3.23234748	3.762660769	3.708529408	2.563115681	2.056834563	2.555131165	0.146369429	1.41174419	2.914095679	-0.169611492	3.154853935	2.948081123	3.601530728	2.901410918	-0.300145683	-0.251158562	2.661871007	2.92652381	2.976746341	3.081819045	2.77526753	2.996944192	1.19235452	-0.630217748	1.062995726	0.162842169	-0.531511322	0.70035784
2120031_15	2120031	0	46	1	7	1.688883497	2.717241206	1.688887087	1.933005173	0.984274834	7.301106945	0.957909861	4.392284904	6.535957925	0.982434295	3.452472432	-0.636228474	-0.420010115	6.531339373	8.648549327	8.601789695	8.881033067	8.411743399	8.653088108	2.432929849	2.500132426	2.406913689	1.916693109	1.273845807	3.876465583	0.413252114	3.373906706	4.035112684	5.443573799	3.678089811	-0.857020141	-0.501400812	3.342157201	4.102899036	4.095459519	5.007585601	3.712185109	4.352171668	1.039750905	-1.174180519	1.363818793	1.399613144	-0.75805575	0.276834629
2120031_16	2120031	0	46	1	7	4.454424724	1.480239284	4.454429142	-0.713373898	0.546590108	3.076146925	-3.33427818	6.529815239	3.186169025	1.058289595	3.670292056	1.413682517	0.980933768	1.800624157	1.630222491	1.937699094	1.544160765	1.993113748	1.927705497	3.749253259	1.432774465	3.800157966	-0.718866689	0.798096384	2.363173778	-1.725869047	3.973080461	1.935503779	2.381177193	2.707241195	0.500220439	0.383974054	2.066620588	2.202600593	2.37517416	2.18611367	2.440654109	2.440953433	0.259776872	0.002297102	0.133983313	-0.417998485	-0.899068098	0.656777087
2120031_17	2120031	0	46	1	7	1.215012669	1.447252566	1.215016117	-0.090832267	0.75837304	1.957235661	-2.192738807	3.679774793	1.892491373	0.156454362	1.525606525	0.314620117	0.098009993	1.704916045	0.958765254	1.411586678	0.754628575	1.51855341	1.386282842	2.273813833	2.289243151	2.243874465	-0.098870215	0.722252273	2.105147065	-1.374039909	3.071098464	1.905722092	2.002900491	2.227527761	0.015491661	-0.130483365	2.005880749	1.807733384	2.053280274	1.227708919	2.266655131	1.945774163	0.293688786	0.445057497	-0.166839754	-0.742650866	0.766881061	0.59685355
2120031_18	2120031	0	46	1	7	1.370380154	1.603939476	1.370383648	-0.565626069	0.010073346	3.076146925	-2.962462498	5.817305128	3.06811479	0.314486237	2.078533264	-0.145982798	-0.223248334	2.333855063	2.600105167	2.645445558	2.596870352	2.60441181	2.638730428	2.447394942	1.923414818	2.436557184	-0.571722903	-0.008609158	2.663042661	-0.975300219	3.457662177	2.769391003	3.042339081	2.74150644	-0.300145683	-0.247347766	2.273136039	2.729090205	2.734006689	3.216174851	2.494192257	2.866633858	0.361512615	-0.819972203	0.762172659	0.339523737	-0.455225953	0.828376304
2120031_19	2120031	0	46	1	7	1.183939172	0.351268863	1.183942611	0.039986123	1.831406564	1.235751895	-0.711999164	2.321255513	1.243193084	0.044989213	1.012892641	0.709096871	0.52301544	0.914640498	0.297966068	0.829105075	0.14482729	0.971602512	0.81876753	2.114697816	1.493028544	2.110478736	0.031413346	1.770279987	1.707646452	-0.537859323	2.568565638	1.816377033	1.733172755	2.010514541	0.038037185	-0.149537343	1.56855391	1.305922973	1.710278591	0.649978952	2.213116983	1.693840851	0.124129214	-0.048304086	0.098592364	-0.131627111	-0.026794995	0.18392591
2120031_20	2120031	0	46	1	7	1.168402424	0.713298093	1.168405858	1.84066278	-0.652101289	0.96672405	0.107821798	0.729982931	0.982489983	0.019914823	0.845339083	1.026046401	0.74481963	1.363101362	0.56175284	0.722629943	0.356653	0.762474228	0.688304239	2.31720911	1.010995916	2.347626698	1.824728242	-0.655352576	1.721593842	0.397302526	1.286462657	1.607905226	1.404236493	1.610753346	0.094400997	-0.017429759	1.847957168	1.560941379	1.636401306	0.855991188	1.610812825	1.372408693	1.00583899	-0.440463293	0.832954557	0.553013965	1.830252865	0.754833782
2120031_21	2120031	0	46	1	7	1.875324479	0.101394475	1.875328124	-0.877281645	1.061928576	1.144037857	-0.03816478	1.385492233	1.223517378	0.087341756	1.18714834	1.322474019	1.088258376	1.37677395	0.607049558	0.722629943	0.411214168	0.746387437	0.688304239	2.389534572	0.830233681	2.421735436	-0.882104327	1.018733797	1.735541232	0.260675544	1.608599084	1.6674686	1.591730162	1.736392579	0.376220054	0.199785595	1.823661233	1.59384698	1.631124357	0.963475833	1.543890141	1.372408693	1.209310477	-0.149506462	0.735629447	-0.116903647	2.608517736	1.196088913
2120033_01	2120033	0	41	1	4	-0.042687119	1.298812336	-0.042684048	-0.821876209	-0.717048055	0.08321215	-2.440615928	0.611231246	0.195461754	-0.062767454	0.198582353	-0.118620248	-0.291220586	0.684941031	0.082140528	-0.183661326	-0.060900406	-0.260645686	-0.223634159	0.783909315	2.061138426	0.732056206	-0.826925407	-0.718785832	0.835934583	-3.015909221	1.273577199	0.200720535	0.200329771	0.662748227	2.022043349	1.18424115	1.41063033	0.993319766	0.449087791	0.105837937	-0.467805745	-0.263420369	-0.367593546	0.672762843	-0.662313041	-0.887676986	-0.878262997	-0.380989609
2120033_02	2120033	0	41	1	4	0.403994399	0.647324657	0.403997604	-0.716451978	-0.764346243	1.137923587	-3.986586392	2.25475457	1.651463978	0.10651629	1.291031545	-0.332960219	-0.364916817	0.520869983	0.018192219	-0.209966947	-0.100697964	-0.275123798	-0.243855969	1.507163935	1.557586485	1.502787083	-0.721932185	-0.764981791	1.010276957	-2.194974565	1.505515427	1.101616554	1.874615348	1.987671044	1.762769816	0.714243014	1.252706749	0.828791762	0.359379659	-0.055389031	-0.434344403	-0.303382205	0.005437513	1.988393731	-1.387827497	-0.750012598	-0.754202953	-0.389161001
2120033_03	2120033	0	41	1	4	0.184149409	0.647324657	0.184152548	-0.868047406	-0.669749867	0.612096436	-5.995695688	2.145503019	0.982489983	-0.014220062	0.692865347	-0.285075757	-0.344167392	0.661697632	0.071482476	-0.168003218	-0.068282211	-0.237319839	-0.206021615	1.304652641	1.548978759	1.280460869	-0.872907841	-0.672589874	1.045145432	-4.739871999	1.956506426	0.878253905	0.917410824	1.462270617	1.650042193	0.739648319	1.398482362	0.985093366	0.501857281	0.092402356	-0.324591201	-0.173940606	0.683675803	2.722110957	-1.555934505	-0.909762182	-0.35274157	-0.105886102
2120033_04	2120033	0	41	1	4	0.70229997	0.75453149	0.702303264	-0.296294091	-0.081699258	1.284666048	0.41453712	0.744233133	1.4694637	0.039932193	0.955924431	0.193768857	0.028606746	1.130667378	0.300630581	0.647471026	0.096685084	0.738344041	0.623072594	1.651814859	1.376824249	1.636182812	-0.303492042	-0.098243107	1.658830588	0.944514113	1.125394443	2.009957995	1.966717502	1.987671044	0.026764423	-0.225753257	1.665737652	1.256564572	1.557247072	0.347678388	1.905272636	1.372408693	-0.079342273	0.710713734	-0.538444719	-0.058009791	-0.499918392	0.043377979
2120033_05	2120033	0	41	1	4	1.121792178	1.38127913	1.121795598	0.009205325	0.355985469	2.648148081	0.595226495	1.651496008	3.033682305	0.272344404	1.860713639	-0.214389171	-0.236842784	1.158012552	0.452507813	1.43663965	0.273206508	1.703551508	1.438468158	2.288278925	1.802906661	2.288339708	0.000758391	0.329241881	2.09817337	0.270174931	1.872750954	2.918299436	3.568637101	2.855723924	0.004218898	-0.237185644	1.726477491	1.445771776	2.053280274	0.744028016	2.855574751	2.145583342	-0.130210145	-0.478414184	0.275547109	-0.219967895	-0.749579598	-0.402779986
2120033_06	2120033	0	41	1	4	0.471579255	2.329647271	0.47158248	-0.144698663	0.75837304	1.822721738	0.546955687	0.986486571	2.094167357	0.102934234	1.252494227	-0.426448929	-0.370640796	1.308411013	0.361914377	0.891737505	0.128779888	1.035949677	0.864429681	1.724140321	1.975061171	1.695469802	-0.152516387	-0.827725555	1.847120351	0.972660444	1.176936271	2.277993175	2.575249588	2.364588742	0.173310333	-0.1584292	1.775069362	1.371734175	1.678616898	0.47307714	2.025733467	1.502719027	0.39542453	0.546259873	-0.175687491	-0.376036613	0.574241242	0.016684768
2120033_07	2120033	0	41	1	4	0.460703531	0.828751605	0.460706753	-0.700292059	-0.509500781	1.822721738	-4.886771726	2.725011243	2.197464812	0.141704721	1.425074391	-0.437849991	-0.389959225	0.760140261	0.167404939	0.094426665	0.022225137	0.07074221	0.062080446	1.666279952	1.768475759	1.651004559	-0.705838333	-0.516075209	1.603041028	-3.754750411	2.239986482	2.099303055	2.608143214	2.444540981	0.376220054	-0.111429386	1.447074233	1.133168569	1.092875564	0.430531135	0.928201447	0.772981156	-0.503241204	-0.187457353	-0.131448805	-0.858230058	-0.851293422	-0.811349551
2120033_08	2120033	0	41	1	4	0.352723129	0.40487228	0.352726319	0.332403699	0.23597514	0.495925321	1.284063968	-0.535910034	0.652921912	-0.023069847	0.583955534	0.164126095	-0.060830427	0.79295447	0.138095297	-0.146708192	-0.021102849	-0.229276444	-0.19036602	1.565024305	1.488724681	1.562074074	0.322635423	0.212028255	1.073040211	1.510959026	0.229855175	0.788908845	0.845044846	1.279522642	1.311859324	0.612621796	1.447074233	1.034451767	0.55462677	0.152862469	-0.2697146	-0.113129117	-0.689756734	-0.149506462	-0.255317127	0.162842169	0.165844825	-0.560760218
2120033_09	2120033	0	41	1	4	0.184149409	2.676007809	0.184152548	-0.480209356	-0.735402576	0.703810474	1.186217736	0.106774087	0.874273602	-0.023912684	0.563849108	-0.335240431	-0.332719434	0.782016401	0.167404939	-0.02708025	0.016448073	-0.084495324	-0.065121262	0.914095146	2.977861191	0.83580844	-0.447570333	-0.736712622	1.317119535	1.255296518	0.880570758	1.310088361	1.256215174	1.50795761	0.45512939	-0.065699838	1.519962039	1.141394969	0.802643371	0.314089436	0.182682745	0.243052463	-0.77453652	1.140823832	-1.202025014	-0.43051343	-0.401286804	-0.51173187
2120033_10	2120033	0	41	1	4	0.175604197	1.018425233	0.175607333	-0.476361757	-0.601979328	0.667124859	-0.263211113	0.65873192	0.97265213	-0.000734676	0.721349451	-0.303317457	-0.351322366	0.812096093	0.100792118	-0.176771759	-0.0702079	-0.257428328	-0.222981843	1.246792272	1.665183053	1.221173878	-0.4015879	-0.580887449	1.073040211	-0.074617624	1.0480817	0.908035592	1.243057724	1.496535862	1.345677611	0.498297925	1.434926265	0.993319766	0.486026434	0.052095614	-0.379467802	-0.22606474	0.344556658	-0.313960323	0.408263168	-0.522535079	-0.535364118	-0.765045001
2120033_11	2120033	0	41	1	4	0.381466114	1.810106463	0.381469312	-0.098527466	-0.551151425	1.144037857	1.50584876	-0.103178893	1.430112288	0.032135954	0.929115862	-0.376284255	-0.354899853	0.568724038	0.068817963	-0.100360194	-0.051592913	-0.149646828	-0.13165754	1.376978103	2.426966759	1.324926112	0.146369429	-0.820141144	1.33804062	1.82760525	0.371595203	1.593014383	1.831853634	1.987671044	0.488947677	-0.060618777	1.362038459	0.976866966	0.660165749	0.137187625	0.095683255	0.112742129	-0.028474401	0.116149775	-0.096057856	-0.288432002	0.027144155	-0.001564673
2120033_12	2120033	0	41	1	4	0.111126691	1.397772489	0.111129808	-0.675667421	-0.576565377	0.306382976	-1.018584024	0.554230437	0.426651296	-0.04519431	0.384566802	-0.068455574	-0.243282261	0.683573772	0.079476015	-0.176145434	-0.065072731	-0.250189272	-0.215806362	1.029815885	2.147215681	0.984025916	-0.681314369	-0.581576941	0.982382177	-1.655503219	1.299348114	0.640000412	0.667419264	1.07393117	1.232949988	0.523703229	1.386334394	0.960414165	0.522965077	0.049856351	-0.233576351	-0.130503828	-1.062787793	0.267953339	-0.741942676	-0.715412458	-0.711822193	-1.219919117
2120033_13	2120033	0	41	1	4	1.16063405	0.853491644	1.160637481	1.032666844	1.760812253	6.934250792	0.526081824	4.772290297	5.79811896	0.714833653	2.94981176	-0.70691506	-0.447199016	6.695410421	11.20648166	9.228114	11.93003949	8.492177354	9.305404559	2.288278925	1.755564171	2.288339708	-0.352539971	1.701330795	3.911334058	0.435534626	3.393234892	3.856422564	4.950169405	3.472498339	-1.114039121	-0.543319565	3.366453136	4.481313445	4.153505958	5.992861514	3.297264467	4.465107291	0.310644743	0.204701854	0.027810466	-0.183159235	1.321683742	0.351711811
2120033_14	2120033	0	41	1	4	2.224901319	1.38952581	2.224905069	2.109994759	0.631303281	4.720885341	0.686549645	2.630009895	4.11584612	0.41984082	2.279597532	-0.02741175	0.027175751	3.222573239	6.516939051	6.159124907	7.115818821	5.910247382	6.239517238	2.73669679	1.880376191	2.747813884	2.092959103	0.598143728	3.290675207	0.404104556	2.819832051	3.484151482	4.094935122	3.095580641	-1.005820603	-0.5420493	2.588983201	3.633994226	3.573041573	5.119548773	3.163419099	4.039426866	0.768455589	-0.503714778	0.762172659	0.501481841	-0.287244031	0.389844971
2120033_15	2120033	0	41	1	4	1.696651872	0.663818016	1.696655464	0.70946847	1.012512559	5.320083723	0.944863697	2.91501394	4.302765325	0.367163529	2.145554686	-0.538179339	-0.306961528	5.587930848	9.447903181	7.411773516	10.06854083	6.674369959	7.478918496	2.693301513	1.932022544	2.688526894	0.698158628	0.970469363	3.61843887	0.75804467	2.774732951	3.394806422	3.963360617	3.072737144	-1.145602855	-0.558562748	3.196381588	4.226295039	3.847442918	5.589794095	2.882343825	4.039426866	0.666719845	-0.187457353	0.470197329	1.252378504	0.751469876	0.335641408
2120033_16	2120033	0	41	1	4	0.989729816	0.108816487	0.989733197	-0.287059852	-0.841294042	0.844438666	-0.901168546	1.067237717	1.144814555	0.073434951	1.123477988	1.208463397	0.74481963	0.489423032	-0.000459371	-0.193056191	-0.114177782	-0.248580593	-0.224938792	2.085767631	1.290746995	2.095656988	-0.294295556	-0.84013641	1.121856076	-0.998755494	1.395989042	1.339870047	1.608176975	1.770657824	1.063858554	0.422082011	1.240558781	0.853470963	0.480749485	0.045377824	-0.180038203	-0.095754406	-0.045430359	0.090849181	-0.087210119	-0.853076846	-0.428256379	-0.716016653
2120033_17	2120033	0	41	1	4	0.247850077	0.977191836	0.247853235	-0.56100895	0.292450589	0.207331815	0.077228543	0.145724639	0.313515988	-0.040769417	0.419753049	0.50387775	0.101587479	0.903702428	0.17806299	-0.139818625	0.002968255	-0.233298141	-0.189061387	1.246792272	1.919110955	1.206352131	0.223006818	0.370611396	0.947513702	0.456644374	0.706617087	0.226034969	0.36150854	0.742700466	2.134770972	1.425591544	1.592849846	1.116715769	0.570457617	0.099120146	-0.362067904	-0.200002673	-0.265857803	0.470358091	-0.467662821	0.148118705	-0.606255572	-0.716016653
2120033_18	2120033	0	41	1	4	0.270378363	0.622584618	0.270381527	-0.060051469	-0.173471862	1.003409665	0.244284676	0.65873192	1.17924704	0.000529579	0.729727129	-0.193867259	-0.26546268	0.727326051	0.1594114	0.421994277	0.021583241	0.488998779	0.401285001	1.463768658	1.273531544	1.45832184	-0.068215259	-0.187877056	1.491461909	0.221739786	1.338004485	1.875940406	1.825274909	1.884875308	0.229674144	-0.087294347	1.434926265	1.083810168	1.356723011	0.302893119	1.67773551	1.207348936	-0.740624605	-0.098905274	-0.317251288	-0.414317619	-0.60856725	-0.402779986
2120033_19	2120033	0	41	1	4	0.442836271	1.018425233	0.442839487	0.555564482	-0.060520965	0.612096436	0.441281757	-0.068978408	0.91854394	0.012329293	0.80512623	-0.041093025	-0.212515873	0.581029367	0.018192219	-0.214351217	-0.11610347	-0.280512873	-0.25103145	1.579489397	1.845945289	1.547252326	0.544883851	-0.153402461	0.947513702	0.644286582	0.397366117	0.729345472	1.164113021	1.462270617	1.852951914	0.892080147	1.325594556	0.878150163	0.385764404	-0.062106821	-0.455759662	-0.319888181	-0.723668648	-0.098905274	-0.30840355	0.162842169	0.589652428	-0.694226276
2120033_20	2120033	0	41	1	4	0.207454531	0.779271528	0.207457677	0.186194911	1.28077094	0.740496089	-0.404109687	1.204989672	0.839841117	-0.029601832	0.526987325	-0.303317457	-0.307677026	0.876357253	0.188721042	0.005488614	0.020299449	-0.049104383	-0.035767021	1.261257364	1.721133269	1.235995626	0.177024385	1.232476292	1.365935399	-0.298615509	1.763224569	1.39943342	1.282530075	1.576488101	0.286037956	-0.119050978	1.544257975	1.116715769	0.881797606	0.204365528	0.419589047	0.34730073	0.073261342	-0.086254977	0.098592364	-0.569650164	0.027144155	-0.272037725
2120033_21	2120033	0	41	1	4	0.294460323	0.663818016	0.294463495	0.255451706	0.43363921	0.716039012	-0.023161691	0.625481448	0.933300719	-0.014009353	0.632546066	-0.132301523	-0.233980795	0.701348135	0.12210822	-0.083449437	-0.018856212	-0.143212111	-0.119915843	1.507163935	1.3940397	1.487965336	0.245998035	0.405085992	1.261329975	0.194297114	1.151165357	1.280306674	1.377921592	1.587909849	0.793312259	0.208677452	1.459222201	1.075583768	0.70765829	0.226758162	0.048837377	0.121429485	0.310644743	0.30590423	-0.05181917	-0.482045554	0.489479721	-0.157638247
2120036_01	2120036	0	30	1	4	0.132101301	0.102219143	0.132104425	-0.279364652	-0.815174147	1.156266395	-0.040121705	0.924735695	0.957895351	-0.039715872	0.429806262	-0.522217852	-0.367063309	1.37677395	1.5076549	1.699695858	1.492809078	1.727681694	1.705917903	1.232327179	0.800106642	1.235995626	-0.286631817	-0.871853038	1.979620555	0.209777596	1.782552755	1.965285466	1.519364185	1.679283837	-0.869420179	-0.484887364	1.847957168	2.087430991	2.142988406	2.275684208	2.039118004	2.215082187	-0.045430359	0.786615516	-0.582683406	-0.420943178	-0.142378887	0.68129126
2120036_02	2120036	0	30	1	4	-0.010059947	0.439508334	-0.010056866	0.147718914	-0.209474961	0.385868475	-0.00163552	0.321477134	0.411894517	-0.065380248	0.148316286	-0.524498064	-0.383519749	0.373206039	0.092798579	0.290466173	0.022867033	0.344217659	0.28386804	0.856234777	1.682398504	0.820986692	0.138705691	-0.223041144	1.198566721	-0.068753805	1.196264457	1.265415831	0.861491659	1.199570403	-0.221236347	-0.322293415	1.204114878	1.001546166	1.166752849	0.508905355	1.329737552	1.059663891	0.039349428	0.331204824	-0.21107844	-0.713203938	-0.541528593	0.083962556
2120036_03	2120036	0	30	1	4	0.151522237	0.406521616	0.151525366	-0.625648625	-0.786230479	0.593753628	-1.162091831	0.972236369	0.584056942	-0.050883457	0.332625199	-0.013730476	-0.104475768	0.300741327	0.031514784	0.703840214	-0.031052238	0.891168557	0.720920062	1.029815885	1.286443132	1.013669411	-0.631500066	-0.78635604	1.32409323	-1.467861012	1.724568198	1.57812354	1.134508757	1.473692365	-0.435418831	-0.40867145	1.155523007	0.960414165	1.578354868	0.470837877	2.454038646	1.772027051	0.02239347	0.369155715	-0.255317127	-0.764736062	-0.318836961	0.471014124
2120036_04	2120036	0	30	1	4	0.156960099	0.779271528	0.15696323	0.170804512	-0.575859433	1.315237394	-0.061647876	1.162239065	1.223517378	-0.02243772	0.57055125	-0.597464863	-0.407131162	1.486154648	0.940113664	1.618273698	0.780304419	1.792028859	1.6145936	1.145536625	1.824425975	1.117421645	0.161696907	-0.580887449	2.007515335	-0.07930868	2.072475539	2.024848839	1.690411041	1.816344818	-0.672146839	-0.483617099	1.932992943	1.889997386	2.12188061	1.581512542	2.306808741	2.11083392	-0.350637589	-0.174807056	-0.060666907	-0.390760077	-0.433650294	-0.105886102
2120036_05	2120036	0	30	1	4	0.094813105	0.224269999	0.094816217	1.386646016	0.412460917	1.211294818	0.307558573	0.663481987	0.982489983	-0.043930055	0.394620015	-0.729717185	-0.447914513	2.005712967	1.744796544	1.793644504	1.630816737	1.775942068	1.771149548	1.17446681	1.342393347	1.14706514	1.372567649	-0.835309966	2.09817337	0.487136233	1.685911827	1.861049562	1.391079042	1.599331598	-0.930293096	-0.530616913	2.151656362	2.235506194	2.237973487	2.096543133	2.052502541	2.145583342	-0.113254188	-0.908524282	0.576370176	-0.697744301	0.158139232	0.016684768
2120036_06	2120036	0	30	1	4	0.348062105	0.238289355	0.348065293	0.086157319	0.532471246	1.400837163	0.970956025	0.368977808	1.395679803	0.002425962	0.749833556	-0.50169594	-0.377795769	0.823034163	0.46849489	1.367743977	0.372700402	1.615074157	1.386282842	1.275722456	1.312266308	1.265639121	0.299644207	0.50161486	1.826199266	1.30220707	1.009425329	2.158866428	1.979874952	2.044779786	-0.457964356	-0.40867145	1.483518136	1.462224577	2.02161858	1.268015661	2.748498457	2.275893677	-0.147166102	0.103499478	-0.149144279	0.022969261	0.358484644	0.074701646
2120036_07	2120036	0	30	1	4	0.024897737	-0.060240443	0.024900828	-0.044661071	-0.824351407	1.082895164	-0.329094243	1.057737582	1.002165689	-0.038662326	0.441535011	-0.736557822	-0.471525927	0.751936708	0.609714071	1.380270463	0.555640788	1.582900574	1.399329171	0.986420608	0.81301823	0.984025916	-0.052887781	-0.823588604	1.784357097	0.053213629	1.679469098	2.069521369	1.621334426	1.759236076	-0.775856252	-0.503941343	1.495666104	1.560941379	2.037449427	1.491942004	2.628037625	2.284581032	0.463248359	-0.301310026	0.452501855	-0.507811616	0.034849747	0.651329492
2120036_08	2120036	0	30	1	4	0.29212981	1.307059015	0.292132982	-0.440194319	-0.830704895	1.089009434	-0.361709654	1.1717392	1.021841395	-0.02749474	0.535365003	-0.376284255	-0.29551357	1.458809474	0.692313969	1.167320199	0.491451179	1.293338334	1.144925755	1.434838473	2.289243151	1.384213102	-0.446803959	-0.829794031	1.861067741	-0.468666259	2.098246454	1.831267876	1.529232272	1.72497083	-0.48050988	-0.399779594	1.872253104	1.667884581	1.926633499	1.075439005	2.172963373	1.83283854	0.242820914	-0.111555571	0.204765211	-0.512228655	-0.49067168	0.825652507
2120036_09	2120036	0	30	1	4	0.927582823	0.178913262	0.927586184	-0.673358861	-0.524325587	1.871635892	-1.083814845	2.036251469	2.000707755	0.177525279	1.542361881	0.414949465	0.065097113	1.390446537	0.639023712	1.612010455	0.443308972	1.872462814	1.608070436	1.984511985	1.239100642	1.991904755	-0.679015247	-0.530554539	1.993567945	0.333738729	1.750339112	2.367338235	2.391045281	2.227527761	-0.119781487	-0.18510477	1.847957168	1.577394179	2.164096202	0.905254984	2.922497436	2.241144254	-0.503241204	0.230002448	-0.432271872	-0.461432704	-0.196318036	0.056724585
2120036_10	2120036	0	30	1	4	-0.03025772	0.215198652	-0.030254645	-0.021575473	-0.872355539	0.088714992	1.173171571	-0.474634165	0.13151571	-0.069762999	0.093023612	-0.193867259	-0.274764146	0.291170515	-0.029769012	-0.185540299	-0.103586496	-0.229276444	-0.206673931	0.885164961	1.062642269	0.865451935	-0.029896565	-0.870474054	0.842908278	2.320166044	-0.01496851	0.580437039	0.433874518	0.936870189	0.827130546	0.269650183	1.106931136	0.804112562	0.475472536	0.150623205	-0.106423251	-0.00888085	-0.893228221	1.292627396	-1.378979759	-0.33849178	-0.431338616	0.030303753
2120036_11	2120036	0	30	1	4	0.052087047	-0.050344427	0.052090146	0.293927702	-0.053461534	0.300268706	1.153602325	-0.566310466	0.328272768	-0.063631362	0.195231282	-0.314718519	-0.30910802	0.643923269	0.095463092	-0.081570464	-0.034582667	-0.133560037	-0.115349628	1.05874607	0.980868877	1.043312907	0.284316729	-0.070663431	1.086987601	1.897971078	0.055901504	0.788908845	0.522687309	1.07393117	0.286037956	-0.070780899	1.362038459	1.009772566	0.697104392	0.235715216	0.130483051	0.173553618	0.429336444	0.799265813	-0.334946762	-0.153712307	0.188961603	0.269616567
2120036_12	2120036	0	30	1	4	0.037327136	2.906914834	0.037330231	-0.724916697	0.264212865	1.064552357	-1.142522584	1.57549493	0.913625013	-0.041822963	0.429806262	-0.722876547	-0.466517445	1.636553109	1.041365152	1.173583442	0.873379352	1.196817588	1.144925755	0.827304592	2.83583372	0.761699702	-0.730362298	0.239607932	1.895936216	-0.987027857	2.285085581	1.62279607	1.266083262	1.576488101	-0.672146839	-0.484887364	1.94514091	1.922902987	1.86858706	1.648690445	1.624197362	1.693840851	0.073261342	0.014947399	0.027810466	-0.050648059	0.173550417	0.411635347
2120036_13	2120036	0	30	1	4	2.706540522	0.91946508	2.706544416	1.832967581	0.010073346	5.894825028	1.982033755	1.993500862	4.912712202	0.965577561	3.452472432	0.39214734	0.129491878	7.310676851	9.794289851	7.161243795	10.06854083	6.231983204	7.087528625	3.214044839	1.764171896	3.236931556	1.817064504	-0.008609158	3.639359954	0.748662559	2.826274779	3.424588109	4.226509627	3.186954629	-0.734147032	-0.285455723	3.45148891	4.234521439	3.794673429	5.164334042	2.748498457	3.778806198	0.717587717	-0.491064481	0.717933973	0.597184356	1.306272556	0.847442884
2120036_14	2120036	0	30	1	4	0.943119571	1.07615199	0.943122937	0.509393285	0.115964812	3.510260038	0.314081655	2.359256053	2.984493041	0.169096912	1.50885117	-0.565541888	-0.375649277	3.564387923	5.078102114	4.699789277	5.286414966	4.50265316	4.726143072	1.9555818	2.0525307	1.932617765	0.498901418	0.094814629	2.983832629	0.351916568	2.607222009	2.962971966	3.108126333	2.615867208	-1.006947879	-0.531887178	2.69831491	3.296711818	3.219485993	3.97752442	2.815421141	3.370500484	0.785411546	-0.516365075	0.771020396	1.885487455	-0.342724299	0.397471602
2120036_15	2120036	0	30	1	4	0.316988608	0.721544772	0.316991787	1.394341215	-0.809526602	2.831576157	-0.102743293	2.473257671	2.374546163	0.06100311	1.063158708	-0.834606957	-0.48440488	2.812395619	4.145522618	4.073464973	4.323570832	3.979832449	4.112965608	1.521629027	1.949237995	1.487965336	0.291980468	-0.809109273	2.80251656	0.036794936	2.794061137	2.769391003	2.746296444	2.444540981	-1.024984299	-0.554751952	2.491799459	3.099278214	3.018961932	3.843168614	2.614653088	3.188066016	0.107173257	-0.566966263	0.452501855	1.31127236	1.360211706	0.468835087
2120036_16	2120036	0	30	1	4	-0.055116518	1.86783322	-0.05511345	-0.577938388	-0.689516274	0.599867897	0.550217228	0.321477134	0.593894795	-0.059733242	0.222039851	-0.661310811	-0.445768021	1.3220836	0.412540121	0.509679679	0.186550536	0.529215757	0.466516646	0.63925839	1.858856877	0.598660478	-0.565591912	-0.691895647	1.540277773	0.363526929	1.338004485	1.295197517	0.88780656	1.210992151	-0.424146069	-0.401049859	1.811513265	1.503356578	1.446431144	0.755224334	1.222661257	1.085725958	0.361512615	0.710713734	-0.317251288	-0.719093324	-0.647865773	-0.664264508
2120036_17	2120036	0	30	1	4	-0.082305828	-0.258985418	-0.082302768	0.740249267	-0.258890978	-0.029290404	0.302340107	-0.244730902	-0.009657478	-0.075093941	-0.019237271	-0.143702585	-0.259738701	0.45934334	0.031514784	-0.181782353	-0.070528848	-0.242950216	-0.211240147	0.682653668	0.386935818	0.672769216	0.728813584	-0.271305578	0.808039803	0.613794723	0.442465217	0.327292703	0.17401487	0.559952491	0.872221595	0.371271402	1.264854717	0.902829364	0.475472536	0.130469834	-0.259006971	-0.121816473	-0.893228221	0.81191611	-1.033918006	-0.175797503	-0.065322959	-0.212114189
2120036_18	2120036	0	30	1	4	0.04198816	0.540117823	0.041991257	-0.05235627	-0.484086829	0.155360526	0.417146353	-0.077053522	0.220056386	-0.062367107	0.190204675	0.072917597	-0.148121108	0.645290527	0.082140528	-0.144202895	-0.053518601	-0.209167955	-0.180581273	0.986420608	1.579105798	0.954382421	-0.06055152	-0.4912535	0.961461092	0.704097535	0.655075259	0.550655352	0.443742605	0.834074453	0.99622198	0.47289262	1.386334394	0.993319766	0.591565413	0.152862469	-0.11713088	-0.017568205	0.310644743	0.419756903	-0.140296542	-0.523271253	0.073377711	-0.114057493
2120036_19	2120036	0	30	1	4	3.89E-05	0.878231682	4.20E-05	0.132328515	-0.292776247	0.856667204	0.302340107	0.440228819	0.785732926	-0.05277984	0.304141094	-0.782162071	-0.482258388	1.267393251	0.623036635	1.129740741	0.456146894	1.261164752	1.112309933	0.957490423	1.467205367	0.924738925	0.123378213	-0.30440119	1.749488622	0.591512211	1.318676299	1.741922816	1.279240713	1.519379359	-0.649601315	-0.479806303	1.750773426	1.61029978	1.863310111	1.149334699	2.106040688	1.815463829	-0.113254188	0.736014328	-0.573835668	0.656078212	-0.390498974	0.577786971
2120036_20	2120036	0	30	1	4	0.070731145	1.826599822	0.07073425	0.132328515	-0.348545753	0.544839475	0.601749577	0.017472819	0.534867678	-0.055940477	0.273981454	-0.364883193	-0.329141947	1.034959266	0.340598274	0.472100221	0.167293654	0.50508557	0.440423988	1.11660644	2.310762465	1.072956402	0.123378213	-0.358871052	1.456593434	1.013707177	0.867685301	1.250524987	0.894385285	1.256679145	-0.142327011	-0.234645114	1.653589685	1.363507774	1.367276909	0.661175269	1.249430331	1.068351246	-0.265857803	-0.187457353	-0.007580483	0.192289097	0.04255534	0.010420034
2120036_21	2120036	0	30	1	4	1.65781	1.406019169	1.657813581	-0.43326864	0.779551333	1.896092969	-0.114484841	1.698996683	1.862977814	0.261808946	1.827202928	0.86643153	0.415690832	1.704916045	1.512983926	1.668379643	1.422200508	1.679421321	1.653732587	2.67883642	1.768475759	2.673705146	-0.439906594	1.053208393	2.133041844	0.441398445	1.763224569	2.143975585	2.289075039	2.170419019	0.274765193	0.28108257	1.969436846	2.186147793	2.158819253	2.320469476	1.93204171	2.145583342	0.090217299	0.154100666	-0.060666907	-0.291376695	0.088788897	0.776624159
2120037_01	2120037	0	50	1	4	0.407878586	-0.055292435	0.407881793	0.07846212	0.49717409	1.19295201	-0.160798724	1.295240953	1.253030937	-0.010005879	0.662705706	-0.296476819	-0.236842784	0.533175311	0.228688734	1.186109928	0.151246251	1.454206245	1.2101574	1.521629027	0.774283465	1.532430578	0.644512456	0.467140264	1.679751672	-0.221213099	2.053147354	2.114193898	1.937113238	2.010514541	-0.446691593	-0.437887551	1.349890491	1.264790972	1.873864009	0.956758043	2.681575773	2.11083392	0.666719845	0.419756903	0.054353678	0.317438541	1.444973226	0.131629005
2120037_02	2120037	0	50	1	4	1.486905767	-0.147655245	1.486909296	2.240813148	0.200677985	1.241866164	0.351263223	0.463979156	1.53832867	0.192274921	1.592627948	0.980442152	0.530170414	0.541378864	0.172733964	0.19401223	0.080637681	0.197023521	0.176235825	2.548650589	0.769979602	2.58477466	0.790123495	0.177553659	1.428698654	0.584475628	0.822586201	1.71214113	2.03908348	2.044779786	1.007494742	0.587216491	1.349890491	1.141394969	1.119260309	0.620868527	0.981739594	0.877229423	-0.062386316	0.976369971	-0.715399465	1.981189971	1.491206783	-0.293828102
2120037_03	2120037	0	50	1	4	0.128993952	-0.280014451	0.128997074	0.70177327	-0.602685271	0.288040168	-0.053820177	0.345227471	0.406975591	-0.05025133	0.330949663	0.020472711	-0.181033988	0.355431676	0.031514784	-0.142950246	-0.046136796	-0.193081164	-0.166230312	1.188931902	0.253516073	1.206352131	0.690494889	-0.607088142	0.989355872	0.01333966	1.0480817	0.848472218	0.772678868	1.131039912	0.872221595	0.345866097	1.228410814	0.952187765	0.644334903	0.327525017	0.094344802	0.190928329	-0.130210145	1.178774723	-0.901201947	-0.640322791	0.142728046	0.188283985
2120037_04	2120037	0	50	1	4	0.546932485	-0.146005909	0.546935733	0.270842104	0.730135316	1.125695049	0.099928869	0.843984549	1.228436305	0.010222201	0.788370874	0.025033136	-0.089450323	0.914640498	0.497804532	0.659997512	0.382328843	0.698127064	0.642642088	1.796465783	0.804410504	1.814043783	0.261325512	0.694672597	1.672777977	-0.062889987	1.718125469	1.831267876	1.775934469	1.862031812	0.004218898	-0.141915752	1.604997814	1.503356578	1.562524021	1.135899118	1.517121068	1.433220182	-0.011518444	0.55891017	-0.40572866	-0.716148631	0.09649449	0.37132315
2120037_05	2120037	0	50	1	4	0.177934709	-0.117142531	0.177937846	-0.013880273	-0.435376755	0.862781473	0.309515498	0.406978347	1.0415171	-0.024755521	0.553795894	-0.517657427	-0.400691686	0.401918473	0.092798579	0.153927474	0.018373761	0.169675976	0.141010737	1.246792272	0.653775308	1.250817373	-0.022232826	-0.443678558	1.379882789	0.596203266	0.938555315	1.756813659	1.654228052	1.782079573	-0.029599388	-0.287996253	1.216262846	1.075583768	1.108706411	0.676850113	1.062046815	0.955415623	0.649763888	-0.07360468	0.390567694	0.052416189	0.081083304	0.117192881
2120037_06	2120037	0	50	1	4	0.509644289	0.409820288	0.509647525	0.586345279	0.984274834	1.04009528	-0.096220211	1.06248765	1.307139128	0.014857803	0.816854979	-0.232630871	-0.247575245	0.427896389	0.092798579	0.093174017	0.009708164	0.091655039	0.076431408	1.593954489	1.247708367	1.591717569	0.575538806	-0.422304308	1.358961704	0.353558437	1.118951714	1.771704503	1.821985546	1.884875308	0.263492431	-0.121591508	1.252706749	1.026225367	1.050659972	0.486512721	0.995124131	0.833792645	0.276732829	0.55891017	-0.237621652	1.141952524	1.668435417	-0.029619783
2120037_07	2120037	0	50	1	4	0.111903528	0.016453677	0.111906646	-0.352469046	-0.75446304	0.917809896	-1.573046005	1.423492773	0.948057498	-0.034448142	0.491801078	-0.654470174	-0.444337026	0.486688514	0.170069452	0.547259137	0.090266123	0.64986669	0.54479462	1.015350793	0.86036072	1.013669411	-0.359437336	-0.755328904	1.512382993	-2.136336375	2.143345553	1.71214113	1.555547173	1.827766566	-0.311418446	-0.413752511	1.30129862	1.133168569	1.441154195	0.68804643	1.811580878	1.441907538	-1.07974375	-0.440463293	-0.264164864	-0.554190527	-0.390498974	-0.228456972
2120037_08	2120037	0	50	1	4	0.733373467	0.418066967	0.73337677	-0.440194319	-0.004045516	1.559808162	-1.051199435	2.174003424	1.853139962	0.084181118	1.183797269	-0.200707897	-0.231834303	0.399183955	0.074146989	0.197143851	-0.003771654	0.230805782	0.186672889	1.883256338	1.312266308	1.888152522	-0.446803959	-0.022398997	1.533304078	-0.862714894	2.091803725	2.188648115	2.486436797	2.364588742	0.116946521	-0.218131666	1.204114878	1.034451767	1.129814206	0.598475893	1.16912311	0.990165046	0.276732829	0.065548587	0.098592364	-0.668297373	-0.476031054	0.046101776
2120037_09	2120037	0	50	1	4	0.149191725	0.902971721	0.149194853	-0.422495361	-0.635158654	1.009523934	-0.999014777	1.466243379	1.046436027	-0.028337577	0.537040538	-0.599745075	-0.426449592	0.818932386	0.388559505	0.785262373	0.276415989	0.891168557	0.773105378	1.145536625	1.389735838	1.132243392	-0.42917736	-0.63880477	1.644883198	-0.557796308	1.866308226	1.846158719	1.631202514	1.793501321	-0.255054634	-0.346428454	1.532110007	1.404639775	1.594185714	1.010500365	1.744658194	1.528781094	-0.28281376	0.116149775	-0.219926178	-0.153712307	0.142728046	0.181474492
2120037_10	2120037	0	50	1	4	-0.008506272	0.181387266	-0.008503191	-0.582555508	-0.09581812	0.367525668	0.179967086	0.183725179	0.520110899	-0.055940477	0.268954847	-0.531338702	-0.42144111	0.348595382	-0.008452909	-0.146708192	-0.090427626	-0.185842108	-0.169491894	0.914095146	1.157327249	0.89509543	0.307307946	0.58435389	1.038171737	0.409733823	0.803258015	1.101616554	1.048985329	1.348053132	0.500220439	-0.037754003	1.155523007	0.878150163	0.617950158	0.262586377	0.142529134	0.190928329	-0.147166102	0.93841908	-0.724247202	0.096586581	0.150433639	0.100850098
2120037_11	2120037	0	50	1	4	0.414093286	-0.178992627	0.414096494	1.055752442	-0.651395346	0.746610358	0.561306468	-0.170154843	0.839841117	-0.025809067	0.557146965	-0.086697274	-0.15599158	0.485321256	0.130101759	0.101316233	0.042123916	0.090850699	0.082302256	1.637349767	0.701117798	1.651004559	1.043026877	-0.654663084	1.358961704	0.870629994	0.487564317	1.458996793	1.368053504	1.667862088	0.195855857	-0.107618591	1.313446588	1.124942169	1.077044717	0.629825581	0.901432373	0.833792645	0.02239347	0.065548587	-0.025275958	1.701444155	1.144455108	-0.119505087
2120037_12	2120037	0	50	1	4	0.372920902	0.385904917	0.372924098	0.594040479	1.28077094	1.792150392	0.742648151	0.644481717	2.133518768	0.081441899	1.163690842	-0.583783588	-0.428596084	0.281599704	0.042172835	0.797788859	-0.015004836	1.01181949	0.81876753	1.507163935	1.428470602	1.487965336	0.307307946	-0.015504077	1.630935808	0.625522361	1.144722628	2.6651551	2.976551828	2.558758465	-0.131054249	-0.359131106	1.094783168	0.976866966	1.636401306	0.629825581	2.561114941	1.911024741	0.005437513	0.925768783	-0.644617566	0.479396645	0.081083304	-0.024172189
2120037_13	2120037	0	50	1	4	0.020236712	0.507131106	0.020239802	1.440512412	0.751313609	0.838324396	0.089752861	0.65873192	0.761138294	-0.05025133	0.329274128	-0.633948262	-0.435751058	1.048631854	0.790900945	1.017002366	0.706486369	1.068123259	1.014462465	0.971955516	1.428470602	0.939560673	2.169596492	2.314978601	1.749488622	0.233701977	1.634369998	1.756813659	1.354896053	1.565066353	-0.649601315	-0.453130734	1.690033588	1.717242982	1.847479264	1.559119908	1.905272636	1.841525896	0.446292401	-0.035653789	0.257851635	1.576294711	2.300294025	0.547825202
2120037_14	2120037	0	50	1	4	9.146522761	0.153348556	9.146528583	2.702525112	2.036130065	2.587005389	1.225356228	-0.451358834	3.038601232	3.26862875	6.38465968	3.192248228	2.898466764	1.622880521	0.969423305	1.136003984	0.78672338	1.164644006	1.105786768	4.877530467	1.075553857	4.971076029	2.683066996	1.970232642	1.98659425	0.485963469	1.441088142	2.024848839	2.64103684	2.387432239	2.134770972	2.670451471	1.957288878	1.865318186	1.900248754	1.447156736	1.784811804	1.728590273	0.88714729	0.014947399	0.452501855	0.700248604	2.600812143	0.000614365
2120037_15	2120037	0	50	1	4	9.923360184	0.029648364	9.923366238	2.97955229	2.932677811	2.88660458	1.708064306	-0.970541202	3.515737096	3.226486917	6.367904325	3.351863099	3.377850013	1.294738426	0.966758793	1.317638032	0.86054143	1.405945872	1.314528033	5.065576668	0.847449132	5.163758748	2.958961595	2.845887376	2.035410115	0.477754123	1.524843613	2.322665705	3.075232707	2.615867208	1.650042193	1.933697636	1.799365297	1.832412585	1.989956886	1.67108308	2.065887078	1.989210941	0.259776872	-0.136856165	0.24015616	1.944381311	1.375622891	-0.503560479
2120037_16	2120037	0	50	1	4	0.546932485	0.515377785	0.546935733	0.517088485	-0.628099223	0.483696783	0.189490786	0.273976459	0.569300163	-0.036344525	0.458290367	1.459286766	1.209892931	0.516768206	0.151417862	0.172717203	0.058171318	0.176110692	0.155361699	1.449303565	1.372520387	1.428678345	0.506565156	-0.631909851	1.25435628	-0.086345262	1.325119028	1.280306674	1.055564054	1.359474881	0.128219284	-0.106348325	1.313446588	1.100262968	1.045383023	0.567126205	0.861278763	0.781668511	-0.96105205	0.520959279	-0.865810998	-0.535050024	0.104200082	-0.242075957
2120037_17	2120037	0	50	1	4	0.655689724	0.244886698	0.655693005	0.255451706	-0.053461534	0.758838897	-0.402805071	0.919985627	0.91854394	0.048149851	0.999488356	0.4947569	0.057942139	0.743733156	0.199379093	0.080021206	0.06779976	0.042590326	0.048381801	1.753070506	1.256316093	1.754756793	0.245998035	-0.070663431	1.317119535	-0.583597111	1.621484541	1.176070771	1.27595135	1.553644604	1.086404078	0.663432405	1.495666104	1.17430057	0.997890483	0.448445243	0.620357099	0.573171976	0.632807931	0.963719674	-0.343794499	-0.434194296	0.196667196	0.447317089
2120037_18	2120037	0	50	1	4	0.176381034	-0.125389211	0.176384171	3.541301845	0.490114659	0.447011167	0.282770861	-0.05995328	0.579138016	-0.047301402	0.362784839	-0.209828746	-0.274764146	0.445670752	0.068817963	-0.050880573	-0.022707589	-0.085299663	-0.074253692	1.275722456	0.864664583	1.265639121	3.518414533	0.460245345	1.128829771	0.346170025	0.880570758	1.176070771	1.042406604	1.336631384	0.466402152	0.034651115	1.240558781	0.976866966	0.765704729	0.381267339	0.352666363	0.373362797	0.158041128	0.55891017	-0.30840355	-0.864119444	2.015187092	0.348443255
2120037_19	2120037	0	50	1	4	0.017129363	0.59784458	0.017132452	0.547869282	0.10184595	0.373639937	0.12308581	0.240725988	0.466002708	-0.060850001	0.208635567	-0.48345424	-0.385666241	0.519502724	0.106121143	-0.027706574	0.006819631	-0.067604193	-0.053379565	1.000885701	1.652271465	0.969204168	0.537220112	0.212028255	1.177645636	0.111851819	1.131837171	1.205852457	0.986487439	1.302366139	0.083128234	-0.219401931	1.289150652	1.059130967	0.834305065	0.504426829	0.392819973	0.451548998	-0.231945888	0.622161655	-0.556140194	0.442587985	-0.21327034	0.480819794
2120037_20	2120037	0	50	1	4	-0.043463956	-0.210330009	-0.043460885	3.110370679	4.10454337	-0.047021784	0.16913877	-0.217655518	-0.04900889	-0.076821756	-0.062801196	0.264455443	0.064381615	0.349962641	0.020856732	-0.116018301	-0.057690926	-0.155277205	-0.137528388	0.827304592	0.511747838	0.83580844	3.089245156	3.990443958	0.856855668	0.374316356	0.558434331	0.505982823	0.170725507	0.537108994	0.083128234	-0.080943021	1.204114878	0.902829364	0.6548888	0.253629324	0.184021199	0.216990396	-0.164122059	1.039621456	-0.812724574	2.908768202	2.839685519	0.017229527
2120037_21	2120037	0	50	1	4	0.237751191	-0.152603253	0.237754346	1.440512412	0.419520348	0.471468244	0.299730874	0.086348797	0.515191972	-0.057415442	0.252199491	0.034153986	0.01644329	0.500361102	0.162075913	0.359361846	0.077428201	0.410977842	0.349099685	1.17446681	0.718333249	1.176708635	1.426213821	0.391296153	1.31014584	0.367748879	1.060967157	1.429215107	1.072010867	1.359474881	-0.221236347	-0.313401558	1.289150652	1.133168569	1.251184032	0.726113909	1.316353015	1.137850091	-0.299769717	0.976369971	-0.839267786	-0.527688292	0.867053768	0.462570353
2120038_01	2120038	0	43	1	3	-0.136684447	0.046966391	-0.136681404	-0.649503743	-0.088758689	-0.176644291	-0.156884875	0.014622779	-0.149354989	-0.078444216	-0.106365121	-0.029691963	-0.211084878	-0.004157371	-0.158464982	-0.27447835	-0.189600572	-0.304562626	-0.285473759	0.451212189	0.942134112	0.420799506	-0.311922155	-0.105138027	0.431460276	-0.377190683	0.687288902	0.105419138	-0.029925613	0.342939271	1.108949603	0.511000577	0.766788039	0.507962155	0.15357865	-0.024039343	-0.437021311	-0.292957378	1.277134306	1.925142246	-0.688856253	-0.727927402	-0.842046711	0.594129753
2120038_02	2120038	0	43	1	3	-0.08774369	0.696804734	-0.087740632	0.340098899	0.115964812	0.18837758	0.214278498	0.006547664	0.190542828	-0.07233365	0.036055403	-0.538179339	-0.409993152	0.658963115	0.186056529	0.070626342	0.06779976	0.03454693	0.041858636	0.69711876	1.660879191	0.64312572	0.330299162	0.17065874	1.198566721	0.401993582	0.951440772	0.952708121	0.621368187	0.993978931	-0.052144913	-0.228293788	1.459222201	1.16607417	0.96095184	0.499948302	0.540049878	0.54710991	0.51411623	0.93841908	-0.388033186	-0.79639151	0.443246165	0.319298626
2120038_03	2120038	0	43	1	3	-0.163873757	3.071848424	-0.163870722	-0.719530057	-0.579389149	-0.040296088	0.274290854	-0.116004075	-0.064257562	-0.078570642	-0.114742799	-0.472053178	-0.377080272	0.392347662	0.095463092	-0.034596142	0.022867033	-0.07323457	-0.054684198	0.257379951	2.706717838	0.170311971	-0.72499768	-0.584334909	0.954487397	-0.008942852	0.867685301	0.580437039	0.183882958	0.548530743	-0.345236733	-0.345158189	1.240558781	1.026225367	0.829028116	0.497709038	0.432973584	0.477611065	0.836279418	0.963719674	-0.237621652	-0.677867625	-0.721839464	0.931880594
2120038_04	2120038	0	43	1	3	0.082383706	0.124485178	0.082386815	0.878762856	0.518352383	0.673239128	-0.070127882	0.76798347	0.613570501	-0.056361896	0.265603776	-0.503976152	-0.365632314	0.906436945	0.527114173	0.804052102	0.420842609	0.875081766	0.799198036	1.073211163	0.924918661	1.072956402	0.866760883	0.487825022	1.616988418	0.042658755	1.705240012	1.62279607	1.203585372	1.473692365	-0.559419216	-0.423914633	1.56855391	1.536262178	1.673339949	1.290408295	1.744658194	1.633029361	1.463649836	0.242652745	0.594065651	1.752976279	-0.645554095	1.413992681
2120038_05	2120038	0	43	1	3	0.222214442	0.08737512	0.222217593	0.732554068	1.407840699	0.740496089	0.269072388	0.345227471	0.775895073	-0.040558708	0.42310412	-0.209828746	-0.236842784	0.604272765	0.223359709	0.741419672	0.128779888	0.883125161	0.740489556	1.348047918	1.148719524	1.354569607	0.721149845	1.356584837	1.477514519	0.49534558	1.106066257	1.697250286	1.328581152	1.553644604	-0.356509495	-0.354050045	1.362038459	1.231885371	1.583631817	0.835837817	2.012348931	1.633029361	1.395826007	0.141450369	0.6294566	-0.50192223	0.897876139	1.024489695
2120038_06	2120038	0	43	1	3	0.146861212	0.232516679	0.14686434	-0.446350479	-0.824351407	0.667124859	-0.401500455	0.843984549	0.657840839	-0.050883457	0.327598592	-0.37172383	-0.316262994	0.907804204	0.332604735	0.710103457	0.186550536	0.810734601	0.694827404	1.246792272	1.122896347	1.250817373	-0.45293495	-0.823588604	1.540277773	-0.36077199	1.705240012	1.563232697	1.170691746	1.462270617	-0.367782257	-0.356590576	1.592849846	1.355281374	1.562524021	0.75970286	1.758042731	1.433220182	1.00583899	0.17940126	0.399415431	0.258544685	-0.482966087	0.809309724
2120038_07	2120038	0	43	1	3	0.442059433	0.9112184	0.442062649	-0.519454873	-0.310424825	1.351923009	-2.303631203	1.936500053	1.184165967	0.002636671	0.758211234	0.045555048	-0.071562888	1.212702902	1.036036127	1.348954247	0.963244804	1.422032663	1.347143855	1.565024305	2.043922975	1.532430578	-0.52574047	-0.321638488	1.97264686	-2.980726307	2.703862937	1.846158719	1.604887613	1.896297057	-0.548146454	-0.368022963	1.78721733	1.906450187	2.084941967	1.895009423	2.18634791	2.154270698	0.242820914	0.280603636	-0.069514644	-0.927430339	-0.51224734	1.392202304
2120038_08	2120038	0	43	1	3	0.030335599	1.06790531	0.030338692	0.301622902	1.167820042	0.220783207	0.158440915	0.075898648	0.298759209	-0.063736717	0.171773784	-0.246312146	-0.293367078	0.451139787	0.042172835	-0.102865491	-0.055444289	-0.14482079	-0.128395957	1.000885701	1.505940132	0.969204168	0.291980468	1.122157585	1.024224347	0.34663913	0.822586201	0.878253905	0.680576715	1.039665925	0.432583865	0.014326872	1.252706749	0.943961365	0.691827443	0.269304168	0.220159448	0.243052463	1.294090263	0.963719674	0.010114991	0.9063771	0.674413948	0.526579585
2120038_09	2120038	0	43	1	3	-0.152998033	-0.004163022	-0.152994995	0.163109313	-0.757286812	0.029406581	0.404752497	-0.213380457	0.021823651	-0.07692711	-0.064476731	-0.652189961	-0.455784985	0.392347662	0.100792118	-0.069670303	0.029285994	-0.120690604	-0.09121392	0.465677281	0.903399347	0.450443001	0.154033168	-0.758086871	0.996329567	0.701752007	0.642189802	0.684672942	0.328614914	0.719856969	-0.142327011	-0.26767201	1.289150652	1.059130967	0.770981677	0.502187565	0.232205531	0.34730073	0.51411623	1.026971159	-0.449967347	0.081863117	-0.444438124	0.812033521
2120038_10	2120038	0	43	1	3	0.142200188	-0.089928489	0.142203314	-0.695674939	-0.867413937	0.73438182	-1.162091831	1.285740818	0.707030103	-0.039926581	0.443210547	-0.339800856	-0.332003937	0.564622262	0.297966068	0.609891568	0.225064302	0.698127064	0.610026265	1.203396994	0.825929818	1.206352131	-0.70124009	-0.86564761	1.463567129	-1.186397702	1.950063697	1.503669323	1.210164098	1.553644604	-0.187418061	-0.266401744	1.41063033	1.297696573	1.483369786	0.936604672	1.650966436	1.433220182	1.209310477	0.508308982	0.275547109	-0.786085085	-0.831258881	0.743938594
2120038_11	2120038	0	43	1	3	0.457596182	-0.181466631	0.457599403	-0.321688249	-0.053461534	0.985066857	0.047287596	0.758483335	1.105463144	0.001583125	0.736429271	0.052395685	-0.10948425	0.535909829	0.170069452	0.760209401	0.080637681	0.923342139	0.766582214	1.695210136	0.610736681	1.725113298	-0.328782381	-0.070663431	1.519356688	-0.049989585	1.460416327	1.950394622	1.818696184	1.884875308	0.038037185	-0.149537343	1.349890491	1.14962137	1.604739612	0.632064844	2.199732446	1.667778784	1.124530691	1.975743434	-0.7950291	-0.212606163	-0.943760536	1.463021029
2120038_12	2120038	0	43	1	3	-0.142122309	0.410644956	-0.142119268	-0.55485279	-0.613274418	0.163920503	-0.426288167	0.335727336	0.156110343	-0.074103607	0.004220227	-0.72515676	-0.477249906	0.63161794	0.14075981	0.034925856	0.022225137	0.002373348	0.006633548	0.509072559	1.47150923	0.465264749	-0.560993668	-0.617430521	1.142777161	-0.800558413	1.370218128	0.878253905	0.49966177	0.914026692	-0.153599774	-0.290536784	1.434926265	1.133168569	0.966228789	0.448445243	0.593588026	0.564484621	1.260178349	0.495658685	0.310938058	-0.708786899	-0.589303268	0.407004892
2120038_13	2120038	0	43	1	3	0.263386826	0.540117823	0.262613151	0.855677258	1.789049977	1.223523356	0.442586373	0.349977538	1.046436027	-0.031287505	0.510231969	-0.549580401	-0.381373256	1.445136886	1.233210077	1.561904511	1.14618519	1.639204343	1.562408284	1.434838473	1.368216524	1.413856597	0.843769667	1.1635271	2.00054164	0.637249999	1.338004485	1.950394622	1.595019525	1.770657824	-0.757819833	-0.483617099	1.872253104	1.988714188	2.158819253	1.962187326	2.239886057	2.215082187	1.734945152	0.318554527	0.673695286	0.729695532	1.907308793	1.898828565
2120038_14	2120038	0	43	1	3	0.309220234	-0.019831713	0.30922341	3.241189069	3.080925864	0.679353397	0.230586204	0.245476055	0.584056942	-0.056361896	0.26392824	-0.218949596	-0.145259119	1.089649616	0.678991405	0.904263991	0.562059749	0.955515721	0.890522339	1.507163935	0.800106642	1.517608831	3.219528717	2.190870056	1.686725367	0.409733823	1.305790842	1.593014383	1.167402383	1.43942712	-0.581964741	-0.411211981	1.690033588	1.659658181	1.76832503	1.402371467	1.784811804	1.702528206	1.463649836	0.141450369	0.664847549	1.16403772	3.325137865	0.806585927
2120038_15	2120038	0	43	1	3	0.011691501	0.581351221	0.011694588	1.248132427	1.210176629	0.905581358	0.255373916	0.435478751	0.731624735	-0.057204732	0.255550563	-0.798123558	-0.471525927	1.431464299	1.353113155	1.361480734	1.29382129	1.341598708	1.35366702	0.870699869	1.342393347	0.850630187	1.234620349	1.1635271	1.916857301	0.402814516	1.557057256	1.801486189	1.295687526	1.530801107	-0.977638697	-0.564914074	1.872253104	2.03807259	2.084941967	2.118935767	1.97219532	2.102146564	1.022794947	0.4324072	0.231308423	0.840121512	0.366190237	1.332278768
2120038_16	2120038	0	43	1	3	0.139092838	0.713298093	0.138319126	-0.319379689	-0.875885254	0.514268129	-0.046644787	0.421228549	0.702111177	-0.028126867	0.526987325	-0.111779611	-0.263316188	0.194095145	-0.048420602	-0.104118139	-0.10454934	-0.119081925	-0.117958894	1.246792272	1.329481759	1.235995626	-0.326483259	-0.873921513	1.024224347	-0.046471293	0.977211686	1.235634144	1.252925812	1.496535862	0.872221595	0.320460792	1.03404333	0.812338962	0.691827443	0.305132383	0.432973584	0.399424864	1.446693878	0.622161655	0.319785796	-0.51811804	-0.50145951	0.188011605
2120038_17	2120038	0	43	1	3	-0.00928311	-0.012409702	-0.009280029	-0.704909178	-0.721989657	0.053863658	-0.555445193	0.345227471	0.151191416	-0.065843808	0.14664075	0.006791436	-0.189619957	0.118895915	-0.112635361	-0.248172729	-0.163603781	-0.284373703	-0.264077779	0.870699869	1.010995916	0.865451935	-0.721165811	-0.723612276	0.647644819	-0.473357315	0.822586201	0.461310293	0.463478781	0.85691795	1.402041423	0.6380271	0.949007556	0.614905357	0.259117629	-0.071063875	-0.348683368	-0.253864278	0.073261342	0.217352151	-0.11375333	-0.789765951	-0.680999822	-0.345580247
2120038_18	2120038	0	43	1	3	0.09636678	0.239114022	0.096369893	-0.68567118	-0.803173114	0.557068013	-2.701539213	1.086237987	0.662759765	-0.044140764	0.404673228	-0.307877882	-0.301237549	0.098387034	-0.121961156	-0.057143817	-0.170022741	-0.03703929	-0.064468945	0.682653668	1.170238838	0.657947468	-0.691277229	-0.417477865	0.989355872	-3.836843877	1.615041812	1.265415831	1.052274692	1.462270617	0.094400997	-0.256239623	0.900415685	0.614905357	0.76042778	0.025224453	0.928201447	0.607921399	0.88714729	0.103499478	0.390567694	-0.741914693	-0.643242417	-0.105886102
2120038_19	2120038	0	43	1	3	-0.062108055	0.012330337	-0.062104989	0.140023715	-0.819409806	0.26969736	0.957909861	-0.330327117	0.323353841	-0.06428456	0.17344932	-0.460652116	-0.397829696	0.308944879	-0.013781935	-0.089086356	-0.089143834	-0.11023419	-0.107521831	0.769444222	1.045426818	0.761699702	0.131041952	-0.81876216	1.010276957	1.581324853	0.287839732	0.997380651	0.772678868	1.188148655	0.342401767	-0.063159307	1.143375039	0.828791762	0.686550494	0.152862469	0.392819973	0.321238664	0.276732829	0.141450369	0.036658203	-0.537994717	-0.134673294	0.031665652
2120038_20	2120038	0	43	1	3	-0.155328545	-0.183115967	-0.155325508	-0.514068234	-0.863884221	-0.087375961	-0.276257278	0.21697565	-0.060814313	-0.077917443	-0.084583158	-0.503976152	-0.412139644	0.133935761	-0.111036654	-0.249425378	-0.165529469	-0.287028024	-0.266034729	0.422282004	0.219085171	0.435621254	-0.506581123	-0.862200151	0.633697429	-0.596497513	1.080295343	0.327292703	0.114806343	0.57137424	0.624220824	0.05751589	0.985451459	0.623131758	0.264394578	-0.111370617	-0.34600646	-0.266895311	0.39542453	0.002297102	0.204765211	-0.583637455	-0.358135484	0.030848513
2120038_21	2120038	0	43	1	3	-0.010836785	0.290243435	-0.010833704	-0.121613065	-0.189708554	0.135794865	0.688506569	-0.242830875	0.200380681	-0.066475936	0.136587537	-0.125460886	-0.251868229	0.30757762	-0.016446448	-0.144829219	-0.090427626	-0.18182041	-0.165577995	0.812839499	0.627952132	0.806164944	-0.12952517	-0.652594608	0.884750448	0.838965371	0.526220688	0.714454629	0.496372408	0.879761447	0.567857013	0.145164191	1.131227072	0.845244563	0.575734566	0.222279635	0.088990987	0.147491551	0.836279418	1.026971159	-0.281860338	-0.205244431	-0.799665951	0.468835087
2120105_01	2120105	0	48	1	6	-0.243188858	-0.335745511	-0.243185847	-0.851117967	-0.517266155	-0.367959775	0.082447009	-0.309331819	-0.365640184	-0.081614125	-0.296035747	-0.549580401	-0.412855141	-0.421854914	-0.311887632	-0.322517424	-0.276673777	-0.320005946	-0.315741242	-0.329902801	-0.349024711	-0.3247344	-0.856047615	0.294767285	-0.300777695	-0.384227266	-0.027853967	-0.16559421	-0.357875067	-0.172181583	-0.593237503	-0.439157816	-0.511178167	-0.297402423	-0.189423032	0.130469834	0.004668405	0.05193064	1.887548767	-0.313960323	1.204559522	-0.311989545	0.173550417	1.068070449
2120105_02	2120105	0	48	1	6	-0.244043379	-0.337848414	-0.244040368	-0.358625206	-0.131115276	-0.379332316	0.11176174	-0.337309716	-0.373854791	-0.08162898	-0.301983899	-0.205268321	-0.214662365	-0.422606906	-0.327475032	-0.334981278	-0.295272716	-0.331266699	-0.328657108	-0.394995717	-0.495356045	-0.388467915	-0.367101075	-0.146507541	-0.426304204	0.059077448	-0.382204037	-0.195375897	-0.384189968	-0.273835144	-0.33396397	-0.398509329	-0.531829712	-0.560647229	-0.347731501	-0.545787724	0.03545284	-0.191315318	1.328002178	0.824566407	0.116287838	-0.427568737	-0.281850116	0.812033521
2120105_03	2120105	0	48	1	6	-0.249574462	-0.338829769	-0.249571452	-0.550235671	-0.555387083	-0.381716881	0.091187939	-0.33336716	-0.379413178	-0.081638694	-0.306842952	-0.807244408	-0.483689383	-0.4240562	-0.324410842	-0.3288433	-0.291244818	-0.324429813	-0.322199175	-0.529521076	-0.491052182	-0.524827993	-0.556395425	-0.560892183	-0.405383119	-0.975300219	-0.15026581	-0.308546306	-0.430898917	-0.326375186	-0.862656522	-0.569995135	-0.582851177	-0.486609627	-0.273854216	-0.247965686	0.099698617	-0.034942916	0.717587717	-0.111555571	0.452501855	-0.52032656	-0.724921701	1.127993985
2120105_04	2120105	0	48	1	6	-0.238372466	-0.340635792	-0.238369453	0.978800448	-0.537738506	-0.361417507	0.116854962	-0.326432061	-0.35452341	-0.081596636	-0.291511801	-0.542739764	-0.400691686	-0.423181155	-0.326409227	-0.318947376	-0.293876592	-0.310997343	-0.311892575	-0.264809885	-0.564648235	-0.252107837	0.966389489	-0.543654885	-0.321698779	0.310400729	-0.401532223	0.039899427	-0.279917173	-0.079665421	-0.503055405	-0.46202259	-0.559770038	-0.532677468	-0.178869134	-0.418149708	0.40620451	0.104054773	2.192755997	-1.629591211	2.283983469	1.635188567	1.329389334	1.19881271
2120105_05	2120105	0	48	1	6	-0.23658574	-0.341605601	-0.236582727	-0.098527466	-0.032283241	-0.339895279	0.12706489	-0.321919497	-0.334306623	-0.081556601	-0.282631463	-0.709195273	-0.452922995	-0.422565888	-0.315538015	-0.288883809	-0.280910291	-0.275445534	-0.28038569	-0.250344793	-0.664928237	-0.232839565	-0.106533953	-0.049978673	-0.175251185	0.460162666	-0.388646766	0.245393065	-0.171368206	0.103082554	-0.717237888	-0.529346647	-0.534259306	-0.301515623	0.005824079	0.164058786	0.499896268	0.390737509	1.175398563	-1.654891805	1.770814707	-0.599833265	0.09649449	0.211163881
2120105_06	2120105	0	48	1	6	-0.242178969	-0.335465124	-0.242175958	0.086157319	-0.285716816	-0.36557521	0.121970363	-0.333604663	-0.358753687	-0.081609279	-0.295030426	-0.693233786	-0.45435399	-0.423796421	-0.328229089	-0.322329527	-0.295901774	-0.314858172	-0.315415084	-0.358832986	-0.422190378	-0.35289572	0.07739578	-0.297506271	-0.349593559	0.396129763	-0.465959508	0.032454006	-0.28452228	-0.085376295	-0.469237118	-0.465833386	-0.580421583	-0.60836035	-0.205253879	-0.586094466	0.473127194	0.077992706	1.00583899	-0.731420124	1.045300251	-0.589526841	0.504890907	1.157955753
2120105_07	2120105	0	48	1	6	-0.246886604	-0.339835864	-0.246883594	-0.425573441	-0.654925061	-0.385324299	0.101820563	-0.337737222	-0.378773718	-0.081631656	-0.303123263	-0.348921706	-0.349891371	-0.422265092	-0.328311689	-0.349931639	-0.29636073	-0.3502652	-0.344240948	-0.416693356	-0.50396377	-0.409218361	-0.432242855	-0.658110544	-0.537185953	-0.19072124	-0.407974952	-0.418738546	-0.433530407	-0.37206218	0.443856628	-0.027591881	-0.528185322	-0.61740939	-0.602608135	-0.707014691	-0.5240208	-0.614389536	-0.181078017	-0.339260917	0.133983313	-0.863383271	-0.46986658	0.940051985
2120105_08	2120105	0	48	1	6	-0.240236876	-0.334442535	-0.240233864	0.501698086	-0.577977263	-0.3535301	0.128695661	-0.330944625	-0.347587724	-0.081582729	-0.28816073	-0.6225472	-0.434320063	-0.420364602	-0.319161752	-0.308863555	-0.285788701	-0.300299626	-0.301585975	-0.322670255	-0.400671064	-0.317323526	0.491237679	0.729147193	-0.231040745	0.414424878	-0.375761309	0.090528295	-0.250312909	-0.022556678	-0.559419216	-0.472184712	-0.484452638	-0.350051384	-0.110268798	-0.059867558	0.299128215	0.164866263	0.751499632	-1.022376955	1.107234412	-0.767680755	-0.499918392	0.880128449
2120105_09	2120105	0	48	1	6	-0.242878123	-0.341443966	-0.242875112	-0.841114208	-0.772111617	-0.344542124	0.108082721	-0.306956785	-0.338733656	-0.08157093	-0.285647427	-0.804964196	-0.492275351	-0.422593234	-0.322119361	-0.288257485	-0.288805613	-0.273515119	-0.28038569	-0.313991199	-0.627484631	-0.301019604	-0.846084755	-0.772566202	-0.203145965	0.093087598	-0.163151267	0.252838487	-0.164789481	0.103082554	-0.615783028	-0.506481873	-0.54033329	-0.422443706	0.011101028	-0.151677359	0.727433394	0.40811222	1.480605793	-1.136229628	1.56731675	-0.439347508	-0.613961165	0.999975521
2120105_10	2120105	0	48	1	6	-0.239304671	-0.340652285	-0.239301658	-0.290907451	-0.808820659	-0.35762666	0.109713492	-0.315411905	-0.352014758	-0.081590315	-0.290003819	-0.558701251	-0.403553675	-0.419216105	-0.320041041	-0.313059927	-0.287104588	-0.3054474	-0.306021727	-0.295186579	-0.538825059	-0.283233507	0.705822367	-0.808419781	-0.258935525	0.097778653	-0.156708538	0.001183235	-0.290772069	-0.087660644	-0.559419216	-0.46202259	-0.463801093	-0.388715465	-0.126099645	-0.203180418	0.312512752	0.13011684	1.80276898	-0.415162699	1.231102734	-0.83099165	0.397012608	1.089860826
2120105_11	2120105	0	48	1	6	-0.234565963	-0.341204813	-0.234562949	0.147718914	0.638362712	-0.36875463	0.105864873	-0.322299503	-0.358015848	-0.081585258	-0.288663391	-0.125460886	-0.206791894	-0.422565888	-0.328348992	-0.344939834	-0.296335054	-0.343814396	-0.339028939	-0.247451774	-0.581863686	-0.234321739	0.138705691	0.605038648	-0.44513318	0.059077448	-0.337104938	-0.140279776	-0.317744843	-0.136774163	0.229674144	-0.16096973	-0.54762207	-0.61658675	-0.458547429	-0.668947213	-0.155946037	-0.360718752	0.70063176	-1.009726658	1.062995726	-0.253095689	-0.111556515	1.34862155
2120105_12	2120105	0	48	1	6	-0.23782868	-0.338714315	-0.237825667	-0.774935493	-0.312542654	-0.354814096	0.003582946	-0.268956246	-0.349063402	-0.081551966	-0.280453266	-0.346641493	-0.354184356	-0.421923277	-0.327395097	-0.32627537	-0.295343324	-0.320166813	-0.319655141	-0.219968099	-0.554749351	-0.206160419	-0.7801766	-0.323706964	-0.335646169	-1.174670064	0.120328789	-0.171550547	-0.326955058	-0.045400175	-0.108508725	-0.277834132	-0.531829712	-0.567228349	-0.25274642	-0.563701831	0.272359142	-0.043630272	1.361914092	0.470358091	0.381719956	-0.684493183	-0.670211992	1.484811405
2120105_13	2120105	0	48	1	6	-0.153774871	-0.340075017	-0.153771833	2.117689958	0.010073346	-0.163192899	0.151330756	-0.226680646	-0.170506372	-0.080131997	-0.175062079	-0.262273633	-0.24614425	-0.380973878	-0.106773433	-0.104744464	-0.039075939	-0.102190794	-0.09121392	0.255933442	-0.495356045	0.279992903	2.100622842	-0.008609158	0.445407666	0.41207935	0.197641532	0.818690532	0.282563837	0.662748227	-0.872802008	-0.489968425	-0.071421735	0.606678957	0.602119311	1.783046251	0.540049878	1.04228918	1.785813023	-1.566339726	2.036246825	1.988551703	1.53744034	0.855614275
2120105_14	2120105	0	48	1	6	-0.204191619	-0.338862756	-0.204188596	0.263146905	1.986714047	-0.257964072	0.129347969	-0.267531225	-0.261998404	-0.081153936	-0.236386681	-0.337520643	-0.288358596	-0.392458851	-0.194702357	-0.192429866	-0.14242121	-0.188255126	-0.18123359	0.138766193	-0.50396377	0.159936748	2.04697667	1.921968208	0.250144207	0.304419634	0.139656975	0.505982823	0.032572277	0.377204516	-0.912256676	-0.489968425	-0.150383525	0.401018953	0.401595251	1.357586198	0.3660509	0.772981156	2.396227484	-1.907897745	2.584806536	1.981189971	-0.415156871	0.344902318
2120105_15	2120105	0	48	1	6	-0.205822978	-0.335630057	-0.205819956	2.34085074	-0.778465105	-0.250626949	0.137567053	-0.274656327	-0.259047048	-0.081221363	-0.241748395	-0.661310811	-0.42144111	-0.394236287	-0.178448829	-0.163618948	-0.122201483	-0.156081544	-0.15187935	0.14455223	-0.383455613	0.159936748	2.322871269	-0.778771629	0.278038987	0.395543381	0.055901504	0.535764509	0.032572277	0.377204516	-1.022729746	-0.553481687	-0.144309541	0.425698153	0.45436474	1.424764101	0.473127194	0.851167356	1.463649836	-2.186204279	2.292831206	1.767699743	2.238649283	0.276861867
2120105_16	2120105	0	48	1	6	-0.251532092	-0.338334968	-0.251529083	0.624821276	-0.212298733	-0.393456277	0.116944981	-0.350847408	-0.390038059	-0.081645097	-0.312455996	-0.830046532	-0.500145823	-0.421458409	-0.326888839	-0.345002467	-0.294839436	-0.344377434	-0.339159403	-0.651027853	-0.465229006	-0.652295023	-0.829224529	0.549879294	-0.52881752	0.363878758	-0.602545354	-0.482769172	-0.497015106	-0.55366798	-0.570691978	-0.489968425	-0.508748573	-0.560647229	-0.474378276	-0.586094466	-0.288452952	-0.414580357	0.853235375	-0.529015372	0.815259082	0.030330993	-0.643242417	0.891023637
2120105_17	2120105	0	48	1	6	-0.251609776	-0.340734752	-0.251606767	-0.758006054	0.130083674	-0.399307633	0.108865491	-0.350467402	-0.395744014	-0.081646441	-0.314617437	-0.225790233	-0.276195141	-0.425833637	-0.32983579	-0.353213579	-0.297358878	-0.354029509	-0.347489484	-0.688637093	-0.545280853	-0.687867217	-0.764849122	0.108604468	-0.725475717	-0.134428578	-0.54971498	-0.734424424	-0.549973844	-0.701008535	0.286037956	-0.112699651	-0.665457357	-0.734224273	-0.749307316	-0.771953331	-0.706050501	-0.757730903	0.70063176	1.520332742	-0.706551727	-0.786085085	-0.724151142	0.673119869
2120105_18	2120105	0	48	1	6	-0.251625312	-0.342022058	-0.251622304	0.101547718	-0.87941497	-0.395290558	0.114794973	-0.350894908	-0.391907251	-0.081645708	-0.31334403	-0.766200584	-0.478680901	-0.423345226	-0.328114515	-0.347445132	-0.295876098	-0.347192623	-0.341638205	-0.665492945	-0.706675706	-0.656741547	0.092723257	-0.877368973	-0.572751798	0.180927606	-0.550359252	-0.515529028	-0.506883194	-0.583364526	-0.559419216	-0.477265773	-0.563414428	-0.60095659	-0.516593867	-0.597290783	-0.33128347	-0.446723573	0.734543674	-0.162156759	0.496740541	-0.691854915	-0.762679105	1.065346652
2120105_19	2120105	0	48	1	6	-0.238916252	-0.335019803	-0.23891324	-0.399409763	-0.166412431	-0.358727228	0.083164548	-0.306006771	-0.356736927	-0.081595161	-0.291009141	-0.294196607	-0.287643099	-0.421157612	-0.309569506	-0.303727695	-0.274042003	-0.296599664	-0.296171749	-0.29374007	-0.374847888	-0.287680031	-0.406186143	-0.180982137	-0.23801444	-0.513231284	0.023687861	-0.047956548	-0.314126544	-0.093371519	-0.799529053	-0.524265586	-0.511178167	-0.255447782	-0.089161002	0.249150797	0.185359652	0.216990396	0.954971119	0.040247993	0.470197329	-0.035924595	-0.667900314	1.182469927
2120105_20	2120105	0	48	1	6	-0.246001009	-0.334566236	-0.245997999	-0.067746669	-0.32736746	-0.381961451	0.128826123	-0.349659891	-0.374986144	-0.081629317	-0.30205092	-0.481174028	-0.389959225	-0.423605005	-0.328916534	-0.347570397	-0.296777962	-0.347031755	-0.341703437	-0.390656189	-0.482444457	-0.38402139	-0.075878998	0.239607932	-0.519054347	0.585648392	-0.69660919	-0.278764619	-0.396031673	-0.290967766	0.128219284	-0.227023522	-0.570703209	-0.656896111	-0.542978612	-0.736125116	-0.301837489	-0.482341731	0.548028145	-0.440463293	0.594065651	0.295353345	-0.667900314	1.296869405
2120105_21	2120105	0	48	1	6	-0.244431798	-0.340619298	-0.244428787	-0.624879105	0.398342055	-0.36649235	0.100972562	-0.317549435	-0.362196936	-0.081615179	-0.296705962	-0.659030599	-0.444337026	-0.42046031	-0.320680524	-0.314751003	-0.28758601	-0.307377815	-0.307652518	-0.361726004	-0.543989694	-0.35289572	-0.630733692	0.370611396	-0.293804	0.132961567	-0.253349466	-0.036043873	-0.322678887	-0.15276461	-0.570691978	-0.456941529	-0.483237841	-0.401877706	-0.163038288	-0.200941154	0.245590068	0.077992706	1.480605793	0.267953339	0.585217914	-0.367202534	0.335367866	1.373135724
2120106_01	2120106	0	49	1	8	-0.251866132	-0.341741671	-0.251863123	-0.566395589	-0.349957639	-0.396452269	0.102342409	-0.348472374	-0.393235361	-0.081645919	-0.31359536	-0.686393148	-0.463655456	-0.426685439	-0.329883752	-0.348553726	-0.297217661	-0.348021092	-0.342590587	-0.677065019	-0.6911818	-0.67008112	-0.572489277	-0.360250036	-0.636212422	-0.68210927	-0.433745866	-0.539354377	-0.506554258	-0.544530581	-0.446691593	-0.453130734	-0.710404838	-0.721884673	-0.537701663	-0.655511632	-0.189407379	-0.378093463	0.88714729	0.761314922	-0.069514644	-0.857493885	-0.801977629	1.059899058
2120106_02	2120106	0	49	1	8	-0.251881669	-0.341064619	-0.25187866	-0.647964703	-0.256067206	-0.399515518	0.110828939	-0.352509931	-0.396717961	-0.081646684	-0.315371428	-0.091257699	-0.160284564	-0.426353195	-0.32918032	-0.350858599	-0.296447386	-0.351198233	-0.345010681	-0.697316148	-0.599079137	-0.693795916	-0.653724909	-0.268547611	-0.684330917	-0.266950887	-0.503971607	-0.703153653	-0.552605334	-0.706719409	-0.683419601	-0.478536038	-0.692182886	-0.682397952	-0.618438982	-0.579376675	-0.45843657	-0.522303566	-0.181078017	-0.313960323	0.116287838	-0.390023904	-0.707198837	0.591405956
2120106_03	2120106	0	49	1	8	-0.251796217	-0.340215211	-0.251793208	-0.788017332	-0.265244466	-0.398781806	0.108669799	-0.351227413	-0.395876825	-0.08164641	-0.314600681	-0.218949596	-0.289789591	-0.425286733	-0.328969824	-0.351384712	-0.296444176	-0.351938226	-0.345604289	-0.669832473	-0.589610639	-0.66711677	-0.793204956	-0.277511006	-0.66689668	-0.332625659	-0.483354876	-0.741869846	-0.552934271	-0.706719409	-0.221236347	-0.252428827	-0.627798657	-0.656073471	-0.644823727	-0.628640471	-0.568189772	-0.612652065	1.260178349	-0.048304086	0.691390761	-0.839089555	-0.393581211	0.198906794
2120106_04	2120106	0	49	1	8	-0.250646497	-0.341147086	-0.250643488	-0.767240293	-0.060520965	-0.393578563	0.1099418	-0.345859837	-0.391562926	-0.081645291	-0.312623549	-0.469772966	-0.366347811	-0.417889864	-0.318229173	-0.343937716	-0.285243089	-0.345664377	-0.33824616	-0.629330214	-0.573686347	-0.624133702	-0.772512861	-0.07755835	-0.480001655	0.045004283	-0.382204037	-0.551267051	-0.515764473	-0.599354974	-0.882947494	-0.478536038	-0.429786783	-0.364036265	-0.447993531	-0.198701891	-0.544097605	-0.430217597	0.785411546	0.571560467	0.010114991	-0.831727823	0.011732969	1.57469671
2120106_05	2120106	0	49	1	8	-0.251376724	-0.338095814	-0.251373716	0.178499712	-0.053461534	-0.395045987	0.11313811	-0.349517389	-0.392300765	-0.081645641	-0.313209987	-0.672711873	-0.45435399	-0.422333454	-0.323105231	-0.347570397	-0.29005731	-0.348793258	-0.341768669	-0.678511528	-0.413582653	-0.680456343	-0.818495295	-0.070663431	-0.530212259	0.151725788	-0.49108615	-0.549777967	-0.511817238	-0.597070624	-0.672146839	-0.46202259	-0.529400119	-0.453704027	-0.511316919	-0.261401267	-0.553466781	-0.459754606	0.666719845	-0.32661062	0.576370176	-0.476156168	-0.516100136	1.081689434
2120106_06	2120106	0	49	1	8	-0.251757375	-0.340767739	-0.251754366	-0.640269504	-0.658454777	-0.398347693	0.112414048	-0.352604933	-0.394858607	-0.08164621	-0.314232064	-0.337520643	-0.344167392	-0.425177353	-0.329159004	-0.351591399	-0.296697725	-0.352147354	-0.3458326	-0.682851056	-0.550015102	-0.681938518	-0.64606117	-0.753260428	-0.668291419	0.13999815	-0.642490271	-0.656992039	-0.536487457	-0.683875912	-0.063417675	-0.232104583	-0.613221096	-0.664299871	-0.674374641	-0.677904266	-0.629758641	-0.672594818	0.768455589	-0.010353195	0.408263168	-0.61013969	-0.549234185	0.365603176
2120106_07	2120106	0	49	1	8	-0.249636609	-0.340808972	-0.249633599	-0.789556372	-0.366900274	-0.385385442	0.048592212	-0.325482048	-0.38462724	-0.081640232	-0.30724508	-0.597464863	-0.445052524	-0.411327022	-0.312926792	-0.338426062	-0.280428869	-0.340114434	-0.332766701	-0.555558243	-0.581863686	-0.550024964	-0.794737704	-0.376797842	-0.377488339	-1.467861012	-0.053624881	-0.530419871	-0.492738934	-0.446303545	-0.424146069	-0.310861028	-0.344751009	-0.294111863	-0.374116246	-0.165112939	-0.471821106	-0.370274843	0.683675803	0.761314922	-0.175687491	-0.887676986	-0.677917585	2.03501842
2120106_08	2120106	0	49	1	8	-0.225088546	-0.339761644	-0.225085529	-0.060051469	-0.251831547	-0.377987176	0.133196588	-0.347807365	-0.371149382	-0.081586944	-0.289166051	1.390880393	0.902229055	-0.421690843	-0.324357552	-0.341056624	-0.291758335	-0.340114434	-0.335049809	-0.163554238	-0.642117764	-0.145391254	-0.068215259	-0.264410659	-0.426304204	0.136479859	-0.401532223	-0.298122715	-0.397676355	-0.30353169	0.173310333	0.025759259	-0.512392964	-0.467688907	-0.395224042	-0.330818434	-0.245622434	-0.286876229	0.412380487	0.192051557	0.089744627	-0.190520967	-0.39512233	0.694910246
2120106_09	2120106	0	49	1	8	-0.247756662	-0.336133105	-0.247753652	-0.853426527	-0.309718882	-0.386791724	0.059681452	-0.328379589	-0.383200751	-0.081635912	-0.304849064	-0.232630871	-0.31197001	-0.424110891	-0.327208581	-0.342935597	-0.294582678	-0.341562246	-0.336876295	-0.46587467	-0.413582653	-0.462576653	-0.858346737	-0.611225093	-0.498830631	-1.327129357	-0.169593995	-0.484258257	-0.47201595	-0.394905677	-0.153599774	-0.247347766	-0.582851177	-0.57792267	-0.437439633	-0.498763191	-0.163976759	-0.299907263	0.768455589	0.318554527	0.178221999	-0.644739831	-0.622437317	0.885576043
2120106_10	2120106	0	49	1	8	-0.250025027	-0.339085416	-0.250022018	-0.674128381	0.052429932	-0.396085413	0.11080937	-0.348757378	-0.393481308	-0.081645599	-0.313092699	0.161845883	0.000702348	-0.421540444	-0.324677294	-0.348259353	-0.292143472	-0.349227602	-0.342538402	-0.548325696	-0.499659908	-0.544096265	-0.679781621	0.032760357	-0.552528082	0.101296945	-0.485931967	-0.595939581	-0.522343198	-0.627909345	-0.412873306	-0.277834132	-0.50631898	-0.482496427	-0.537701663	-0.380082229	-0.573543586	-0.51969736	0.717587717	0.672762843	-0.096057856	-0.732344441	-0.354282688	1.111651203
2120106_11	2120106	0	49	1	8	-0.246855531	-0.338310228	-0.24685252	-0.529458632	-0.561034628	-0.391438569	0.152896296	-0.357453327	-0.386545621	-0.081637724	-0.306239759	0.06607696	-0.158853569	-0.424097218	-0.328372973	-0.350927495	-0.296001268	-0.351536056	-0.34519333	-0.419586374	-0.469532868	-0.413664886	-0.53570333	-0.566408119	-0.593672883	1.510959026	-0.8364164	-0.572114232	-0.489120636	-0.497701413	0.646766349	0.217569309	-0.594999144	-0.61494147	-0.618966677	-0.577137412	-0.569528225	-0.593539882	-0.621932905	0.394456309	-0.60037888	-0.731608268	-0.708739956	-0.040514971
2120106_12	2120106	0	49	1	8	-0.250289152	-0.338640095	-0.250286143	-0.707987258	-0.35701707	-0.394862559	0.096471635	-0.345242328	-0.390726709	-0.081643772	-0.310813971	-0.346641493	-0.352753361	-0.426298505	-0.3299477	-0.351453607	-0.297387763	-0.351729098	-0.345630382	-0.626437195	-0.56292669	-0.622651527	-0.702772838	-0.427130752	-0.66619931	-0.406509778	-0.520722701	-0.557223389	-0.495041488	-0.528540134	0.274765193	-0.141915752	-0.693397683	-0.741628033	-0.670680777	-0.740603643	-0.494574819	-0.608308387	0.259776872	0.596861061	-0.281860338	-0.747067905	-0.742644564	0.749386188
2120106_13	2120106	0	49	1	8	-0.249520083	-0.340726505	-0.249517074	0.093852518	0.948977679	-0.393272849	0.113438172	-0.346904852	-0.391464548	-0.081644825	-0.312070623	-0.075296212	-0.160284564	-0.418696546	-0.316070917	-0.344250878	-0.282450841	-0.346629585	-0.338507086	-0.56134428	-0.539255445	-0.557435838	0.085059518	0.908415091	-0.474422699	0.148207496	-0.388646766	-0.546799798	-0.513790855	-0.594786274	-0.930293096	-0.442968612	-0.444364344	-0.327840104	-0.442716582	-0.073303138	-0.584251216	-0.407630472	1.056706862	-0.098905274	0.620608863	1.05361174	0.173550417	1.795324275
2120106_14	2120106	0	49	1	8	-0.248075165	-0.338071074	-0.248072156	0.124633316	1.436078423	-0.390888284	0.113399033	-0.344814822	-0.389792113	-0.081643751	-0.310864237	0.054675898	-0.049382469	-0.411190296	-0.310928407	-0.340931359	-0.278021758	-0.343975264	-0.335375967	-0.461535142	-0.527204629	-0.455165779	0.115714474	0.83257098	-0.412356814	0.150553024	-0.32421948	-0.525952618	-0.504251704	-0.565089729	-0.829965511	-0.361671637	-0.328958651	-0.262851542	-0.384670144	-0.109131353	-0.54945142	-0.398943117	1.412781964	-0.288659729	0.947975141	-0.923749473	-0.654800806	1.599210884
2120106_15	2120106	0	49	1	8	-0.2492948	-0.341287279	-0.249291791	0.209280509	1.054869145	-0.393639706	0.115388573	-0.349422388	-0.39195644	-0.081644741	-0.312003601	0.070637385	-0.102329276	-0.414334991	-0.315644595	-0.34431351	-0.282964358	-0.346870887	-0.338768013	-0.523735039	-0.589610639	-0.517417119	0.200015601	1.011838878	-0.466054265	0.205203817	-0.433745866	-0.576581485	-0.51773809	-0.616487596	-0.660874077	-0.271482805	-0.378765319	-0.322081624	-0.45327048	-0.17854852	-0.619051012	-0.471048168	0.88714729	0.090849181	0.399415431	1.134590792	-0.837423355	1.206984101
2120106_16	2120106	0	49	1	8	-0.241712867	-0.30731096	-0.241709855	-0.830340928	-0.839176213	-0.335615291	-0.061647876	-0.27418132	-0.334798515	-0.081555969	-0.282128802	-0.777601646	-0.483689383	-0.412831006	-0.288493209	-0.285752188	-0.250901649	-0.279708534	-0.277776425	-0.325563273	-0.108008398	-0.330663099	-0.81159793	-0.838067934	-0.063672066	-1.526499202	0.113886061	0.147113499	-0.21412992	0.057395561	-0.795019948	-0.524265586	-0.341106619	-0.026753857	0.069147466	0.549212097	0.225513263	0.355988086	1.073662819	-0.263359135	0.744477184	-0.894302545	-0.74726792	0.367782214
2120106_17	2120106	0	49	1	8	-0.248782087	-0.336982513	-0.248779078	-0.370168005	-0.631628939	-0.386486011	0.113262049	-0.344102312	-0.382069398	-0.081638125	-0.306608377	-0.542739764	-0.422872105	-0.423509297	-0.32387794	-0.343374024	-0.290731301	-0.343170925	-0.337332917	-0.542539659	-0.426494241	-0.541131915	-0.377063936	-0.630530867	-0.462567417	0.212709505	-0.48206633	-0.338327992	-0.438135515	-0.398332202	-0.412873306	-0.37945535	-0.551266461	-0.464398347	-0.432162684	-0.247965686	-0.344668007	-0.320756916	0.802367503	0.596861061	-0.007580483	-0.599833265	-0.578515438	0.539653811
2120106_18	2120106	0	49	1	8	-0.203647833	-0.331886065	-0.20364481	-0.43788576	-0.287834645	-0.250626949	0.288641635	-0.295556623	-0.258555156	-0.08086105	-0.214604719	-0.134581736	-0.261169695	-0.269405565	-0.132619208	-0.206209001	-0.096525639	-0.224450406	-0.2014554	0.137319684	-0.258643594	0.149561524	-0.444504838	-0.299574747	0.354749631	0.142343678	0.287839732	0.31240186	-0.036504338	0.285830529	-0.570691978	-0.234645114	0.353757136	0.614905357	0.375210506	1.03961079	-0.059577372	0.364675442	1.938416638	-0.250708838	1.186864048	-0.651365389	-0.855146219	2.03501842
2120106_19	2120106	0	49	1	8	-0.243421909	-0.340248198	-0.243418898	-0.782630692	-0.565270287	-0.373646045	0.040764514	-0.315316904	-0.3706083	-0.081617286	-0.297208622	-0.323839369	-0.329857445	-0.422798322	-0.315005112	-0.330471743	-0.280204205	-0.329336284	-0.323960429	-0.319777236	-0.533660423	-0.308430478	-0.787840339	-0.57054507	-0.335646169	-1.08084896	-0.111609438	-0.198354065	-0.368401027	-0.206446828	-0.356509495	-0.303239436	-0.530614915	-0.333598584	-0.258023369	0.070009722	-0.11713088	-0.052317628	0.090217299	0.30590423	-0.166839754	-0.693327262	-0.744185683	0.550549
2120106_20	2120106	0	49	1	8	-0.246164145	-0.335481617	-0.246161135	-0.830340928	-0.858236676	-0.372912333	0.01662911	-0.307431792	-0.370214786	-0.081618128	-0.297041069	-0.533618914	-0.422156607	-0.419011016	-0.320227557	-0.33554497	-0.287393441	-0.334242756	-0.329374656	-0.478893253	-0.323201535	-0.478880575	-0.79397133	-0.856684216	-0.342619864	-1.608592668	-0.002083053	-0.318969896	-0.408531251	-0.245280773	-0.435418831	-0.417563307	-0.457727109	-0.366504185	-0.284408113	-0.153916622	-0.122484695	-0.139191184	1.328002178	-0.048304086	0.72678171	-0.853076846	-0.570039286	0.885576043
2120106_21	2120106	0	49	1	8	-0.247189571	-0.327432858	-0.247186561	-0.80725533	-0.513030497	-0.376091753	0.077685159	-0.329282102	-0.375723983	-0.08163389	-0.30417885	-0.490294878	-0.353468858	-0.403396921	-0.299684163	-0.322329527	-0.266178776	-0.323464606	-0.316393559	-0.523735039	-0.215604966	-0.529274517	-0.812364304	-0.519522668	-0.23801444	-0.62347108	-0.156708538	-0.269830113	-0.428267427	-0.364066956	-1.105020911	-0.575076196	-0.224486128	-0.109017859	-0.141930492	0.1080772	-0.181376657	-0.078379695	1.344958135	0.837216704	0.116287838	-0.861910924	-0.865163489	2.413626217
2120107_01	2120107	0	52	3	4	-0.250405678	-0.341402733	-0.250402669	0.82489646	0.024192208	-0.39841495	0.117554237	-0.355464473	-0.394071579	-0.081645457	-0.312941901	0.143604183	-0.102329276	-0.427060068	-0.33043797	-0.354094817	-0.297795688	-0.354974608	-0.348347932	-0.585934937	-0.607256476	-0.579668459	0.813114711	0.00518068	-0.770804734	0.298743457	-0.790028754	-0.656992039	-0.524974688	-0.645041967	0.725675685	0.156596578	-0.746848741	-0.809084515	-0.846930872	-0.82591958	-0.831865147	-0.8602417	1.853636852	-0.845272797	1.549621276	0.700248604	0.23519516	-0.056857754
2120107_02	2120107	0	52	3	4	-0.252285624	-0.340462611	-0.252282616	0.039986123	0.461876935	-0.400218659	0.118082606	-0.356927494	-0.396850772	-0.081646753	-0.315673024	-0.419608292	-0.359908335	-0.425874655	-0.329662597	-0.353238632	-0.297140633	-0.354109943	-0.347515576	-0.726246333	-0.58487639	-0.724921586	0.031413346	-0.489185024	-0.731752043	0.441398445	-0.831262217	-0.758249773	-0.559841932	-0.77296555	-0.052144913	-0.256239623	-0.658168577	-0.710367713	-0.750890401	-0.720450272	-0.748881019	-0.765549524	1.49756175	0.318554527	0.558674702	0.030330993	-0.812765458	0.545101405
2120107_03	2120107	0	52	3	4	-0.251967121	-0.341873618	-0.251964112	0.109242917	-0.86811988	-0.400634429	0.11728679	-0.356765992	-0.397126232	-0.081646805	-0.315882466	-0.253152783	-0.212515873	-0.426692275	-0.330286093	-0.354030932	-0.297699083	-0.354938412	-0.348299009	-0.695869639	-0.673535962	-0.689349392	0.100386996	-0.866337102	-0.779870538	0.348515553	-0.829329399	-0.74335893	-0.556552569	-0.764970326	0.128219284	-0.2168614	-0.718908415	-0.786050594	-0.834793889	-0.814499336	-0.838557416	-0.8602417	0.70063176	-0.263359135	0.549826965	-0.679339971	0.073377711	0.472376023
2120107_04	2120107	0	52	3	4	-0.250063869	-0.341064619	-0.25006086	0.886458056	-0.866002051	-0.393211707	0.12120064	-0.357398226	-0.390480762	-0.081644741	-0.311819292	-0.565541888	-0.396398702	-0.426421558	-0.329452101	-0.344689305	-0.296758705	-0.343170925	-0.338572318	-0.585934937	-0.606395704	-0.579668459	0.874424622	-0.864268627	-0.587396557	0.552811006	-0.909863505	-0.506594522	-0.496028297	-0.487421839	-0.660874077	-0.524265586	-0.69461248	-0.694737552	-0.458547429	-0.610726363	-0.031469845	-0.256470485	2.447095356	-0.845272797	1.868139817	1.429060072	1.244627814	0.812033521
2120107_05	2120107	0	52	3	4	-0.251415566	-0.33939879	-0.251412558	0.232366107	-0.583624808	-0.395596272	0.115727774	-0.351654919	-0.392399144	-0.081645883	-0.313628871	-0.674992086	-0.432173571	-0.425819964	-0.327821419	-0.346129851	-0.294922882	-0.345583943	-0.340137877	-0.643795306	-0.495356045	-0.641919799	0.062068302	0.294767285	-0.591580774	0.18468045	-0.564533255	-0.487236425	-0.504909576	-0.577653652	-0.770219871	-0.538238504	-0.664242561	-0.60753771	-0.50603997	-0.429346025	-0.299160581	-0.360718752	1.514517707	-0.276009432	0.992213828	-0.535050024	-0.75728519	1.506601782
2120107_06	2120107	0	52	3	4	-0.247360475	-0.33974515	-0.247357465	0.07076692	0.10184595	-0.385507727	0.11851313	-0.346287343	-0.384086158	-0.081642255	-0.309523809	-0.560981463	-0.313401005	-0.424534741	-0.312287309	-0.330095948	-0.276513303	-0.32965802	-0.323503808	-0.438390994	-0.495356045	-0.431450983	0.062068302	0.081024791	-0.398409424	0.287332465	-0.433745866	-0.25493927	-0.435175089	-0.391479152	-1.232403125	-0.62461654	-0.602287925	-0.271077943	-0.268577267	0.372310286	-0.237591712	-0.00888085	1.98928451	-0.984426064	1.717728284	0.692886872	0.882464953	1.561077724
2120107_07	2120107	0	52	3	4	-0.248937455	-0.341353253	-0.248934445	0.155414113	-0.537032562	-0.387036295	0.117345498	-0.346714849	-0.384528862	-0.081642297	-0.309557319	-0.695513998	-0.43789755	-0.424452705	-0.321479878	-0.333728629	-0.287618105	-0.331508001	-0.327222012	-0.507823438	-0.609838794	-0.498148847	0.146369429	-0.542965394	-0.440251594	0.312394428	-0.499461697	-0.268341029	-0.439780196	-0.402900901	-1.017093365	-0.596670705	-0.599858332	-0.423266346	-0.305515909	-0.046431977	-0.090361807	-0.078379695	2.447095356	-1.060327846	2.018551351	0.773865924	0.605063613	1.09530842
2120107_08	2120107	0	52	3	4	-0.246078693	-0.341891761	-0.246075683	0.617126077	0.454817504	-0.393823134	0.117462913	-0.352082425	-0.389693734	-0.081643119	-0.3102778	0.408108827	0.215351564	-0.426312177	-0.329769178	-0.347820926	-0.297166309	-0.347112189	-0.3418339	-0.422479392	-0.698498366	-0.409218361	0.606193762	0.425770749	-0.618778184	0.382173873	-0.731399925	-0.448520233	-0.483528719	-0.511407511	-0.277600159	-0.332455537	-0.688538496	-0.725997873	-0.532424714	-0.707014691	-0.170669028	-0.385043348	1.904504724	-1.186830816	1.823901131	0.162842169	0.489479721	0.724872014
2120107_09	2120107	0	52	3	4	-0.250428983	-0.341727652	-0.250425974	-0.427882	0.23597514	-0.39101057	0.107691336	-0.34253479	-0.387234271	-0.081643245	-0.31031131	-0.665871236	-0.452922995	-0.426394213	-0.329462759	-0.343875083	-0.296774753	-0.342205717	-0.337789538	-0.614865122	-0.653307808	-0.60782978	-0.542600695	0.212028255	-0.566475472	0.006303077	-0.446631323	-0.360664257	-0.457542754	-0.432597447	-0.536873692	-0.477265773	-0.697042073	-0.688156432	-0.45327048	-0.588333729	-0.02611603	-0.245176922	2.531875142	-0.794671609	1.876987554	-0.624126981	-0.748038479	1.182469927
2120107_10	2120107	0	52	3	4	-0.250428983	-0.341064619	-0.250425974	3.441264253	2.46675536	-0.398152036	0.118076083	-0.358200987	-0.395114391	-0.081646189	-0.314098021	-0.011450263	-0.104475768	-0.423112792	-0.328194451	-0.35151624	-0.296010896	-0.352340396	-0.345852169	-0.600400029	-0.577559823	-0.595972382	3.418785928	2.390822711	-0.641094008	0.351564738	-0.777143297	-0.694219147	-0.544052991	-0.701008535	-0.164872536	-0.251158562	-0.558555241	-0.61000563	-0.646934507	-0.630879734	-0.648496993	-0.665644934	1.836680895	-0.807321906	1.523078064	3.107534966	0.682119541	0.724872014
2120107_11	2120107	0	52	3	4	-0.249224885	-0.34208061	-0.249221875	0.016900524	-0.87941497	-0.393761991	0.119185007	-0.354215206	-0.390825087	-0.08164504	-0.312321953	-0.177905772	-0.126656187	-0.425778946	-0.326755614	-0.343624553	-0.293684023	-0.342688321	-0.337528612	-0.558451261	-0.724751929	-0.547060614	1.525842426	-0.877368973	-0.554620191	0.422634224	-0.710783193	-0.430651221	-0.488133827	-0.51826056	-0.822074578	-0.539508769	-0.658168577	-0.562292509	-0.437439633	-0.317382853	-0.197438101	-0.252126807	2.837082372	-1.035027252	2.204353833	1.046250008	0.959520881	1.108927405
2120107_12	2120107	0	52	3	4	-0.249411326	-0.338879249	-0.249408316	-0.210877378	-0.601273385	-0.386669439	0.111259462	-0.342344787	-0.384873186	-0.081642023	-0.309322744	-0.563261676	-0.38852823	-0.424726157	-0.318921946	-0.331912289	-0.284472814	-0.329979756	-0.325330294	-0.542539659	-0.465229006	-0.539649741	-0.218424541	-0.50573283	-0.433277899	-0.189548476	-0.266234923	-0.333860739	-0.454253392	-0.410896125	-1.093748149	-0.595400439	-0.612006299	-0.370617385	-0.294962011	0.119273517	-0.149253769	-0.052317628	2.752302586	-0.225408244	1.593859962	-0.349534378	-0.26643893	1.893380971
2120107_13	2120107	0	52	3	4	-0.228817366	-0.341221306	-0.22881435	0.209280509	0.370104331	-0.351879247	0.118056514	-0.321349489	-0.350981783	-0.081578726	-0.287322962	-0.209828746	-0.19963692	-0.422319782	-0.287427404	-0.297213922	-0.247050272	-0.294910551	-0.289322426	-0.107140378	-0.593484115	-0.089068613	0.200015601	0.343031719	-0.161303795	0.282934601	-0.208250367	0.096484632	-0.253602271	-0.033978427	-0.905493019	-0.498860282	-0.519681744	-0.043206657	-0.015283717	0.833598554	0.039468201	0.34730073	2.447095356	-1.110929034	2.0539423	1.568932979	0.173550417	1.38675471
2120107_14	2120107	0	52	3	4	-0.202404893	-0.341336759	-0.20240187	1.048057243	0.977215403	-0.320329618	0.11459928	-0.289381535	-0.318074165	-0.081440922	-0.265038339	-0.043373238	-0.087303831	-0.422866685	-0.272772583	-0.269467756	-0.229077182	-0.263863045	-0.260816197	0.12574761	-0.63221888	0.151043699	1.035363139	2.197764975	-0.035777286	0.200747314	0.055901504	0.31240186	-0.112159679	0.194456542	-0.844620102	-0.487427895	-0.536688899	0.055510145	0.143024752	1.138138381	0.272359142	0.616608754	2.226667911	-1.958498933	2.531720112	2.82778915	-0.496065595	0.191007782
2120107_15	2120107	0	52	3	4	-0.228351263	-0.341081112	-0.228348248	1.194266031	1.824347133	-0.360744937	0.121259347	-0.333272158	-0.360622879	-0.081600429	-0.292517123	0.059236323	0.04935617	-0.412010651	-0.285562245	-0.307861436	-0.24737122	-0.309147362	-0.300868427	-0.094121795	-0.630927721	-0.074246865	1.180974177	1.763385067	-0.16827749	0.331862307	-0.279120381	-0.058380138	-0.318731652	-0.148195911	-0.843492826	-0.442968612	-0.343536212	-0.034980257	-0.073330155	0.540255044	-0.131853871	0.121429485	1.734945152	-1.528388835	1.983160402	1.05361174	2.392761138	0.686738855
2120107_16	2120107	0	52	3	4	-0.251842827	-0.339555477	-0.251839818	-0.652581823	-0.82505735	-0.395229416	0.106191028	-0.345954838	-0.392349955	-0.081645816	-0.31334403	-0.816365258	-0.492990849	-0.42638054	-0.329742533	-0.346818807	-0.297118167	-0.345905679	-0.340855425	-0.67561851	-0.541407376	-0.673045469	-0.83918739	-0.16029738	-0.614593967	-0.257568776	-0.401532223	-0.527441702	-0.505896385	-0.538819707	-0.638328552	-0.521725056	-0.693397683	-0.715303553	-0.50603997	-0.668947213	-0.118469334	-0.336394156	0.581940059	-0.503714778	0.664847549	-0.470266782	-0.126967701	-0.231180769
2120107_17	2120107	0	52	3	4	-0.2518739	-0.340767739	-0.251870892	-0.106222666	0.221856278	-0.399949631	0.117671652	-0.356452487	-0.39626542	-0.081646562	-0.315069831	-0.248592358	-0.297660062	-0.426353195	-0.330104906	-0.353877482	-0.297561075	-0.35479524	-0.348154847	-0.685744074	-0.538825059	-0.683420693	-0.091206476	0.198238417	-0.757554714	0.343941774	-0.801625666	-0.734424424	-0.548329163	-0.730705081	0.522765964	0.037191646	-0.692182886	-0.759726114	-0.80682606	-0.791882775	-0.810449888	-0.833310897	0.768455589	-0.415162699	0.682543024	-0.369411054	0.381601422	-0.086819522
2120107_18	2120107	0	52	3	4	-0.249512315	-0.341345006	-0.249509305	-0.594867827	0.348926038	-0.395290558	0.114325311	-0.350087397	-0.39067752	-0.081644467	-0.311651739	-0.221229809	-0.241135769	-0.426730559	-0.330259448	-0.351785559	-0.297660569	-0.35206692	-0.345963063	-0.591720974	-0.617585747	-0.584114984	-0.234518393	0.322346962	-0.689212503	0.203327395	-0.652154364	-0.503616353	-0.491752126	-0.537677532	0.071855472	-0.253699092	-0.721338009	-0.779469474	-0.673846946	-0.793226334	-0.441036672	-0.593539882	2.396227484	-0.895873985	1.876987554	-0.638850445	-0.04220618	0.558720391
2120107_19	2120107	0	52	3	4	-0.242023602	-0.341377993	-0.24202059	-0.083137068	-0.352075468	-0.390276857	0.11521245	-0.346904852	-0.385758593	-0.081635807	-0.305267948	1.026046401	0.637495022	-0.425655893	-0.329028443	-0.345440894	-0.296428129	-0.344297	-0.339420329	-0.325563273	-0.65416858	-0.311394827	-0.091206476	-0.362318511	-0.557409669	0.291867543	-0.587082805	-0.369598763	-0.450635093	-0.429170922	-0.018326626	-0.10253753	-0.650879796	-0.664299871	-0.479655225	-0.6084871	-0.135869232	-0.324231858	1.022794947	-1.414536162	1.523078064	0.545652233	-0.142378887	-0.073200537
2120107_20	2120107	0	52	3	4	-0.248199459	-0.341491797	-0.24819645	0.178499712	0.95603711	-0.400469344	0.117410729	-0.357131747	-0.396560556	-0.081645879	-0.313612115	2.759007862	2.705282469	-0.426957523	-0.330451293	-0.354425516	-0.297835807	-0.355395277	-0.348696922	-0.493358345	-0.611129953	-0.484809274	0.169360646	0.91531001	-0.834265359	0.361181402	-0.90857496	-0.846105749	-0.559512996	-0.774107725	1.920588488	1.285862368	-0.739559961	-0.814842995	-0.905505005	-0.855477857	-0.971064331	-0.96188376	1.68407728	-0.95912547	1.549621276	1.075696936	-0.034500588	-0.078648131
2120107_21	2120107	0	52	3	4	-0.247236181	-0.340470858	-0.247233171	-0.737998536	-0.832822725	-0.39260028	0.108017491	-0.344434817	-0.388906706	-0.081642529	-0.309674607	0.403548402	0.193886642	-0.42601138	-0.329060417	-0.346317748	-0.296386406	-0.345342642	-0.340268341	-0.528074567	-0.54097699	-0.521863643	-0.743390654	-0.831862507	-0.578330754	0.057904684	-0.493663241	-0.40980404	-0.471687014	-0.474857916	-0.412873306	-0.402320124	-0.670316544	-0.665945152	-0.50603997	-0.577137412	-0.198776555	-0.352900132	0.88714729	-0.718769827	0.965670616	-0.758846676	-0.247174948	0.207622944
2120108_01	2120108	0	44	5	3	-0.239304671	-0.341909079	-0.239301658	0.463222089	0.56070897	-0.385935726	0.104299334	-0.329947111	-0.382069398	-0.081628959	-0.301699058	0.526679875	0.222506538	-0.42547815	-0.327528322	-0.343060862	-0.294678962	-0.34164268	-0.336876295	-0.279274978	-0.686017164	-0.26248306	0.452918984	0.529194537	-0.510685913	-0.052335112	-0.227578552	-0.405336787	-0.443069559	-0.349218683	0.038037185	-0.099996999	-0.637517031	-0.60260187	-0.437439633	-0.467413503	-0.131853871	-0.266895311	0.191953043	0.913118486	-0.538444719	0.118671777	1.236922221	0.852890478
2120108_02	2120108	0	44	5	3	-0.250195932	-0.342268816	-0.250192922	-0.405565922	-0.87941497	-0.399270947	0.112929371	-0.352842436	-0.395552176	-0.081645653	-0.313226742	0.786624094	0.294056276	-0.426448903	-0.330163526	-0.353388949	-0.297609218	-0.35415016	-0.34764604	-0.55989777	-0.862045151	-0.544096265	-0.412317134	-0.877368973	-0.751278389	0.033276645	-0.646355908	-0.735913508	-0.545368737	-0.704435059	0.883494357	0.47289262	-0.699471667	-0.767129874	-0.760916604	-0.799048418	-0.681958335	-0.75251849	0.938015161	0.05289829	0.452501855	-0.476892341	-0.847440626	-0.370094421
2120108_03	2120108	0	44	5	3	-0.250623192	-0.342000617	-0.250620183	-0.68182358	-0.532796904	-0.398910206	0.110776754	-0.350419902	-0.39507504	-0.081645679	-0.313209987	0.202889707	-0.10662226	-0.426462576	-0.330163526	-0.353144683	-0.297606008	-0.353836467	-0.347385113	-0.604739557	-0.712270727	-0.595972382	-0.68744536	-0.538828442	-0.745002063	0.028585589	-0.610276628	-0.722511749	-0.541421501	-0.682733737	0.872221595	0.383974054	-0.703116057	-0.765484594	-0.750362706	-0.787852101	-0.656527715	-0.732537572	-0.350637589	0.773965219	-0.724247202	-0.454807145	0.173550417	0.394475426
2120108_04	2120108	0	44	5	3	-0.24303349	-0.340891439	-0.243030479	0.386270095	0.673659867	-0.391377426	0.11504285	-0.346667348	-0.386398054	-0.081635786	-0.305251193	0.526679875	0.136646851	-0.425259388	-0.329233611	-0.348597568	-0.296768334	-0.348278481	-0.342708004	-0.318330727	-0.587028321	-0.305466128	0.376281596	0.639513243	-0.587396557	0.353206608	-0.688233643	-0.457454739	-0.459845308	-0.449730069	0.590402538	0.28108257	-0.636302235	-0.673348912	-0.55353251	-0.659990159	-0.304514396	-0.453673457	1.514517707	-0.364561511	1.036452514	0.170203901	1.645318638	0.893747434
2120108_05	2120108	0	44	5	3	-0.249123896	-0.340965659	-0.249120886	-0.314762569	-0.444554015	-0.397840208	0.114390542	-0.352082425	-0.393678065	-0.081644994	-0.312305198	0.471954776	0.150956799	-0.42601138	-0.329870429	-0.353201052	-0.297358878	-0.353997335	-0.347469914	-0.535307113	-0.571104029	-0.529274517	-0.321885016	0.50161486	-0.711528327	0.202271907	-0.670194003	-0.648057533	-0.523001071	-0.634762394	0.669311874	0.178191087	-0.672746138	-0.738337473	-0.751945791	-0.767474804	-0.706050501	-0.756862168	0.446292401	-0.516365075	0.594065651	-0.161074039	0.489479721	0.874680855
2120108_06	2120108	0	44	5	3	-0.246195219	-0.341496745	-0.246192208	-0.631804784	0.553649539	-0.385507727	0.096993482	-0.329709608	-0.381331559	-0.081632077	-0.303072997	-0.130021311	-0.259738701	-0.424589431	-0.327927999	-0.342810332	-0.295346534	-0.34124051	-0.336745832	-0.418139865	-0.627915017	-0.406254012	-0.48052441	0.522299618	-0.50092274	-0.162574909	-0.279120381	-0.357686089	-0.433530407	-0.346934334	-0.018326626	-0.190185831	-0.599858332	-0.60753771	-0.447993531	-0.548026987	-0.143899954	-0.305988412	0.446292401	-0.756720718	0.762172659	-0.072733255	0.435540572	1.182469927
2120108_07	2120108	0	44	5	3	-0.249356947	-0.340800725	-0.249353938	-0.17547946	0.017132777	-0.393700848	0.117893437	-0.35170242	-0.389595356	-0.081642929	-0.310110246	-0.191587047	-0.282634617	-0.423331553	-0.327448387	-0.349154997	-0.295070519	-0.349533251	-0.34337989	-0.515055984	-0.612421111	-0.507041896	-0.183171342	0.074129872	-0.56926495	0.330103161	-0.619296448	-0.527441702	-0.492738934	-0.543388407	0.184583095	-0.047916125	-0.560984835	-0.571341549	-0.564086408	-0.518916562	-0.502605541	-0.52751598	0.649763888	0.4324072	0.036658203	-0.257512728	-0.40591016	0.918261608
2120108_08	2120108	0	44	5	3	-0.237129526	-0.341006892	-0.237126513	1.094228439	0.490114659	-0.388992861	0.114279649	-0.344387316	-0.382216966	-0.081622764	-0.299554372	0.674893684	0.251126433	-0.425355096	-0.329577333	-0.351115392	-0.29715989	-0.351415405	-0.345330316	-0.21852159	-0.585737162	-0.203196069	1.081345572	0.460245345	-0.618778184	0.329751332	-0.679213823	-0.457454739	-0.440767005	-0.405185251	1.199131701	0.650729753	-0.641161422	-0.702963952	-0.641129863	-0.729407326	-0.482528736	-0.596146089	0.988883033	-0.313960323	0.735629447	1.01680308	0.18125601	0.885576043
2120108_09	2120108	0	44	5	3	-0.243421909	-0.341039879	-0.243418898	-0.714912938	0.144202536	-0.377131179	0.096536866	-0.326812067	-0.369821271	-0.081613282	-0.296203301	-0.232630871	-0.299091057	-0.424603104	-0.328279715	-0.343248759	-0.295773395	-0.341723114	-0.337137222	-0.33134931	-0.608117249	-0.318805701	-0.720399437	0.122394306	-0.464659526	-0.078135916	-0.349990395	-0.207288571	-0.356230385	-0.208731178	0.195855857	-0.121591508	-0.608361909	-0.61576411	-0.421608786	-0.554744777	-0.071623455	-0.261682898	1.243222392	0.4324072	0.346329007	-0.384134518	-0.049911773	1.305040797
2120108_10	2120108	0	44	5	3	-0.233323023	-0.341850528	-0.233320009	2.225422749	-0.777053219	-0.384529444	0.123151041	-0.356913244	-0.379068853	-0.081618971	-0.297878836	0.86643153	0.501550519	-0.425737929	-0.32937483	-0.346192483	-0.296822895	-0.34510134	-0.340203109	-0.146196127	-0.681282915	-0.126122982	2.207915186	-0.777392645	-0.538580692	0.462508193	-0.828040853	-0.377044185	-0.42004402	-0.317237788	0.410038341	0.11594809	-0.65330939	-0.680752672	-0.490209123	-0.648793842	-0.134530778	-0.339000363	1.00583899	-0.744070421	1.045300251	2.555405066	2.03830387	0.458212278
2120108_11	2120108	0	44	5	3	-0.240625294	-0.341402733	-0.240622282	1.786796384	1.400781268	-0.380371741	0.113379464	-0.335267187	-0.374740198	-0.081616443	-0.297208622	0.082038447	-0.152414093	-0.424452705	-0.324224326	-0.340555564	-0.29092387	-0.339470963	-0.334397493	-0.263363376	-0.644269696	-0.249143487	1.456868777	1.349689917	-0.448620028	0.21482048	-0.388646766	-0.262384692	-0.388466139	-0.281830368	0.139492046	-0.017429759	-0.594999144	-0.475915307	-0.395224042	-0.198701891	-0.22956099	-0.22606474	0.836279418	-0.491064481	0.779868133	-0.331866221	0.266017531	0.986356536
2120108_12	2120108	0	44	5	3	-0.250102711	-0.340759492	-0.250099702	-0.868816925	-0.501735407	-0.399063062	0.117182421	-0.35526497	-0.394976661	-0.081645778	-0.313444562	0.506157963	0.179576695	-0.426257487	-0.330160861	-0.353971431	-0.297650941	-0.354903021	-0.348260522	-0.571469844	-0.608978021	-0.564846712	-0.873674214	-0.508490798	-0.753370497	0.422634224	-0.826752307	-0.724000834	-0.541092565	-0.69986636	0.860948833	0.298866284	-0.682464512	-0.762194034	-0.823712297	-0.816962526	-0.849265045	-0.86806032	0.548028145	-0.415162699	0.576370176	-0.297266081	-0.274915082	0.153964142
2120108_13	2120108	0	44	5	3	-0.245364003	-0.34143572	-0.245360992	1.125009237	-0.313248597	-0.373279189	0.117710791	-0.336597206	-0.370362353	-0.081625082	-0.30039214	-0.574662738	-0.417863623	-0.418436767	-0.308263894	-0.327152224	-0.273111253	-0.327084134	-0.320698847	-0.379084115	-0.607686862	-0.367717468	1.112000527	-0.324396456	-0.27985661	0.314739955	-0.356433123	-0.167083294	-0.365440601	-0.238427724	-0.672146839	-0.441698346	-0.43464597	-0.207734661	-0.215807777	0.24467227	-0.21885336	-0.043630272	0.88714729	0.014947399	0.452501855	-0.582901282	-0.232534322	1.130717782
2120108_14	2120108	0	44	5	3	-0.244742533	-0.337889647	-0.244739522	1.694453992	1.012512559	-0.37603061	0.116603171	-0.337167214	-0.374248305	-0.081629359	-0.302151452	-0.440130204	-0.360623832	-0.41337791	-0.302082225	-0.327841181	-0.266949051	-0.329738454	-0.32161209	-0.367512041	-0.443709692	-0.360306594	1.679117204	0.536089456	-0.272882915	0.300631607	-0.337104938	-0.222179415	-0.389781884	-0.289825592	-0.752183451	-0.434076755	-0.362972961	-0.15014986	-0.226361675	0.253629324	-0.32057584	-0.113129117	0.666719845	-0.174807056	0.470197329	1.752976279	-0.524576289	0.931880594
2120108_15	2120108	0	44	5	3	-0.245814568	-0.341188319	-0.245811558	0.586345279	-0.87941497	-0.379332316	0.114990665	-0.337119713	-0.376215876	-0.081629907	-0.302386027	-0.36260298	-0.340589905	-0.42315381	-0.313060018	-0.332601246	-0.277765	-0.332634077	-0.326178305	-0.406567791	-0.575407892	-0.395878789	0.575538806	-0.877368973	-0.349593559	0.226665394	-0.317776752	-0.229624836	-0.390439757	-0.287541242	-0.570691978	-0.37945535	-0.54762207	-0.271900583	-0.289685062	0.269304168	-0.287114498	-0.078379695	0.548028145	-0.313960323	0.505588278	2.106339415	-0.743415123	0.836547695
2120108_16	2120108	0	44	5	3	-0.247912029	-0.341697964	-0.24790902	-0.576399349	-0.039342672	-0.397565066	0.11453405	-0.352034925	-0.393481308	-0.081644741	-0.311986846	0.934837903	0.637495022	-0.426703213	-0.330099577	-0.35242441	-0.29747121	-0.352935607	-0.346628426	-0.486125799	-0.657181284	-0.475916226	-0.582452137	0.729147193	-0.70734411	0.256688147	-0.703051919	-0.610830425	-0.517409154	-0.619914121	0.545311488	0.187082943	-0.714049228	-0.755612914	-0.693371657	-0.742842906	-0.528036161	-0.630895512	0.344556658	1.153474129	-0.626922092	-0.331866221	-0.710281075	0.159139356
2120108_17	2120108	0	44	5	3	-0.248145081	-0.340206964	-0.248142071	0.863372457	0.207737416	-0.396268841	0.118734915	-0.354842214	-0.391218601	-0.081643371	-0.310512375	0.259895018	-0.011461108	-0.427032723	-0.330424648	-0.353940115	-0.297787986	-0.354775936	-0.348187462	-0.481786271	-0.537103513	-0.474434051	0.851433406	-0.493321976	-0.738725738	0.352620226	-0.798404302	-0.578070569	-0.491094253	-0.536535357	0.939858169	0.292514957	-0.743204351	-0.807439235	-0.820018432	-0.827934917	-0.766280917	-0.818542393	-0.09629823	0.483008388	-0.388033186	0.788589388	0.104200082	0.096764402
2120108_18	2120108	0	44	5	3	-0.250304689	-0.341617971	-0.25030168	-0.410183042	0.045370501	-0.395535129	0.110463646	-0.34889988	-0.391759683	-0.081644889	-0.312137644	-0.26911427	-0.284781109	-0.426353195	-0.329790494	-0.349800111	-0.297182357	-0.349653902	-0.343908266	-0.596060501	-0.649434331	-0.588561508	-0.840720137	0.025865438	-0.628541357	-0.021843254	-0.52716543	-0.505105437	-0.495699361	-0.539961882	-0.255054634	-0.329915006	-0.695827277	-0.718594113	-0.569363357	-0.67342574	-0.271053054	-0.437167481	0.429336444	-0.276009432	0.408263168	-0.728663575	-0.871327964	0.282254985
2120108_19	2120108	0	44	5	3	-0.251050453	-0.339976057	-0.251047444	-0.43711624	-0.025223809	-0.396757983	0.115421189	-0.352557432	-0.392841847	-0.081645082	-0.312439241	-0.216669384	-0.311254513	-0.42632585	-0.329881087	-0.350608069	-0.297297898	-0.350667369	-0.344749755	-0.604739557	-0.50396377	-0.601901081	-0.443738464	-0.043083754	-0.66689668	0.155244079	-0.639268906	-0.557223389	-0.505238512	-0.578795827	0.274765193	-0.014889229	-0.693397683	-0.728465793	-0.625826711	-0.704775428	-0.402221515	-0.534465864	-0.130210145	-0.908524282	0.567522439	-0.459960358	-0.346577095	-0.340132653
2120108_20	2120108	0	44	5	3	-0.251501018	-0.341353253	-0.25149801	-0.113917865	0.391282624	-0.401325342	0.115505989	-0.355649726	-0.397711584	-0.081646637	-0.315287651	0.636130072	0.186731668	-0.426958891	-0.330445964	-0.354446185	-0.297830993	-0.355422625	-0.348718448	-0.643795306	-0.618016133	-0.63895545	-0.121861431	0.363716477	-0.858673291	0.220215193	-0.811289759	-0.92204905	-0.574644064	-0.849491264	2.281316881	1.501807458	-0.739559961	-0.813197715	-0.913948124	-0.849655772	-0.995156497	-0.975783529	-0.791492477	-0.136856165	-0.317251288	-0.451862452	-0.422862464	-0.130400276
2120108_21	2120108	0	44	5	3	-0.24858011	-0.341072866	-0.2485771	-0.441733359	-0.571623775	-0.396146556	0.114097003	-0.348424873	-0.391858062	-0.081643666	-0.31078046	0.15956567	-0.099467286	-0.426503594	-0.329945036	-0.351904561	-0.297329993	-0.352316265	-0.346093527	-0.481786271	-0.624471927	-0.471469701	-0.448336707	-0.576750497	-0.681541439	0.216579626	-0.601256808	-0.572114232	-0.503593831	-0.567374078	0.556584251	0.160407373	-0.700686464	-0.735869553	-0.665931523	-0.709253955	-0.491897912	-0.595277354	0.293688786	-1.831995963	1.434600691	1.119867328	-0.667900314	-0.149466856
2320103_01	2320103	1	38	1	7	-0.251073758	-0.340256444	-0.251070749	0.555564482	0.723075885	-0.392661422	0.11400568	-0.347664863	-0.389251031	-0.081644467	-0.311651739	-0.70691506	-0.466517445	-0.422907703	-0.327927999	-0.344000348	-0.295738091	-0.342768755	-0.337985233	-0.616311631	-0.56292669	-0.612276304	0.544883851	-0.751191952	-0.523238564	0.224788972	-0.510414335	-0.405336787	-0.47201595	-0.483995315	-0.435418831	-0.437887551	-0.548836867	-0.59602075	-0.458547429	-0.610726363	-0.194761194	-0.363324959	0.734543674	0.407106606	0.107440101	-0.472475302	-0.301884657	1.441230652
2320103_02	2320103	1	38	1	7	-0.251904974	-0.332875666	-0.251901965	-0.55870039	0.447758073	-0.397057582	0.11599522	-0.352794935	-0.393825632	-0.081646252	-0.314332596	-0.743398459	-0.469379435	-0.420446637	-0.326888839	-0.349568371	-0.295067309	-0.350233026	-0.343947405	-0.672725491	-0.508267633	-0.671563295	-0.564825538	0.41887583	-0.581120232	0.31298081	-0.626383449	-0.634655774	-0.535500649	-0.682733737	-0.446691593	-0.411211981	-0.489311825	-0.548307629	-0.574640306	-0.590572992	-0.561497503	-0.593539882	1.294090263	1.039621456	-0.05181917	1.12722906	0.851642582	1.988713869
2320103_03	2320103	1	38	1	7	-0.251073758	-0.334937336	-0.251070749	-0.352469046	0.052429932	-0.395963128	0.111970478	-0.349089883	-0.39264509	-0.081645548	-0.313042433	-0.289636182	-0.291936083	-0.423181155	-0.328295702	-0.347946191	-0.296126438	-0.3477074	-0.342094827	-0.604739557	-0.392063339	-0.606347605	-0.359437336	0.032760357	-0.590883405	0.094260362	-0.507837244	-0.551267051	-0.51247511	-0.5936441	-0.266327397	-0.336266332	-0.564629225	-0.624813151	-0.537701663	-0.659990159	-0.351360275	-0.484079202	1.260178349	0.622161655	0.222460686	-0.212606163	0.273723124	1.068070449
2320103_04	2320103	1	38	1	7	-0.252471288	-0.334500262	-0.25246828	-0.461740878	-0.109936982	-0.400304259	0.116980205	-0.356157983	-0.397342665	-0.081646856	-0.316117041	-0.48345424	-0.35847734	-0.422210401	-0.328207773	-0.352086195	-0.296248398	-0.353064301	-0.346484916	-0.740711426	-0.392063339	-0.745672033	-0.468262428	-0.513317241	-0.676659853	0.403518175	-0.754593747	-0.79845505	-0.570367892	-0.826647767	-0.345236733	-0.317212354	-0.534259306	-0.61987731	-0.676485421	-0.702536164	-0.707388955	-0.730800101	0.174997085	-0.098905274	0.160526525	-0.331866221	0.057966526	0.724872014
2320103_05	2320103	1	38	1	7	-0.252308929	-0.338351461	-0.252305921	0.001510126	-0.854001018	-0.399319862	0.117489006	-0.355668726	-0.396132609	-0.081646669	-0.315388183	-0.5860638	-0.425734094	-0.422921376	-0.328634095	-0.351422291	-0.296598231	-0.35209105	-0.345767368	-0.742157935	-0.417886515	-0.745672033	-0.342577111	-0.852547264	-0.657830876	0.371384447	-0.716581649	-0.719533581	-0.553921079	-0.753548578	-0.164872536	-0.291807049	-0.550051664	-0.633862191	-0.65590532	-0.711493218	-0.632435549	-0.686494587	-0.231945888	0.369155715	-0.379185448	-0.382662172	-0.389728415	1.05717526
2320103_06	2320103	1	38	1	7	-0.252316698	-0.340173978	-0.252313689	-0.106222666	-0.835646497	-0.399252605	0.116550334	-0.355036967	-0.396211312	-0.081646718	-0.315555737	-0.611146137	-0.42144111	-0.422388145	-0.327954644	-0.350764651	-0.295917821	-0.351439535	-0.345102006	-0.746497462	-0.589180253	-0.745672033	-0.114197692	-0.834620474	-0.640396639	0.355669412	-0.691455008	-0.712088159	-0.554907888	-0.758117277	-0.48050988	-0.423914633	-0.531829712	-0.60177923	-0.624243626	-0.657750896	-0.604328021	-0.647401487	0.785411546	0.533609576	0.036658203	-0.094818451	-0.707198837	1.637344043
2320103_07	2320103	1	38	1	7	-0.252716769	-0.335663044	-0.252713761	-0.68105406	-0.841294042	-0.399821232	0.116406696	-0.355393222	-0.397121313	-0.081646866	-0.316168983	-0.859689294	-0.499430325	-0.42119863	-0.326755614	-0.351040233	-0.294743152	-0.352163441	-0.345447733	-0.802911323	-0.379151751	-0.809405548	-0.734194167	-0.84013641	-0.629936096	0.302390753	-0.660529911	-0.75378252	-0.565433849	-0.807230795	-0.800656329	-0.502671078	-0.500244996	-0.546662349	-0.62793749	-0.565941095	-0.703373594	-0.676069761	0.174997085	0.331204824	-0.140296542	-0.741914693	-0.770384698	-0.261142537
2320103_08	2320103	1	38	1	7	-0.25087178	-0.340281184	-0.250868771	-0.570243189	-0.464320422	-0.397730152	0.113692572	-0.35103741	-0.394809418	-0.081646275	-0.314332596	-0.118620248	-0.145974616	-0.421554117	-0.327448387	-0.349311578	-0.295503798	-0.349726292	-0.34362777	-0.600400029	-0.50396377	-0.597454556	-0.576321146	-0.471947726	-0.594370252	0.207080239	-0.558090527	-0.627210352	-0.535829585	-0.679307213	-0.356509495	-0.324833945	-0.513607761	-0.58203587	-0.564086408	-0.637597525	-0.479851829	-0.55879046	0.717587717	1.039621456	-0.352642237	-0.006477667	0.204372789	0.746662391
2320103_09	2320103	1	38	1	7	-0.252021499	-0.336487712	-0.252018491	0.309318101	0.603065556	-0.39791358	0.116289411	-0.3538067	-0.395040607	-0.081646538	-0.315019565	-0.695513998	-0.441475037	-0.421526772	-0.327288516	-0.348804255	-0.295314439	-0.349131081	-0.343105917	-0.691530111	-0.417886515	-0.695278091	0.299644207	0.570564052	-0.588791296	0.284447466	-0.612209447	-0.625721268	-0.539118948	-0.695297661	-0.660874077	-0.487427895	-0.516037354	-0.571341549	-0.548255561	-0.604008573	-0.462451931	-0.534465864	-0.367593546	-0.313960323	0.036658203	-0.138988843	-0.09614533	0.694910246
2320103_10	2320103	1	38	1	7	-0.252570724	-0.336017651	-0.252567715	-0.631035264	-0.400785543	-0.399509404	0.115590789	-0.354742463	-0.396319528	-0.081646734	-0.315606003	-0.70691506	-0.469379435	-0.42283934	-0.328450244	-0.351509976	-0.296392825	-0.352251918	-0.345852169	-0.759516046	-0.460925143	-0.76345813	-0.636864683	-0.063768512	-0.655738768	0.324943	-0.690810735	-0.704642737	-0.551289589	-0.743269004	-0.255054634	-0.348968985	-0.546407273	-0.631394271	-0.659071489	-0.711493218	-0.644481632	-0.694313208	-0.231945888	1.684786603	-1.308197861	-0.339964126	-0.034500588	0.880128449
2320103_11	2320103	1	38	1	7	-0.252099183	-0.32916466	-0.252096175	-0.607180146	-0.619627906	-0.398842949	0.113966541	-0.353431444	-0.395906338	-0.081646621	-0.315237385	-0.403646804	-0.333434932	-0.421813896	-0.327475032	-0.350351276	-0.295462075	-0.351061496	-0.344704093	-0.691530111	-0.314593809	-0.69824244	-0.613107093	-0.623635948	-0.62435714	0.155244079	-0.598035444	-0.691240978	-0.55030278	-0.73755813	-0.322691208	-0.305779967	-0.526970525	-0.58450379	-0.616855898	-0.621922681	-0.612358743	-0.638714132	-0.079342273	1.102872941	-0.812724574	-0.269291499	-0.252568863	0.496617817
2320103_12	2320103	1	38	1	7	-0.251648617	-0.340825465	-0.251645609	-0.661046542	-0.733284746	-0.399032491	0.115049373	-0.353597697	-0.39612769	-0.081646661	-0.315354672	-0.182466197	-0.163146554	-0.422155711	-0.327608258	-0.35035754	-0.295529474	-0.351029322	-0.344691046	-0.665492945	-0.560774759	-0.662670246	-0.666753265	-0.734644146	-0.62435714	0.238275756	-0.614786538	-0.689751894	-0.551618526	-0.743269004	-0.503055405	-0.395968798	-0.525755728	-0.58779435	-0.60524661	-0.630879734	-0.580235855	-0.620470685	0.02239347	-0.908524282	0.655999812	-0.692591089	-0.627060672	0.456850379
2320103_13	2320103	1	38	1	7	-0.251671923	-0.336355765	-0.251668914	0.163109313	-0.799643399	-0.398213179	0.116449618	-0.354191455	-0.395768608	-0.081646637	-0.315304406	-0.424168717	-0.284781109	-0.419407521	-0.324837164	-0.348491093	-0.292849558	-0.349468903	-0.342871083	-0.65536738	-0.404974927	-0.658223722	0.154033168	1.253161049	-0.575541276	0.294650511	-0.608343809	-0.686773725	-0.553592143	-0.753548578	-0.826583683	-0.455671264	-0.46866028	-0.492368108	-0.548255561	-0.476370557	-0.588266577	-0.56660908	0.70063176	0.520959279	0.010114991	2.297744447	2.246354875	1.634620246
2320103_14	2320103	1	38	1	7	-0.251532092	-0.341623744	-0.251529083	-0.067746669	-0.87941497	-0.394862559	0.116774728	-0.352177427	-0.393136983	-0.081646153	-0.314131531	-0.757079734	-0.452207498	-0.415196364	-0.318069302	-0.343624553	-0.285692417	-0.345262208	-0.338050465	-0.639455779	-0.628345404	-0.633026751	-0.075878998	-0.877368973	-0.470935851	0.305240569	-0.525232611	-0.584026907	-0.530237668	-0.663316765	-1.049784376	-0.547130361	-0.381194912	-0.359923065	-0.437439633	-0.277076111	-0.522682346	-0.446723573	1.599297494	0.090849181	0.771020396	1.951743043	-0.422862464	1.441230652
2320103_15	2320103	1	38	1	7	-0.251943816	-0.336100118	-0.251940807	1.579026001	0.701897591	-0.394556846	0.116654704	-0.351654919	-0.392891036	-0.081646153	-0.314131531	-0.884771631	-0.501576817	-0.417028491	-0.3167104	-0.342872964	-0.283638349	-0.34469917	-0.337137222	-0.67561851	-0.370544025	-0.680456343	1.564161121	0.66709292	-0.460475309	0.290111916	-0.496240333	-0.548288883	-0.521685326	-0.633620219	-1.125311883	-0.575076196	-0.416424019	-0.327017464	-0.416331837	-0.122566934	-0.528036161	-0.390255761	0.921059204	-0.111555571	0.558674702	-0.263402113	1.375622891	1.141612971
2320103_16	2320103	1	38	1	7	-0.251967121	-0.333947735	-0.251964112	-0.551005191	-0.773523504	-0.396513412	0.114266603	-0.352224927	-0.393530497	-0.081646115	-0.314047755	-0.670431661	-0.45435399	-0.420952523	-0.32704871	-0.34713197	-0.295157175	-0.347112189	-0.34144251	-0.682851056	-0.349024711	-0.687867217	-0.557161799	-0.773945186	-0.55601493	0.228893646	-0.572908802	-0.555734304	-0.518724899	-0.623340645	-0.457964356	-0.40867145	-0.497815402	-0.559001949	-0.50603997	-0.604008573	-0.370098627	-0.474523111	-0.079342273	1.31792799	-0.971983845	-0.710995418	-0.566957049	1.002699318
2320103_17	2320103	1	38	1	7	-0.252169099	-0.339456516	-0.25216609	-0.42865152	-0.799643399	-0.397082039	0.117802114	-0.353892201	-0.394169957	-0.081646336	-0.314516905	-0.738838034	-0.47081043	-0.419735663	-0.326222711	-0.348516146	-0.294422204	-0.349090864	-0.342890653	-0.711781241	-0.482444457	-0.713064188	-0.656024031	-0.799456386	-0.560199147	0.528182966	-0.668905458	-0.645079364	-0.539447884	-0.691871136	-0.570691978	-0.445509142	-0.462586296	-0.518692588	-0.542978612	-0.559223304	-0.528036161	-0.559659196	-0.028474401	0.748664625	-0.529596982	-0.124265379	-0.304196335	1.087137029
2320103_18	2320103	1	38	1	7	-0.249939575	-0.329824395	-0.249936566	-0.848809407	-0.405021201	-0.391744282	0.090992246	-0.339257243	-0.388267246	-0.081643245	-0.310127001	-0.545019976	-0.404269173	-0.423181155	-0.328724689	-0.347319867	-0.296643164	-0.346790453	-0.34144251	-0.604739557	-0.3619363	-0.60782978	-0.656790404	-0.447815509	-0.550435974	-0.49681259	-0.349990395	-0.458943823	-0.472673822	-0.449730069	-0.142327011	-0.366752698	-0.556125648	-0.637152751	-0.521870816	-0.709253955	-0.289791405	-0.463229548	-0.231945888	0.255303042	-0.299555813	-0.439347508	-0.834341118	-0.173981029
2320103_19	2320103	1	38	1	7	-0.251982658	-0.337427833	-0.251979649	0.19389011	0.405401486	-0.396329984	0.11409048	-0.350467402	-0.393284551	-0.0816461	-0.313997489	-0.754799522	-0.474387917	-0.421759206	-0.327155291	-0.347946191	-0.295073728	-0.348037179	-0.342160058	-0.685744074	-0.439405829	-0.686385042	-0.394690535	0.377506315	-0.572751798	0.142343678	-0.494307514	-0.595939581	-0.526290433	-0.639331093	-0.514328167	-0.451860468	-0.520896541	-0.569696269	-0.537701663	-0.588333729	-0.437021311	-0.51187874	1.158442605	0.470358091	0.275547109	-0.080094987	0.381601422	1.915171348
2320103_20	2320103	1	38	1	7	-0.251368956	-0.338417435	-0.251365947	-0.515607273	0.334807175	-0.398714549	0.117586852	-0.355283971	-0.395611203	-0.081646437	-0.31475148	0.127642696	-0.03006404	-0.421786551	-0.327927999	-0.350896179	-0.296023734	-0.351624533	-0.345271608	-0.639455779	-0.52247038	-0.6359911	-0.5219086	0.308557123	-0.632028205	0.474235831	-0.742996836	-0.710599075	-0.550960653	-0.734131605	-0.209963585	-0.230834318	-0.525755728	-0.60424715	-0.633214439	-0.675665003	-0.623066373	-0.66651367	0.649763888	1.684786603	-0.830420049	-0.335547087	-0.368923314	1.920618942
2320103_21	2320103	1	38	1	7	-0.252285624	-0.336495959	-0.252282616	-0.68105406	0.405401486	-0.398433293	0.115923466	-0.353987202	-0.39580796	-0.081646688	-0.315455205	-0.695513998	-0.434320063	-0.420173186	-0.325689809	-0.348779202	-0.293716118	-0.349581511	-0.343145056	-0.714674259	-0.392063339	-0.718992887	-0.686678986	-0.444368049	-0.578330754	0.330337714	-0.627027722	-0.662948376	-0.546355545	-0.723852032	-0.779238081	-0.479806303	-0.484452638	-0.514579388	-0.548255561	-0.509959509	-0.557482142	-0.559659196	0.615851974	0.255303042	0.14283105	-0.590999187	0.050260933	1.403097492
2320105_01	2320105	1	51	1	4	-0.249186043	-0.341606426	-0.249183033	-0.480209356	0.10184595	-0.391866567	0.10319041	-0.342012282	-0.387922921	-0.081641559	-0.308853594	-0.328399794	-0.347744879	-0.427267891	-0.327688193	-0.348478567	-0.294454298	-0.34858413	-0.342486217	-0.548325696	-0.689029868	-0.538167566	-0.672884256	0.081024791	-0.590186035	-0.346698825	-0.356433123	-0.484258257	-0.471358077	-0.436023971	-0.131054249	-0.244807236	-0.761426302	-0.59026227	-0.548255561	-0.203180418	-0.43300595	-0.358981281	-0.808448434	-0.478414184	-0.087210119	-0.925221819	-0.647095214	-2.181419493
2320105_02	2320105	1	51	1	4	-0.251283504	-0.341815891	-0.251280495	-0.700292059	-0.87941497	-0.400713915	0.115101558	-0.355283971	-0.396919637	-0.08164642	-0.314701214	0.449152651	0.055795647	-0.4276726	-0.330669517	-0.354232608	-0.297931449	-0.355081585	-0.34846274	-0.653920871	-0.660193988	-0.646366324	-0.705838333	-0.877368973	-0.847515379	0.27474871	-0.847369039	-0.782075123	-0.554907888	-0.759259452	1.199131701	0.587216491	-0.822166141	-0.861733476	-0.861178634	-0.829502401	-0.783680815	-0.829835955	-1.520598639	-0.225408244	-0.635769829	-0.050648059	-0.274144523	-3.145643667
2320105_03	2320105	1	51	1	4	-0.249993954	-0.341287279	-0.249990945	-0.614875346	-0.279363328	-0.397161525	0.106908567	-0.349422388	-0.393186172	-0.081645122	-0.312422485	0.063796748	-0.120932208	-0.427608339	-0.330283429	-0.352324198	-0.297480838	-0.352750609	-0.346478393	-0.614865122	-0.639965833	-0.60782978	-0.620770832	-0.264410659	-0.719896761	-0.255223249	-0.567110347	-0.582537822	-0.506883194	-0.562805379	0.116946521	-0.173672383	-0.806373783	-0.772888354	-0.694427047	-0.617444154	-0.503943995	-0.56660908	-0.418461418	-0.630217748	0.222460686	-0.668297373	-0.445208683	-2.764312073
2320105_04	2320105	1	51	1	4	-0.178089882	-0.341791976	-0.178086851	1.271218025	-0.742462007	-0.372667762	0.129217507	-0.354775714	-0.362983964	-0.081408894	-0.2608495	2.416975995	1.961165187	-0.427280197	-0.328490212	-0.346255116	-0.295397886	-0.345503509	-0.340203109	0.332598431	-0.671814417	0.364476865	1.257611566	0.611933567	-0.535791214	0.531701257	-0.857033131	-0.296633631	-0.361493366	-0.188172031	1.187858939	1.095322584	-0.761426302	-0.630571631	-0.495486072	-0.310665063	-0.226884082	-0.267764047	-1.045831836	-0.718769827	-0.034123695	-0.750748771	1.653024231	-3.717641059
2320105_05	2320105	1	51	1	4	-0.250716413	-0.342276881	-0.250713404	0.509393285	-0.87941497	-0.398249864	0.1161733	-0.353749699	-0.394465093	-0.081646016	-0.313863446	-0.173345347	-0.239704774	-0.427574157	-0.330344712	-0.351685347	-0.297564285	-0.351906052	-0.345813031	-0.601846538	-0.947261633	-0.584114984	0.498901418	-0.877368973	-0.724778348	0.262669243	-0.704984738	-0.557223389	-0.514119792	-0.607350198	-0.142327011	-0.281644927	-0.801514596	-0.795922274	-0.660654574	-0.691339847	-0.380806256	-0.515353682	-1.75798204	-0.301310026	-0.706551727	1.451145268	0.212078381	-3.526975262
2320105_06	2320105	1	51	1	4	-0.250436751	-0.341613023	-0.250433742	0.409355693	-0.835646497	-0.398683978	0.117091098	-0.355027467	-0.394976661	-0.081646043	-0.313913712	0.414949465	0.158111773	-0.42748802	-0.330211487	-0.352017299	-0.297423068	-0.352372569	-0.346165281	-0.619204649	-0.640826606	-0.613758479	0.399272812	-0.834620474	-0.730357304	0.233232872	-0.714004558	-0.597428666	-0.524974688	-0.643899793	-0.153599774	-0.274023336	-0.786937035	-0.768775154	-0.682290065	-0.642076051	-0.481190282	-0.560527931	-1.26625928	-0.07360468	-0.609226617	-0.83320017	-0.188612443	-3.036691783
2320105_07	2320105	1	51	1	4	-0.250009491	-0.342149882	-0.250006481	0.417050893	0.687778729	-0.39510713	0.108865491	-0.34467232	-0.391366169	-0.081644425	-0.311450675	-0.360322768	-0.341305403	-0.427455206	-0.329119037	-0.350952548	-0.2961136	-0.351334971	-0.345056343	-0.554111733	-0.783284462	-0.539649741	0.406936551	0.653303082	-0.662015093	-0.083999735	-0.420860409	-0.566157895	-0.502935959	-0.519402735	-0.074690438	-0.249888296	-0.786937035	-0.675816832	-0.633214439	-0.389039283	-0.507959356	-0.479735524	-0.723668648	-0.351911214	-0.131448805	-0.587318321	-0.8328	-2.116048363
2320105_08	2320105	1	51	1	4	-0.250188163	-0.342062467	-0.250185154	0.809506062	-0.490440317	-0.398690092	0.11683735	-0.355070218	-0.39466185	-0.081645799	-0.313494828	0.102560359	-0.100898281	-0.427667131	-0.330630615	-0.35308205	-0.297885875	-0.353611252	-0.347261173	-0.607632575	-0.7350812	-0.597454556	0.797787234	-0.80083537	-0.770107365	0.349922869	-0.842859129	-0.607852256	-0.518067027	-0.618771946	0.353674529	-0.027591881	-0.820951344	-0.848571236	-0.740864198	-0.795241671	-0.499928634	-0.632632983	-0.418461418	-0.744070421	0.302090321	0.913738832	0.397012608	-2.600884247
2320105_09	2320105	1	51	1	4	-0.248875308	-0.341927222	-0.248872298	-0.381710804	-0.067580396	-0.390338	0.115492943	-0.34609734	-0.386152107	-0.081641665	-0.309054659	-0.437849991	-0.368494303	-0.427215935	-0.325769744	-0.346004586	-0.292111378	-0.346066547	-0.339942182	-0.50348391	-0.703232615	-0.492220148	1.22695661	-0.084453269	-0.540672801	0.219511535	-0.45951678	-0.360664257	-0.444056368	-0.405185251	-0.48050988	-0.398509329	-0.751707928	-0.520337868	-0.474378276	-0.032996396	-0.359390997	-0.246045658	-0.859316306	-1.022376955	0.266699372	1.811870135	0.759175469	-2.195038479
2320105_10	2320105	1	51	1	4	-0.249854123	-0.341853826	-0.249851114	0.594040479	-0.060520965	-0.398268207	0.116541202	-0.354362458	-0.3939732	-0.081645382	-0.312841369	0.116241634	-0.103044773	-0.427708149	-0.330668717	-0.353501688	-0.297921821	-0.354142116	-0.347698225	-0.581595409	-0.680422143	-0.572257585	0.575538806	-0.498837911	-0.773594212	0.320134669	-0.817732487	-0.589983244	-0.509185748	-0.592501925	0.500220439	0.042272707	-0.831884515	-0.860910836	-0.760916604	-0.810692588	-0.529374615	-0.657826314	-1.062787793	-0.731420124	-0.05181917	0.236459489	-0.328083673	-2.388428073
2320105_11	2320105	1	51	1	4	-0.247104119	-0.34187032	-0.247101109	-0.253200974	2.33262617	-0.383306591	0.111813924	-0.334412175	-0.37995426	-0.081635997	-0.305267948	-0.476613603	-0.378511267	-0.425724256	-0.322199297	-0.337674473	-0.288195811	-0.336334039	-0.331266374	-0.477446744	-0.698928753	-0.465541002	1.57182486	0.673987839	-0.433277899	0.132961567	-0.259792195	-0.253450186	-0.406228697	-0.29896299	-0.660874077	-0.479806303	-0.644805812	-0.434783306	-0.342454552	0.005071082	-0.158622944	-0.104441761	-0.621932905	-1.819345666	0.947975141	0.83275978	1.691552195	-1.781021319
2320105_12	2320105	1	51	1	4	-0.249551156	-0.34205587	-0.249548147	1.309694022	-0.756580869	-0.392967136	0.117860821	-0.351987424	-0.388365624	-0.081643034	-0.310210778	-0.394525955	-0.357046345	-0.427552281	-0.329662597	-0.349167524	-0.296749077	-0.348881736	-0.343190718	-0.538200132	-0.752296651	-0.526310168	-0.421513621	-0.75739738	-0.627843988	0.356724899	-0.717870195	-0.368109679	-0.448332539	-0.421175698	-0.221236347	-0.334996067	-0.797870206	-0.710367713	-0.564086408	-0.462934976	-0.271053054	-0.355506339	-0.333681632	-0.693469233	0.310938058	0.354247201	1.01346003	-2.328504537
2320105_13	2320105	1	51	1	4	-0.237517945	-0.342086383	-0.237514932	-0.067746669	0.638362712	-0.382206022	0.119406792	-0.346999853	-0.375379658	-0.081617918	-0.297711283	0.200609495	-0.042942993	-0.42734309	-0.326755614	-0.346192483	-0.293298885	-0.345905679	-0.340072646	-0.316884218	-0.737233131	-0.298055254	-0.075878998	0.605038648	-0.527422781	0.373847251	-0.670194003	-0.263873776	-0.380242733	-0.26355557	0.128219284	-0.084753816	-0.772359473	-0.562292509	-0.495486072	-0.10689209	-0.335298831	-0.259076691	-0.842360349	-1.680192399	0.735629447	2.246212323	-0.468325461	-2.382980479
2320105_14	2320105	1	51	1	4	-0.24303349	-0.341615497	-0.243030479	0.678687672	2.283210152	-0.382144879	0.115973694	-0.340729764	-0.37596993	-0.081627463	-0.301347195	-0.289636182	-0.309823518	-0.426659461	-0.324943745	-0.344501407	-0.291276913	-0.344297	-0.338376623	-0.344367893	-0.688599482	-0.329180924	0.667503673	0.25339777	-0.480699024	0.298028071	-0.526521157	-0.243026595	-0.378269115	-0.26583992	-0.108508725	-0.238455909	-0.711619635	-0.492368108	-0.447993531	-0.030757133	-0.336637284	-0.22606474	-0.537153119	-1.59164032	0.832954557	0.391055861	-0.111556515	-2.382980479
2320105_15	2320105	1	51	1	4	-0.240392243	-0.342086383	-0.240389231	2.525535526	0.588946694	-0.385996869	0.120528762	-0.351892423	-0.378527771	-0.081623396	-0.299721926	0.061516535	-0.148121108	-0.427399148	-0.329055088	-0.350896179	-0.29604941	-0.351286711	-0.345004158	-0.313991199	-0.755739741	-0.295090905	2.506801002	0.556774213	-0.609015011	0.34699096	-0.708206102	-0.368109679	-0.410175933	-0.330943886	0.556584251	0.105785968	-0.778433457	-0.665122511	-0.615800508	-0.375603702	-0.479851829	-0.457148399	-1.283215237	-1.819345666	0.602913388	-0.183159235	-0.680229263	-2.846025986
2320105_16	2320105	1	51	1	4	-0.252308929	-0.34194289	-0.252305921	0.109242917	-0.09581812	-0.401600484	0.116117854	-0.356585489	-0.398114936	-0.081646873	-0.316202493	0.15956567	-0.04365849	-0.42777241	-0.330749186	-0.354466853	-0.298003984	-0.355358278	-0.348701488	-0.752283499	-0.704523774	-0.747154207	0.100386996	-0.112032946	-0.884475962	0.295389353	-0.891179593	-0.811856809	-0.566749594	-0.812941669	0.725675685	0.127380477	-0.844032483	-0.896284357	-0.915531208	-0.884140429	-0.863988036	-0.903678478	-1.961453527	-0.389862105	-0.750790414	-0.521798906	-0.835882237	-3.690403088
2320105_17	2320105	1	51	1	4	-0.252984778	-0.34221701	-0.25298177	-0.571782229	-0.032283241	-0.402351316	0.115721251	-0.357022495	-0.399113478	-0.081646979	-0.317010102	-0.155103648	-0.271902156	-0.427788817	-0.330759577	-0.354507565	-0.298012649	-0.355408147	-0.348743236	-0.875236785	-0.794904892	-0.870174713	-0.746456149	-0.049978673	-0.918647067	0.170490009	-0.875072771	-0.917581797	-0.587834408	-0.929443503	0.443856628	-0.028862146	-0.850106467	-0.899574917	-0.935583614	-0.882125092	-0.909495461	-0.932346751	-2.609171093	0.331204824	-1.591325454	-0.624126981	-0.743415123	-3.363547436
2320105_18	2320105	1	51	1	4	-0.250887317	-0.341922274	-0.250884308	-0.794173491	0.271272296	-0.400255345	0.111905248	-0.353037189	-0.396663853	-0.081646406	-0.314634192	0.4947569	0.165266747	-0.427721821	-0.330682573	-0.353764744	-0.297935622	-0.354479939	-0.347972198	-0.65681389	-0.735511586	-0.647848498	-0.799335947	-0.070663431	-0.816133752	-0.080481443	-0.658597092	-0.744848014	-0.550631717	-0.711288108	0.432583865	0.039732176	-0.835528906	-0.866669316	-0.795744467	-0.819873568	-0.608343382	-0.712556654	-1.249303323	1.19142502	-1.485152607	-0.463641224	-0.134673294	-2.456523001
2320105_19	2320105	1	51	1	4	-0.251438871	-0.341798573	-0.251435863	-0.717991017	0.574827832	-0.400389859	0.114905865	-0.354595211	-0.396781907	-0.081646541	-0.31500281	0.223411619	-0.02720205	-0.427656193	-0.330392674	-0.353658269	-0.297599589	-0.354423635	-0.347861304	-0.708888222	-0.692903345	-0.702688965	-0.216891793	0.542984375	-0.796607406	0.235578399	-0.77327766	-0.713577243	-0.546684482	-0.723852032	0.319856243	-0.033943207	-0.818521751	-0.804148675	-0.777275146	-0.68014353	-0.664558437	-0.695181943	-1.57146651	-0.807321906	-0.255317127	-0.77577866	-0.759596868	-2.764312073
2320105_20	2320105	1	51	1	4	-0.250685339	-0.341928871	-0.25068233	0.655602074	-0.840588099	-0.398739006	0.117039565	-0.35523647	-0.395109472	-0.081646052	-0.313930467	0.043274836	-0.13667315	-0.427505794	-0.32954003	-0.352274092	-0.29660786	-0.352903433	-0.346426208	-0.601846538	-0.722169611	-0.591525857	0.644512456	-0.839446918	-0.719896761	0.31685093	-0.758459385	-0.613808593	-0.52661937	-0.650752842	-0.0859632	-0.174942648	-0.793011019	-0.703786592	-0.679123895	-0.453977923	-0.577558947	-0.55097184	-0.978008007	0.204701854	-0.644617566	0.008245797	0.843936989	-1.985306102
2320105_21	2320105	1	51	1	4	-0.251368956	-0.342019584	-0.251365947	-0.441733359	-0.046402103	-0.399698946	0.112505371	-0.352794935	-0.396112933	-0.081646425	-0.314667703	0.136763546	-0.065838909	-0.427676702	-0.330637276	-0.353320054	-0.297891652	-0.353924945	-0.347515576	-0.638009269	-0.760904376	-0.627098052	-0.728063176	-0.063768512	-0.778475799	0.069632322	-0.683723733	-0.642101196	-0.533198095	-0.663316765	0.083128234	-0.190185831	-0.822166141	-0.852684436	-0.759333519	-0.804646577	-0.538743791	-0.661301256	-1.554510553	-0.819972203	-0.237621652	-0.021201131	-0.496836155	-2.573646276
2320106_01	2320106	1	31	1	7	-0.253031388	-0.342088032	-0.25302838	1.363560418	0.348926038	-0.402377608	0.116400695	-0.357356425	-0.3991971	-0.081646987	-0.317140793	-0.339800856	-0.327710952	-0.427739595	-0.330719077	-0.354247014	-0.297975419	-0.355084802	-0.348473829	-0.896934424	-0.749283947	-0.893889509	-0.409251639	0.322346962	-0.899120722	0.255398107	-0.866697224	-0.905669122	-0.58957777	-0.943149601	-0.266327397	-0.362941902	-0.837958499	-0.881476836	-0.873843312	-0.85592571	-0.781003907	-0.839392046	-1.995365441	-0.136856165	-0.954288371	1.068335204	0.196667196	-2.655360189
2320106_02	2320106	1	31	1	7	-0.253101303	-0.341931345	-0.253098295	-0.149315782	0.673659867	-0.402570207	0.116353337	-0.357468052	-0.399388446	-0.081646992	-0.317259756	-0.383124892	-0.357761843	-0.427799755	-0.330766771	-0.354484391	-0.298018747	-0.355375973	-0.348718448	-0.921525081	-0.74885356	-0.91908648	-0.629967318	0.508509779	-0.934686566	0.245781444	-0.900843685	-0.957787073	-0.594807857	-0.983125721	0.049309948	-0.246077501	-0.851321264	-0.904510757	-0.93083436	-0.891306072	-0.89075711	-0.923659396	-2.558303222	0.090849181	-1.396675234	0.354247201	-0.011383809	-3.009453812
2320106_03	2320106	1	31	1	7	-0.253060131	-0.342041026	-0.253057123	-0.56331751	-0.159353	-0.402428356	0.115985435	-0.357226748	-0.399271376	-0.081646989	-0.317181006	-0.307877882	-0.315547497	-0.42774233	-0.330706287	-0.354268309	-0.297959372	-0.355116976	-0.34849666	-0.915739044	-0.742397766	-0.913157781	-0.569423781	-0.174087218	-0.9019102	0.168144481	-0.860898768	-0.917581797	-0.591650069	-0.956855699	-0.37905502	-0.407401185	-0.836743702	-0.876540996	-0.874898702	-0.842937982	-0.793049991	-0.841129517	-2.431133542	-0.351911214	-1.025070269	-0.721301843	-0.422091905	-2.791550044
2320106_04	2320106	1	31	1	7	-0.25255674	-0.341957734	-0.252553732	3.618253839	3.095044726	-0.400872886	0.116647528	-0.356837243	-0.397854233	-0.081646907	-0.316386802	-0.442410416	-0.337727916	-0.427524936	-0.329297559	-0.352267829	-0.296312588	-0.352967781	-0.346419685	-0.775427647	-0.696776821	-0.770869004	1.249947827	0.963574444	-0.757554714	0.326115764	-0.846080493	-0.722511749	-0.562473422	-0.786671648	-0.939311305	-0.543319565	-0.796655409	-0.690624352	-0.691260878	-0.413671181	-0.628420187	-0.568346551	-1.317127152	-0.971775767	-0.007580483	4.285412084	2.146182169	-2.655360189
2320106_05	2320106	1	31	1	7	-0.251811753	-0.342169674	-0.251808745	1.040362043	-0.682456843	-0.401514884	0.116872575	-0.357418176	-0.398193639	-0.081646878	-0.316220924	1.299671895	1.081103402	-0.427786082	-0.330743856	-0.35379606	-0.297994355	-0.354496026	-0.348004814	-0.681404547	-0.780702145	-0.671563295	1.0276994	-0.685000728	-0.857278552	0.345583643	-0.927903145	-0.770162448	-0.566749594	-0.80837297	0.004218898	-0.181293974	-0.84889167	-0.892171157	-0.811047619	-0.863763132	-0.605666475	-0.728193894	-1.096699708	-0.718769827	-0.069514644	1.966466507	0.705236319	-2.737074102
2320106_06	2320106	1	31	1	7	-0.252492263	-0.341928046	-0.252489255	0.863372457	2.00789234	-0.400671115	0.116260709	-0.355787478	-0.397500071	-0.081646862	-0.316148876	-0.419608292	-0.350606869	-0.427643887	-0.329937042	-0.352305408	-0.297053977	-0.352822999	-0.346452301	-0.775427647	-0.699359139	-0.769386829	1.564161121	1.942652966	-0.768015256	0.258681846	-0.741064017	-0.685284641	-0.554578952	-0.756975102	-0.758947109	-0.51537373	-0.816092157	-0.749031793	-0.693899352	-0.53683067	-0.540082244	-0.55879046	-1.351039066	-1.781394775	0.540979227	-0.190520967	-0.424403582	-2.900501928
2320106_07	2320106	1	31	1	7	-0.252822419	-0.341971754	-0.252819411	-0.284751292	0.680719298	-0.402040711	0.116318113	-0.357031996	-0.398838018	-0.081646969	-0.316882761	-0.130021311	-0.219670847	-0.427736861	-0.330716678	-0.353921325	-0.297973173	-0.354664937	-0.348135277	-0.80869736	-0.743688925	-0.803476848	-0.291996434	0.791201465	-0.867041725	0.279815049	-0.865408678	-0.822280399	-0.578854448	-0.87690346	-0.288872921	-0.327374476	-0.839173296	-0.878186276	-0.817907653	-0.843161908	-0.645820085	-0.746437341	-1.673202254	-1.237432004	-0.007580483	-0.183159235	0.09649449	-3.22735758
2320106_08	2320106	1	31	1	7	-0.25276571	-0.342135038	-0.252762701	-0.167784261	1.492553872	-0.401814483	0.116566642	-0.357141247	-0.398719964	-0.081646963	-0.316822442	-0.025131538	-0.143828124	-0.42758783	-0.330064939	-0.353501688	-0.29722087	-0.354319071	-0.347704748	-0.831841508	-0.756170127	-0.82570947	0.928070794	1.439323867	-0.816831121	0.315209061	-0.850590403	-0.811856809	-0.577900533	-0.871192586	-0.790510843	-0.48869816	-0.80758858	-0.752322353	-0.771470502	-0.559223304	-0.732819575	-0.692575736	-1.842761826	-1.528388835	0.107440101	1.05361174	-0.390498974	-3.063929754
2320106_09	2320106	1	31	1	7	-0.25240215	-0.342276849	-0.252399141	-0.106222666	-0.87941497	-0.401362028	0.116179823	-0.356366986	-0.398208396	-0.081646921	-0.316482308	0.070637385	-0.03006404	-0.427617909	-0.330128887	-0.353107103	-0.297294689	-0.353804294	-0.347293789	-0.760962555	-0.931079109	-0.748636382	-0.114197692	-0.877368973	-0.798002145	0.317906418	-0.828685126	-0.752293436	-0.567407466	-0.815226019	-0.638328552	-0.439157816	-0.812447767	-0.770420434	-0.735587249	-0.599530046	-0.612358743	-0.630895512	-2.097101185	-1.136229628	-0.30840355	0.398417593	-0.304196335	-2.546408305
2320106_10	2320106	1	31	1	7	-0.252433223	-0.342095454	-0.252430215	1.348170019	-0.152293569	-0.401086885	0.116376168	-0.356295735	-0.398080504	-0.081646913	-0.316435393	0.015912286	-0.069416396	-0.427463409	-0.328868572	-0.352568465	-0.295808699	-0.353490601	-0.34673932	-0.785553212	-0.744980084	-0.778279877	1.334248955	-0.167192299	-0.758252084	0.289724904	-0.770056296	-0.74335893	-0.566091721	-0.81065732	-0.996802393	-0.534427708	-0.788151831	-0.663477231	-0.70445325	-0.353211068	-0.707388955	-0.596146089	-1.910585655	-1.351284677	-0.05181917	1.333357556	2.169298948	-2.309437957
2320106_11	2320106	1	31	1	7	-0.253184814	-0.342001442	-0.253181805	-0.403257362	-0.472085797	-0.402808052	0.11652098	-0.357766451	-0.399659971	-0.081646995	-0.317425802	-0.159664072	-0.29551357	-0.427848976	-0.330794482	-0.354618675	-0.298040251	-0.355539817	-0.348856087	-0.968247329	-0.734650813	-0.966960725	-0.410018013	-0.479532137	-0.993962973	0.360008638	-1.010370071	-1.090464487	-0.6049062	-1.095058855	1.232949988	0.612621796	-0.865898825	-0.921786197	-1.00735012	-0.911907296	-1.056457676	-1.039461846	-3.250106277	-0.301310026	-1.485152607	-0.487198766	-0.459849309	-3.74487903
2320106_12	2320106	1	31	1	7	-0.252634424	-0.341851352	-0.252631416	0.647906874	-0.678927127	-0.401374256	0.116356599	-0.356499988	-0.398301856	-0.081646949	-0.316693425	-0.431009354	-0.304815036	-0.427549547	-0.329787829	-0.352731309	-0.296899922	-0.353418211	-0.346902399	-0.776874157	-0.696346435	-0.772351178	0.636848717	1.418639109	-0.784054755	0.282606227	-0.786163117	-0.746337099	-0.568723211	-0.822079068	-0.97087504	-0.572535665	-0.799085002	-0.726820513	-0.718701012	-0.503241718	-0.640466271	-0.611783329	-1.096699708	-0.529015372	-0.193382966	0.707610336	2.099948613	-2.045229638
2320106_13	2320106	1	31	1	7	-0.251858364	-0.342007214	-0.251855355	-0.482517916	-0.025223809	-0.40000466	0.116160254	-0.355160469	-0.397013097	-0.081646789	-0.315820471	-0.118620248	-0.108768752	-0.427419657	-0.328239747	-0.351403501	-0.2950641	-0.352179528	-0.345526011	-0.682851056	-0.719587294	-0.674527644	-0.488954523	-0.043083754	-0.712225697	0.26114465	-0.697253463	-0.66443746	-0.548987035	-0.73298943	-0.907747571	-0.498860282	-0.782077848	-0.622345231	-0.651156066	-0.252444213	-0.637789363	-0.51187874	-1.351039066	-1.288033192	0.195917474	1.664635495	0.620474799	-2.600884247
2320106_14	2320106	1	31	1	7	-0.252246782	-0.341960208	-0.252243774	2.325460342	2.33262617	-0.400029117	0.116509891	-0.355706727	-0.397150827	-0.081646774	-0.315756801	-0.152823435	-0.233980795	-0.426666297	-0.327208581	-0.351572609	-0.294004971	-0.352718435	-0.345741276	-0.758069536	-0.691612186	-0.753082907	1.663789726	2.259819247	-0.69339672	0.2718168	-0.688233643	-0.713577243	-0.557868314	-0.771823375	-0.997929669	-0.489968425	-0.701901261	-0.575454749	-0.652211456	-0.272597584	-0.718096584	-0.571821493	-1.656246296	-1.553689429	0.222460686	-0.827310784	-0.781172528	-2.791550044
2320106_15	2320106	1	31	1	7	-0.251842827	-0.342062467	-0.251839818	1.101923638	0.772491902	-0.400023003	0.11639789	-0.355516724	-0.396988502	-0.081646734	-0.315622758	-0.15738386	-0.222532837	-0.427105187	-0.32798129	-0.351967193	-0.294839436	-0.352983867	-0.346132666	-0.666939454	-0.747992788	-0.658223722	1.089009311	0.736042112	-0.709436219	0.266539363	-0.700474828	-0.703153653	-0.553263207	-0.751264228	-0.615783028	-0.341347393	-0.743204351	-0.61329619	-0.671736167	-0.299468746	-0.706050501	-0.5744277	-1.876673741	-1.958498933	0.390567694	0.79595112	-0.709510515	-3.091167725
2320106_16	2320106	1	31	1	7	-0.253025173	-0.341877742	-0.253022165	-0.823415249	-0.310424825	-0.402242482	0.115192881	-0.356708991	-0.399083965	-0.081646983	-0.317050314	-0.513097002	-0.407131162	-0.427725923	-0.330707353	-0.354250772	-0.297964507	-0.35509365	-0.348478396	-0.863664711	-0.681282915	-0.861281664	-0.828458155	-0.507111814	-0.886568071	0.001612022	-0.788095936	-0.896734616	-0.586354195	-0.905457832	-0.0859632	-0.29434758	-0.833099312	-0.877363636	-0.868566363	-0.85346252	-0.775650093	-0.834179633	-2.302268267	-0.95912547	-0.529596982	-0.644739831	-0.808912662	-3.145643667
2320106_17	2320106	1	31	1	7	-0.253139602	-0.341965156	-0.253136671	-0.320149209	-0.781288878	-0.402693104	0.116442703	-0.357652829	-0.399526668	-0.081646994	-0.317349733	-0.339800856	-0.335581424	-0.427776511	-0.330764906	-0.354578966	-0.298021957	-0.355497991	-0.348818448	-0.933097155	-0.716144204	-0.930943878	0.797787234	-0.781529597	-0.952818173	0.298157075	-0.956895424	-1.009905025	-0.599412964	-1.02767054	0.274765193	-0.10507806	-0.846462077	-0.902865477	-0.969356088	-0.895560673	-0.990873445	-0.990552034	-2.553216434	-0.389862105	-1.060461218	-0.394440943	-0.684082059	-2.982215841
2320106_18	2320106	1	31	1	7	-0.252983224	-0.341838158	-0.252980216	-0.153163382	-0.088758689	-0.402218025	0.11601218	-0.357060496	-0.39897083	-0.081646977	-0.316978266	-0.312438307	-0.32556446	-0.427818896	-0.330772633	-0.3543823	-0.298021315	-0.355242453	-0.348611468	-0.854985656	-0.696346435	-0.852388616	-0.671351508	-0.105138027	-0.908186525	0.175650169	-0.866697224	-0.881843773	-0.584512152	-0.907742181	0.038037185	-0.271482805	-0.857395248	-0.904510757	-0.898117277	-0.879885829	-0.806434527	-0.864585378	-2.398917224	-0.124205868	-1.166634065	-0.737497654	-0.408992397	-3.172881638
2320106_19	2320106	1	31	1	7	-0.252954481	-0.341443966	-0.252951473	-0.525611033	0.271272296	-0.402028483	0.116454184	-0.357145997	-0.398857694	-0.081646978	-0.316993346	-0.499415727	-0.360623832	-0.427545445	-0.330598907	-0.353783534	-0.297876246	-0.354528199	-0.347998291	-0.850646128	-0.621459223	-0.849424266	0.55254759	-0.800145878	-0.848212748	0.329985885	-0.880226954	-0.838660327	-0.581617513	-0.891751733	-0.514328167	-0.45948206	-0.801514596	-0.841167475	-0.806298365	-0.81181222	-0.67660452	-0.754255961	-2.331093395	-1.009726658	-0.511901507	-0.102180183	-0.46986658	-3.036691783
2320106_20	2320106	1	31	1	7	-0.252942052	-0.342155655	-0.252939044	0.647906874	-0.87941497	-0.40241735	0.116500759	-0.357501777	-0.399226614	-0.081646987	-0.317139118	0.157285458	0.035046223	-0.427747799	-0.330735596	-0.354325304	-0.297993713	-0.355180519	-0.348555369	-0.881022822	-0.754878968	-0.876103412	0.636848717	-0.877368973	-0.907489156	0.298720002	-0.916306234	-0.907158206	-0.589511983	-0.944291776	-0.142327011	-0.307050232	-0.842817686	-0.889703237	-0.88439721	-0.868465585	-0.795726898	-0.853291815	-2.744818751	-1.110929034	-0.653465304	0.604546088	-0.026794995	-3.309071494
2320106_21	2320106	1	31	1	7	-0.252848831	-0.341685594	-0.252845823	-0.722608137	0.525411814	-0.401741112	0.115917595	-0.356485738	-0.39860191	-0.081646963	-0.316819091	-0.526778277	-0.390674722	-0.427575524	-0.330392674	-0.353495424	-0.297618846	-0.35422255	-0.347698225	-0.818822925	-0.664928237	-0.816816421	-0.728063176	0.508509779	-0.817528491	0.215641415	-0.781653207	-0.791009629	-0.574644064	-0.850633439	-0.649601315	-0.483617099	-0.80394419	-0.802503395	-0.770415112	-0.702536164	-0.649835446	-0.693444472	-2.029277356	-0.554315966	-0.671160778	-0.40990058	-0.581597675	-2.573646276
2320107_01	2320107	1	56	5	2	-0.250444519	-0.337295886	-0.25044151	0.44783169	0.264212865	-0.39669684	0.114097003	-0.350229899	-0.392891036	-0.081645099	-0.312422485	-0.14826301	-0.255445716	-0.422306109	-0.328484882	-0.352230249	-0.296559718	-0.353168865	-0.346634949	-0.606186066	-0.396367202	-0.60782978	0.48357394	0.239607932	-0.634120313	0.150553024	-0.532963885	-0.677839219	-0.529908732	-0.647326317	0.432583865	0.010516076	-0.539118493	-0.631394271	-0.695482437	-0.724928799	-0.736834936	-0.759468375	0.954971119	-0.010353195	0.505588278	-0.278125577	-0.489130562	1.552906333
2320107_02	2320107	1	56	5	2	-0.252726091	-0.340075017	-0.252723083	-0.872664525	-0.593508011	-0.401643284	0.114586234	-0.355834979	-0.398582234	-0.081646936	-0.316569436	-0.145982798	-0.268324669	-0.423659695	-0.32918032	-0.353890009	-0.297079653	-0.355095259	-0.348299661	-0.78844623	-0.56292669	-0.788655101	-0.877506084	-0.598124747	-0.770107365	0.135307095	-0.719803013	-0.939918061	-0.588262025	-0.928301328	0.804585021	0.434784663	-0.586495567	-0.679107392	-0.811575314	-0.765235541	-0.953664433	-0.915840776	-1.130611622	0.116149775	-0.662313041	-0.429041083	-0.462160987	1.351345347
2320107_03	2320107	1	56	5	2	-0.252153562	-0.339778137	-0.252150553	-0.878051165	-0.116996413	-0.401783912	0.113288141	-0.355511974	-0.398533045	-0.081646853	-0.316073477	1.140057024	0.508705492	-0.424206599	-0.32932154	-0.353977694	-0.297121377	-0.355161214	-0.348362283	-0.730585861	-0.486748319	-0.730850285	-0.878272458	-0.132717703	-0.789633711	0.050868102	-0.71915874	-0.968210664	-0.59184743	-0.948860476	1.965679537	1.908292332	-0.602287925	-0.688979072	-0.822656907	-0.767474804	-0.965710516	-0.924528131	-1.096699708	1.507682445	-1.626716403	-0.924485646	-0.849752304	1.408545087
2320107_04	2320107	1	56	5	2	-0.250506666	-0.339332816	-0.250503657	0.016900524	-0.484792773	-0.399319862	0.116203959	-0.354751963	-0.395970284	-0.081646397	-0.314650947	0.560883061	0.379915963	-0.422401817	-0.32835965	-0.352612307	-0.296386406	-0.35369973	-0.347026339	-0.570023335	-0.533230037	-0.566328886	0.00842213	-0.491942992	-0.66619931	0.277563343	-0.675348186	-0.75378252	-0.554578952	-0.758117277	0.364947292	0.107056234	-0.533044509	-0.625635791	-0.706036335	-0.720450272	-0.772973185	-0.781186764	1.294090263	-0.060954383	0.709086235	-0.138988843	0.004027376	1.239669666
2320107_05	2320107	1	56	5	2	-0.249310337	-0.338211268	-0.249307327	-0.090832267	0.49717409	-0.399014148	0.115958691	-0.354443209	-0.395104553	-0.081645483	-0.312992167	0.980442152	0.587410205	-0.423331553	-0.328828605	-0.353633216	-0.296733029	-0.354871652	-0.348050476	-0.643795306	-0.439405829	-0.644884149	-0.098870215	0.467140264	-0.706646741	0.240034902	-0.697253463	-0.801433219	-0.554250016	-0.755832927	1.063858554	0.47289262	-0.568273615	-0.658541391	-0.77991362	-0.747321433	-0.906818554	-0.878485147	0.971927076	0.141450369	0.417110906	-0.376036613	-0.374317229	1.503877985
2320107_06	2320107	1	56	5	2	-0.251438871	-0.340916179	-0.251435863	-0.606410626	-0.646453744	-0.399454376	0.114057865	-0.352794935	-0.396157204	-0.081646574	-0.315069831	-0.189306834	-0.219670847	-0.422702614	-0.328711366	-0.353150946	-0.296739448	-0.354278854	-0.347574285	-0.649581343	-0.62877579	-0.643401974	-0.612340719	-0.649836641	-0.675962483	0.159935134	-0.599968262	-0.75378252	-0.555894697	-0.752406403	0.184583095	-0.119050978	-0.550051664	-0.641265951	-0.737698029	-0.733885852	-0.827849786	-0.822017335	0.429336444	0.280603636	0.036658203	0.192289097	0.358484644	1.269631434
2320107_07	2320107	1	56	5	2	-0.248362595	-0.338268995	-0.248359586	-0.783400212	1.15370118	-0.395351701	0.112394479	-0.347189856	-0.392399144	-0.081645179	-0.312472751	0.193768857	0.095148003	-0.419680973	-0.326515807	-0.347382499	-0.294807341	-0.347570662	-0.341703437	-0.530967586	-0.473836731	-0.527792342	-0.788606713	-0.434715163	-0.548343865	0.166971717	-0.472402237	-0.581048738	-0.521027453	-0.621056296	-0.288872921	-0.29434758	-0.47230467	-0.543371789	-0.521870816	-0.606247836	-0.437021311	-0.518828624	0.938015161	-0.807321906	1.054147989	-0.377508959	-0.525346848	1.068070449
2320107_08	2320107	1	56	5	2	-0.244198747	-0.341825788	-0.244195736	0.124633316	-0.442436186	-0.395901985	0.116681448	-0.352747435	-0.392841847	-0.081644172	-0.311350142	2.052142003	2.161504455	-0.415346762	-0.324810519	-0.349355421	-0.293780307	-0.350578892	-0.343966975	-0.344367893	-0.6911818	-0.329180924	0.115714474	-0.450573477	-0.544159648	0.342534457	-0.634114724	-0.667415629	-0.534842776	-0.677022863	0.105673759	0.11594809	-0.401846457	-0.484964347	-0.564086408	-0.581615939	-0.640466271	-0.640451603	1.277134306	-0.870573391	1.27534142	1.083058668	1.468090005	1.503877985
2320107_09	2320107	1	56	5	2	-0.24982305	-0.336545439	-0.24982004	0.016900524	0.419520348	-0.391988853	0.112055278	-0.34604984	-0.388267246	-0.081643182	-0.31031131	-0.419608292	-0.362770324	-0.420993541	-0.32704871	-0.346129851	-0.295141127	-0.345744811	-0.340333572	-0.555558243	-0.370544025	-0.555953663	-0.300426547	0.391296153	-0.517659608	0.076668905	-0.427303137	-0.472345582	-0.482870847	-0.504554462	-0.221236347	-0.32610421	-0.497815402	-0.563115149	-0.484932174	-0.61520489	-0.311206664	-0.440642424	0.954971119	-0.604917154	0.930279667	-0.527688292	-0.150084479	1.062622855
2320107_10	2320107	1	56	5	2	-0.249830818	-0.33122633	-0.249827809	0.186194911	-0.745991722	-0.397607866	0.112655402	-0.349944895	-0.394071579	-0.081645498	-0.312958657	0.16868652	-0.062976919	-0.421718188	-0.328293038	-0.352342988	-0.296466643	-0.353377994	-0.346778459	-0.584488427	-0.275859045	-0.590043683	0.177024385	-0.747055001	-0.634817683	0.145861969	-0.549070707	-0.694219147	-0.53714533	-0.675880688	0.45512939	0.063867216	-0.516037354	-0.62152259	-0.693899352	-0.740603643	-0.747542565	-0.773368144	0.938015161	-1.123579331	1.27534142	-0.087456719	-0.910626487	1.299593203
2320107_11	2320107	1	56	5	2	-0.252013731	-0.339316323	-0.252010723	0.07846212	0.320688313	-0.401068543	0.116158949	-0.356134233	-0.397991963	-0.081646851	-0.316091908	0.449152651	0.193886642	-0.422142038	-0.328612779	-0.353589373	-0.296752286	-0.35487487	-0.348056999	-0.704548694	-0.561205145	-0.702688965	0.069732041	0.294767285	-0.724778348	0.241911324	-0.707561829	-0.8982237	-0.580696491	-0.886040859	0.691857398	0.326812119	-0.535474102	-0.642088591	-0.781496705	-0.760757014	-0.937602988	-0.903678478	0.344556658	-0.238058541	0.346329007	-0.131627111	-0.088439737	1.138889174
2320107_12	2320107	1	56	5	2	-0.252021499	-0.33929983	-0.252018491	-0.466357997	-0.325955573	-0.400438773	0.114325311	-0.354400458	-0.397406611	-0.081646751	-0.315656269	0.043274836	-0.135242155	-0.422347127	-0.328458237	-0.353251158	-0.296517994	-0.354487982	-0.347691702	-0.705995204	-0.465229006	-0.707135489	-0.472860671	-0.33680731	-0.698975676	0.100124181	-0.615430811	-0.846105749	-0.572670446	-0.828932117	0.319856243	0.029570054	-0.539118493	-0.633862191	-0.748779621	-0.731646589	-0.868003397	-0.847210666	0.768455589	0.17940126	0.266699372	-0.519590387	-0.265668371	0.964566159
2320107_13	2320107	1	56	5	2	-0.25125243	-0.341105852	-0.251249422	2.817953103	-0.87941497	-0.396574555	0.116656661	-0.353459945	-0.393727254	-0.081646203	-0.314232064	-0.606585712	-0.408562157	-0.420104823	-0.326302646	-0.347570397	-0.294422204	-0.347836094	-0.341899132	-0.652474362	-0.567230553	-0.649330673	2.798023079	-0.877368973	-0.558107038	0.293888215	-0.592236988	-0.604874087	-0.532869159	-0.672454164	-0.638328552	-0.464563121	-0.479593451	-0.531032188	-0.527147765	-0.561462568	-0.470482653	-0.522303566	1.531473665	-0.592266857	1.204559522	1.856040527	2.739512813	1.599210884
2320107_14	2320107	1	56	5	2	-0.249147201	-0.341646835	-0.249144192	2.864124299	2.346745032	-0.393272849	0.116622741	-0.350847408	-0.390972655	-0.081645198	-0.312590039	-0.424168717	-0.291936083	-0.415825303	-0.321106846	-0.342998229	-0.28919075	-0.343492661	-0.337332917	-0.548325696	-0.63221888	-0.539649741	2.844005512	2.273609086	-0.466054265	0.281011269	-0.480777784	-0.527441702	-0.511488301	-0.600497149	-0.754438004	-0.473454977	-0.401846457	-0.405168266	-0.426885735	-0.362168122	-0.427652135	-0.418055299	2.023196425	-1.060327846	1.797357919	3.961495877	1.352506113	1.438506855
2320107_15	2320107	1	56	5	2	-0.252145793	-0.339753397	-0.252142785	3.649034637	-0.032283241	-0.398390493	0.116911061	-0.355521474	-0.395837473	-0.081646707	-0.315505471	-0.784442283	-0.464370953	-0.419735663	-0.326036195	-0.348791729	-0.29419754	-0.349493034	-0.343177672	-0.700209167	-0.526774243	-0.699724615	3.625706877	-0.049978673	-0.581120232	0.324473895	-0.672771095	-0.683795557	-0.552605334	-0.744411179	-0.843492826	-0.531887178	-0.46866028	-0.521160508	-0.55353251	-0.554744777	-0.557482142	-0.577902642	1.022794947	-0.718769827	1.045300251	2.319829643	1.514323561	0.99180413
2320107_16	2320107	1	56	5	2	-0.247912029	-0.335217723	-0.24790902	-0.517915833	-0.760816528	-0.38465173	0.106973797	-0.33973225	-0.380495342	-0.081637261	-0.30605545	-0.490294878	-0.377080272	-0.422237746	-0.326116131	-0.338989754	-0.293716118	-0.336897076	-0.332831933	-0.461535142	-0.478140594	-0.456647954	-0.524207722	-0.761534331	-0.443041072	0.161107898	-0.440188594	-0.292166378	-0.426293809	-0.36977783	-0.401600544	-0.398509329	-0.526970525	-0.514579388	-0.379393195	-0.429346025	-0.119807788	-0.245176922	0.632807931	-0.440463293	0.638304337	-0.64694835	-0.6833115	0.833823898
2320107_17	2320107	1	56	5	2	-0.251796217	-0.327432858	-0.251793208	-0.571782229	-0.726225315	-0.395351701	0.105343027	-0.34889988	-0.392054819	-0.081645691	-0.313260253	-0.757079734	-0.480827393	-0.42088416	-0.326835549	-0.348422198	-0.294919673	-0.348777171	-0.342734097	-0.674172	-0.219908829	-0.683420693	-0.577853894	-0.727749227	-0.549738604	0.093087598	-0.538762341	-0.537865292	-0.508198939	-0.5890754	-0.390327782	-0.428995694	-0.499030199	-0.550775549	-0.55353251	-0.581615939	-0.511974717	-0.557052989	0.463248359	1.242026208	-0.626922092	-0.951724055	-0.591614946	1.152508159
2320107_18	2320107	1	56	5	2	-0.251578702	-0.339077169	-0.251575693	-0.55946991	-0.783406707	-0.40009026	0.114214419	-0.354471709	-0.396565474	-0.081646513	-0.314935789	0.148164608	-0.081579851	-0.424097218	-0.329132359	-0.353739691	-0.296919179	-0.354915087	-0.348122231	-0.677065019	-0.499659908	-0.676009819	-0.565591912	-0.783598072	-0.723383609	0.175532893	-0.695320645	-0.813345893	-0.560499805	-0.780960774	0.860948833	0.292514957	-0.58528077	-0.680752672	-0.789412128	-0.773968668	-0.894772471	-0.881091353	0.141085171	0.723364031	-0.432271872	-0.277389404	-0.86439293	0.689462652
2320107_19	2320107	1	56	5	2	-0.248743246	-0.341921449	-0.248740236	-0.713373898	-0.159353	-0.395045987	0.097776252	-0.343627305	-0.389939681	-0.081642191	-0.309322744	-0.073015999	-0.228972313	-0.423427261	-0.329033772	-0.353739691	-0.296957693	-0.35494163	-0.348148323	-0.502037401	-0.689029868	-0.490737973	-0.718866689	-0.174087218	-0.671080897	-0.32676184	-0.49108615	-0.682306472	-0.512804047	-0.571942778	1.300586562	0.511000577	-0.564629225	-0.669235712	-0.788356739	-0.780686458	-0.910833915	-0.894122387	0.344556658	0.672762843	-0.290708076	-0.760319023	-0.795813154	0.713976826
2320107_20	2320107	1	56	5	2	-0.24743039	-0.339967811	-0.24742738	-0.860352206	0.659541005	-0.398054208	0.108604568	-0.347379859	-0.392792658	-0.081643624	-0.310646417	0.86643153	0.422845806	-0.42437067	-0.32942812	-0.353946378	-0.297211242	-0.355092041	-0.348324449	-0.510716456	-0.499659908	-0.505559721	-0.865244102	0.625723405	-0.734541521	0.11537011	-0.637336088	-0.801433219	-0.543395119	-0.698724185	2.067134398	1.285862368	-0.598643535	-0.696382832	-0.821073822	-0.79345026	-0.949649072	-0.924528131	0.88714729	0.065548587	0.417110906	0.221736025	0.273723124	1.770810101
2320107_21	2320107	1	56	5	2	-0.251625312	-0.333123067	-0.251622304	-0.537153832	-0.067580396	-0.396757983	0.108278414	-0.348567375	-0.393678065	-0.081646035	-0.313796424	-0.519937639	-0.394967707	-0.422811995	-0.32803458	-0.34919884	-0.295901774	-0.3494126	-0.343451645	-0.646688325	-0.379151751	-0.649330673	-0.543367069	-0.084453269	-0.592278144	-0.146156216	-0.440188594	-0.621254015	-0.530237668	-0.634762394	-0.367782257	-0.380725615	-0.539118493	-0.60671507	-0.558809459	-0.657750896	-0.430329042	-0.534465864	1.819724938	-0.035653789	0.974518353	-0.560079913	0.050260933	1.381307116
2320110_01	2320110	1	51	1	6	-0.252948267	-0.338442175	-0.252945258	0.039986123	-0.620333849	-0.402034597	0.116740156	-0.3573436	-0.399005262	-0.081646979	-0.317010102	-0.376284255	-0.336296921	-0.424917573	-0.329534701	-0.353977694	-0.297211242	-0.355100085	-0.348330972	-0.834734526	-0.465229006	-0.840531218	0.031413346	-0.62432544	-0.792423189	0.327053975	-0.82288667	-0.944385314	-0.590992196	-0.95457135	0.173310333	-0.007267637	-0.621724673	-0.707077152	-0.821601517	-0.778223268	-0.933587627	-0.908022156	0.02239347	1.988393731	-1.378979759	-0.317142757	-0.35197101	1.719057956
2320110_02	2320110	1	51	1	6	-0.251881669	-0.339176129	-0.25187866	0.424746092	0.56070897	-0.399650032	0.117495529	-0.356262485	-0.396875367	-0.081646755	-0.315673024	0.077478022	-0.022909066	-0.420993541	-0.327181936	-0.351021443	-0.295304811	-0.352010616	-0.345434687	-0.703102185	-0.543989694	-0.702688965	0.41460029	-0.709822437	-0.634120313	0.347577342	-0.697253463	-0.74335893	-0.562144486	-0.788955998	-0.593237503	-0.388347207	-0.507533777	-0.570518909	-0.626354406	-0.617444154	-0.660543076	-0.668251141	0.327600701	0.483008388	-0.166839754	0.221736025	0.466362943	1.261460043
2320110_03	2320110	1	51	1	6	-0.252512461	-0.337782441	-0.252509452	-0.090832267	0.553649539	-0.398849063	0.115342912	-0.353626197	-0.396427745	-0.081646783	-0.315790312	-0.843727807	-0.494421844	-0.418368404	-0.325130261	-0.34943058	-0.293427265	-0.350586935	-0.343901743	-0.775427647	-0.473836731	-0.778279877	-0.098870215	0.522299618	-0.576238645	0.202037355	-0.54069516	-0.707620906	-0.557539378	-0.764970326	-0.907747571	-0.535697974	-0.443149548	-0.497303948	-0.564086408	-0.534591406	-0.617712558	-0.609177123	0.225864957	1.292627396	-0.777333625	0.354247201	-0.77886085	1.936961724
2320110_04	2320110	1	51	1	6	-0.252486048	-0.337691727	-0.25248304	0.570954881	0.045370501	-0.400340945	0.116218962	-0.355597475	-0.397583692	-0.081646886	-0.316276217	-0.526778277	-0.367063309	-0.420651726	-0.327315161	-0.351835665	-0.295548731	-0.353016041	-0.346302268	-0.747943972	-0.435101966	-0.751600732	0.560211328	0.99804904	-0.65225192	0.236164781	-0.632181905	-0.804411387	-0.57234151	-0.839211691	-0.615783028	-0.401049859	-0.491741419	-0.568050989	-0.662237659	-0.637597525	-0.755573287	-0.738618721	0.225864957	0.900468189	-0.520749245	0.037692725	0.142728046	0.885576043
2320110_05	2320110	1	51	1	6	-0.179022087	-0.340380145	-0.179019056	6.303878426	4.655178994	-0.371078052	0.120183039	-0.352509931	-0.361065582	-0.081512985	-0.275091553	2.553788742	2.748212312	-0.420104823	-0.327022065	-0.34638038	-0.295320858	-0.346066547	-0.340659731	0.273291552	-0.517736131	0.297779001	6.269696788	4.659251117	-0.440251594	0.328226739	-0.621229266	-0.240048427	-0.34438868	-0.187029856	0.827130546	0.422082011	-0.47230467	-0.554066109	-0.495486072	-0.635358261	-0.359390997	-0.480604259	0.768455589	-0.655518342	0.859497769	-0.013839399	1.560557118	-0.977501174
2320110_06	2320110	1	51	1	6	-0.232546185	-0.336001158	-0.232543171	-0.083137068	0.137143105	-0.355975807	0.116715368	-0.321539492	-0.342668798	-0.081541009	-0.279950606	-0.307877882	-0.309823518	-0.418655528	-0.326196066	-0.34224664	-0.294678962	-0.340999208	-0.336419674	-0.170786785	-0.396367202	-0.161695176	-0.091206476	0.232713013	-0.342619864	0.143516441	-0.317776752	-0.006262187	-0.233866096	0.000286818	0.252219669	-0.171131852	-0.456512312	-0.517047308	-0.395224042	-0.565941095	-0.158622944	-0.323363123	-0.248901846	0.799265813	-0.688856253	-0.161074039	-0.926808232	-1.108243435
2320110_07	2320110	1	51	1	6	-0.251143673	-0.33964619	-0.251140664	0.986495648	-0.757992755	-0.397565066	0.11588498	-0.352937437	-0.39402239	-0.081645887	-0.313628871	-0.335240431	-0.333434932	-0.421403719	-0.327608258	-0.351679084	-0.295702786	-0.352734522	-0.34610005	-0.643795306	-0.508267633	-0.641919799	0.974053228	0.722252273	-0.620870293	0.278149725	-0.633470451	-0.685284641	-0.537803202	-0.690728961	0.184583095	-0.07586196	-0.511178167	-0.58614907	-0.651683761	-0.653272369	-0.699358233	-0.707344241	1.175398563	0.192051557	0.470197329	0.876930172	0.31995668	0.310582475
2320110_08	2320110	1	51	1	6	-0.246661321	-0.33746082	-0.246658311	0.940324451	-0.769993788	-0.392844851	0.118023899	-0.35308944	-0.388759138	-0.081641918	-0.309238968	0.086598872	-0.112346239	-0.420569691	-0.326888839	-0.348516146	-0.295032005	-0.348881736	-0.342844991	-0.429711939	-0.392063339	-0.427004459	0.928070794	-0.770497726	-0.540672801	0.33303507	-0.632826178	-0.533398039	-0.495370425	-0.547957106	0.16203757	-0.063159307	-0.485667435	-0.548307629	-0.542978612	-0.599530046	-0.487882551	-0.549234369	0.615851974	-0.377211808	0.585217914	2.290382715	-0.223287611	0.11773764
2320110_09	2320110	1	51	1	6	-0.225399281	-0.341630341	-0.225396264	2.179251553	2.212615842	-0.371811764	0.118317437	-0.336692207	-0.36391856	-0.081585469	-0.288830944	0.629289435	0.33698612	-0.418710219	-0.324544068	-0.338989754	-0.292656989	-0.33737968	-0.333027628	-0.057959064	-0.638674674	-0.038674671	2.161932753	2.142605621	-0.377488339	0.333856005	-0.472402237	-0.198354065	-0.351625278	-0.209873353	0.286037956	0.020678198	-0.454082719	-0.477560587	-0.368839297	-0.462934976	-0.162638306	-0.285138758	0.361512615	0.571560467	-0.202230703	0.766504192	1.799430494	0.059993142
2320110_10	2320110	1	51	1	6	-0.243732644	-0.334294095	-0.243729633	0.463222089	1.683158511	-0.393395135	0.117926052	-0.352509931	-0.389693734	-0.081642234	-0.309507053	1.003244277	0.844989264	-0.418464112	-0.326249356	-0.348008824	-0.294775246	-0.348407175	-0.342401415	-0.342921384	-0.357632437	-0.339556148	0.452918984	1.625486684	-0.52881752	0.360360467	-0.634758996	-0.561690642	-0.507870003	-0.584506701	0.071855472	-0.084753816	-0.444364344	-0.525273708	-0.527147765	-0.6084871	-0.48386719	-0.55097184	0.293688786	0.407106606	-0.131448805	1.406974876	0.535713278	-0.547141232
2320110_11	2320110	1	51	1	6	-0.238838568	-0.338376201	-0.238835556	7.319644746	1.146641749	-0.386058012	0.11919153	-0.35666624	-0.381233181	-0.081631551	-0.302938954	0.348823304	0.143801825	-0.420159513	-0.326302646	-0.345378262	-0.294422204	-0.345020906	-0.339616024	-0.272042431	-0.482444457	-0.26248306	7.281310319	1.935758047	-0.477909546	0.34018893	-0.672771095	-0.397891365	-0.445372113	-0.400616551	0.240946907	-0.030132411	-0.482023044	-0.528564268	-0.474378276	-0.550266251	-0.341991099	-0.436298746	0.649763888	0.293253933	0.133983313	4.874350644	6.9159441	0.326652878
2320110_12	2320110	1	51	1	6	-0.18904329	-0.341685594	-0.189040262	6.142279239	-0.87941497	-0.341912988	0.112622787	-0.29460661	-0.333322837	-0.08147	-0.268892071	0.508438175	0.415690832	-0.413788087	-0.315484724	-0.310679895	-0.282932264	-0.303758287	-0.303803851	0.25882646	-0.637813902	0.287403777	6.108758272	-0.877368973	-0.16827749	0.240621283	-0.072953067	0.092017379	-0.210840557	0.045973812	-0.131054249	-0.221942461	-0.35932857	-0.302338263	-0.094437951	-0.160634412	0.258974605	0.104054773	0.836279418	-0.263359135	0.620608863	6.766315766	4.442448818	-0.653369319
2320110_13	2320110	1	51	1	6	-0.251345651	-0.339629697	-0.251342642	-0.337848167	2.833845776	-0.39878792	0.116035011	-0.3538447	-0.396201474	-0.081646671	-0.315404938	-0.114059823	-0.080864354	-0.41845044	-0.325663163	-0.349988008	-0.294069161	-0.35114193	-0.344482305	-0.626437195	-0.528926174	-0.624133702	-0.344876232	2.749358508	-0.591580774	0.276507856	-0.597391171	-0.728468087	-0.559512996	-0.778676424	-0.638328552	-0.381995881	-0.445579141	-0.511288828	-0.590471153	-0.570419621	-0.660543076	-0.649138958	0.785411546	0.141450369	0.310938058	-0.416526139	0.088788897	0.923709203
2320110_14	2320110	1	51	1	6	-0.251368956	-0.337675234	-0.251365947	1.048057243	1.118404025	-0.397993065	0.116614261	-0.354300707	-0.395739095	-0.081646576	-0.315120097	-0.237191296	-0.193197444	-0.415743267	-0.323025296	-0.34875415	-0.291501576	-0.350353677	-0.343321182	-0.674172	-0.435101966	-0.676009819	2.45315483	0.984259202	-0.552528082	0.307116991	-0.603189627	-0.716555412	-0.556881506	-0.767254676	-0.813056368	-0.420103838	-0.39698727	-0.443009706	-0.548255561	-0.474131294	-0.663219983	-0.614389536	0.904103247	0.078198884	0.417110906	0.199650829	2.269471654	0.986356536
2320110_15	2320110	1	51	1	6	-0.251609776	-0.336520699	-0.251606767	0.463222089	1.287830371	-0.398720663	0.116467426	-0.354614211	-0.396393312	-0.08164672	-0.315555737	-0.228070446	-0.146690114	-0.415346762	-0.32382465	-0.349605951	-0.2925928	-0.351206277	-0.344234425	-0.690083602	-0.413582653	-0.693795916	0.452918984	1.239371211	-0.56996232	0.285162852	-0.590948442	-0.755271605	-0.56444704	-0.802662096	-0.772474424	-0.421374103	-0.392128083	-0.461930427	-0.579917255	-0.534591406	-0.719435038	-0.67433229	0.497160273	0.002297102	0.257851635	-0.776514833	-0.667129755	0.953670971
2320110_16	2320110	1	51	1	6	-0.253077998	-0.340116251	-0.25307499	-0.711065338	-0.527149359	-0.401832826	0.116782556	-0.357065246	-0.398936397	-0.081646983	-0.317073772	-0.823205895	-0.491559854	-0.422921376	-0.328711366	-0.353633216	-0.296688097	-0.354903826	-0.348063522	-0.892594896	-0.590041025	-0.893889509	-0.677482499	-0.533312507	-0.746396802	0.332800518	-0.769412023	-0.923538134	-0.590926409	-0.95457135	-0.719492441	-0.434076755	-0.559770038	-0.649492351	-0.771998197	-0.733885852	-0.901464739	-0.870666526	-1.07974375	1.82393987	-1.839062097	-0.770625448	-0.668670874	0.594129753
2320110_17	2320110	1	51	1	6	-0.253029834	-0.334426042	-0.253026826	-0.666433181	-0.551857368	-0.401624941	0.114840634	-0.356381236	-0.398842937	-0.081646978	-0.31698832	-0.722876547	-0.465801948	-0.421827569	-0.328247741	-0.353194789	-0.296386406	-0.354479939	-0.347659086	-0.878129803	-0.366240162	-0.88796081	-0.672117882	-0.557444724	-0.724080978	0.098951417	-0.701763373	-0.923538134	-0.591419813	-0.955713525	-0.548146454	-0.35277978	-0.525755728	-0.631394271	-0.741919588	-0.747321433	-0.85461886	-0.845473195	-1.741026083	0.849867001	-1.502848081	-0.738233827	-0.739562327	0.197817275
2320110_18	2320110	1	51	1	6	-0.252970795	-0.327102991	-0.252968563	-0.737229016	-0.871649595	-0.401582141	0.116355294	-0.356765992	-0.398749478	-0.081646964	-0.316830819	-0.426448929	-0.384950743	-0.420911505	-0.328274386	-0.353476635	-0.296636745	-0.354830631	-0.347998291	-0.857878674	-0.275859045	-0.870174713	-0.728063176	-0.869784562	-0.725475717	0.312394428	-0.745573927	-0.945874399	-0.590860622	-0.95457135	-0.097235962	-0.099996999	-0.496600606	-0.61411883	-0.774636671	-0.756278487	-0.965710516	-0.920184453	-0.706712691	1.393829772	-1.34358881	-0.740442346	-0.773466935	0.825652507
2320110_19	2320110	1	51	1	6	-0.252966911	-0.340017291	-0.252963902	-0.577938388	-0.240536457	-0.401759455	0.116125029	-0.356732741	-0.398823262	-0.081646975	-0.31695816	-0.6225472	-0.434320063	-0.423276863	-0.328887224	-0.353639479	-0.296816476	-0.354855565	-0.348050476	-0.841967072	-0.486748319	-0.846459917	-0.583984885	-0.253378789	-0.750581019	0.234757465	-0.739131199	-0.92204905	-0.589314621	-0.942007427	-0.37905502	-0.280374662	-0.567058819	-0.657718751	-0.780441315	-0.742842906	-0.909495461	-0.878485147	-1.45277481	1.216725614	-1.609020928	-0.495296671	-0.34195374	1.019042101
2320110_20	2320110	1	51	1	6	-0.252801444	-0.339703917	-0.252798436	0.663297273	-0.433964869	-0.401184714	0.117945622	-0.35778177	-0.398380558	-0.081646947	-0.316634782	-0.599745075	-0.417148126	-0.423058102	-0.328756663	-0.353050734	-0.296707354	-0.354142116	-0.347456868	-0.798571795	-0.50396377	-0.800512499	0.652176195	-0.442299574	-0.716409914	0.49534558	-0.86798577	-0.886311026	-0.584545045	-0.882614335	-0.424146069	-0.35277978	-0.562199632	-0.644556511	-0.737698029	-0.718211008	-0.822495972	-0.813329979	-0.316725674	1.052271753	-0.901201947	-0.279597924	0.697530726	1.795324275
2320110_21	2320110	1	51	1	6	-0.245208635	-0.334533249	-0.245205625	-0.320149209	0.151261967	-0.398145922	0.114892819	-0.353179691	-0.394169957	-0.081641812	-0.309171946	1.710110136	1.05963848	-0.422593234	-0.328567482	-0.353025681	-0.296591812	-0.354166246	-0.347450345	-0.460088633	-0.404974927	-0.458130129	-0.328782381	0.129289225	-0.689909873	0.154071315	-0.647000181	-0.805900472	-0.550960653	-0.73755813	2.258771357	2.048021507	-0.54397768	-0.634684831	-0.737698029	-0.724928799	-0.83989587	-0.825492277	0.819323461	0.748664625	-0.096057856	-0.544620275	0.011732969	1.217879289
2320111_01	2320111	1	37	1	4	-0.252340003	-0.340388391	-0.252336994	-0.337078648	-0.87941497	-0.400023003	0.115669066	-0.35525547	-0.396826178	-0.081646762	-0.31572329	-0.446970841	-0.36133933	-0.424097218	-0.328985811	-0.352524622	-0.296745867	-0.35339408	-0.346856737	-0.724799824	-0.547432784	-0.723439411	-0.344109858	-0.167192299	-0.68084407	0.165798953	-0.662462729	-0.724000834	-0.553263207	-0.751264228	-0.0859632	-0.252428827	-0.582851177	-0.665945152	-0.679123895	-0.738364379	-0.639127817	-0.701263092	-0.045430359	0.242652745	-0.184535229	-0.478364688	-0.593926624	0.126453791
2320111_02	2320111	1	37	1	4	-0.252611119	-0.337955621	-0.252608111	0.132328515	-0.838470269	-0.400249231	0.118793622	-0.3573417	-0.397259043	-0.081646815	-0.315897546	-0.565541888	-0.427165089	-0.422497526	-0.328602121	-0.3528691	-0.296652792	-0.353949075	-0.347287266	-0.775427647	-0.430798104	-0.779762052	-0.181638594	-0.837378442	-0.685028286	0.524664674	-0.824175216	-0.813345893	-0.568723211	-0.804946445	-0.007053864	-0.21178034	-0.536688899	-0.639620671	-0.716590233	-0.754039223	-0.776988546	-0.796824004	1.37887005	0.05289829	0.682543024	0.037692725	-0.034500588	0.776624159
2320111_03	2320111	1	37	1	4	-0.252863591	-0.338211268	-0.252860583	-0.30398929	-0.412786576	-0.400683344	0.11711719	-0.356428737	-0.397652557	-0.081646908	-0.316401882	-0.782162071	-0.48440488	-0.423987838	-0.328860579	-0.352217723	-0.296617488	-0.353040171	-0.346537102	-0.813036888	-0.413582653	-0.818298596	-0.168610238	-0.421614816	-0.694791459	0.330689543	-0.728822833	-0.776118785	-0.568394275	-0.820936893	-0.469237118	-0.418833572	-0.580421583	-0.648669711	-0.689677793	-0.693579111	-0.695342872	-0.720375274	0.548028145	0.445057497	-0.025275958	-0.347325858	-0.682540941	0.694910246
2320111_04	2320111	1	37	1	4	-0.252580822	-0.341221306	-0.252577814	0.240061307	-0.263126637	-0.401649398	0.118010852	-0.357952559	-0.398488775	-0.081646929	-0.316510792	-0.031972175	-0.168155035	-0.425601203	-0.329801152	-0.354119244	-0.297371716	-0.355198214	-0.34844317	-0.756623027	-0.584015617	-0.756047256	0.230670557	-0.27544253	-0.789633711	0.474235831	-0.898910867	-0.901201869	-0.582275385	-0.882614335	0.725675685	0.256947531	-0.65330939	-0.730111073	-0.837432364	-0.784493206	-0.936264535	-0.911497098	0.581940059	-0.225408244	0.461349592	0.030330993	0.227489567	0.980908942
2320111_05	2320111	1	37	1	4	-0.252534212	-0.340347158	-0.252531204	0.016900524	-0.80670283	-0.400799515	0.117273744	-0.35666624	-0.397519746	-0.081646864	-0.316155578	-0.531338702	-0.397829696	-0.425546512	-0.329678584	-0.35333258	-0.297236918	-0.354230594	-0.34762647	-0.749390481	-0.592192957	-0.747154207	0.00842213	-0.806351306	-0.744304694	0.399882607	-0.808068394	-0.782075123	-0.564118103	-0.798093396	-0.007053864	-0.233374848	-0.65330939	-0.715303553	-0.770942807	-0.742842906	-0.793049991	-0.802905153	0.429336444	0.05289829	0.187069737	-0.419470832	-0.590073827	0.662224681
2320111_06	2320111	1	37	1	4	-0.252806105	-0.341089359	-0.252803097	0.794115663	0.285391158	-0.400573287	0.116708193	-0.356252985	-0.397564017	-0.081646905	-0.316383451	-0.841447595	-0.497283833	-0.424466378	-0.328964495	-0.351848192	-0.296630326	-0.352533437	-0.346132666	-0.807250851	-0.59176257	-0.806441198	0.782459756	0.260292689	-0.69409409	0.320251945	-0.733332743	-0.749315267	-0.56444704	-0.801519921	-0.581964741	-0.474725242	-0.597428738	-0.656073471	-0.668569997	-0.684622057	-0.628420187	-0.673463554	0.463248359	-0.124205868	0.328633533	-0.588054494	0.250606345	0.684015058
2320111_07	2320111	1	37	1	4	-0.252597136	-0.340248198	-0.252594128	-0.547927111	-0.570211889	-0.400750601	0.118082606	-0.357313675	-0.39754926	-0.081646872	-0.316175685	-0.684112936	-0.459362472	-0.425984035	-0.329857107	-0.353307527	-0.29734925	-0.354134073	-0.347574285	-0.762409064	-0.565939394	-0.761975955	-0.554096304	0.377506315	-0.743607324	0.475408595	-0.857677404	-0.773140617	-0.56181555	-0.778676424	-0.040872151	-0.287996253	-0.666672154	-0.733401633	-0.760916604	-0.767474804	-0.736834936	-0.776843086	-0.028474401	-0.756720718	0.514436015	0.111310045	-0.590073827	0.45630562
2320111_08	2320111	1	37	1	4	-0.252745512	-0.338805029	-0.252742504	-0.113917865	-0.018164378	-0.401037971	0.116835393	-0.356566489	-0.397741098	-0.081646899	-0.316348265	-0.645349324	-0.449345508	-0.425943018	-0.329979674	-0.353489161	-0.297506514	-0.354335158	-0.34776998	-0.786999721	-0.533660423	-0.787172926	-0.121861431	-0.318191029	-0.759646822	0.344762708	-0.795182937	-0.783564207	-0.565762785	-0.807230795	0.004218898	-0.258780153	-0.667886951	-0.743273313	-0.78307979	-0.791434923	-0.776988546	-0.811592508	0.412380487	0.356505418	-0.034123695	-0.613084383	-0.645554095	0.86923326
2320111_09	2320111	1	37	1	4	-0.252921854	-0.324134186	-0.252919623	-0.828032369	-0.601979328	-0.401643284	0.10958303	-0.355497724	-0.398606829	-0.081646956	-0.316711856	-0.522217852	-0.4243031	-0.423782749	-0.329297559	-0.353952641	-0.297191985	-0.355135476	-0.34835576	-0.840520563	-0.245732006	-0.852388616	-0.833056398	-0.60639865	-0.7624363	-0.664517813	-0.636691815	-0.929494471	-0.588196238	-0.902031307	0.488947677	0.048624033	-0.584065973	-0.690624352	-0.812103009	-0.803303019	-0.936264535	-0.919315718	-1.045831836	2.20344878	-2.086798741	-0.893566372	-0.899068098	1.065346652
2320111_10	2320111	1	37	1	4	-0.251850595	-0.33934931	-0.251847587	-0.222420177	0.087727088	-0.401184714	0.118904515	-0.357739091	-0.397859152	-0.081646701	-0.315488715	0.699976021	0.20819659	-0.426038726	-0.330003655	-0.354143044	-0.297512933	-0.355166845	-0.348446432	-0.671278982	-0.54097699	-0.67008112	-0.229920149	0.067234953	-0.796607406	0.523491911	-0.897622321	-0.875887435	-0.572012574	-0.828932117	1.526041808	0.993701365	-0.681249715	-0.749031793	-0.845875482	-0.782253943	-0.926895359	-0.905415949	-0.231945888	-0.225408244	0.036658203	-0.363521668	-0.286473472	0.959118565
2320111_11	2320111	1	37	1	4	-0.252848831	-0.338153541	-0.252845823	-0.55716135	-0.839882156	-0.401820598	0.117625991	-0.357283749	-0.398675694	-0.081646945	-0.316654888	-0.125460886	-0.266178177	-0.42510899	-0.329665262	-0.354074774	-0.297323574	-0.355182127	-0.348420339	-0.814483397	-0.426494241	-0.819780771	-0.542600695	-0.838757426	-0.788936341	0.363292376	-0.815155396	-0.926516302	-0.585170024	-0.91459523	0.793312259	0.358568749	-0.624154267	-0.710367713	-0.827933856	-0.784493206	-0.942956803	-0.916709511	0.632807931	0.331204824	0.098592364	-0.716148631	-0.541528593	1.226050681
2320111_12	2320111	1	37	1	4	-0.252896218	-0.336207325	-0.25289321	-0.710295818	-0.672573639	-0.401869512	0.11512765	-0.356708991	-0.398582234	-0.081646941	-0.316624728	-0.385405105	-0.387097236	-0.426298505	-0.330126222	-0.354273319	-0.297599589	-0.355297952	-0.348571024	-0.836181035	-0.392063339	-0.843495567	-0.715801194	-0.862889643	-0.829383772	0.25141071	-0.831262217	-0.939918061	-0.584873982	-0.913453055	1.075131316	0.383974054	-0.69096809	-0.765484594	-0.872787922	-0.810468662	-0.968387423	-0.943640314	0.751499632	-0.427812996	0.700238498	-0.768416928	-0.761137987	1.013594507
2320111_13	2320111	1	37	1	4	-0.114932999	-0.341105852	-0.11492995	-0.891902524	1.259592646	-0.347599258	0.06587838	-0.242830875	-0.328895804	-0.080747268	-0.207064808	2.39417387	1.860995553	-0.40708852	-0.301549322	-0.323707441	-0.267526757	-0.324671115	-0.31763296	0.566932928	-0.602091841	0.598660478	-0.896665431	1.211791534	-0.217093355	0.148207496	-0.118052167	-0.178995969	-0.317744843	-0.135631988	1.379495898	1.705049895	-0.270648406	-0.15014986	-0.194699981	0.087923829	-0.242945527	-0.121816473	1.582341536	-0.238058541	0.983366091	-0.489407286	0.574241242	1.512049376
2320111_14	2320111	1	37	1	4	-0.249543388	-0.340611052	-0.249540379	0.632516476	-0.081699258	-0.38874829	0.117795591	-0.348947381	-0.387431028	-0.081643666	-0.310797216	-0.636228474	-0.416432628	-0.412831006	-0.311168214	-0.337925002	-0.277925474	-0.339953567	-0.332179617	-0.5801489	-0.574977506	-0.575221935	2.016321714	-0.098243107	-0.370514644	0.335146045	-0.472402237	-0.435118474	-0.480239356	-0.505696637	-0.889711151	-0.496319751	-0.343536212	-0.261206262	-0.337177603	-0.080020929	-0.426313681	-0.307725883	1.056706862	-0.693469233	1.036452514	0.7223338	1.791724901	0.891023637
2320111_15	2320111	1	37	1	4	-0.247888724	-0.336603165	-0.247885715	1.286608424	0.130083674	-0.385018586	0.11849356	-0.346714849	-0.383741833	-0.081641012	-0.308535243	-0.499415727	-0.363485822	-0.414813531	-0.309702731	-0.332914408	-0.275710933	-0.334001454	-0.326830622	-0.460088633	-0.357632437	-0.459612303	1.272939044	0.108604468	-0.335646169	0.34534909	-0.440188594	-0.338327992	-0.453595519	-0.434881796	-0.98891146	-0.543319565	-0.381194912	-0.240640262	-0.273854216	0.052095614	-0.304514396	-0.173940606	0.988883033	-0.377211808	0.771020396	0.678163408	-0.234846	0.536930014
2320111_16	2320111	1	37	1	4	-0.252153562	-0.329494528	-0.252150553	-0.910371002	-0.552563311	-0.399802889	0.087730705	-0.350372401	-0.396575312	-0.081646694	-0.315237385	-0.289636182	-0.317693989	-0.423810094	-0.329174991	-0.352712519	-0.29703793	-0.353587122	-0.347065478	-0.71322775	-0.293074496	-0.720475062	-0.915058404	-0.558134216	-0.700370415	-1.866600702	-0.433745866	-0.868442014	-0.579611001	-0.771823375	0.240946907	-0.060618777	-0.587710364	-0.670880992	-0.713424064	-0.742842906	-0.718096584	-0.754255961	-0.113254188	-0.592266857	0.355176745	-0.960558133	-0.929119909	-0.612512363
2320111_17	2320111	1	37	1	4	-0.252277856	-0.340363651	-0.252274847	-0.496369275	-0.351369525	-0.402046826	0.116038272	-0.356960745	-0.398882289	-0.081646914	-0.316438744	1.254067646	0.716199735	-0.425355096	-0.329923719	-0.354242003	-0.297573913	-0.355319669	-0.348582766	-0.717567278	-0.524191925	-0.717510712	-0.502749253	-0.361629019	-0.828686403	0.231942831	-0.817088214	-0.989057844	-0.591551388	-0.959140049	2.168589258	1.946400289	-0.65695378	-0.741628033	-0.864344804	-0.808901178	-0.98525194	-0.953196405	-1.198435451	0.533609576	-0.998527057	-0.558607566	-0.49144224	0.580510768
2320111_18	2320111	1	37	1	4	-0.252672489	-0.330401662	-0.252669481	-0.864969326	-0.561740571	-0.400940143	0.105082104	-0.354025203	-0.398011639	-0.081646902	-0.316274541	-0.337520643	-0.315547497	-0.423468279	-0.329068411	-0.353683322	-0.296989788	-0.354862805	-0.348096138	-0.834734526	-0.370544025	-0.842013392	-0.827691781	-0.567097611	-0.7212915	-0.963572581	-0.551003525	-0.883332857	-0.582505641	-0.84606474	-0.074690438	-0.29688811	-0.569488412	-0.663477231	-0.776219756	-0.754039223	-0.889418656	-0.869797791	-0.791492477	-1.275382895	0.479045066	-0.903136623	-0.900609216	0.298870147
2320111_19	2320111	1	37	1	4	-0.251842827	-0.330649063	-0.251839818	-0.366320405	-0.862472335	-0.399075291	0.117782545	-0.355359972	-0.395803041	-0.081646538	-0.31500281	-0.241751721	-0.264031685	-0.42357766	-0.328556824	-0.351453607	-0.296347892	-0.352147354	-0.345760845	-0.672725491	-0.404974927	-0.674527644	-0.373232066	-0.794629943	-0.650857181	0.344176327	-0.688877916	-0.677839219	-0.543724055	-0.713572458	-0.131054249	-0.266401744	-0.563414428	-0.631394271	-0.650100676	-0.68014353	-0.621727919	-0.667382405	0.819323461	0.609511358	0.001267254	-0.607931171	-0.807371544	0.86923326
2320111_20	2320111	1	37	1	4	-0.252246782	-0.338392695	-0.252243774	-0.508681594	-0.70010542	-0.399766203	0.117606421	-0.355806478	-0.396442501	-0.081646659	-0.315354672	-0.346641493	-0.342736398	-0.424480051	-0.329289565	-0.352468253	-0.297018673	-0.353233213	-0.346771936	-0.753730009	-0.478140594	-0.756047256	-0.495085514	-0.702238026	-0.687120395	0.386630376	-0.733977016	-0.70910999	-0.549973844	-0.738700305	-0.040872151	-0.262590949	-0.601073128	-0.677462112	-0.693371657	-0.736125116	-0.656527715	-0.711687919	0.005437513	-0.8326225	0.585217914	-0.471002956	-0.607796691	0.743938594
2320111_21	2320111	1	37	1	4	-0.252547418	-0.339703917	-0.25254441	-0.412491602	-0.736814462	-0.39946049	0.117978237	-0.355625976	-0.39630969	-0.081646728	-0.315589247	-0.677272298	-0.455784985	-0.424015183	-0.328873901	-0.350914968	-0.296623907	-0.351367145	-0.345180284	-0.762409064	-0.532369264	-0.76345813	-0.419214499	-0.738091606	-0.663409832	0.482445178	-0.730755652	-0.692730063	-0.549973844	-0.736415955	-0.33396397	-0.371833759	-0.580421583	-0.649492351	-0.646934507	-0.698057637	-0.584251216	-0.650007694	1.022794947	0.369155715	0.275547109	-0.645476004	-0.558480897	1.318659782
2320112_01	2320112	1	32	1	6	-0.25244643	-0.340058524	-0.252443421	-0.236271536	-0.138174707	-0.400395973	0.115519035	-0.35522222	-0.397175421	-0.08164683	-0.315993051	-0.570102313	-0.40784666	-0.424015183	-0.329071075	-0.353000628	-0.296864618	-0.353981248	-0.347352497	-0.737818407	-0.508267633	-0.738261159	-0.243714879	-0.348528673	-0.703159893	0.206962963	-0.677281005	-0.770162448	-0.561486613	-0.786671648	-0.052144913	-0.262590949	-0.586495567	-0.667590432	-0.739808808	-0.738364379	-0.790373083	-0.798561475	0.819323461	1.19142502	-0.40572866	0.133395241	-0.579285997	2.560711261
2320112_02	2320112	1	32	1	6	-0.252600243	-0.341188319	-0.252597235	-0.459432318	-0.544091994	-0.401166371	0.114912388	-0.355568975	-0.398055909	-0.081646876	-0.31620752	-0.132301523	-0.260454198	-0.423249518	-0.328897882	-0.353664532	-0.296835733	-0.354889348	-0.348083092	-0.776874157	-0.596066433	-0.775315528	-0.465963306	-0.549860313	-0.738028368	0.193358903	-0.710783193	-0.890778279	-0.57977547	-0.87918781	0.567857013	0.179461352	-0.564629225	-0.656896111	-0.790995213	-0.747321433	-0.936264535	-0.897597329	0.51411623	1.773338682	-0.971983845	-0.560079913	-0.724151142	1.917895145
2320112_03	2320112	1	32	1	6	-0.251889437	-0.337073226	-0.251886428	-0.782630692	-0.665514208	-0.398683978	0.105408258	-0.350182398	-0.395689906	-0.081646513	-0.314801746	-0.421888504	-0.349891371	-0.42437067	-0.328687385	-0.351591399	-0.296319006	-0.352292135	-0.345871739	-0.684297565	-0.392063339	-0.687867217	-0.789373087	-0.668452922	-0.655041398	-0.383054502	-0.478844966	-0.701664569	-0.548000227	-0.689586786	-0.119781487	-0.271482805	-0.591354754	-0.650314991	-0.660126879	-0.68014353	-0.616374104	-0.663907463	0.938015161	1.457081257	-0.529596982	-0.8516045	-0.848211185	2.427245203
2320112_04	2320112	1	32	1	6	-0.25144664	-0.338961716	-0.251443631	0.20158531	-0.580095092	-0.39678244	0.115701681	-0.352319929	-0.393481308	-0.081645984	-0.31381318	-0.565541888	-0.42144111	-0.421321683	-0.327208581	-0.349386737	-0.295253459	-0.349903247	-0.343719095	-0.645241816	-0.465229006	-0.646366324	0.192351863	-0.5850244	-0.581120232	0.268650338	-0.591592715	-0.597428666	-0.524316816	-0.642757618	-0.311418446	-0.356590576	-0.517252151	-0.566405709	-0.569363357	-0.588333729	-0.526697708	-0.570084022	1.039750905	1.052271753	-0.193382966	0.729695532	0.127316861	2.394559637
2320112_05	2320112	1	32	1	6	-0.250094943	-0.340058524	-0.250091934	-0.641808543	0.341866607	-0.396207699	0.115836709	-0.351892423	-0.393382929	-0.081645742	-0.313394296	0.109400997	-0.005737128	-0.420323584	-0.325556583	-0.347507764	-0.293523549	-0.348005005	-0.3418339	-0.624990686	-0.549154329	-0.622651527	0.721149845	0.315452043	-0.544857018	0.252818027	-0.542627978	-0.579559654	-0.525303624	-0.645041967	-0.615783028	-0.428995694	-0.483237841	-0.508820908	-0.50603997	-0.494284665	-0.45843657	-0.489291615	1.107574734	1.419130366	-0.423424135	1.009441348	0.404718201	2.029570826
2320112_06	2320112	1	32	1	6	-0.2518739	-0.339514243	-0.251870892	0.678687672	-0.87941497	-0.397889123	0.117247652	-0.355013217	-0.39466185	-0.081646357	-0.314550415	-0.611146137	-0.430027079	-0.422032658	-0.328007935	-0.350426435	-0.29605262	-0.350997149	-0.344769324	-0.691530111	-0.478140594	-0.690831566	0.928070794	-0.874611005	-0.612501859	0.361767783	-0.709494648	-0.646568449	-0.536816394	-0.681591562	-0.300145683	-0.365482433	-0.526970525	-0.60506979	-0.601552746	-0.675665003	-0.541420698	-0.6135208	1.412781964	0.963719674	0.063201415	0.376332397	0.797703433	2.315569521
2320112_07	2320112	1	32	1	6	-0.250980537	-0.336784592	-0.250977528	-0.18548322	-0.674691468	-0.398366036	0.114612327	-0.352699934	-0.395360338	-0.081646353	-0.31453366	-0.034252388	-0.126656187	-0.421882259	-0.327341806	-0.350583016	-0.295295182	-0.351399318	-0.344938926	-0.610525594	-0.370544025	-0.613758479	-0.193134203	0.515404698	-0.615291337	0.171662772	-0.562600437	-0.689751894	-0.545697673	-0.714714633	-0.187418061	-0.235915379	-0.522111338	-0.58285851	-0.613689728	-0.624161944	-0.608343382	-0.637845396	0.870191332	0.862517298	-0.149144279	-0.235427532	0.073377711	2.168484478
2320112_08	2320112	1	32	1	6	-0.252239014	-0.34163364	-0.252236005	-0.580246948	0.885442799	-0.399448261	0.114977619	-0.353735449	-0.396658934	-0.081646787	-0.315790312	-0.572382526	-0.374218283	-0.421157612	-0.327475032	-0.35080223	-0.29561613	-0.35164062	-0.345199853	-0.746497462	-0.636092357	-0.742707683	-0.586284007	0.846360818	-0.632028205	0.148207496	-0.553580617	-0.740380761	-0.560499805	-0.771823375	-0.548146454	-0.444238877	-0.508748573	-0.58779435	-0.629520575	-0.659990159	-0.641804724	-0.672594818	1.073662819	0.786615516	0.001267254	-0.550509661	-0.623978435	2.236579406
2320112_09	2320112	1	32	1	6	-0.250848475	-0.336331025	-0.250845466	-0.618722945	0.518352383	-0.396635697	0.114247034	-0.351132412	-0.393874822	-0.08164601	-0.31384669	-0.339800856	-0.297660062	-0.420296239	-0.325316777	-0.348196721	-0.293202601	-0.348970213	-0.342544925	-0.624990686	-0.430798104	-0.625615877	-0.624602701	0.487825022	-0.55601493	0.168144481	-0.50912579	-0.622743099	-0.53188235	-0.66445894	-0.48050988	-0.371833759	-0.485667435	-0.501417148	-0.537701663	-0.469652767	-0.546774513	-0.537072071	1.073662819	0.495658685	0.213612948	0.310076809	-0.518411814	2.522578101
2320112_10	2320112	1	32	1	6	-0.249986185	-0.339943071	-0.249983176	0.463222089	-0.87941497	-0.396874154	0.117084575	-0.3538447	-0.393628875	-0.081645434	-0.312925146	0.189208432	-0.042227495	-0.420378274	-0.326888839	-0.350081957	-0.295092985	-0.350892584	-0.344488828	-0.571469844	-0.508267633	-0.569293236	0.445255245	-0.195461468	-0.586699188	0.325060277	-0.642490271	-0.648057533	-0.532211286	-0.670169814	0.06058271	-0.063159307	-0.489311825	-0.556534029	-0.596803492	-0.612965627	-0.608343382	-0.632632983	1.226266434	0.710713734	0.14283105	0.391055861	-0.080734144	2.154865492
2320112_11	2320112	1	32	1	6	-0.25053774	-0.338128801	-0.250534731	0.617126077	-0.712812396	-0.396574555	0.116067626	-0.352509931	-0.393579686	-0.081645868	-0.313612115	-0.116340036	-0.163146554	-0.419831371	-0.325823034	-0.348829308	-0.293940781	-0.349605641	-0.343210288	-0.594613992	-0.40927879	-0.595972382	0.606193762	-0.714648881	-0.558107038	0.279838505	-0.578707258	-0.606363172	-0.52661937	-0.650752842	-0.322691208	-0.308320497	-0.482023044	-0.529386908	-0.548255561	-0.552505514	-0.530713069	-0.55879046	1.853636852	0.445057497	0.655999812	0.494120109	0.304545495	2.356426478
2320112_12	2320112	1	32	1	6	-0.246816689	-0.336710372	-0.246813679	-0.703370139	0.257153434	-0.395840842	0.105995335	-0.34609734	-0.391464548	-0.081640885	-0.308367689	0.889233654	0.329831146	-0.42210102	-0.32847156	-0.352117511	-0.296591812	-0.353024084	-0.346524055	-0.46587467	-0.374847888	-0.464058828	-0.708903829	0.232713013	-0.630633466	0.074323377	-0.557446254	-0.661459292	-0.518395963	-0.614203247	1.154040652	0.663432405	-0.531829712	-0.627281071	-0.677540811	-0.727168062	-0.698019779	-0.735143779	0.649763888	0.533609576	-0.042971432	-0.657990948	-0.364299959	1.495706594
2320112_13	2320112	1	32	1	6	-0.244198747	-0.332793199	-0.244195736	1.779101185	0.588946694	-0.363557501	0.124325196	-0.338402231	-0.365640184	-0.081621921	-0.299051711	-0.674992086	-0.439328545	-0.383708395	-0.275170645	-0.306671419	-0.241594155	-0.310756041	-0.301064122	-0.347260912	-0.318897672	-0.344002672	1.763418331	0.556774213	-0.098540541	0.367045221	-0.240464009	-0.158148788	-0.365769537	-0.236143374	-0.908874847	-0.492508956	-0.08842889	0.055510145	-0.057499308	0.309610909	-0.22956099	-0.026255561	2.362315569	0.470358091	0.903736455	1.42169834	1.236922221	2.419073811
2320112_14	2320112	1	32	1	6	-0.245876715	-0.32916466	-0.245873705	0.847982059	1.520791596	-0.377008893	0.11711719	-0.338877238	-0.376855336	-0.081635912	-0.30533497	-0.663591024	-0.423587602	-0.408865956	-0.298351907	-0.321703203	-0.263418622	-0.323062436	-0.315480316	-0.416693356	-0.314593809	-0.41514706	0.836105928	1.466903543	-0.23801444	0.275686921	-0.266234923	-0.237070258	-0.411491678	-0.33665476	-0.992293288	-0.535697974	-0.294944341	-0.117244259	-0.163038288	0.222279635	-0.226884082	-0.061004983	1.887548767	-0.225408244	1.151473099	0.707610336	-0.445208683	1.885209579
2320112_15	2320112	1	32	1	6	-0.245286319	-0.337551534	-0.245283308	-0.137003463	-0.225711652	-0.377253464	0.116798211	-0.338354731	-0.378281825	-0.081636544	-0.305686832	-0.551860614	-0.369209801	-0.394373013	-0.290091917	-0.32214163	-0.256678713	-0.326118926	-0.316589253	-0.387763171	-0.426494241	-0.382539216	-0.144852648	-0.238899458	-0.21011966	0.310635282	-0.285563109	-0.31003539	-0.436490834	-0.394905677	-1.031747956	-0.51537373	-0.169820273	-0.051433058	-0.168315236	0.175255103	-0.344668007	-0.156565895	1.480605793	0.343855121	0.53213149	0.862206708	0.227489567	1.871590594
2320112_16	2320112	1	32	1	6	-0.251376724	-0.331308797	-0.251381484	-0.608719186	-0.874473368	-0.397222667	0.105082104	-0.348804879	-0.394366714	-0.081645993	-0.313712648	-0.37172383	-0.343451895	-0.421184957	-0.327661548	-0.350733334	-0.295818328	-0.351495839	-0.345128098	-0.661153417	-0.297378358	-0.66711677	-0.613107093	-0.139612622	-0.599949208	-0.347871589	-0.433745866	-0.694219147	-0.541092565	-0.665601115	-0.063417675	-0.246077501	-0.50267459	-0.58779435	-0.613162033	-0.67342574	-0.60031266	-0.650876429	0.768455589	0.862517298	-0.202230703	-0.672714412	-0.522264611	1.975094884
2320112_17	2320112	1	32	1	6	-0.251920511	-0.338145294	-0.251917502	-0.227806816	-0.369018103	-0.399582775	0.116678187	-0.355350472	-0.396349042	-0.081646583	-0.315136853	-0.218949596	-0.285496607	-0.421841241	-0.328250405	-0.352662413	-0.296389615	-0.35379625	-0.347104617	-0.688637093	-0.396367202	-0.692313741	-0.235284766	-0.378866317	-0.66689668	0.286605352	-0.686945098	-0.774629701	-0.55918406	-0.778676424	0.274765193	-0.023781085	-0.520896541	-0.62069995	-0.711840979	-0.729407326	-0.795726898	-0.79943021	0.734543674	1.621535118	-0.759638151	-0.609403517	-0.198629714	2.280160159
2320112_18	2320112	1	32	1	6	-0.252340003	-0.340949165	-0.252336994	-0.075441868	-0.781994821	-0.399099748	0.117821683	-0.355625976	-0.396108014	-0.081646673	-0.315404938	-0.579223163	-0.417863623	-0.421321683	-0.327714838	-0.351115392	-0.295872889	-0.351970399	-0.345519488	-0.747943972	-0.560774759	-0.747154207	-0.49431914	-0.782219089	-0.631330835	0.348867382	-0.679213823	-0.715066328	-0.554578952	-0.756975102	-0.401600544	-0.381995881	-0.508748573	-0.58532643	-0.630575965	-0.655511632	-0.647158539	-0.67433229	0.971927076	1.115523238	-0.273012601	-0.116903647	0.004027376	2.536197087
2320112_19	2320112	1	32	1	6	-0.251990426	-0.341402733	-0.251987417	-0.742615655	-0.237006742	-0.397503924	0.115916291	-0.353326943	-0.395070121	-0.081646513	-0.314952544	-0.6225472	-0.413570639	-0.418245351	-0.324597358	-0.348071456	-0.292849558	-0.34903456	-0.342525356	-0.707441713	-0.607256476	-0.704171139	-0.747988897	-0.249931329	-0.55531756	0.385574888	-0.624450631	-0.648057533	-0.544052991	-0.713572458	-0.810801815	-0.500130547	-0.458941906	-0.489900188	-0.527147765	-0.485327611	-0.538743791	-0.537940806	1.056706862	1.039621456	-0.175687491	-0.871481176	-0.365841077	2.304674333
2320112_20	2320112	1	32	1	6	-0.251602007	-0.341690542	-0.251598999	-0.55562231	-0.427611381	-0.395351701	0.114853681	-0.349944895	-0.392792658	-0.081645921	-0.313679137	-0.665871236	-0.441475037	-0.419585264	-0.324037811	-0.345754056	-0.291822524	-0.346146981	-0.340007414	-0.65536738	-0.717004976	-0.646366324	1.104336788	-0.436094146	-0.519751716	0.226665394	-0.490441877	-0.552756136	-0.519053835	-0.621056296	-0.751056175	-0.497590017	-0.478378654	-0.472624747	-0.479655225	-0.406953391	-0.451744301	-0.45106725	1.412781964	0.419756903	0.43480638	-0.146350575	-0.650177451	2.653320362
2320112_21	2320112	1	32	1	6	-0.249652145	-0.338697822	-0.249649136	0.109242917	0.024192208	-0.390215715	0.110828939	-0.344387316	-0.388464003	-0.081643688	-0.310797216	-0.513097002	-0.382088754	-0.41544247	-0.318282463	-0.340993991	-0.285852891	-0.341883981	-0.335310736	-0.526628058	-0.426494241	-0.526310168	0.100386996	0.00518068	-0.419330509	-0.046471293	-0.298448566	-0.511061775	-0.498988723	-0.541104057	-0.705965126	-0.446779407	-0.382409709	-0.354164584	-0.389947093	-0.259162004	-0.411590691	-0.367668636	1.514517707	0.647462249	0.33748127	-0.950251708	-0.221746492	2.89029071
2320115_01	2320115	1	59	1	3	-0.252332234	-0.339934824	-0.252329226	0.794115663	-0.646453744	-0.402360488	0.117014125	-0.357932133	-0.399123316	-0.08164695	-0.31669175	1.960933505	1.510401834	-0.426599302	-0.330328725	-0.354419879	-0.297775148	-0.355425038	-0.348709316	-0.720460296	-0.539255445	-0.720475062	0.782459756	-0.708443453	-0.880291745	0.338077955	-0.918239053	-1.020328615	-0.59592624	-0.993405294	2.923864332	2.848288603	-0.715264025	-0.796744914	-0.905505005	-0.848983993	-1.001045693	-0.979258472	0.904103247	0.647462249	0.018962729	0.663439944	0.774586654	1.149784362
2320115_02	2320115	1	59	1	3	-0.252052573	-0.340767739	-0.252049564	-0.454045678	-0.741756064	-0.401013514	0.118317437	-0.357079496	-0.397372178	-0.081646732	-0.315606003	0.04783526	-0.133095663	-0.426421558	-0.330214151	-0.35434472	-0.297676617	-0.355362299	-0.348638213	-0.701655676	-0.628345404	-0.696760266	-0.460598689	-0.742918049	-0.81892323	0.476581359	-0.884092591	-0.874398351	-0.568394275	-0.817510369	1.323132087	0.536405882	-0.703116057	-0.778646834	-0.887563379	-0.824352095	-0.984181177	-0.958408818	1.548429622	-0.098905274	0.868345506	-0.507811616	-0.49144224	1.482087608
2320115_03	2320115	1	59	1	3	-0.25290321	-0.341303773	-0.252900202	-0.239349615	0.10184595	-0.402444865	0.116515762	-0.357507477	-0.399347619	-0.081646981	-0.317041937	0.640690497	0.150956799	-0.426175452	-0.330208822	-0.354366642	-0.297724759	-0.355392864	-0.348673438	-0.850646128	-0.61371227	-0.850906441	-0.29123006	0.081024791	-0.866344355	0.359891361	-0.907930687	-1.03224129	-0.599478752	-1.02538619	1.480950759	1.362078282	-0.687323699	-0.776178914	-0.890201853	-0.844505466	-0.995022651	-0.973177323	0.751499632	3.202822242	-1.847909835	-0.323032143	-0.283391234	1.419440275
2320115_04	2320115	1	59	1	3	-0.252884566	-0.342095454	-0.252881558	-0.173170901	0.490114659	-0.402603836	0.116443747	-0.357594404	-0.399510928	-0.081646991	-0.31722457	1.596099513	1.338682461	-0.426666297	-0.330350041	-0.354436164	-0.297783813	-0.355439516	-0.348722362	-0.820269434	-0.761334762	-0.815334247	-0.18087222	0.460245345	-0.892147027	0.294967158	-0.900843685	-1.051301569	-0.601814199	-1.055082736	1.514769045	1.552618067	-0.715264025	-0.798390194	-0.911309649	-0.855477857	-1.012288704	-0.988814563	1.480605793	1.102872941	0.001267254	-0.272972365	2.346527581	1.201536507
2320115_05	2320115	1	59	1	3	-0.252371076	-0.33986885	-0.252368068	-0.537923352	-0.75234521	-0.401062428	0.116627307	-0.356452487	-0.39741153	-0.081646793	-0.315837227	-0.351201918	-0.347744879	-0.426353195	-0.330216816	-0.354324678	-0.297699083	-0.355336561	-0.348621253	-0.727692842	-0.543128921	-0.726403761	-0.544133443	-0.245104886	-0.819620599	0.334090558	-0.841570583	-0.872909267	-0.570696829	-0.832358642	1.131495128	0.383974054	-0.704330854	-0.779469474	-0.879120261	-0.823008537	-0.961695155	-0.943640314	1.751901109	0.989020268	0.213612948	-0.581428935	-0.516870696	1.364964333
2320115_06	2320115	1	59	1	3	-0.248789856	-0.341513238	-0.248786846	1.094228439	-0.555387083	-0.399705061	0.117267221	-0.356794492	-0.395591527	-0.081645807	-0.313494828	0.86643153	0.565945283	-0.426243814	-0.33013688	-0.354303383	-0.297625265	-0.355334147	-0.348604945	-0.499144382	-0.636092357	-0.489255799	1.081345572	-0.560892183	-0.795212667	0.344762708	-0.878294136	-0.829725821	-0.554578952	-0.752406403	1.526041808	0.752350971	-0.688538496	-0.767129874	-0.876481786	-0.819201789	-0.974678155	-0.950590198	1.412781964	0.103499478	0.664847549	0.781227656	1.036576809	1.675477203
2320115_07	2320115	1	59	1	3	-0.251695228	-0.341675698	-0.251692219	-0.315532089	-0.510912668	-0.401991797	0.116410349	-0.357069996	-0.398631424	-0.081646825	-0.315976296	1.185661272	0.687579839	-0.426503594	-0.330251455	-0.354392321	-0.297702293	-0.355412168	-0.348683875	-0.684297565	-0.667080168	-0.677491994	-0.32265139	-0.517454193	-0.869133833	0.28641771	-0.870562861	-1.005437772	-0.58921594	-0.943149601	3.667866643	3.458015914	-0.710404838	-0.786050594	-0.899700362	-0.831965591	-1.002919528	-0.974046058	1.056706862	0.30590423	0.33748127	-0.404011194	-0.392810652	1.435783058
2320115_08	2320115	1	59	1	3	-0.252044805	-0.340883192	-0.252041796	0.255451706	0.024192208	-0.401643284	0.116817781	-0.357202998	-0.398159207	-0.081646815	-0.315929381	0.40126819	0.05221816	-0.426339523	-0.330224809	-0.354386684	-0.297705502	-0.355413777	-0.348685832	-0.695869639	-0.567660939	-0.693795916	0.245998035	0.00518068	-0.844028531	0.323535684	-0.875717044	-0.954808905	-0.580104406	-0.88375651	2.348953455	1.539915415	-0.695827277	-0.777824194	-0.893895718	-0.83263737	-1.002919528	-0.974046058	1.294090263	0.508308982	0.319785796	0.207012561	0.605063613	1.250564855
2320115_09	2320115	1	59	1	3	-0.25206811	-0.341320266	-0.252065101	1.779101185	-0.039342672	-0.400713915	0.116637091	-0.356419237	-0.396993421	-0.081646703	-0.315505471	-0.234911083	-0.29551357	-0.426462576	-0.330216816	-0.354296493	-0.297666988	-0.355300365	-0.34858668	-0.692976621	-0.600800682	-0.689349392	1.763418331	-0.056873592	-0.803581101	0.308641584	-0.834483581	-0.829725821	-0.562144486	-0.790098172	1.052585792	0.343325567	-0.701901261	-0.777824194	-0.875954091	-0.823232464	-0.95634134	-0.940165371	2.277535783	-0.086254977	1.248798209	-0.183159235	-0.402057363	1.299593203
2320115_10	2320115	1	59	1	3	-0.252394381	-0.340627545	-0.252391373	-0.372476565	-0.697281648	-0.401820598	0.115780611	-0.356533238	-0.398375639	-0.081646836	-0.316023211	0.237092894	-0.107337757	-0.426693643	-0.330280764	-0.354389189	-0.297692664	-0.355400103	-0.348672134	-0.727692842	-0.549154329	-0.727885936	-0.379363057	-0.699480059	-0.865646986	0.259502781	-0.855744586	-0.986079676	-0.584183216	-0.908884356	3.138046816	2.403695772	-0.716478822	-0.790163794	-0.902338836	-0.829726328	-1.002250301	-0.972308587	0.361512615	1.608884821	-0.936592896	-0.460696531	-0.43750309	1.356792942
2320115_11	2320115	1	59	1	3	-0.251151442	-0.341465408	-0.251148433	1.771405985	3.462135142	-0.400976829	0.117208513	-0.358447516	-0.397313151	-0.081646633	-0.315237385	0.323740967	0.028606746	-0.426435231	-0.330230138	-0.354355994	-0.297692664	-0.355372756	-0.348649955	-0.646688325	-0.689029868	-0.63895545	1.763418331	2.190870056	-0.825896925	0.34699096	-0.950452695	-0.896734616	-0.573657255	-0.830074292	1.762769816	0.955593408	-0.700686464	-0.780292114	-0.889146464	-0.83263737	-0.986322703	-0.962752496	2.023196425	-0.07360468	1.107234412	3.674388329	4.17275307	1.683648594
2320115_12	2320115	1	59	1	3	-0.251073758	-0.341916501	-0.251070749	1.001886046	0.447758073	-0.398097008	0.119837315	-0.359046024	-0.393924011	-0.081645712	-0.313226742	-0.337520643	-0.3420209	-0.426189124	-0.330107571	-0.354251398	-0.297599589	-0.355276235	-0.34855276	-0.604739557	-0.708397251	-0.595972382	0.989380705	0.41887583	-0.74918628	0.457817138	-0.947231331	-0.716555412	-0.532540222	-0.640473268	0.860948833	0.161677639	-0.683679309	-0.763839314	-0.862234024	-0.818306084	-0.944295257	-0.929740545	1.768857066	-0.339260917	1.160320836	1.303910628	1.637613046	1.713610362
2320115_13	2320115	1	59	1	3	-0.250366836	-0.339951317	-0.250363827	2.387021937	-0.852589132	-0.39418999	0.118578361	-0.354837464	-0.391808873	-0.081645403	-0.312807858	-0.405927017	-0.324133466	-0.421800224	-0.323504908	-0.344376143	-0.290699206	-0.344538302	-0.338441855	-0.593167483	-0.508267633	-0.590043683	2.368853702	-0.85116828	-0.511383282	0.401641752	-0.691455008	-0.528930786	-0.512146174	-0.584506701	-0.734147032	-0.449319938	-0.513607761	-0.447122907	-0.458547429	-0.272597584	-0.435682857	-0.38851829	2.091020254	-0.339260917	1.328427844	1.002079616	0.135022453	2.247474594
2320115_14	2320115	1	59	1	3	-0.249706524	-0.341377993	-0.249703515	0.063071721	1.309008664	-0.392355709	0.115577743	-0.347807365	-0.389152652	-0.081644151	-0.311316632	-0.488014665	-0.369209801	-0.423687041	-0.326329292	-0.343875083	-0.293619833	-0.343090491	-0.33785477	-0.546879187	-0.686447551	-0.536685391	2.391844919	1.260055968	-0.519054347	0.259502781	-0.501394515	-0.430651221	-0.479252548	-0.503412287	-0.536873692	-0.431536225	-0.567058819	-0.536790669	-0.45327048	-0.415910444	-0.272391508	-0.337262892	1.734945152	-1.439836756	1.921226241	2.297744447	-0.119262108	1.296869405
2320115_15	2320115	1	59	1	3	-0.250638729	-0.341510764	-0.25063572	1.386646016	2.410279912	-0.393700848	0.116365079	-0.350562404	-0.391021844	-0.081645434	-0.312925146	-0.684112936	-0.432173571	-0.424630449	-0.324330907	-0.342872964	-0.290988059	-0.342447019	-0.336811063	-0.593167483	-0.633510039	-0.585597158	1.372567649	2.335663358	-0.521843825	0.275921474	-0.534252431	-0.436607558	-0.490436381	-0.535393183	-0.89309298	-0.547130361	-0.604717519	-0.487432267	-0.432162684	-0.212137471	-0.307191303	-0.281663816	1.446693878	-0.642868045	1.204559522	2.356638303	0.959520881	1.335002565
2320115_16	2320115	1	59	1	3	-0.250545508	-0.340132744	-0.250542499	-0.663355102	-0.342898208	-0.396574555	0.10482118	-0.348092369	-0.392595901	-0.081645127	-0.31240573	-0.246312146	-0.284065612	-0.426243814	-0.330102242	-0.353476635	-0.297580332	-0.354286897	-0.347743887	-0.591720974	-0.521609608	-0.588561508	-0.638397431	-0.353355116	-0.692001981	-0.310343147	-0.523944065	-0.58849416	-0.504909576	-0.552525805	0.30858348	-0.149537343	-0.684894106	-0.760548754	-0.776747451	-0.809572957	-0.732819575	-0.789874119	1.00583899	-0.351911214	0.771020396	-0.681548491	-0.669441433	1.332278768
2320115_17	2320115	1	59	1	3	-0.250118248	-0.341377993	-0.250115239	0.178499712	-0.531385018	-0.400023003	0.11825873	-0.357297999	-0.396245744	-0.081646309	-0.314433128	0.957640028	0.701889787	-0.426558284	-0.330264777	-0.354308393	-0.297705502	-0.35530117	-0.348594508	-0.574362863	-0.67956137	-0.564846712	0.169360646	-0.537449458	-0.791725819	0.4460895	-0.914373415	-0.792498713	-0.554250016	-0.742126829	0.872221595	0.241704348	-0.714049228	-0.786873234	-0.878064871	-0.827263138	-0.946972164	-0.935821694	1.395826007	0.356505418	0.479045066	0.61190782	0.728353098	1.411268884
2320115_18	2320115	1	59	1	3	-0.251765143	-0.341196566	-0.251762134	-0.243966735	-0.22077005	-0.398616721	0.110457123	-0.351749921	-0.395217689	-0.081646399	-0.314617437	-0.449251053	-0.357761843	-0.425696911	-0.329761184	-0.352104985	-0.297301107	-0.352621915	-0.346341407	-0.681404547	-0.593053729	-0.678974168	-0.251378618	-0.234073015	-0.697580937	-0.120355412	-0.575485894	-0.682306472	-0.53977682	-0.679307213	-0.040872151	-0.274023336	-0.649664999	-0.725175233	-0.678068506	-0.778223268	-0.540082244	-0.652613901	1.751901109	0.166750963	0.797563608	-0.510756308	-0.701804922	1.416716478
2320115_19	2320115	1	59	1	3	-0.251485482	-0.341892586	-0.251482473	0.232366107	-0.568800002	-0.401258085	0.117847775	-0.357630029	-0.39796245	-0.08164672	-0.315555737	1.299671895	0.859299212	-0.425423459	-0.329809145	-0.354050348	-0.297426277	-0.355107324	-0.348379896	-0.682851056	-0.69462489	-0.676009819	0.223006818	-0.57399253	-0.788936341	0.387685863	-0.857677404	-0.895245532	-0.57905181	-0.873476936	1.221677226	0.80316158	-0.648450202	-0.726820513	-0.831100025	-0.782030016	-0.926895359	-0.904547213	1.124530691	0.394456309	0.310938058	0.000884065	0.173550417	2.28833155
2320115_20	2320115	1	59	1	3	-0.252634424	-0.341811768	-0.252631416	0.378574896	1.619623631	-0.402254711	0.116370754	-0.357207748	-0.399010181	-0.081646958	-0.316777202	0.585965398	0.20819659	-0.426751067	-0.330379351	-0.354433658	-0.297798898	-0.355427451	-0.348715839	-0.775427647	-0.70495416	-0.769386829	0.813114711	1.563432412	-0.872620681	0.286699173	-0.873139953	-0.990546929	-0.591584281	-0.960282224	1.774042578	1.133430541	-0.722552806	-0.800035475	-0.909726565	-0.846296877	-1.005596436	-0.980995943	0.819323461	-0.086254977	0.496740541	0.251182953	0.242900752	0.703081637
2320115_21	2320115	1	59	1	3	-0.251003842	-0.341894235	-0.251000834	-0.744154695	0.115964812	-0.401661627	0.113281618	-0.355127219	-0.397991963	-0.081646566	-0.315069831	1.641703762	0.988088741	-0.426982134	-0.330440635	-0.35446059	-0.297818797	-0.355443538	-0.348732799	-0.622097668	-0.719156908	-0.613758479	-0.749521645	0.094814629	-0.881686484	0.083705488	-0.800981393	-0.975656085	-0.586979174	-0.91459523	3.442411397	3.3818	-0.744419148	-0.814020355	-0.919225073	-0.844057614	-1.00720258	-0.980995943	0.564984102	1.077572347	-0.467662821	-0.565969298	-0.845128948	0.621367724
2320121_01	2320121	1	38	5	3	-0.239537722	-0.340850205	-0.23953471	0.463222089	0.221856278	-0.392844851	0.126412582	-0.359853536	-0.385856972	-0.081630961	-0.302721134	0.820827281	0.437155754	-0.425382441	-0.3297825	-0.354156823	-0.297400601	-0.355252105	-0.348493399	-0.27493545	-0.584015617	-0.26248306	0.452918984	0.198238417	-0.729659934	0.505900454	-0.906642141	-0.697197316	-0.489449572	-0.514834035	2.348953455	1.387483587	-0.646020609	-0.726820513	-0.843237008	-0.786284617	-0.95634134	-0.925396867	0.39542453	0.05289829	0.169374262	-0.131627111	0.420129386	0.564167985
2320121_02	2320121	1	38	5	3	-0.245597054	-0.337477313	-0.245594043	0.055376521	-0.109936982	-0.38556887	0.103125179	-0.335267187	-0.378527771	-0.081628748	-0.301782834	-0.17562556	-0.279772628	-0.425833637	-0.329931713	-0.351240657	-0.297477629	-0.351463666	-0.345434687	-0.410907319	-0.570673643	-0.401807488	-0.648360292	-0.508490798	-0.589488666	0.123579457	-0.530386794	-0.278764619	-0.390768693	-0.287541242	0.410038341	-0.074591695	-0.663027764	-0.738337473	-0.626354406	-0.789195659	-0.387498524	-0.557921724	1.00583899	0.343855121	0.284394847	0.045054457	-0.753432394	0.618643927
2320121_03	2320121	1	38	5	3	-0.248090702	-0.342163901	-0.248087692	-0.55485279	-0.849765359	-0.389910001	0.106908567	-0.343009797	-0.383741833	-0.081638525	-0.306809441	-0.319278944	-0.326279958	-0.424411688	-0.329308217	-0.352017299	-0.297057187	-0.352646045	-0.346308791	-0.462981651	-0.770372874	-0.447754905	-0.560993668	-0.848410313	-0.593672883	0.136479859	-0.56324471	-0.403847703	-0.436161897	-0.391479152	0.500220439	-0.031402677	-0.607147112	-0.683220592	-0.687039319	-0.740603643	-0.631097095	-0.696919414	0.39542453	0.343855121	-0.034123695	-0.615292903	-0.74726792	0.602301145
2320121_04	2320121	1	38	5	3	-0.249380252	-0.342226494	-0.249377243	-0.475592237	-0.87941497	-0.398842949	0.112466233	-0.352367429	-0.394071579	-0.081644446	-0.311651739	0.191488645	-0.107337757	-0.426394213	-0.33021948	-0.354350983	-0.297686245	-0.355369538	-0.348646041	-0.52228853	-0.799639141	-0.507041896	-0.482057158	-0.877368973	-0.815436382	0.174829235	-0.775210479	-0.860996592	-0.543395119	-0.710145933	2.901318807	1.933697636	-0.69825687	-0.779469474	-0.884924905	-0.834204854	-0.975882764	-0.956671347	0.666719845	2.924515708	-1.697498301	-0.506339269	0.266017531	0.708529231
2320121_05	2320121	1	38	5	3	-0.246878836	-0.341877742	-0.246875826	1.34047482	2.756192035	-0.400071917	0.11685431	-0.356580739	-0.395699743	-0.08164472	-0.311970091	1.299671895	0.859299212	-0.426571957	-0.330334054	-0.3544299	-0.29778606	-0.355435494	-0.348720405	-0.448516559	-0.692472959	-0.434415332	1.326585216	2.673514397	-0.853094335	0.303950528	-0.882804046	-0.944385314	-0.560828741	-0.784387298	4.299141332	3.889906093	-0.712834431	-0.796744914	-0.91025426	-0.855701783	-1.011887168	-0.988814563	0.412380487	-0.225408244	0.372872219	1.193484648	1.290861371	0.394747805
2320121_06	2320121	1	38	5	3	-0.24871994	-0.341254293	-0.248716931	0.755639666	0.186559123	-0.396513412	0.120039531	-0.356452487	-0.391366169	-0.081643645	-0.310763705	-0.020571113	-0.176025506	-0.426230142	-0.3301955	-0.354312778	-0.297695874	-0.355328517	-0.34861473	-0.483232781	-0.589180253	-0.475916226	0.744141061	0.163763821	-0.753370497	0.462508193	-0.897622321	-0.692730063	-0.510501493	-0.583364526	1.266768275	0.396676706	-0.689753293	-0.774533634	-0.879647956	-0.837339823	-0.971064331	-0.954933876	1.107574734	0.913118486	-0.060666907	-0.050648059	1.036576809	1.035384884
2320121_07	2320121	1	38	5	3	-0.247741125	-0.340627545	-0.247738115	-0.147776743	-0.683868729	-0.39874512	0.115512512	-0.353706948	-0.394071579	-0.08164314	-0.31031131	1.026046401	0.43000078	-0.425259388	-0.329819803	-0.354175613	-0.297477629	-0.355264974	-0.348518187	-0.451409577	-0.60682609	-0.441826206	-0.155581882	-0.686379712	-0.775686321	0.318023694	-0.808068394	-0.856529339	-0.547342354	-0.728420731	2.91259157	2.22585864	-0.639946625	-0.732578993	-0.851680126	-0.813379704	-0.968387423	-0.944509049	0.853235375	0.343855121	0.213612948	-0.245733957	-0.185530206	1.002699318
2320121_08	2320121	1	38	5	3	-0.246987593	-0.33934931	-0.246984583	-0.728764297	0.10184595	-0.389910001	0.105930104	-0.341394774	-0.38393859	-0.081638125	-0.3065246	-0.232630871	-0.271902156	-0.425970363	-0.32991839	-0.351892034	-0.297423068	-0.352308222	-0.346106573	-0.470214197	-0.553458192	-0.464058828	-0.734194167	0.25339777	-0.625751879	0.060250212	-0.54520507	-0.387467775	-0.437477642	-0.390336978	0.364947292	-0.113969917	-0.675175731	-0.739160113	-0.67965159	-0.769714067	-0.521343893	-0.63697666	1.480605793	0.445057497	0.461349592	-0.784612738	-0.157790072	0.708529231
2320121_09	2320121	1	38	5	3	-0.246521491	-0.342003916	-0.24651848	-0.129308264	-0.501735407	-0.394801417	0.11453405	-0.3503249	-0.388906706	-0.081640506	-0.30818338	0.161845883	-0.084441841	-0.426148106	-0.330072932	-0.354126759	-0.297570704	-0.355125824	-0.348424253	-0.523735039	-0.704093388	-0.512970595	-0.556395425	-0.508490798	-0.724778348	0.340775312	-0.765546386	-0.634655774	-0.491423189	-0.538819707	1.356950373	0.523703229	-0.677605325	-0.755612914	-0.842181618	-0.80755762	-0.906818554	-0.901941007	0.921059204	-0.554315966	0.868345506	0.221736025	-0.649406892	0.316302449
2320121_10	2320121	1	38	5	3	-0.25125243	-0.340619298	-0.251249422	-0.05235627	-0.344310094	-0.400395973	0.119745992	-0.35733315	-0.396481853	-0.081646201	-0.314215308	0.269015868	-0.068700899	-0.426353195	-0.330123558	-0.354245135	-0.297583542	-0.355262561	-0.348538409	-0.623544177	-0.58487639	-0.619687178	-0.06055152	-0.564339643	-0.812646904	0.371032617	-0.849301857	-0.872909267	-0.56181555	-0.788955998	2.382771742	1.578023372	-0.695827277	-0.767952514	-0.865400193	-0.806661914	-0.945633711	-0.926265602	0.073261342	1.545633336	-1.042765743	-0.553454354	-0.559251456	1.206984101
2320121_11	2320121	1	38	5	3	-0.247445927	-0.342051747	-0.247442917	-0.193178419	0.024192208	-0.399093634	0.120835347	-0.357283749	-0.394465093	-0.08164335	-0.310495619	1.048848526	0.465775649	-0.42683447	-0.33041399	-0.354444306	-0.297820722	-0.355430668	-0.348723014	-0.449963068	-0.725182315	-0.435897507	-0.200797942	0.00518068	-0.839844314	0.468372012	-0.92210469	-0.871420182	-0.54767129	-0.723852032	3.194410627	2.492614338	-0.731056383	-0.809084515	-0.912365039	-0.85592571	-0.99823494	-0.980127207	-0.299769717	0.824566407	-0.733094939	0.015607529	-0.229452085	0.61592013
2320121_12	2320121	1	38	5	3	-0.249667682	-0.341229553	-0.249664673	0.547869282	0.426579779	-0.397803523	0.122400887	-0.359107775	-0.393038604	-0.081644193	-0.311283121	0.200609495	-0.090881317	-0.426585629	-0.330267442	-0.354352236	-0.297702293	-0.355357473	-0.348638865	-0.554111733	-0.593053729	-0.547060614	0.675167412	0.398191073	-0.788238972	0.543428895	-0.967848062	-0.768673364	-0.530566605	-0.638188918	1.717678767	0.80316158	-0.716478822	-0.787695874	-0.888618769	-0.823680316	-0.971064331	-0.949721463	0.717587717	0.040247993	0.346329007	0.464673181	-0.246404389	0.776624159
2320121_13	2320121	1	38	5	3	-0.247368243	-0.339943071	-0.247365233	0.871067657	1.654920787	-0.372790048	0.113979588	-0.331134628	-0.373805602	-0.081633784	-0.304195606	-0.779881859	-0.470094932	-0.412967732	-0.28449644	-0.314625738	-0.24576648	-0.318155965	-0.307913445	-0.458642124	-0.482444457	-0.453683604	0.859097144	1.597907007	-0.19617227	0.250472499	-0.214693095	-0.149214282	-0.372677199	-0.253275997	-1.156875618	-0.578886991	-0.361758164	-0.034980257	-0.110268798	0.564886941	-0.212161092	0.077992706	0.649763888	-0.048304086	0.364024482	1.16403772	-0.24563383	1.108927405
2320121_14	2320121	1	38	5	3	-0.24551937	-0.339877097	-0.24551636	1.394341215	0.278331727	-0.362884931	0.1101114	-0.316551921	-0.363180721	-0.081620657	-0.298549051	-0.793563133	-0.479396398	-0.418778582	-0.289825466	-0.302976106	-0.250901649	-0.30158657	-0.295519432	-0.413800337	-0.563787462	-0.404771837	0.659839934	0.25339777	-0.1543301	0.157589607	-0.053624881	0.011606825	-0.300969093	-0.104793267	-1.107275464	-0.599211235	-0.444364344	-0.043206657	-0.010006768	0.705960538	0.039468201	0.303863952	1.175398563	-0.238058541	0.771020396	0.457311449	-0.516870696	0.667672275
2320121_15	2320121	1	38	5	3	-0.2448979	-0.340817219	-0.24489489	1.5867212	0.525411814	-0.362456933	0.111826971	-0.319069457	-0.362393693	-0.081619182	-0.298213944	-0.786722496	-0.477249906	-0.418395749	-0.29275643	-0.30178609	-0.254432077	-0.299173551	-0.294280031	-0.387763171	-0.580572527	-0.378092691	0.521892634	0.494719941	-0.16827749	0.190778822	-0.10516671	0.014584994	-0.306232074	-0.11964154	-1.066693519	-0.590319379	-0.440719954	-0.067885858	-0.020560666	0.61639	0.06088346	0.277801886	1.463649836	-0.149506462	0.868345506	1.480592196	0.450951757	0.97273755
2320121_16	2320121	1	38	5	3	-0.250304689	-0.340982152	-0.25030168	-0.522532953	0.504233521	-0.401184714	0.114149188	-0.354343457	-0.397195097	-0.081646142	-0.314081265	1.094452775	0.508705492	-0.426655359	-0.330374022	-0.354453701	-0.297813341	-0.355455603	-0.348741279	-0.567130317	-0.599509523	-0.560400187	-0.528805965	0.474035183	-0.874712789	0.195118048	-0.812578304	-0.990546929	-0.578130788	-0.865481712	4.817688397	4.626659927	-0.718908415	-0.802503395	-0.917641988	-0.857941047	-1.021925571	-0.995764447	-1.384950981	1.545633336	-1.803671148	-0.545356449	-0.559251456	0.30595202
2320121_17	2320121	1	38	5	3	-0.249209348	-0.341775483	-0.249206339	2.825648302	2.00789234	-0.401141914	0.116918888	-0.357754433	-0.397342665	-0.08164594	-0.313729403	1.573297389	0.988088741	-0.426726457	-0.330363364	-0.3544299	-0.297786381	-0.355427451	-0.348713229	-0.532414095	-0.666649782	-0.521863643	2.821014296	-0.766360774	-0.866344355	0.33174503	-0.954962605	-0.984590591	-0.576979511	-0.856344313	4.704960774	4.715578493	-0.721338009	-0.800858115	-0.90814348	-0.850551478	-1.000911848	-0.979258472	0.242820914	1.431780663	-0.874658735	2.651107582	2.939858226	0.858338072
2320121_18	2320121	1	38	5	3	-0.249939575	-0.341608075	-0.249936566	0.924934052	0.440698642	-0.398720663	0.12120064	-0.35947828	-0.394071579	-0.081645413	-0.312791103	-0.0547743	-0.207507391	-0.425300406	-0.329854442	-0.354169976	-0.297506514	-0.355247279	-0.348510359	-0.581595409	-0.6472824	-0.57373976	0.912743317	-0.340944262	-0.76313367	0.447262264	-0.897622321	-0.801433219	-0.542079374	-0.691871136	1.886770201	0.917485451	-0.642376219	-0.728465793	-0.846930872	-0.797928787	-0.963033608	-0.934952958	0.531072188	0.419756903	-0.01642822	0.79595112	0.990343252	0.730319608
2320121_19	2320121	1	38	5	3	-0.24920158	-0.341254293	-0.24919857	0.386270095	0.179499692	-0.399662261	0.118708822	-0.357469952	-0.395325905	-0.081645192	-0.312556528	0.889233654	0.415690832	-0.426599302	-0.330347377	-0.354431153	-0.297796972	-0.355433886	-0.348720405	-0.542539659	-0.641256992	-0.533721042	0.337962901	0.156868902	-0.829383772	0.383346637	-0.904709323	-0.862485676	-0.55030278	-0.73527378	2.518044889	1.565320719	-0.712834431	-0.795922274	-0.91025426	-0.853014667	-1.013091776	-0.988814563	0.70063176	-0.124205868	0.461349592	0.391055861	0.296839902	0.703081637
2320121_20	2320121	1	38	5	3	-0.19549104	-0.341328513	-0.195488015	0.801810862	0.843086213	-0.392111138	0.118402237	-0.352984938	-0.38398778	-0.081563766	-0.284139445	4.058728958	4.629970439	-0.426558284	-0.330315403	-0.354421132	-0.29776584	-0.355430668	-0.348711925	0.2024126	-0.627915017	0.228116787	0.790123495	0.804991303	-0.811949535	0.362940547	-0.919527598	-0.807389556	-0.502935959	-0.566231903	4.423141717	4.664767884	-0.712834431	-0.794276994	-0.9060327	-0.847192582	-1.005997972	-0.981864678	-0.435417375	0.736014328	-0.750790414	2.408170426	0.59735802	0.896471231
2320121_21	2320121	1	38	5	3	-0.241635183	-0.342079785	-0.241632171	-0.452506638	0.440698642	-0.387892292	0.120496147	-0.349232385	-0.380003449	-0.08162997	-0.302402782	0.027313348	-0.120932208	-0.426052398	-0.329961023	-0.353745954	-0.297458372	-0.35467298	-0.348030906	-0.386316661	-0.747132015	-0.370681818	-0.459065941	0.411980911	-0.641094008	0.43670739	-0.748151019	-0.406825871	-0.411491678	-0.333228236	0.827130546	0.110867029	-0.672746138	-0.743273313	-0.793633688	-0.783149648	-0.805096074	-0.826361013	1.226266434	1.178774723	-0.184535229	-0.549037315	-0.539216915	0.99180413
2320122_01	2320122	1	52	1	6	-0.249403557	-0.341262539	-0.249400548	-0.615644865	-0.21159279	-0.400023003	0.114325311	-0.35241493	-0.395906338	-0.081645736	-0.313327274	0.980442152	0.52301544	-0.425710584	-0.3299477	-0.354184381	-0.297522562	-0.355237627	-0.348505793	-0.528074567	-0.591332184	-0.520381469	-0.621537206	-0.22510962	-0.785449494	0.248009695	-0.748795292	-0.849083917	-0.55918406	-0.7752499	2.202407545	1.51451011	-0.658168577	-0.741628033	-0.849569347	-0.805990135	-0.946972164	-0.928003074	0.785411546	0.799265813	-0.149144279	-0.563024605	1.20609985	0.504244449
2320122_02	2320122	1	52	1	6	-0.251726301	-0.339753397	-0.251723293	-0.296294091	-0.64998346	-0.396513412	0.104429795	-0.348472374	-0.39333374	-0.081645951	-0.313645626	-0.611146137	-0.43503556	-0.425095317	-0.329204301	-0.348071456	-0.296771543	-0.347586749	-0.342160058	-0.664046436	-0.512571496	-0.662670246	-0.303492042	-0.6532841	-0.612501859	-0.337316714	-0.465959508	-0.527441702	-0.508198939	-0.566231903	-0.37905502	-0.412482246	-0.636302235	-0.674994192	-0.521870816	-0.664468686	-0.228222536	-0.405893001	0.548028145	0.520959279	-0.078362381	-0.377508959	-0.473719376	0.264305162
2320122_03	2320122	1	52	1	6	-0.250444519	-0.341752392	-0.25044151	-0.617183905	-0.87941497	-0.398170379	0.108474106	-0.349184884	-0.394563471	-0.081645984	-0.313679137	0.086598872	-0.060830427	-0.425902	-0.329955694	-0.352631097	-0.297484048	-0.353241256	-0.346876306	-0.567130317	-0.649003945	-0.558918013	-0.623069953	-0.877368973	-0.694791459	-0.109800538	-0.525876884	-0.649546617	-0.528921923	-0.62676717	0.184583095	-0.139375221	-0.667886951	-0.740805393	-0.706036335	-0.784717132	-0.58558967	-0.684757116	0.208909	-0.162156759	0.222460686	-0.68596553	-0.049911773	0.092951086
2320122_04	2320122	1	52	1	6	-0.252461189	-0.341620445	-0.252458181	0.424746092	-0.865296108	-0.401429284	0.116479755	-0.356718491	-0.397996882	-0.081646878	-0.316232653	-0.091257699	-0.221101842	-0.426476248	-0.330251455	-0.354327183	-0.297708712	-0.355329321	-0.348617339	-0.737818407	-0.667080168	-0.73233246	0.41460029	-0.863579135	-0.811949535	0.295940552	-0.826108034	-0.849083917	-0.570367892	-0.830074292	0.860948833	0.248055674	-0.69825687	-0.782760034	-0.879647956	-0.844057614	-0.957679794	-0.948852727	-0.350637589	0.30590423	-0.396880923	0.332162005	0.227489567	0.082873037
2320122_05	2320122	1	52	1	6	-0.252106952	-0.339563723	-0.252103943	1.032666844	0.080667657	-0.400194202	0.117027172	-0.356585489	-0.396806502	-0.081646766	-0.31572329	-0.426448929	-0.341305403	-0.426216469	-0.330019642	-0.352944259	-0.297490467	-0.353619296	-0.347189418	-0.697316148	-0.527204629	-0.695278091	1.020035661	0.060340033	-0.736633629	0.352972055	-0.821598124	-0.712088159	-0.552276398	-0.743269004	-0.119781487	-0.314671823	-0.684894106	-0.749031793	-0.736114944	-0.776431858	-0.648496993	-0.722112745	0.174997085	0.065548587	0.04550594	0.876930172	1.968953535	0.337548066
2320122_06	2320122	1	52	1	6	-0.25220794	-0.338400942	-0.252204932	-0.692596859	0.193618554	-0.400157516	0.114338357	-0.354433709	-0.396968826	-0.08164681	-0.315889168	-0.360322768	-0.267609172	-0.425915672	-0.329867765	-0.351816875	-0.297378135	-0.352219745	-0.346028295	-0.705995204	-0.516875359	-0.705653314	-0.698174594	0.218923174	-0.712923066	0.100124181	-0.645711635	-0.697197316	-0.551947462	-0.738700305	-0.367782257	-0.407401185	-0.665457357	-0.733401633	-0.676485421	-0.769714067	-0.522682346	-0.637845396	0.429336444	0.318554527	-0.007580483	-0.551245834	-0.707969397	0.415721043
2320122_07	2320122	1	52	1	6	-0.250025027	-0.341703737	-0.250022018	1.032666844	0.468936366	-0.39510713	0.118552268	-0.354058453	-0.391661305	-0.081645023	-0.312338708	-0.132301523	-0.190335454	-0.423974165	-0.328218431	-0.347006705	-0.295847213	-0.346549151	-0.341116352	-0.572916354	-0.675687894	-0.563364537	1.0276994	0.439560588	-0.565778103	0.388506798	-0.675348186	-0.484258257	-0.496028297	-0.547957106	-0.401600544	-0.375644554	-0.586495567	-0.60836035	-0.500763021	-0.574898148	-0.275068415	-0.401549323	0.581940059	-0.060954383	0.346329007	0.692886872	0.712941912	0.602301145
2320122_08	2320122	1	52	1	6	-0.251695228	-0.340231704	-0.251692219	0.886458056	-0.181943179	-0.399399347	0.116001743	-0.35450496	-0.395596446	-0.08164642	-0.314717969	-0.305597669	-0.319840481	-0.426175452	-0.330038293	-0.353677059	-0.297525771	-0.354552329	-0.347952628	-0.674172	-0.544850466	-0.673045469	0.874424622	0.83257098	-0.730357304	0.261379203	-0.716581649	-0.674861051	-0.53451384	-0.677022863	0.410038341	-0.05172692	-0.680034919	-0.748209153	-0.781496705	-0.782253943	-0.764942463	-0.800298946	0.39542453	-0.516365075	0.567522439	1.193484648	0.73605869	0.442141875
2320122_09	2320122	1	52	1	6	-0.251671923	-0.341221306	-0.251668914	0.855677258	1.238414353	-0.399301519	0.115121127	-0.353526446	-0.395345581	-0.081646307	-0.314433128	-0.237191296	-0.293367078	-0.426407885	-0.330168855	-0.354132396	-0.297625265	-0.355104106	-0.348418382	-0.65536738	-0.611990725	-0.649330673	0.843769667	1.191106777	-0.750581019	0.196056259	-0.684368006	-0.695708231	-0.533855967	-0.670169814	0.612948062	0.051164563	-0.69825687	-0.768775154	-0.841126228	-0.803750872	-0.884064841	-0.885435031	0.276732829	0.571560467	-0.255317127	0.788589388	-0.435961972	0.397743982
2320122_10	2320122	1	52	1	6	-0.250809633	-0.341180073	-0.250806624	0.240061307	-0.796819626	-0.400059688	0.117639037	-0.356737491	-0.39630969	-0.081646368	-0.314583926	0.471954776	0.150956799	-0.426366868	-0.330198164	-0.354146802	-0.297670198	-0.355114563	-0.348435995	-0.601846538	-0.643839309	-0.594490207	0.230670557	-0.796698419	-0.774291582	0.385105783	-0.85445604	-0.762717026	-0.549315972	-0.730705081	0.962403693	0.371271402	-0.695827277	-0.774533634	-0.846403177	-0.825471727	-0.886741748	-0.895859858	0.819323461	0.963719674	-0.246469389	0.317438541	-0.69409933	0.355797507
2320122_11	2320122	1	52	1	6	-0.250685339	-0.340808972	-0.25068233	-0.455584718	-0.802467171	-0.398763463	0.118956699	-0.355583225	-0.394917634	-0.081645917	-0.313679137	0.264455443	-0.009314615	-0.426189124	-0.330131551	-0.352969312	-0.297631684	-0.353619296	-0.347215511	-0.581595409	-0.570673643	-0.575221935	-0.462131437	-0.802214354	-0.726173087	0.522319147	-0.811934031	-0.661459292	-0.531553413	-0.663316765	0.545311488	0.133731803	-0.681249715	-0.758903474	-0.734531859	-0.810244736	-0.628420187	-0.722112745	0.853235375	0.192051557	0.310938058	-0.460696531	-0.468325461	0.412997246
2320122_12	2320122	1	52	1	6	-0.251431103	-0.340396638	-0.251428094	0.532478884	-0.159353	-0.39979066	0.117971714	-0.356803992	-0.395955528	-0.081646431	-0.314734724	-0.202988109	-0.254730219	-0.425984035	-0.329987668	-0.354021537	-0.297506514	-0.355015629	-0.348322492	-0.67561851	-0.523761539	-0.674527644	0.521892634	-0.174087218	-0.755462606	0.41207935	-0.853811767	-0.767184279	-0.547342354	-0.720425507	0.838403308	0.183272147	-0.671531341	-0.746563873	-0.827406161	-0.794793818	-0.884064841	-0.881960089	0.717587717	0.255303042	0.204765211	0.479396645	0.204372789	0.527941484
2320122_13	2320122	1	52	1	6	-0.244198747	-0.341237799	-0.244195736	0.817201261	0.553649539	-0.387219723	0.116021312	-0.344957324	-0.384135347	-0.081639242	-0.307328857	-0.123180673	-0.152414093	-0.421034559	-0.320787105	-0.339803975	-0.28758601	-0.339551397	-0.333745176	-0.419586374	-0.613281884	-0.409218361	0.805450972	0.522299618	-0.433277899	0.265835705	-0.440188594	-0.356197004	-0.449648284	-0.426886573	-0.503055405	-0.37691482	-0.501459793	-0.405990906	-0.374116246	-0.180787783	-0.289791405	-0.258207956	0.446292401	-0.402512402	0.514436015	0.950547492	-0.402057363	0.514867258
2320122_14	2320122	1	52	1	6	-0.240003825	-0.341015139	-0.240000812	1.725234789	2.516171378	-0.379760314	0.118036945	-0.342772293	-0.37729804	-0.081632267	-0.30345837	-0.004609626	-0.028633045	-0.42130801	-0.31244718	-0.329344359	-0.277476147	-0.328612379	-0.322851491	-0.298079598	-0.636092357	-0.283233507	1.709772159	2.439087146	-0.335646169	0.276742408	-0.362875852	-0.217712162	-0.3989921	-0.309242564	-0.786001738	-0.468373916	-0.495385809	-0.263674182	-0.242192522	0.195408474	-0.180038203	-0.043630272	0.768455589	-0.554315966	0.779868133	0.199650829	-0.269521167	0.263923831
2320122_15	2320122	1	52	1	6	-0.241712867	-0.340693518	-0.241709855	0.609430877	1.436078423	-0.379515744	0.1161309	-0.339114741	-0.376068308	-0.081630307	-0.302570336	-0.086697274	-0.13667315	-0.423358899	-0.318948591	-0.331787024	-0.284825857	-0.329738454	-0.325265062	-0.345814403	-0.598648751	-0.333627449	0.598530023	1.384164513	-0.363540949	0.262082861	-0.36931858	-0.178995969	-0.383861032	-0.277261668	-0.660874077	-0.453130734	-0.553696054	-0.361568345	-0.263300318	0.03642077	-0.075638816	-0.034942916	0.88714729	-0.566966263	0.859497769	0.913738832	0.87475936	0.165676469
2320122_16	2320122	1	52	1	6	-0.252527997	-0.337493807	-0.252524989	-0.594098307	-0.299129735	-0.400108602	0.117312883	-0.35593473	-0.396619583	-0.081646707	-0.315522226	-0.531338702	-0.425018597	-0.425437132	-0.329761184	-0.353269948	-0.297362088	-0.354117986	-0.347567762	-0.747943972	-0.417886515	-0.751600732	-0.600078737	-0.310606618	-0.722686239	0.39718525	-0.766834932	-0.726979002	-0.549315972	-0.73527378	0.319856243	-0.088564612	-0.644805812	-0.714480913	-0.753001181	-0.756278487	-0.747542565	-0.778580557	-0.045430359	-0.035653789	0.001267254	-0.568177818	-0.598549979	-0.767768798
2320122_17	2320122	1	52	1	6	-0.25235554	-0.335885704	-0.252352531	-0.325535848	-0.449495617	-0.397974722	0.117749929	-0.354466959	-0.394863526	-0.081646511	-0.314935789	-0.770761009	-0.481542891	-0.425081645	-0.32803458	-0.349042259	-0.295365791	-0.349211515	-0.343177672	-0.730585861	-0.3619363	-0.735296809	-0.33261425	-0.457468396	-0.622265032	0.245664168	-0.634114724	-0.572114232	-0.525632561	-0.647326317	-0.638328552	-0.489968425	-0.620509877	-0.628103711	-0.558809459	-0.565941095	-0.391513885	-0.473654375	-0.418461418	-0.035653789	-0.202230703	-0.395177116	-0.528429085	-1.059215088
2320122_18	2320122	1	52	1	6	-0.251213589	-0.341929696	-0.25121058	-0.354777606	-0.87941497	-0.400041345	0.115532081	-0.354728213	-0.396417907	-0.081646397	-0.314650947	0.387586915	0.059373134	-0.425888327	-0.329910397	-0.353714638	-0.297435906	-0.35464885	-0.348011337	-0.622097668	-0.683434847	-0.613758479	-0.20846168	-0.877368973	-0.74988365	0.268063956	-0.748151019	-0.756760689	-0.550960653	-0.742126829	0.827130546	0.345866097	-0.666672154	-0.738337473	-0.796272162	-0.780014679	-0.818480611	-0.834179633	0.870191332	0.027597696	0.43480638	-0.602777958	-0.388957856	0.382763098
2320122_19	2320122	1	52	1	6	-0.252332234	-0.339382296	-0.252329226	-0.867277886	-0.87941497	-0.400518258	0.115199404	-0.355274471	-0.397037691	-0.081646777	-0.315773556	-0.305597669	-0.309823518	-0.42627116	-0.330115564	-0.353533004	-0.297589961	-0.354351245	-0.347802596	-0.720460296	-0.567660939	-0.718992887	-0.872141467	-0.634667818	-0.754765236	0.274396881	-0.762969295	-0.728468087	-0.553921079	-0.754690752	0.116946521	-0.183834504	-0.69461248	-0.758080834	-0.773053587	-0.783373574	-0.72746576	-0.77597435	-0.231945888	0.280603636	-0.317251288	-0.920068607	-0.827406085	0.096764402
2320122_20	2320122	1	52	1	6	-0.251897205	-0.341842281	-0.251894197	-0.798021091	-0.726931258	-0.401673855	0.115362481	-0.35590623	-0.398341207	-0.081646838	-0.316018185	0.798025156	0.308366224	-0.425519167	-0.329870429	-0.354201292	-0.29747121	-0.35528267	-0.348532538	-0.724799824	-0.70495416	-0.717510712	-0.803167817	-0.728438719	-0.812646904	0.268415785	-0.807424122	-0.941407146	-0.584906875	-0.913453055	1.548587332	1.095322584	-0.65330939	-0.739160113	-0.855901685	-0.808453325	-0.968387423	-0.941902842	0.242820914	0.634811952	-0.30840355	-0.44891776	-0.111556515	0.575063173
2320122_21	2320122	1	52	1	6	-0.252525667	-0.339778137	-0.252522659	-0.250122894	-0.202415529	-0.39954609	0.11720199	-0.355488224	-0.396014555	-0.081646656	-0.315354672	-0.688673361	-0.470094932	-0.425833637	-0.329971681	-0.352342988	-0.297522562	-0.352863216	-0.346582764	-0.749390481	-0.499659908	-0.750118557	-0.257509609	-0.216146225	-0.712225697	0.409733823	-0.76425784	-0.651035702	-0.537474266	-0.689586786	-0.052144913	-0.299428641	-0.667886951	-0.740805393	-0.681234675	-0.785388911	-0.522682346	-0.643926545	-0.418461418	-0.857923094	0.381719956	-0.808906454	-0.707969397	0.471558884
2320123_01	2320123	1	34	3	7	-0.252301161	-0.336528945	-0.252298152	-0.818028609	-0.87941497	-0.400279802	0.113888264	-0.353906451	-0.397568935	-0.081646848	-0.316026562	-0.118620248	-0.181033988	-0.422087348	-0.327235226	-0.351766769	-0.295115451	-0.352951694	-0.346165281	-0.720460296	-0.336113123	-0.726403761	-0.823093538	-0.877368973	-0.660620354	0.120061165	-0.588371351	-0.79845505	-0.571354701	-0.825505593	-0.311418446	-0.201618218	-0.523326135	-0.58121323	-0.661182269	-0.617444154	-0.732819575	-0.715162861	-1.300171194	-0.20010765	-0.538444719	0.081863117	0.173550417	-0.424570363
2320123_02	2320123	1	34	3	7	-0.252270087	-0.340190471	-0.252267079	0.663297273	-0.697987591	-0.400811743	0.117045436	-0.356675741	-0.397795206	-0.081646879	-0.316229302	0.009071649	-0.088019328	-0.425081645	-0.329001798	-0.352549675	-0.296527623	-0.353426254	-0.346830644	-0.737818407	-0.552167033	-0.736778984	0.652176195	-0.755328904	-0.711528327	0.334559663	-0.755882293	-0.773140617	-0.568065339	-0.818652544	-0.446691593	-0.348968985	-0.626583861	-0.659364031	-0.700759386	-0.639836788	-0.703373594	-0.70560677	-1.418862895	-0.060954383	-0.69770399	-0.724982709	0.535713278	-0.585274392
2320123_03	2320123	1	34	3	7	-0.252437884	-0.340578065	-0.252434876	-0.853426527	0.419520348	-0.400995171	0.114892819	-0.355027467	-0.398095261	-0.081646909	-0.316373398	-0.006889838	-0.116639223	-0.424849211	-0.328959166	-0.352587254	-0.296530832	-0.353482558	-0.346882829	-0.76964161	-0.562065917	-0.769386829	-0.852215746	0.391296153	-0.714317805	0.14938026	-0.641845998	-0.80887864	-0.574644064	-0.842638215	-0.548146454	-0.374374289	-0.616865486	-0.654428191	-0.699703996	-0.646554578	-0.708727409	-0.710819183	-1.130611622	0.154100666	-0.688856253	-0.61234821	0.004027376	-0.517179464
2320123_04	2320123	1	34	3	7	-0.252759495	-0.340899685	-0.252756487	-0.618722945	-0.81588009	-0.401374256	0.115616881	-0.355891979	-0.39837072	-0.081646942	-0.316626404	-0.326119581	-0.307677026	-0.425232043	-0.329332198	-0.353113367	-0.296893503	-0.354045596	-0.347411206	-0.801464814	-0.607686862	-0.800512499	-0.605443354	-0.815314701	-0.742909955	0.23393653	-0.719803013	-0.83270399	-0.57796632	-0.870050411	-0.367782257	-0.319752884	-0.629013454	-0.685688512	-0.745613452	-0.707014691	-0.775650093	-0.778580557	-0.706712691	-0.313960323	-0.149144279	-0.382662172	-0.510706222	-0.310170885
2320123_05	2320123	1	34	3	7	-0.250056101	-0.340256444	-0.250053092	-0.602563027	-0.178413464	-0.401019628	0.115851712	-0.355070218	-0.397864071	-0.081646444	-0.31475148	2.462580244	1.868150527	-0.425259388	-0.329401475	-0.353213579	-0.296970531	-0.354158203	-0.347515576	-0.564237298	-0.544850466	-0.558918013	-0.60850885	-0.1927035	-0.74918628	0.257860911	-0.709494648	-0.844616664	-0.574973	-0.851775614	0.973676455	1.171538498	-0.632657844	-0.691446992	-0.750890401	-0.715971745	-0.779665454	-0.784661706	-0.503241204	-0.288659729	-0.060666907	-0.663144161	2.169298948	-0.291104305
2320123_06	2320123	1	34	3	7	-0.252837179	-0.341574264	-0.25283417	-0.361703286	-0.465026366	-0.401209171	0.116295282	-0.356200734	-0.398301856	-0.081646951	-0.316711856	-0.674992086	-0.43789755	-0.424685139	-0.328599457	-0.352693729	-0.296139276	-0.353731903	-0.34700677	-0.811590378	-0.636522743	-0.809405548	-0.232219271	-0.472637218	-0.718502022	0.274631434	-0.709494648	-0.820791315	-0.577703171	-0.868908237	-0.75556528	-0.464563121	-0.605932315	-0.638798031	-0.709202504	-0.621922681	-0.759588648	-0.734275043	-0.808448434	-0.921174579	0.222460686	-0.692591089	2.269471654	-0.61523616
2320123_07	2320123	1	34	3	7	-0.24614084	-0.341303773	-0.24613783	-0.827262849	-0.498205692	-0.398304893	0.111748694	-0.349327386	-0.394760228	-0.081643666	-0.31074695	1.98373563	1.352992409	-0.423864784	-0.327901354	-0.3517104	-0.295503798	-0.352670175	-0.346015249	-0.415246846	-0.597357592	-0.404771837	-0.832290025	-0.505043338	-0.655041398	0.152898552	-0.568398892	-0.721022665	-0.548000227	-0.716998983	0.793312259	0.917485451	-0.58163638	-0.59931131	-0.65484993	-0.559223304	-0.684635242	-0.661301256	-0.045430359	-0.769371015	0.505588278	-0.555662873	0.712941912	-0.22028558
2320123_08	2320123	1	34	3	7	-0.252301161	-0.341500868	-0.252298152	1.45590281	-0.792583967	-0.400414316	0.116174605	-0.355393222	-0.397470557	-0.08164685	-0.316086881	-0.305597669	-0.28191912	-0.4240562	-0.328383631	-0.352061142	-0.296026944	-0.352983867	-0.346374023	-0.720460296	-0.616724974	-0.716028537	1.441541299	-0.792561467	-0.686423025	0.267477574	-0.673415368	-0.768673364	-0.566420657	-0.81065732	-0.48050988	-0.348968985	-0.584065973	-0.623167871	-0.674902336	-0.621922681	-0.698019779	-0.693444472	-0.537153119	-0.389862105	-0.007580483	-0.256040381	0.813114618	-0.084095725
2320123_09	2320123	1	34	3	7	-0.251229125	-0.341089359	-0.251226116	-0.667972221	0.899561662	-0.39870232	0.115199404	-0.352557432	-0.3958965	-0.081646507	-0.314902278	0.025033136	-0.081579851	-0.422620579	-0.326702323	-0.350175906	-0.294358014	-0.351069539	-0.344475782	-0.665492945	-0.576699051	-0.662670246	-0.67365063	0.860150657	-0.620172923	0.228893646	-0.569687438	-0.694219147	-0.551289589	-0.73755813	-0.514328167	-0.345158189	-0.537903696	-0.552420829	-0.599441966	-0.512198772	-0.621727919	-0.602227238	0.073261342	-0.693469233	0.514436015	0.957909224	0.543418871	-0.560760218
2320123_10	2320123	1	34	3	7	-0.252593252	-0.340693518	-0.252590243	0.178499712	0.257153434	-0.400414316	0.116175909	-0.355397972	-0.397514827	-0.081646891	-0.316296323	-0.72515676	-0.458646974	-0.424097218	-0.328378302	-0.351766769	-0.296010896	-0.352605828	-0.346067434	-0.758069536	-0.598218364	-0.756047256	0.169360646	2.011602157	-0.678751961	0.264311112	-0.661174183	-0.750804352	-0.564775976	-0.802662096	-0.683419601	-0.464563121	-0.586495567	-0.623167871	-0.658016099	-0.61520489	-0.655189261	-0.663907463	-0.214989931	-0.263359135	0.072049152	1.473230464	-0.230993204	-0.029619783
2320123_11	2320123	1	34	3	7	-0.249807513	-0.341584984	-0.249804504	-0.144698663	0.95603711	-0.398152036	0.116404022	-0.354053703	-0.39498158	-0.0816459	-0.313662381	0.538080937	0.222506538	-0.422675269	-0.327395097	-0.350983864	-0.295160384	-0.351898009	-0.34531727	-0.533860604	-0.627054245	-0.524827993	-0.152516387	0.91531001	-0.622962401	0.329985885	-0.71013892	-0.689751894	-0.542737246	-0.706719409	0.015491661	-0.037754003	-0.537903696	-0.575454749	-0.621077457	-0.574898148	-0.639127817	-0.637845396	0.02239347	0.230002448	-0.149144279	-0.219967895	-0.19246524	0.547825202
2320123_12	2320123	1	34	3	7	-0.25206811	-0.33927509	-0.252065101	0.401660494	2.226734704	-0.400426544	0.116245706	-0.355554725	-0.397244286	-0.081646798	-0.315857333	-0.193867259	-0.231118805	-0.42479452	-0.329206965	-0.352649887	-0.296848571	-0.353490601	-0.346954584	-0.708888222	-0.56292669	-0.707135489	0.391609073	2.15639546	-0.711528327	0.288481774	-0.725601469	-0.762717026	-0.562473422	-0.793524697	-0.0859632	-0.219401931	-0.614435893	-0.677462112	-0.714479453	-0.711493218	-0.708727409	-0.736012514	-0.198033974	0.078198884	-0.157992017	0.126033509	1.845664051	0.259079421
2320123_13	2320123	1	34	3	7	-0.251866132	-0.341834034	-0.251863123	1.679063593	-0.857530733	-0.399650032	0.116408131	-0.35524597	-0.397106556	-0.081646821	-0.315959541	-0.200707897	-0.145974616	-0.42247018	-0.325343422	-0.350457752	-0.292753274	-0.351841705	-0.344782371	-0.679958037	-0.711840341	-0.671563295	1.663789726	-0.855994724	-0.62505451	0.27345867	-0.630249086	-0.740380761	-0.563789167	-0.798093396	-0.937056753	-0.45948206	-0.529400119	-0.510466188	-0.60313583	-0.413671181	-0.699358233	-0.614389536	-0.503241204	-0.554315966	0.125135576	-0.595416226	-0.244092711	-0.462703522
2320123_14	2320123	1	34	3	7	-0.251244662	-0.340693518	-0.251241653	-0.801099171	0.172440261	-0.399478833	0.115688635	-0.353915951	-0.39681634	-0.081646694	-0.315455205	0.305499267	0.136646851	-0.422880358	-0.32590297	-0.350770914	-0.29333098	-0.352074964	-0.345088959	-0.626437195	-0.594775274	-0.621169353	-0.806233312	0.149973983	-0.634817683	0.24496051	-0.599968262	-0.734424424	-0.559841932	-0.777534249	-0.660874077	-0.338806863	-0.54762207	-0.529386908	-0.622132847	-0.429346025	-0.718096584	-0.632632983	-0.77453652	-0.680818936	0.072049152	-0.454070972	1.313978149	-0.797730566
2320123_15	2320123	1	34	3	7	-0.252037036	-0.33986885	-0.252034028	-0.446350479	0.991334266	-0.39928929	0.11627506	-0.354770963	-0.396693367	-0.081646783	-0.315790312	-0.478893815	-0.329857445	-0.423058102	-0.325370067	-0.350182169	-0.292624894	-0.351487796	-0.344469259	-0.71322775	-0.54097699	-0.711582013	1.464532515	0.949784606	-0.619475554	0.288927424	-0.641845998	-0.706131822	-0.555894697	-0.763828151	-0.881820218	-0.478536038	-0.541548086	-0.514579388	-0.60419122	-0.402474864	-0.695342872	-0.607439651	-0.503241204	-0.098905274	-0.184535229	-0.410636753	0.450951757	-0.607064769
2320123_16	2320123	1	34	3	7	-0.251889437	-0.342010513	-0.251886428	-0.646425663	0.885442799	-0.399533861	0.11622418	-0.354989467	-0.396093258	-0.081646631	-0.315270896	-0.408207229	-0.342736398	-0.42601138	-0.329814474	-0.351810612	-0.297291479	-0.352227788	-0.346021772	-0.703102185	-0.713561886	-0.696760266	-0.652192161	0.846360818	-0.706646741	0.285866511	-0.721091559	-0.658481123	-0.54240831	-0.709003759	-0.221236347	-0.35277978	-0.670316544	-0.728465793	-0.668042302	-0.747321433	-0.50929781	-0.620470685	-0.147166102	-0.124205868	0.018962729	0.236459489	-0.026794995	0.509964423
2320123_17	2320123	1	34	3	7	-0.252223477	-0.341807645	-0.252220469	-0.604102066	-0.87941497	-0.400023003	0.116541202	-0.355673476	-0.396821259	-0.081646781	-0.315790312	-0.369443618	-0.309823518	-0.426284832	-0.329846449	-0.35149745	-0.297265803	-0.351825618	-0.345682567	-0.723353315	-0.658472443	-0.717510712	-0.610041597	-0.877368973	-0.712923066	0.330806819	-0.758459385	-0.671882882	-0.550631717	-0.740984654	-0.570691978	-0.467103651	-0.689753293	-0.727643153	-0.651683761	-0.711493218	-0.467805745	-0.579640113	0.039349428	0.014947399	0.010114991	-0.102180183	-0.663276959	0.433970484
2320123_18	2320123	1	34	3	7	-0.25063096	-0.340932672	-0.250627951	-0.394792643	0.440698642	-0.399466604	0.116691885	-0.355407473	-0.395581689	-0.081646125	-0.314081265	0.202889707	-0.050097966	-0.425929345	-0.329929048	-0.353827376	-0.297448744	-0.354782371	-0.348122231	-0.614865122	-0.568091325	-0.610794129	-0.4015879	0.411980911	-0.745699433	0.322714749	-0.786163117	-0.740380761	-0.546355545	-0.723852032	0.759493972	0.221380104	-0.666672154	-0.741628033	-0.803132196	-0.789195659	-0.830526694	-0.845473195	-0.46932929	-0.782021312	0.293242584	0.472034913	1.136749515	-0.669712102
2320123_19	2320123	1	34	3	7	-0.252771924	-0.340338911	-0.252769693	-0.56023943	-0.77493539	-0.401062428	0.115140696	-0.355545224	-0.397888666	-0.081646918	-0.316452148	-0.670431661	-0.447914513	-0.426066071	-0.329953029	-0.35308205	-0.297442325	-0.35382038	-0.347339451	-0.814483397	-0.602952613	-0.813852072	-0.730362298	-0.775324169	-0.754067867	0.151725788	-0.7011191	-0.77760787	-0.568065339	-0.812941669	-0.33396397	-0.415022777	-0.676390528	-0.742450673	-0.732948775	-0.774640447	-0.6511739	-0.722981481	-0.384549503	-0.744070421	0.319785796	0.103948313	-0.173971817	-0.149466856
2320123_20	2320123	1	34	3	7	-0.251889437	-0.341648484	-0.251886428	-0.512529194	1.541969889	-0.400059688	0.115669066	-0.354367208	-0.396747475	-0.081646705	-0.315488715	-0.152823435	-0.224679329	-0.426134434	-0.329897074	-0.3524432	-0.297362088	-0.353016041	-0.346674088	-0.67561851	-0.646421627	-0.67008112	-0.518843105	1.487588301	-0.725475717	0.24496051	-0.686300825	-0.706131822	-0.553592143	-0.750122053	-0.187418061	-0.287996253	-0.680034919	-0.735869553	-0.693371657	-0.749560696	-0.562835957	-0.656088843	0.02239347	-0.478414184	0.355176745	0.589822624	1.313978149	0.054273168
2320123_21	2320123	1	34	3	7	-0.252619664	-0.340578065	-0.252616656	-0.641808543	0.391282624	-0.400542715	0.115798875	-0.35526022	-0.397578773	-0.081646909	-0.31639518	-0.768480796	-0.450061006	-0.425382441	-0.329151011	-0.351597662	-0.296639955	-0.352155398	-0.3458326	-0.76964161	-0.619737678	-0.766422479	-0.647593918	0.977364282	-0.701765154	0.221505234	-0.661174183	-0.731446255	-0.562802358	-0.791240347	-0.772474424	-0.528076382	-0.646020609	-0.669235712	-0.662765354	-0.630879734	-0.592281938	-0.62915804	-0.265857803	-0.655518342	0.328633533	-0.529160638	0.366190237	0.426888611
2320125_01	2320125	1	42	1	4	-0.252626656	-0.33097893	-0.252623647	-0.81341149	-0.692340046	-0.398641178	0.092949171	-0.350372401	-0.396314609	-0.081646726	-0.315404938	-0.884771631	-0.513740273	-0.422907703	-0.328367644	-0.349962955	-0.296277283	-0.35028933	-0.344240948	-0.763855573	-0.353328574	-0.770869004	-0.818495295	-0.863579135	-0.612501859	-1.561682116	-0.388646766	-0.734424424	-0.553921079	-0.690728961	-0.649601315	-0.511562934	-0.542762883	-0.61000563	-0.564086408	-0.659990159	-0.441036672	-0.542284484	0.327600701	-0.604917154	0.585217914	-0.920068607	-0.785795884	0.5129606
2320125_02	2320125	1	42	1	4	-0.25153986	-0.335621811	-0.251536852	-0.895750123	-0.520795871	-0.398732892	0.085512857	-0.348567375	-0.395114391	-0.081646233	-0.31406451	-0.161944285	-0.259023203	-0.426421558	-0.330088919	-0.352969312	-0.297522562	-0.353635382	-0.347202465	-0.690083602	-0.349024711	-0.695278091	-0.900497301	-0.527107079	-0.716409914	-1.503043926	-0.472402237	-0.724000834	-0.548987035	-0.665601115	0.173310333	-0.16096973	-0.688538496	-0.753144993	-0.716590233	-0.780014679	-0.592281938	-0.687363323	-0.842360349	-0.478414184	-0.104905593	-0.814059666	-0.77886085	0.261739345
2320125_03	2320125	1	42	1	4	-0.252733859	-0.337848414	-0.252730851	-0.377863204	-0.87941497	-0.400237002	0.11288371	-0.354452709	-0.397337746	-0.081646861	-0.316118717	-0.709195273	-0.465086451	-0.424780848	-0.329007127	-0.351597662	-0.29660786	-0.352203658	-0.345858693	-0.784106703	-0.392063339	-0.790137276	-0.384727674	-0.28992186	-0.68084407	-0.060544459	-0.604478172	-0.73293534	-0.561157677	-0.776392074	-0.649601315	-0.46202259	-0.610791502	-0.647024431	-0.638491388	-0.633118998	-0.568189772	-0.614389536	-0.46932929	-1.33863438	0.691390761	-0.863383271	-0.408221838	-0.42729416
2320125_04	2320125	1	42	1	4	-0.252044805	-0.33517649	-0.252041796	-0.893441563	-0.49114626	-0.399014148	0.102733794	-0.350657405	-0.396649096	-0.081646644	-0.315153608	-0.177905772	-0.251152732	-0.422319782	-0.326808904	-0.350789704	-0.294550583	-0.351817575	-0.345128098	-0.745050953	-0.392063339	-0.750118557	-0.854514867	-0.330601883	-0.623659771	-0.772412082	-0.407974952	-0.802922303	-0.569381084	-0.754690752	-0.672146839	-0.449319938	-0.535474102	-0.560647229	-0.609995864	-0.539069933	-0.635112456	-0.62133942	1.00583899	-0.364561511	0.779868133	-0.787557431	-0.60856725	0.054817927
2320125_05	2320125	1	42	1	4	-0.2518739	-0.33967093	-0.251870892	-0.769548853	-0.601979328	-0.399197576	0.106060566	-0.351939923	-0.39654088	-0.081646595	-0.315086587	-0.073015999	-0.208938386	-0.423112792	-0.327368452	-0.350927495	-0.295038424	-0.351833662	-0.345238992	-0.671278982	-0.508267633	-0.67008112	-0.774811983	-0.60639865	-0.639699269	-0.433483346	-0.50461588	-0.749315267	-0.560828741	-0.755832927	-0.424146069	-0.27021254	-0.559770038	-0.577100029	-0.616855898	-0.539069933	-0.627081734	-0.616127007	0.141085171	-0.997076361	0.771020396	-0.734552961	-0.717216108	-1.012910537
2320125_06	2320125	1	42	1	4	-0.252223477	-0.335984664	-0.252220469	-0.476361757	0.137143105	-0.398836834	0.116439833	-0.354652212	-0.396226069	-0.081646707	-0.315522226	-0.556421039	-0.390674722	-0.422593234	-0.325103616	-0.350044378	-0.292400231	-0.351383232	-0.344338795	-0.719013787	-0.448013555	-0.721957236	-0.482823532	0.115499387	-0.602738686	0.215641415	-0.596746898	-0.686773725	-0.551947462	-0.745553354	-0.889711151	-0.495049486	-0.528185322	-0.500594508	-0.579917255	-0.38680002	-0.659204622	-0.578771378	0.666719845	-1.831995963	1.629250911	-0.362049322	-0.103850923	0.049915092
2320125_07	2320125	1	42	1	4	-0.251299041	-0.338730809	-0.251296032	-0.892672044	-0.439612414	-0.399050834	0.100776869	-0.350847408	-0.396334285	-0.081646345	-0.314433128	0.738739632	0.286901303	-0.425655893	-0.329558681	-0.350326224	-0.297066815	-0.350393894	-0.344488828	-0.690083602	-0.469532868	-0.692313741	-0.897431805	-0.561581675	-0.678054592	-1.02221077	-0.446631323	-0.749315267	-0.558197251	-0.705577234	-0.457964356	-0.369293228	-0.65695378	-0.698850752	-0.615272813	-0.691339847	-0.423636774	-0.54315322	0.581940059	0.103499478	0.231308423	-0.944362323	-0.680229263	0.656777087
2320125_08	2320125	1	42	1	4	-0.250747486	-0.342089681	-0.250744477	-0.761853654	-0.87941497	-0.397137067	0.105734412	-0.34889988	-0.394317525	-0.081645639	-0.31312621	0.095719722	-0.122363202	-0.424083546	-0.327714838	-0.350138326	-0.295227783	-0.35071563	-0.344371411	-0.583041918	-0.728195019	-0.572257585	-0.767148244	-0.877368973	-0.618080815	-0.468666259	-0.401532223	-0.719533581	-0.541421501	-0.649610667	0.071855472	0.015597137	-0.591354754	-0.58861699	-0.590471153	-0.509959509	-0.540082244	-0.549234369	0.734543674	-0.655518342	0.850650032	-0.5549267	-0.347347655	0.588682159
2320125_09	2320125	1	42	1	4	-0.251353419	-0.34150994	-0.251350411	-0.506373034	-0.87941497	-0.397510038	0.103712256	-0.349042382	-0.395173418	-0.08164633	-0.314366106	-0.13914216	-0.154560585	-0.425491822	-0.328383631	-0.348635148	-0.295689948	-0.34858413	-0.342734097	-0.681404547	-0.612851498	-0.676009819	-0.512712114	-0.877368973	-0.62505451	-0.839259618	-0.343547666	-0.706131822	-0.546355545	-0.633620219	-0.638328552	-0.484887364	-0.643591015	-0.636330111	-0.564086408	-0.545787724	-0.391513885	-0.465835755	0.293688786	-1.21213141	1.001061565	-0.839089555	-0.492983358	-0.097714711
2320125_10	2320125	1	42	1	4	-0.252635201	-0.340305924	-0.252632193	-0.818028609	-0.813056318	-0.401019628	0.112642356	-0.355193719	-0.397918179	-0.081646905	-0.316356643	-0.394525955	-0.32556446	-0.425997708	-0.329945036	-0.352831521	-0.297451953	-0.353498645	-0.347085048	-0.782660194	-0.574977506	-0.782726402	-0.823093538	-0.405756502	-0.751975758	-0.143810688	-0.667616912	-0.786542376	-0.568723211	-0.809515145	-0.33396397	-0.37945535	-0.672746138	-0.736692193	-0.727671826	-0.765235541	-0.645820085	-0.716031597	-0.927140135	-0.491064481	-0.140296542	-0.883259947	-0.564645371	-0.195771406
2320125_11	2320125	1	42	1	4	-0.251858364	-0.341279033	-0.251855355	-0.56254799	-0.203121473	-0.398097008	0.107626106	-0.350894908	-0.39557677	-0.081646488	-0.314801746	-0.405927017	-0.330572942	-0.425655893	-0.329103049	-0.348384618	-0.296514785	-0.348045222	-0.34247317	-0.674172	-0.643839309	-0.668598945	-0.568657407	-0.216835717	-0.628541357	-0.658653994	-0.395089494	-0.691240978	-0.544052991	-0.649610667	-0.724001546	-0.501400812	-0.644805812	-0.646201791	-0.55353251	-0.570419621	-0.34600646	-0.445854837	0.141085171	-1.288033192	0.974518353	-0.618237595	-0.667900314	-0.111333696
2320125_12	2320125	1	42	1	4	-0.252091415	-0.338821522	-0.252088406	-0.81572005	-0.584330751	-0.400230888	0.107495644	-0.353716449	-0.396806502	-0.081646652	-0.315304406	0.07519781	-0.12021671	-0.425464477	-0.329753191	-0.35381485	-0.297342831	-0.354818566	-0.348128754	-0.743604444	-0.469532868	-0.745672033	-0.820794416	-0.589161352	-0.740817846	-0.123873704	-0.685656552	-0.762717026	-0.558526187	-0.769539025	0.263492431	-0.115240182	-0.650879796	-0.720239393	-0.788884434	-0.75851775	-0.82918824	-0.832442162	-0.486285247	0.166750963	-0.370337711	-0.875162042	-0.76807302	0.241180125
2320125_13	2320125	1	42	1	4	-0.251578702	-0.339415283	-0.251575693	0.763334865	-0.857530733	-0.394679131	0.116374146	-0.351322415	-0.392497522	-0.081645978	-0.313796424	-0.798123558	-0.475103414	-0.422142038	-0.321000266	-0.343624553	-0.28758601	-0.344377434	-0.337659075	-0.642348797	-0.495356045	-0.641919799	0.7518048	-0.569166086	-0.503014848	0.272872288	-0.515568518	-0.512550859	-0.511488301	-0.599354974	-1.028366128	-0.563643809	-0.512392964	-0.415862586	-0.437439633	-0.18526631	-0.438359764	-0.35724381	0.819323461	-1.743443884	1.655794123	1.752976279	1.429562041	0.523038649
2320125_14	2320125	1	42	1	4	-0.250615424	-0.341612199	-0.250612415	0.517088485	2.304388446	-0.390460286	0.115121127	-0.345859837	-0.389251031	-0.081644699	-0.31193658	-0.71603591	-0.450776503	-0.413651362	-0.312313954	-0.3381129	-0.279112982	-0.339953567	-0.332375312	-0.604739557	-0.634370811	-0.597454556	0.506565156	2.232239571	-0.391435729	0.225258078	-0.349990395	-0.475323751	-0.497015106	-0.550241456	-1.053166205	-0.547130361	-0.362972961	-0.272723223	-0.35300845	-0.073303138	-0.450405848	-0.320756916	0.802367503	-1.553689429	1.505382589	0.280629881	1.845664051	0.281928129
2320125_15	2320125	1	42	1	4	-0.25173407	-0.340338911	-0.251731061	1.517464406	0.991334266	-0.394617989	0.116970421	-0.352177427	-0.392595901	-0.081646014	-0.313863446	-0.804964196	-0.479396398	-0.421540444	-0.319428203	-0.343436656	-0.285820796	-0.344618736	-0.337528612	-0.65681389	-0.538825059	-0.655259372	1.50285121	1.177316938	-0.492554306	0.30151118	-0.538762341	-0.519996281	-0.513132983	-0.606208023	-1.114039121	-0.576346461	-0.507533777	-0.373085305	-0.432162684	-0.080020929	-0.493236365	-0.350293925	0.174997085	-1.439836756	1.098386675	1.42169834	0.751469876	-0.416398972
2320125_16	2320125	1	42	1	4	-0.251213589	-0.336149598	-0.25121058	-0.81110293	-0.255361263	-0.396861925	0.106451951	-0.349754892	-0.392841847	-0.081645181	-0.312523017	-0.351201918	-0.368494303	-0.42516368	-0.329404139	-0.351766769	-0.296996207	-0.352292135	-0.346015249	-0.620651159	-0.340416986	-0.624133702	-0.816196173	-0.267858119	-0.663409832	-0.110973302	-0.583217168	-0.610830425	-0.516751282	-0.608492373	0.387492816	0.000353954	-0.631443048	-0.686511152	-0.658543794	-0.704775428	-0.552128328	-0.631764247	0.191953043	-0.8326225	0.682543024	-0.583637455	-0.852063982	0.428795269
2320125_17	2320125	1	42	1	4	-0.251897205	-0.332133465	-0.251894197	-0.571782229	-0.693751932	-0.400426544	0.113379464	-0.354846965	-0.397022935	-0.081646549	-0.315036321	0.367065003	-0.007168123	-0.42479452	-0.329627958	-0.35377727	-0.297352459	-0.354808109	-0.348122231	-0.724799824	-0.357632437	-0.730850285	-0.577853894	-0.863579135	-0.742909955	0.069632322	-0.701763373	-0.816324062	-0.56707853	-0.81065732	0.477674915	0.06259695	-0.62293947	-0.699673392	-0.797855247	-0.75851775	-0.885403295	-0.868929055	0.39542453	0.040247993	0.178221999	-0.636641925	-0.559251456	0.594129753
2320125_18	2320125	1	42	1	4	-0.250980537	-0.338871002	-0.250977528	-0.784939252	-0.705047022	-0.399234262	0.111774786	-0.352889937	-0.395419365	-0.081645822	-0.313511583	0.248493956	-0.078002365	-0.424958591	-0.329689242	-0.353896272	-0.297387763	-0.354942434	-0.348238995	-0.610525594	-0.516875359	-0.60782978	-0.790139461	-0.187877056	-0.729659934	-0.044125766	-0.634758996	-0.785053291	-0.550631717	-0.727278556	1.221677226	0.625324448	-0.621724673	-0.704609232	-0.80471528	-0.773968668	-0.894772471	-0.881091353	0.581940059	-0.566966263	0.700238498	-0.471002956	-0.476801613	0.414903904
2320125_19	2320125	1	42	1	4	-0.250390141	-0.340874945	-0.250387132	-0.81495053	-0.324543687	-0.396207699	0.102603332	-0.346477346	-0.393087793	-0.081645015	-0.31218791	-0.04565345	-0.203214407	-0.423358899	-0.328476889	-0.349762532	-0.296302959	-0.349999768	-0.344012637	-0.572916354	-0.618876906	-0.566328886	-0.820028042	-0.335428327	-0.603436056	-0.363117518	-0.407974952	-0.661459292	-0.527935115	-0.611918897	0.128219284	-0.072051164	-0.564629225	-0.61740939	-0.585194204	-0.639836788	-0.485205643	-0.563134138	0.158041128	-0.782021312	0.6294566	-0.402538848	-0.862081252	-0.075924334
2320125_20	2320125	1	42	1	4	-0.250382372	-0.338755549	-0.250379363	-0.664124622	-0.245478059	-0.398011408	0.108604568	-0.351084911	-0.39466185	-0.081645693	-0.313277008	0.207450132	-0.038650008	-0.423358899	-0.328626102	-0.352023562	-0.29648269	-0.352863216	-0.346367499	-0.577255881	-0.45662128	-0.575221935	-0.66981876	-0.258205232	-0.650857181	-0.229422445	-0.52716543	-0.721022665	-0.54240831	-0.687302437	0.410038341	0.117218355	-0.559770038	-0.629748991	-0.673846946	-0.682382793	-0.683296789	-0.708212977	-0.113254188	-1.035027252	0.664847549	-0.893566372	-0.762679105	0.640434304
2320125_21	2320125	1	42	1	4	-0.252632871	-0.340223458	-0.252629862	-0.43326864	-0.77493539	-0.400035231	0.115114604	-0.354913465	-0.396983583	-0.081646825	-0.315967918	-0.704634848	-0.461508964	-0.422935048	-0.328684721	-0.351904561	-0.296652792	-0.352694305	-0.346269652	-0.798571795	-0.512571496	-0.800512499	-0.436841099	-0.871853038	-0.678751961	0.200981867	-0.664395548	-0.767184279	-0.565433849	-0.804946445	-0.412873306	-0.418833572	-0.559770038	-0.632216911	-0.690205488	-0.689100584	-0.722111945	-0.736012514	0.717587717	-0.301310026	0.585217914	-0.219967895	-0.080734144	0.97273755
2320126_01	2320126	1	37	1	7	-0.252799891	-0.334549742	-0.252797659	-0.313223529	-0.637276484	-0.401355913	0.116405065	-0.356585489	-0.398365802	-0.08164694	-0.316623053	-0.431009354	-0.373502785	-0.423454607	-0.328887224	-0.353276211	-0.296771543	-0.354391462	-0.347665609	-0.807250851	-0.443709692	-0.810887722	-0.220723663	-0.640873246	-0.734541521	0.304302358	-0.757170839	-0.883332857	-0.584413471	-0.910026531	-0.288872921	-0.26767201	-0.568273615	-0.655250831	-0.75511196	-0.733885852	-0.850603499	-0.83678584	-0.503241204	0.55891017	-0.653465304	-0.277389404	-0.551545863	0.553272797
2320126_02	2320126	1	37	1	7	-0.252839509	-0.342082259	-0.252836501	-0.602563027	-0.254655319	-0.40209574	0.115714727	-0.356827743	-0.398931478	-0.081646965	-0.316842548	-0.059334725	-0.207507391	-0.425997708	-0.330062274	-0.354284593	-0.29759317	-0.355331734	-0.348595812	-0.847753109	-0.754018196	-0.843495567	-0.60850885	-0.267168627	-0.833567989	0.201333696	-0.80935694	-0.968210664	-0.591485601	-0.956855699	0.714402923	0.218839574	-0.672746138	-0.758080834	-0.875954091	-0.822112832	-0.988731919	-0.961015025	-1.011919921	0.002297102	-0.520749245	-0.487934939	-0.620896198	0.771176565
2320126_03	2320126	1	37	1	7	-0.252757164	-0.339852357	-0.252754156	-0.490213115	-0.652807232	-0.401582141	0.117267221	-0.357302749	-0.398454342	-0.081646935	-0.316581164	-0.275954907	-0.311254513	-0.424780848	-0.329577333	-0.353977694	-0.297294689	-0.355087215	-0.348337495	-0.826055471	-0.535381968	-0.828673819	-0.075878998	-0.656042068	-0.774988951	0.424979752	-0.850590403	-0.902690953	-0.583854279	-0.900889132	0.319856243	-0.030132411	-0.616865486	-0.708722432	-0.821601517	-0.792778481	-0.93091072	-0.911497098	-1.198435451	-0.048304086	-0.591531143	0.045054457	-0.088439737	0.711253029
2320126_04	2320126	1	37	1	7	-0.252641416	-0.340058524	-0.252638407	2.063823562	-0.462908536	-0.400383744	0.116924107	-0.356685241	-0.3974558	-0.081646878	-0.316217573	-0.693233786	-0.455069487	-0.423372571	-0.328604786	-0.35192335	-0.296453805	-0.352742565	-0.346263129	-0.785553212	-0.571964802	-0.784208577	1.066018094	-0.332670359	-0.685028286	0.353441161	-0.784874572	-0.792498713	-0.570696829	-0.825505593	-0.581964741	-0.436617286	-0.564629225	-0.632216911	-0.677013116	-0.68014353	-0.688650603	-0.710819183	-0.147166102	0.027597696	-0.096057856	1.465868732	2.138476576	0.103846275
2320126_05	2320126	1	37	1	7	-0.252715992	-0.340718258	-0.252712984	1.771405985	-0.060520965	-0.400432659	0.11711719	-0.356927494	-0.397652557	-0.081646903	-0.316349941	-0.775321434	-0.475103414	-0.421923277	-0.328167805	-0.35196093	-0.296254817	-0.35291952	-0.346374023	-0.792785758	-0.543559308	-0.793101625	0.031413346	-0.07755835	-0.674567744	0.376896436	-0.793894392	-0.829725821	-0.577209767	-0.854059964	-0.672146839	-0.472184712	-0.525755728	-0.60753771	-0.675430031	-0.684622057	-0.724788853	-0.736012514	-0.571065033	0.002297102	-0.299555813	0.994717884	1.113632737	-0.146743058
2320126_06	2320126	1	37	1	7	-0.252618111	-0.338887496	-0.252615102	-0.569473669	-0.866002051	-0.39941769	0.115473373	-0.354272206	-0.396609745	-0.081646798	-0.315850631	-0.807244408	-0.488697864	-0.422634251	-0.327554968	-0.350626859	-0.295352953	-0.351391275	-0.34494545	-0.77108812	-0.473836731	-0.773833353	-0.629967318	-0.864268627	-0.63830453	0.208722108	-0.608343809	-0.729957171	-0.562473422	-0.788955998	-0.832220064	-0.538238504	-0.536688899	-0.58779435	-0.617911287	-0.610726363	-0.61102029	-0.633501718	-0.350637589	-0.010353195	-0.175687491	-0.291376695	0.535713278	0.477006478
2320126_07	2320126	1	37	1	7	-0.252425455	-0.337221666	-0.252422446	-0.029270672	-0.709282681	-0.399118091	0.116271799	-0.354723463	-0.39603423	-0.081646675	-0.315421694	-0.677272298	-0.457215979	-0.422634251	-0.32803458	-0.35124692	-0.295933869	-0.35204279	-0.345591243	-0.745050953	-0.396367202	-0.748636382	-0.601611485	-0.125822784	-0.648765073	0.334207834	-0.700474828	-0.725489918	-0.556881506	-0.767254676	-0.401600544	-0.381995881	-0.541548086	-0.60260187	-0.649045286	-0.642076051	-0.665896891	-0.681282174	-0.452373332	0.17940126	-0.370337711	-0.627807847	0.289134309	0.499613994
2320126_08	2320126	1	37	1	7	-0.252308929	-0.338607109	-0.252305921	0.301622902	1.125463456	-0.399111976	0.115395096	-0.353735449	-0.396535961	-0.081646745	-0.315639513	-0.611146137	-0.425018597	-0.420446637	-0.326196066	-0.350294907	-0.29426173	-0.351375188	-0.344710616	-0.745050953	-0.469532868	-0.747154207	0.291980468	1.08078807	-0.613896598	0.17787842	-0.547137888	-0.750804352	-0.563789167	-0.787813823	-0.770219871	-0.45948206	-0.492956215	-0.531032188	-0.599441966	-0.539069933	-0.656527715	-0.634370454	-0.350637589	-0.060954383	-0.149144279	0.251182953	-0.157790072	0.401829678
2320126_09	2320126	1	37	1	7	-0.252293393	-0.340858452	-0.252290384	0.340098899	0.610124987	-0.399099748	0.116765596	-0.355127219	-0.396378555	-0.081646745	-0.315656269	-0.6043055	-0.406415665	-0.421075576	-0.326515807	-0.350294907	-0.294454298	-0.351278667	-0.344671477	-0.752283499	-0.633510039	-0.748636382	0.330299162	0.577458971	-0.618778184	0.253990791	-0.620584994	-0.729957171	-0.561157677	-0.785529473	-0.817565473	-0.493779221	-0.507533777	-0.545017069	-0.599441966	-0.548026987	-0.633774002	-0.623945627	-0.367593546	-0.276009432	-0.007580483	-0.013839399	0.474068536	0.368599353
2320126_10	2320126	1	37	1	7	-0.252726091	-0.33972041	-0.252723083	0.186194911	-0.088758689	-0.401710541	0.117260698	-0.357562578	-0.39860191	-0.081646937	-0.316587867	-0.068455574	-0.222532837	-0.425122662	-0.329635952	-0.354015274	-0.29728506	-0.355114563	-0.348357717	-0.785553212	-0.516875359	-0.787172926	0.177024385	-0.105138027	-0.784752124	0.406450084	-0.868630043	-0.925027218	-0.585498961	-0.908884356	0.770766734	0.396676706	-0.621724673	-0.708722432	-0.823712297	-0.782925722	-0.936264535	-0.911497098	-0.621932905	0.166750963	-0.441119609	0.045054457	0.335367866	0.757557579
2320126_11	2320126	1	37	1	7	-0.252883789	-0.340998646	-0.252880781	-0.714143418	-0.758698698	-0.402114083	0.11538205	-0.356813492	-0.399074127	-0.081646976	-0.316959836	0.045555048	-0.143828124	-0.424999609	-0.329670591	-0.354085422	-0.297355669	-0.355194192	-0.348436647	-0.817376415	-0.558622827	-0.818298596	-0.719633063	-0.759465855	-0.80427847	0.113024583	-0.766190659	-0.968210664	-0.593097388	-0.967135273	0.556584251	0.344595832	-0.627798657	-0.710367713	-0.834266195	-0.775760079	-0.960356701	-0.924528131	-1.893629698	0.93841908	-1.644411877	-0.751484944	-0.713363312	0.529575762
2320126_12	2320126	1	37	1	7	-0.252371076	-0.33746082	-0.252368068	-0.467127517	-0.296305963	-0.400371516	0.116142642	-0.355583225	-0.397470557	-0.081646853	-0.316100286	-0.358042556	-0.310539015	-0.421704515	-0.327901354	-0.352223986	-0.296007687	-0.353337777	-0.346654519	-0.73203237	-0.417886515	-0.736778984	-0.473627045	-0.30784865	-0.673870375	0.266070258	-0.677925278	-0.816324062	-0.573657255	-0.848349089	-0.367782257	-0.289266519	-0.514822557	-0.59684339	-0.687567014	-0.675665003	-0.772973185	-0.763812052	-0.09629823	-0.20010765	0.089744627	-0.183159235	-0.157790072	0.594129753
2320126_13	2320126	1	37	1	7	-0.252169099	-0.333617867	-0.25216609	-0.847270367	0.313628882	-0.397265467	0.11578322	-0.352604933	-0.39525704	-0.08164661	-0.315203874	-0.791282921	-0.468663938	-0.416044064	-0.320920331	-0.34713197	-0.288901897	-0.348865649	-0.341572974	-0.703102185	-0.288770633	-0.710099838	-0.852215746	0.287872366	-0.527422781	0.243670469	-0.514279973	-0.680817388	-0.551947462	-0.744411179	-1.036257061	-0.520454791	-0.395772473	-0.406813546	-0.511316919	-0.377842966	-0.640466271	-0.562265402	-0.079342273	-0.111555571	0.036658203	0.9063771	0.828525804	-0.435465551
2320126_14	2320126	1	37	1	7	-0.251609776	-0.339101909	-0.251606767	-0.853426527	1.711396235	-0.39602427	0.115669066	-0.351417416	-0.394120768	-0.081646279	-0.314382862	-0.579223163	-0.395683204	-0.416782384	-0.319508139	-0.346004586	-0.287040398	-0.347876311	-0.340398804	-0.69442313	-0.519888062	-0.693795916	0.851433406	1.653066361	-0.502317479	0.229597304	-0.472402237	-0.625721268	-0.537474266	-0.685018087	-0.991166012	-0.511562934	-0.406705644	-0.378843785	-0.484932174	-0.283793901	-0.607004929	-0.50406012	-0.248901846	-0.971775767	0.549826965	-0.75737433	-0.456767072	-0.890339667
2320126_15	2320126	1	37	1	7	-0.252262319	-0.335258957	-0.252259311	-0.239349615	1.076047438	-0.397179867	0.116367166	-0.353279442	-0.395360338	-0.081646661	-0.315371428	-0.871090357	-0.486551372	-0.418108625	-0.319215042	-0.346192483	-0.286366408	-0.348198047	-0.340529267	-0.71322775	-0.443709692	-0.716028537	-0.246780375	-0.310606618	-0.522541194	0.267477574	-0.532963885	-0.651035702	-0.548329163	-0.731847256	-1.301166975	-0.586508583	-0.42735719	-0.375553225	-0.490209123	-0.236769369	-0.629758641	-0.500585177	-0.520197161	-0.491064481	0.072049152	0.921100564	0.774586654	-1.037424711
2320126_16	2320126	1	37	1	7	-0.25240215	-0.338112308	-0.252399141	-0.567165109	-0.477733341	-0.401086885	0.113992634	-0.355587975	-0.397932936	-0.081646864	-0.316148876	0.19604907	-0.025055558	-0.424671467	-0.32945743	-0.353639479	-0.297175938	-0.354681024	-0.347985244	-0.765302083	-0.482444457	-0.767904654	-0.573255651	-0.485048073	-0.748488911	0.057904684	-0.70562901	-0.841638496	-0.575301936	-0.851775614	0.128219284	-0.087294347	-0.62293947	-0.696382832	-0.769359722	-0.747321433	-0.818480611	-0.821148599	-0.825404392	0.445057497	-0.733094939	-0.652837736	-0.823553288	-0.065029145
2320126_17	2320126	1	37	1	7	-0.252445653	-0.341793625	-0.252442644	-0.648734223	-0.383842908	-0.400897343	0.113783895	-0.355013217	-0.397736179	-0.081646854	-0.316085206	-0.107219186	-0.214662365	-0.424849211	-0.329473417	-0.35337016	-0.297153471	-0.354335158	-0.347698225	-0.737818407	-0.668371327	-0.733814635	-0.654491283	-0.393345648	-0.741515216	0.098951417	-0.689522189	-0.83270399	-0.574315128	-0.844922565	0.049309948	-0.140645487	-0.612006299	-0.695560192	-0.762499689	-0.762996277	-0.802419166	-0.816804922	-0.944096092	0.4324072	-0.7950291	-0.709523072	-0.658653603	0.301593944
2320126_18	2320126	1	37	1	7	-0.25240215	-0.328834793	-0.252399141	-0.734150936	-0.572329718	-0.400243116	0.11555165	-0.355397972	-0.397096719	-0.081646817	-0.315937759	-0.499415727	-0.374218283	-0.422962393	-0.328514192	-0.352693729	-0.296440967	-0.353756033	-0.347085048	-0.801464814	-0.344720849	-0.809405548	-0.739558784	-0.482290105	-0.689909873	0.281034724	-0.706917556	-0.792498713	-0.568723211	-0.822079068	-0.345236733	-0.368022963	-0.551266461	-0.632216911	-0.720284097	-0.704775428	-0.798403805	-0.79161159	-0.808448434	0.014947399	-0.432271872	-0.607194997	-0.749579598	0.86923326
2320126_19	2320126	1	37	1	7	-0.252913309	-0.337477313	-0.252910301	-0.30321977	0.017132777	-0.401123571	0.114488388	-0.355488224	-0.398228072	-0.081646943	-0.316619702	-0.759359947	-0.479396398	-0.424179254	-0.329116372	-0.352831521	-0.296880666	-0.35374799	-0.347169849	-0.843413582	-0.400671064	-0.850906441	-0.310389407	-0.001714239	-0.720594131	-0.047644057	-0.614786538	-0.84312758	-0.578887342	-0.855202138	-0.503055405	-0.436617286	-0.597428738	-0.667590432	-0.720811792	-0.718211008	-0.742188751	-0.759468375	-0.808448434	-0.554315966	-0.042971432	-0.803753242	-0.376628907	0.148244168
2320126_20	2320126	1	37	1	7	-0.252239014	-0.333123067	-0.252236005	-0.213185937	0.419520348	-0.399760089	0.116468078	-0.355397972	-0.396909799	-0.081646781	-0.315790312	-0.335240431	-0.293367078	-0.4196673	-0.327288516	-0.351535029	-0.295725253	-0.352638001	-0.346034818	-0.716120768	-0.413582653	-0.720475062	-0.220723663	0.391296153	-0.636212422	0.33045499	-0.688233643	-0.78803146	-0.567736402	-0.816368194	-0.356509495	-0.300698906	-0.466230686	-0.566405709	-0.65379454	-0.68014353	-0.736834936	-0.742093663	-0.011518444	-0.592266857	0.408263168	0.170203901	0.37389583	0.763005174
2320126_21	2320126	1	37	1	7	-0.252844947	-0.336256805	-0.252841939	-0.121613065	0.172440261	-0.401172485	0.115623404	-0.355972731	-0.398080504	-0.081646928	-0.316524196	-0.665871236	-0.456500482	-0.424274962	-0.329294894	-0.353495424	-0.297073234	-0.354552329	-0.347861304	-0.813036888	-0.469532868	-0.816816421	-0.12952517	-0.732575671	-0.738028368	0.191951586	-0.708850375	-0.846105749	-0.577209767	-0.864339537	-0.198690823	-0.309590762	-0.601073128	-0.680752672	-0.766721248	-0.74508217	-0.838557416	-0.832442162	-0.384549503	-0.023003492	-0.184535229	-0.494560498	-0.466013783	0.757557579
2320128_01	2320128	1	54	1	7	-0.246303976	-0.339918331	-0.246300966	0.509393285	2.459695929	-0.385691156	0.115388573	-0.341774779	-0.382364534	-0.081638715	-0.306976995	-0.353482131	-0.29837556	-0.424493723	-0.324490778	-0.337048148	-0.291244818	-0.334805793	-0.330679289	-0.441284013	-0.575838278	-0.432933158	3.480095839	-0.777392645	-0.455593723	0.258799122	-0.427303137	-0.268341029	-0.425635937	-0.367493481	-0.604510265	-0.444238877	-0.602287925	-0.486609627	-0.347731501	-0.212137471	-0.089023353	-0.139191184	1.19235452	-1.237432004	1.487687115	-0.190520967	0.589652428	1.209707898
2320128_02	2320128	1	54	1	7	-0.249232653	-0.340066771	-0.249229644	0.216975709	1.499613303	-0.382695164	0.109256876	-0.330517119	-0.381774263	-0.081640674	-0.308015827	-0.866529932	-0.499430325	-0.424398015	-0.315777821	-0.327465386	-0.280781912	-0.325153719	-0.320698847	-0.512162965	-0.536673127	-0.505559721	0.20767934	1.997812319	-0.391435729	0.070805086	-0.163151267	-0.271319197	-0.429583172	-0.335512585	-1.050911652	-0.601751766	-0.594999144	-0.322904264	-0.247469471	0.217801109	-0.097054075	0.017181217	1.463649836	-0.023003492	0.779868133	-0.116903647	0.566535649	1.413992681
2320128_03	2320128	1	54	1	7	-0.241557499	-0.34149592	-0.241554488	0.986495648	3.109163588	-0.381227739	0.114651465	-0.337119713	-0.377740743	-0.081634037	-0.304329648	-0.150543223	-0.112346239	-0.425081645	-0.324943745	-0.331285965	-0.291629956	-0.327405869	-0.324677977	-0.325563273	-0.637813902	-0.311394827	0.974053228	3.018260355	-0.419330509	0.255749936	-0.401532223	-0.152192451	-0.385176777	-0.278403843	-0.721746993	-0.497590017	-0.627798657	-0.488254907	-0.273854216	-0.17183073	0.098360163	-0.000193494	1.565385579	-1.123579331	1.611555436	2.982385522	0.92869851	0.918261608
2320128_04	2320128	1	54	1	7	-0.230526408	-0.341377993	-0.230523393	5.719043273	5.671737069	-0.369243771	0.118897992	-0.341489775	-0.366771537	-0.081613704	-0.296370854	-0.066175362	-0.07657137	-0.423659695	-0.30845041	-0.320012127	-0.272116314	-0.317834229	-0.313066745	-0.120158961	-0.614142657	-0.100926011	5.687252634	-0.687069204	-0.286830305	0.338429784	-0.478844966	-0.067314644	-0.331231229	-0.163044184	-0.717237888	-0.441698346	-0.565844022	-0.224187462	-0.15248439	0.426052608	-0.023439122	0.147491551	1.667121323	-1.46513735	1.894683029	5.963886979	6.9159441	1.177022333
2320128_05	2320128	1	54	1	7	-0.230293357	-0.3415454	-0.230290342	3.418178655	1.379602975	-0.375663754	0.11557122	-0.33265465	-0.371296949	-0.081616021	-0.297208622	0.542641362	0.408535858	-0.424862883	-0.322012781	-0.329532257	-0.288163717	-0.325958058	-0.322851491	-0.193930932	-0.626623859	-0.177999098	3.395794711	1.32900516	-0.384462034	0.296996039	-0.446631323	-0.11049809	-0.35228315	-0.213299877	-0.514328167	-0.380725615	-0.61929508	-0.421621066	-0.25274642	-0.006125235	0.046160469	0.025868573	2.023196425	-1.46513735	2.080485512	8.091427524	4.480976782	1.029937289
2320128_06	2320128	1	54	1	7	-0.211416207	-0.339110156	-0.211413187	0.247756506	-0.87941497	-0.324609606	0.118447899	-0.29888167	-0.318074165	-0.081381502	-0.25800109	0.052395685	-0.119501213	-0.423249518	-0.290358368	-0.288257485	-0.250259753	-0.28268459	-0.28038569	0.066440731	-0.499659908	0.084345835	0.238334296	-0.290611352	-0.098540541	0.157589607	-0.06006761	0.294532848	-0.112159679	0.183034793	-0.548146454	-0.364212167	-0.546407273	-0.059659458	0.063870518	0.838077081	0.272359142	0.494985776	1.124530691	-2.047051012	2.018551351	-0.588054494	0.450951757	0.322022423
2320128_07	2320128	1	54	1	7	-0.214445873	-0.340874945	-0.214442853	0.694078071	-0.19112044	-0.34172956	0.11131817	-0.301256704	-0.345128261	-0.081546066	-0.280788374	0.403548402	0.294056276	-0.396423901	-0.252788737	-0.284499539	-0.211425039	-0.288958439	-0.277124108	0.031724509	-0.577129437	0.053220165	0.68283115	1.728910472	-0.028803591	0.157589607	0.07522969	0.030964921	-0.263470359	-0.045400175	-0.930293096	-0.434076755	-0.191686615	0.154226947	0.05331662	0.770899178	-0.115792427	0.225677752	1.650165365	-1.110929034	1.646946385	2.202041931	1.34480052	1.098032217
2320128_08	2320128	1	54	1	7	-0.225088546	-0.340091511	-0.225085529	0.370879696	0.913680524	-0.346620975	0.099928869	-0.292231576	-0.338241764	-0.08151467	-0.275259106	-0.084417062	-0.165293046	-0.423987838	-0.318628849	-0.316817873	-0.284280245	-0.310675607	-0.309674699	-0.059405573	-0.521609608	-0.043121195	0.360954118	0.873940495	-0.258935525	0.012166896	-0.027853967	0.090528295	-0.21412992	0.057395561	-0.322691208	-0.346428454	-0.582851177	-0.363213625	-0.147207441	0.085684566	0.217482541	0.173553618	1.175398563	-0.554315966	1.001061565	-0.417998485	0.566535649	1.174298536
2320128_09	2320128	1	54	1	7	-0.246272903	-0.338945222	-0.246269892	-0.907292922	-0.633746768	-0.380188313	-0.044035554	-0.304106744	-0.376806147	-0.081630539	-0.300928311	-0.339800856	-0.342736398	-0.42521837	-0.329651939	-0.340555564	-0.297278641	-0.337862284	-0.334332261	-0.409460809	-0.486748319	-0.403289662	-0.865244102	-0.637425786	-0.485580611	-3.731295136	0.165427889	-0.502127269	-0.48254191	-0.224721625	-0.131054249	-0.290536784	-0.642376219	-0.707899792	-0.35300845	-0.742842906	0.258974605	-0.121816473	0.717587717	-0.529015372	0.735629447	-0.874425869	-0.926037672	0.776624159
2320128_10	2320128	1	54	1	7	-0.23347839	-0.341023386	-0.233475376	0.301622902	3.9068793	-0.372178621	0.11442968	-0.328949597	-0.369722893	-0.081615811	-0.297041069	0.273576293	0.150956799	-0.422798322	-0.306078994	-0.324020603	-0.269452446	-0.323705907	-0.31724157	-0.189591405	-0.621028837	-0.172070399	0.291980468	2.666619478	-0.293804	0.254811725	-0.279120381	-0.150703367	-0.363138047	-0.232716849	-0.705965126	-0.403590389	-0.533044509	-0.191281861	-0.205253879	0.464120087	-0.217514907	0.043243284	2.124932168	-1.363934974	2.062790037	-0.597624746	1.406445262	1.239669666
2320128_11	2320128	1	54	1	7	-0.239926141	-0.340140991	-0.239923129	-0.866508366	0.221856278	-0.371689479	0.072336231	-0.306481778	-0.373313709	-0.081625503	-0.299721926	-0.088977487	-0.105906763	-0.424274962	-0.303947384	-0.318133154	-0.266467629	-0.316788587	-0.311044564	-0.282167996	-0.531078106	-0.271376108	-0.871375093	0.198238417	-0.293804	-0.602361332	0.07522969	-0.217712162	-0.394058056	-0.205304653	-0.962984106	-0.529346647	-0.57799199	-0.17482906	-0.163038288	0.585040312	-0.123823149	0.147491551	1.819724938	-0.503714778	1.301884632	-0.504866923	0.073377711	1.468468623
2320128_12	2320128	1	54	1	7	-0.242334337	-0.339233856	-0.242331325	0.301622902	-0.646453744	-0.374379758	0.113072879	-0.332322145	-0.37326452	-0.081628685	-0.301849856	-0.228070446	-0.197490428	-0.421444736	-0.303947384	-0.321452673	-0.267334189	-0.320971153	-0.314632304	-0.295186579	-0.570243257	-0.283233507	0.291980468	-0.649836641	-0.293804	0.030931117	-0.143823081	-0.202821318	-0.391755502	-0.272692969	-0.934802201	-0.49123869	-0.508748573	-0.17482906	-0.189423032	0.452923769	-0.184053564	0.060617995	1.921460681	-0.857923094	1.611555436	0.037692725	-0.073028552	1.427611666
2320128_13	2320128	1	54	1	7	-0.22205888	-0.341254293	-0.222055863	2.279289145	2.39616105	-0.363129502	0.121911656	-0.336169699	-0.358015848	-0.081567769	-0.284977213	0.62472901	0.33698612	-0.423851112	-0.314472209	-0.320137392	-0.279305551	-0.316145116	-0.313131976	-0.02758237	-0.658472443	-0.006066826	2.261561358	2.32187352	-0.293804	0.304185081	-0.356433123	-0.015196693	-0.294719304	-0.104793267	-0.401600544	-0.281644927	-0.576777193	-0.300692983	-0.157761339	0.24467227	0.08631408	0.147491551	1.039750905	-1.161530222	1.363818793	1.259740236	1.730080159	0.891023637
2320128_14	2320128	1	54	1	7	-0.219573	-0.33976989	-0.219569982	0.317013301	-0.532796904	-0.336838145	0.114677557	-0.303156731	-0.335290408	-0.081512142	-0.275091553	-0.0547743	-0.123794197	-0.41686442	-0.274371291	-0.286378512	-0.23260761	-0.284775873	-0.278428741	-0.124498489	-0.5375339	-0.108336884	-0.029896565	-0.538828442	-0.070645761	0.312863533	-0.169593995	0.142646246	-0.207551195	0.034552064	-0.776983528	-0.439157816	-0.409135238	0.039057344	0.048039671	0.855991188	0.059545006	0.373362797	1.785813023	-1.528388835	2.000855876	0.921100564	-0.328083673	0.448134229
2320128_15	2320128	1	54	1	7	-0.195413356	-0.341590757	-0.195410331	0.686382871	-0.574447547	-0.33378101	0.123281503	-0.315316904	-0.32643634	-0.081381502	-0.257833536	0.560883061	0.265436381	-0.422524871	-0.299417712	-0.303790328	-0.261492934	-0.299817023	-0.296171749	0.135873175	-0.674827121	0.162901097	0.675167412	-0.579508465	-0.161303795	0.365403351	-0.311334023	0.147113499	-0.171368206	0.103082554	-0.187418061	-0.149537343	-0.529400119	-0.133697059	-0.052222359	0.611911474	0.082298719	0.295176597	1.819724938	-1.477787647	1.983160402	1.694082423	1.421856448	0.326108118
2320128_16	2320128	1	54	1	7	-0.213047566	-0.341221306	-0.213044546	0.086157319	0.723075885	-0.318495337	0.139784901	-0.311754353	-0.30971199	-0.081299326	-0.249455858	-0.038812813	-0.203929905	-0.423331553	-0.296486748	-0.293330712	-0.257641558	-0.287269326	-0.285278064	0.005687343	-0.584015617	0.025058844	0.069732041	0.687777678	-0.098540541	0.426152516	-0.253349466	0.282620173	-0.102291591	0.194456542	-0.367782257	-0.293077314	-0.551266461	-0.109017859	0.021654926	0.710439065	0.245590068	0.434174287	1.175398563	-0.060954383	0.655999812	0.413141057	-0.252568863	0.711253029
2320128_17	2320128	1	54	1	7	-0.24303349	-0.339885344	-0.243030479	-0.674128381	-0.345016037	-0.363129502	0.012062952	-0.296506637	-0.357966659	-0.081594318	-0.290338926	-0.615706562	-0.445768021	-0.424644122	-0.328769985	-0.33141123	-0.296354311	-0.326360228	-0.324808441	-0.313991199	-0.539685831	-0.302501778	-0.679781621	-0.355423592	-0.391435729	-1.890055978	0.043016047	-0.177506885	-0.313139735	-0.033978427	-0.153599774	-0.356590576	-0.599858332	-0.637975391	-0.294962011	-0.630879734	0.285743679	-0.052317628	0.904103247	0.710713734	-0.025275958	-0.915651568	-0.906003131	-0.348304044
2320128_18	2320128	1	54	1	7	-0.241402132	-0.336124858	-0.24139912	-0.098527466	-0.239124571	-0.381166596	0.111885678	-0.338877238	-0.377642365	-0.081626578	-0.300978577	0.330581604	0.066528108	-0.425136335	-0.321026911	-0.334292321	-0.286912019	-0.332312341	-0.327809096	-0.285061015	-0.491052182	-0.275822633	-0.106533953	-0.16029738	-0.419330509	-0.119182649	-0.317776752	-0.243026595	-0.401952526	-0.304673864	-0.424146069	-0.274023336	-0.61929508	-0.383779625	-0.310792858	0.096880883	-0.170669028	-0.069692339	0.683675803	0.394456309	0.089744627	-0.804489415	-0.887509708	1.326831174
2320128_19	2320128	1	54	1	7	-0.248323753	-0.340371898	-0.248320744	-0.188561299	-0.561034628	-0.38397916	0.113372941	-0.341347273	-0.380888856	-0.081638019	-0.306541355	-0.524498064	-0.390674722	-0.425314079	-0.320254202	-0.334856013	-0.285949175	-0.333357982	-0.328396181	-0.493358345	-0.597357592	-0.484809274	-0.417681752	-0.566408119	-0.426304204	0.098951417	-0.388646766	-0.243026595	-0.413136359	-0.33665476	-0.705965126	-0.463292855	-0.631443048	-0.401877706	-0.326623705	0.070009722	-0.176022842	-0.08706705	1.514517707	-1.047677549	1.514230327	-0.689646396	-0.427485819	0.142251814
2320128_20	2320128	1	54	1	7	-0.236041954	-0.340437871	-0.23603894	0.44783169	0.864264506	-0.360378081	0.103581795	-0.308381805	-0.357622334	-0.081594108	-0.290674033	-0.321559156	-0.291220586	-0.424028855	-0.306718477	-0.314312576	-0.269933868	-0.311077776	-0.307065433	-0.224307626	-0.541837762	-0.212089118	0.437591507	0.825676061	-0.23801444	0.0379677	-0.053624881	0.013095909	-0.28189079	-0.056821924	-0.694692364	-0.464563121	-0.584065973	-0.207734661	-0.110268798	0.515623146	0.062221913	0.243052463	1.429737921	-1.224781707	1.593859962	-0.367202534	1.121338329	1.171574739
2320128_21	2320128	1	54	1	7	-0.241324448	-0.341031632	-0.241321436	0.532478884	0.899561662	-0.377070036	0.116868008	-0.33830723	-0.374248305	-0.081629191	-0.302084431	-0.28735597	-0.243282261	-0.424274962	-0.314898531	-0.327026959	-0.279722783	-0.324912417	-0.320307457	-0.316884218	-0.599509523	-0.303983953	0.521892634	0.860150657	-0.356567254	0.233701977	-0.343547666	-0.153681535	-0.37432188	-0.255560346	-0.730765203	-0.467103651	-0.582851177	-0.306451463	-0.242192522	0.240193743	-0.110438612	0.017181217	1.734945152	-1.351284677	1.850444343	-0.42830491	0.528007685	0.989080333
2320132_01	2320132	1	52	1	4	-0.250467825	-0.339035936	-0.250464816	-0.394792643	-0.490440317	-0.398904091	0.112166171	-0.352747435	-0.395173418	-0.081645988	-0.313796424	0.278136718	0.042916694	-0.425696911	-0.329857107	-0.353376423	-0.297413439	-0.35422255	-0.347665609	-0.659706908	-0.45662128	-0.659705896	-0.4015879	-0.699480059	-0.728265195	0.008648605	-0.647000181	-0.731446255	-0.547342354	-0.716998983	0.398765579	-0.016159494	-0.661812967	-0.730111073	-0.765665858	-0.767474804	-0.75289638	-0.787267913	1.175398563	-0.086254977	0.673695286	-0.624863154	-0.46909602	0.621367724
2320132_02	2320132	1	52	1	4	-0.251275736	-0.340165731	-0.251272727	-0.752619415	-0.481969	-0.401019628	0.111494293	-0.35450971	-0.39722953	-0.081646292	-0.314399617	0.729618783	0.172421721	-0.426448903	-0.330232803	-0.354369773	-0.297692664	-0.355389647	-0.348663653	-0.653920871	-0.565509008	-0.650812848	-0.757951758	-0.174087218	-0.837054836	0.156416843	-0.807424122	-0.923538134	-0.573328319	-0.844922565	2.968955381	2.441803729	-0.701901261	-0.780292114	-0.886507989	-0.829278475	-0.979496589	-0.957540083	0.785411546	0.773965219	-0.131448805	-0.468058263	-0.454455394	0.86923326
2320132_03	2320132	1	52	1	4	-0.25115921	-0.340916179	-0.251156201	-0.581785988	-0.429023267	-0.400237002	0.113568633	-0.354210456	-0.396654015	-0.081646444	-0.31475148	0.656651984	0.286901303	-0.426120761	-0.330078261	-0.353877482	-0.297583542	-0.354801675	-0.34816137	-0.630776723	-0.607686862	-0.624133702	-0.587816755	-0.43747313	-0.770804734	0.118888402	-0.715293103	-0.78803146	-0.561157677	-0.782102949	0.759493972	0.358568749	-0.676390528	-0.757258194	-0.80788145	-0.815171115	-0.817142157	-0.846341931	0.446292401	0.166750963	0.107440101	-0.791238297	-0.243322152	1.231498275
2320132_04	2320132	1	52	1	4	-0.25153986	-0.342045974	-0.251536852	0.432441291	0.82190792	-0.399735632	0.116412045	-0.355326721	-0.396353961	-0.081646505	-0.314919033	0.253054381	-0.008599118	-0.424507396	-0.329140353	-0.352662413	-0.296835733	-0.353530818	-0.346980677	-0.646688325	-0.729055792	-0.637473275	0.422264029	0.784306546	-0.705252002	0.264780218	-0.704984738	-0.750804352	-0.557868314	-0.771823375	0.139492046	-0.033943207	-0.603502722	-0.673348912	-0.709730199	-0.720450272	-0.704712047	-0.73688125	1.395826007	-0.124205868	0.82410682	-0.288432002	-0.18167741	1.580144304
2320132_05	2320132	1	52	1	4	-0.251003842	-0.341213059	-0.251000834	-0.674897901	-0.159353	-0.399949631	0.11339251	-0.353507446	-0.396570393	-0.081646532	-0.314969299	0.474234988	0.222506538	-0.425081645	-0.329446772	-0.353432792	-0.297066815	-0.354423635	-0.34775041	-0.646688325	-0.61026918	-0.641919799	-0.680547995	-0.815314701	-0.731752043	0.097778653	-0.651510091	-0.77760787	-0.560499805	-0.77296555	0.319856243	0.00670528	-0.636302235	-0.702141312	-0.761444299	-0.736125116	-0.78903463	-0.798561475	0.480204316	-0.516365075	0.611761125	-0.605722651	0.065672118	1.049003869
2320132_06	2320132	1	52	1	4	-0.25178068	-0.340644038	-0.251777671	-0.541770951	-0.775641333	-0.398989691	0.107560875	-0.351274914	-0.395419365	-0.081646309	-0.314366106	-0.312438307	-0.331288439	-0.426052398	-0.330067603	-0.354054732	-0.297586751	-0.355034933	-0.348354455	-0.714674259	-0.577990209	-0.711582013	-0.747222523	-0.776013661	-0.739423107	-0.282196816	-0.584505714	-0.729957171	-0.547013418	-0.69758201	0.240946907	-0.197807422	-0.677605325	-0.754790274	-0.83268311	-0.80688584	-0.882726387	-0.886303767	0.429336444	0.090849181	0.151678788	-0.590263014	-0.603943894	1.111651203
2320132_07	2320132	1	52	1	4	-0.252534989	-0.341345006	-0.252531981	-0.756467014	-0.680339013	-0.401502656	0.112740202	-0.355445473	-0.398252666	-0.081646881	-0.316219249	0.022752923	-0.18318048	-0.425902	-0.329958358	-0.35417436	-0.297490467	-0.35522154	-0.348486223	-0.760962555	-0.598218364	-0.759011606	-0.761783627	-0.682932253	-0.802186362	-0.141465161	-0.700474828	-0.914603628	-0.582670109	-0.87918781	1.018767505	0.511000577	-0.675175731	-0.744918593	-0.839543144	-0.783149648	-0.917526183	-0.8993348	0.649763888	1.102872941	-0.432271872	-0.779459526	-0.664047518	0.268418096
2320132_08	2320132	1	52	1	4	-0.252122488	-0.340858452	-0.25211948	-0.606410626	0.475995797	-0.402004026	0.115277681	-0.356110482	-0.398616667	-0.08164685	-0.316073477	1.094452775	0.501550519	-0.426230142	-0.330208822	-0.354378542	-0.29771513	-0.355408147	-0.348683223	-0.723353315	-0.605104545	-0.720475062	-0.612340719	0.446455507	-0.858673291	0.205555646	-0.80935694	-0.999481435	-0.590893515	-0.948860476	3.036591955	2.606938209	-0.687323699	-0.776178914	-0.894951108	-0.846072951	-1.007604116	-0.981864678	0.225864957	0.065548587	0.072049152	-0.613084383	-0.644783536	1.09530842
2320132_09	2320132	1	52	1	4	-0.252766487	-0.33957197	-0.252763478	-0.538692872	-0.640806199	-0.402071283	0.117110667	-0.357444776	-0.398828181	-0.081646952	-0.316720234	0.059236323	-0.161000061	-0.426585629	-0.330310074	-0.354354115	-0.297753644	-0.355347017	-0.348641475	-0.797125286	-0.532799651	-0.797548149	-0.544899817	-0.644320705	-0.851699596	0.401055371	-0.893756684	-0.956297989	-0.588788323	-0.937438727	1.154040652	0.587216491	-0.711619635	-0.789341154	-0.892840328	-0.835324486	-0.980567352	-0.960146289	0.310644743	0.166750963	0.04550594	-0.565969298	-0.563104252	1.517496971
2320132_10	2320132	1	52	1	4	-0.250786328	-0.339827617	-0.250783319	-0.446350479	-0.004045516	-0.401631055	0.116457054	-0.356827743	-0.398129693	-0.081646536	-0.31500281	2.234558999	1.603416494	-0.426757904	-0.330374022	-0.354430527	-0.297791516	-0.355425038	-0.348712577	-0.594613992	-0.527635015	-0.591525857	-0.45293495	-0.022398997	-0.858673291	0.340658035	-0.882804046	-0.950341652	-0.581584619	-0.892893908	2.878773283	2.88639656	-0.724982399	-0.802503395	-0.904449616	-0.848312214	-0.988330383	-0.970571116	0.988883033	0.584210764	0.107440101	-0.494560498	-0.385105059	0.236713098
2320132_11	2320132	1	52	1	4	-0.253057801	-0.339588463	-0.253054792	-0.657968462	-0.454437219	-0.402438139	0.115714727	-0.357169748	-0.399313679	-0.081646989	-0.317172629	-0.323839369	-0.332003937	-0.426612974	-0.330334054	-0.354420505	-0.29777579	-0.355424234	-0.348708663	-0.901273951	-0.512571496	-0.905746907	-0.663687769	-0.462294839	-0.871225942	0.102469708	-0.822242397	-1.006926856	-0.597143304	-0.999116169	0.680584636	0.204866656	-0.715264025	-0.794276994	-0.902866531	-0.844953319	-0.997833404	-0.975783529	-0.808448434	1.140823832	-1.219720489	-0.697744301	-0.678688144	0.806585927
2320132_12	2320132	1	52	1	4	-0.252922631	-0.340759492	-0.252919623	-0.638730464	-0.25253749	-0.402169111	0.11584258	-0.356970245	-0.398995424	-0.081646975	-0.316956484	-0.241751721	-0.291936083	-0.426339523	-0.330211487	-0.354329062	-0.297689455	-0.355344604	-0.348626471	-0.850646128	-0.551736647	-0.852388616	-0.644528422	-0.736712622	-0.841936423	0.20930849	-0.821598124	-0.954808905	-0.590959303	-0.953429175	0.443856628	0.016867402	-0.69461248	-0.774533634	-0.88123104	-0.82771099	-0.975481228	-0.95406514	1.37887005	1.722737494	-0.485358296	-0.703633686	-0.331936469	1.299593203
2320132_13	2320132	1	52	1	4	-0.252378845	-0.342194909	-0.252375836	1.271218025	-0.87941497	-0.399497175	0.116611651	-0.355378972	-0.39667861	-0.081646762	-0.31572329	-0.581503376	-0.422156607	-0.423140137	-0.326675678	-0.351065286	-0.29419754	-0.352211701	-0.345375978	-0.749390481	-0.776398282	-0.741225508	1.403222604	-0.877368973	-0.642488747	0.274045052	-0.650221545	-0.73293534	-0.559841932	-0.780960774	-0.683419601	-0.426455164	-0.550051664	-0.556534029	-0.63004827	-0.501002455	-0.692665964	-0.643926545	1.073662819	-0.70611953	1.054147989	0.133395241	-0.36275884	1.043556275
2320132_14	2320132	1	52	1	4	-0.250988306	-0.341064619	-0.250985297	1.525159605	0.045370501	-0.398836834	0.116483277	-0.354732963	-0.395798122	-0.081646418	-0.314717969	0.218851194	0.034330725	-0.424603104	-0.328061225	-0.350708281	-0.295500589	-0.351351058	-0.344938926	-0.633669742	-0.595636047	-0.630062401	1.510514949	0.025865438	-0.648067703	0.256336318	-0.627027722	-0.680817388	-0.547342354	-0.726136381	-0.356509495	-0.274023336	-0.598643535	-0.61165091	-0.620022067	-0.561462568	-0.576220494	-0.591802411	0.954971119	-0.491064481	0.832954557	-0.824366091	0.998048845	1.01087071
2320132_15	2320132	1	52	1	4	-0.250941695	-0.340874945	-0.250938687	1.478988409	1.647861356	-0.399014148	0.115980217	-0.354143955	-0.395955528	-0.081646429	-0.314734724	0.29865863	0.080838055	-0.424671467	-0.32814116	-0.35103397	-0.295603292	-0.351737141	-0.345271608	-0.632223232	-0.592192957	-0.627098052	1.464532515	1.591012088	-0.656436137	0.241207665	-0.625094904	-0.692730063	-0.549644908	-0.734131605	-0.33396397	-0.253699092	-0.608361909	-0.61000563	-0.635325219	-0.541309197	-0.617712558	-0.610914594	0.88714729	-1.288033192	1.37266653	-0.513701001	-0.621666758	0.798414536
2320132_16	2320132	1	52	1	4	-0.252778139	-0.323309518	-0.252775131	-0.794943011	-0.544797937	-0.400243116	0.109126415	-0.354053703	-0.397327908	-0.08164685	-0.31605002	-0.775321434	-0.492990849	-0.419899734	-0.327901354	-0.353307527	-0.296412081	-0.354729284	-0.347867827	-0.797125286	-0.206997241	-0.809405548	-0.800102321	-0.550549805	-0.670383527	-0.343180533	-0.581284349	-0.846105749	-0.575301936	-0.840353866	0.004218898	-0.253699092	-0.479593451	-0.59684339	-0.746141147	-0.742842906	-0.920203091	-0.885435031	-0.28281376	-0.149506462	-0.042971432	-0.75516581	-0.831258881	0.258775854
2320132_17	2320132	1	52	1	4	-0.252316698	-0.339217363	-0.252313689	-0.788786852	-0.853295075	-0.400995171	0.112224879	-0.355051217	-0.397952612	-0.08164685	-0.316066775	0.063796748	-0.118785716	-0.42040562	-0.328399618	-0.353695848	-0.296903132	-0.355075954	-0.348248128	-0.730585861	-0.529786947	-0.72936811	-0.79397133	-0.851857772	-0.709436219	0.016857951	-0.665039821	-0.92204905	-0.584018747	-0.902031307	0.860948833	0.434784663	-0.485667435	-0.61740939	-0.778858231	-0.783597501	-0.971064331	-0.934084222	0.327600701	0.280603636	-0.025275958	-0.836144862	-0.857457897	0.86923326
2320132_18	2320132	1	52	1	4	-0.252558294	-0.340330665	-0.252555286	-0.273978013	-0.869531766	-0.400451001	0.115218973	-0.355307721	-0.397278719	-0.081646806	-0.315889168	-0.48345424	-0.404269173	-0.420186858	-0.32833567	-0.353507951	-0.296880666	-0.354853957	-0.348063522	-0.752283499	-0.575407892	-0.751600732	-0.2812672	-0.867716086	-0.689909873	0.233701977	-0.688233643	-0.869931098	-0.574973	-0.855202138	0.477674915	0.047353768	-0.484452638	-0.61740939	-0.766721248	-0.787852101	-0.941618349	-0.916709511	0.751499632	0.192051557	0.257851635	-0.794919163	-0.343494858	0.716700623
2320132_19	2320132	1	52	1	4	-0.252301161	-0.339860604	-0.252298152	-0.595637347	-0.489734374	-0.401044086	0.114579711	-0.355735227	-0.397795206	-0.081646822	-0.315957865	0.113961421	-0.126656187	-0.426284832	-0.330056945	-0.353263685	-0.297519352	-0.354021465	-0.3475221	-0.779767175	-0.523761539	-0.779762052	-0.598545989	-0.496769435	-0.77708106	0.105988	-0.742352563	-0.816324062	-0.571683638	-0.834642991	0.229674144	-0.037754003	-0.682464512	-0.754790274	-0.773581282	-0.798376639	-0.732819575	-0.785530441	1.022794947	-0.503714778	0.886040981	-0.62854402	-0.801977629	0.618643927
2320132_20	2320132	1	52	1	4	-0.25255674	-0.341279033	-0.252553732	-0.537153832	0.137143105	-0.401618827	0.11529725	-0.35591098	-0.398267423	-0.081646898	-0.316326483	-0.095818124	-0.2325498	-0.426530939	-0.330262113	-0.354355994	-0.297708712	-0.355363104	-0.348645389	-0.782660194	-0.627484631	-0.781244227	-0.075878998	0.115499387	-0.830081142	0.183273134	-0.774566206	-0.899712785	-0.579676789	-0.875761286	0.894767119	0.218839574	-0.704330854	-0.785227954	-0.890729548	-0.839579087	-0.981102733	-0.962752496	0.242820914	-0.554315966	0.514436015	-0.473211475	-0.577744879	0.460663695
2320132_21	2320132	1	52	1	4	-0.252518675	-0.340462611	-0.252515667	-0.629496224	-0.849059416	-0.400982943	0.114103526	-0.355777978	-0.397564017	-0.081646833	-0.316008131	-0.305597669	-0.32556446	-0.426421558	-0.330080926	-0.353940115	-0.297516143	-0.354881304	-0.348213555	-0.78844623	-0.544850466	-0.790137276	-0.635331936	-0.847720821	-0.786844233	0.040313227	-0.75523802	-0.823769484	-0.570367892	-0.828932117	0.252219669	-0.130483365	-0.693397683	-0.759726114	-0.821601517	-0.791434923	-0.847926592	-0.856766757	0.480204316	0.331204824	0.018962729	-0.853076846	-0.818159373	-0.533522247
2320135_01	2320135	1	44	4	4	-0.252785131	-0.340363651	-0.252782122	0.293927702	-0.138174707	-0.401582141	0.116049362	-0.356414487	-0.398410072	-0.081646947	-0.316669968	-0.435569779	-0.359192837	-0.425902	-0.329883752	-0.35377727	-0.297400601	-0.354729284	-0.348070045	-0.823162452	-0.562065917	-0.824227295	-0.800868695	-0.153402461	-0.784054755	0.25856457	-0.772633387	-0.855040255	-0.579314959	-0.87918781	-0.052144913	-0.24099644	-0.665457357	-0.738337473	-0.801021416	-0.783149648	-0.830526694	-0.842866989	-0.062386316	-0.010353195	-0.034123695	-0.756638157	0.266017531	0.156687939
2320135_02	2320135	1	44	4	4	-0.252837179	-0.336281545	-0.25283417	-0.465588477	0.123024243	-0.401123571	0.116855615	-0.356675741	-0.398090342	-0.081646936	-0.316587867	-0.668151449	-0.442906032	-0.424958591	-0.329294894	-0.35261857	-0.29691597	-0.353426254	-0.346915445	-0.820269434	-0.426494241	-0.82570947	-0.472094298	0.156868902	-0.729659934	0.348984658	-0.772633387	-0.810367725	-0.575301936	-0.855202138	-0.536873692	-0.444238877	-0.61929508	-0.679930032	-0.717117928	-0.709253955	-0.71274277	-0.737749986	-0.604976948	-0.048304086	-0.273012601	0.000884065	-0.176283495	0.577786971
2320135_03	2320135	1	44	4	4	-0.252857377	-0.341744145	-0.252854368	-0.803407731	0.052429932	-0.401496541	0.115610358	-0.35591098	-0.398410072	-0.081646952	-0.31670683	-0.554140826	-0.410708649	-0.425628548	-0.329670591	-0.353439055	-0.297208033	-0.354367331	-0.347730841	-0.810143869	-0.715283431	-0.804959023	-0.808532434	0.032760357	-0.765225778	0.208370279	-0.717870195	-0.841638496	-0.579216278	-0.873476936	-0.322691208	-0.348968985	-0.650879796	-0.716126193	-0.769359722	-0.749560696	-0.786357722	-0.801167682	-0.503241204	0.356505418	-0.520749245	0.538290501	-0.861310693	0.654053289
2320135_04	2320135	1	44	4	4	-0.252928846	-0.340050277	-0.252925837	-0.484826476	-0.87941497	-0.401545456	0.115760389	-0.356314735	-0.398459261	-0.081646961	-0.316793957	-0.686393148	-0.450776503	-0.425847309	-0.329883752	-0.353088314	-0.297413439	-0.353844511	-0.347352497	-0.852092637	-0.486748319	-0.85683514	-0.351007223	-0.877368973	-0.767317887	0.22584446	-0.748795292	-0.829725821	-0.578821554	-0.875761286	-0.503055405	-0.449319938	-0.66059817	-0.730933713	-0.751945791	-0.771057625	-0.718096584	-0.765549524	-0.876272263	0.799265813	-1.016222532	-0.697008128	-0.282620675	0.555996594
2320135_05	2320135	1	44	4	4	-0.252809213	-0.342199032	-0.252806204	-0.060051469	-0.873061482	-0.40201014	0.116504673	-0.357198248	-0.398788829	-0.081646967	-0.316867681	-0.342081068	-0.317693989	-0.426659461	-0.330299416	-0.354264551	-0.297721549	-0.355235214	-0.348544279	-0.839074054	-0.794904892	-0.833120344	-0.231452897	-0.871163546	-0.836357467	0.314974508	-0.866052951	-0.913114544	-0.586617344	-0.923732629	0.229674144	-0.110159121	-0.714049228	-0.786873234	-0.868566363	-0.825247801	-0.922879998	-0.919315718	-0.706712691	-0.010353195	-0.361489974	1.031526544	-0.119262108	0.016684768
2320135_06	2320135	1	44	4	4	-0.251936047	-0.341461284	-0.251933039	-0.466357997	-0.862472335	-0.400915686	0.116367884	-0.356219734	-0.397450881	-0.081646692	-0.31547196	0.337422241	-0.008599118	-0.426681337	-0.33024879	-0.353871219	-0.29765736	-0.354745371	-0.348135277	-0.705995204	-0.631788494	-0.702688965	-0.476692541	-0.860821167	-0.798699514	0.433189099	-0.882804046	-0.831214905	-0.569381084	-0.818652544	0.6016753	0.201055861	-0.716478822	-0.781114754	-0.815269178	-0.805542282	-0.797065352	-0.829835955	-0.621932905	0.672762843	-0.786181363	-0.52032656	0.188961603	0.527669104
2320135_07	2320135	1	44	4	4	-0.252863591	-0.337394847	-0.252860583	-0.81418101	-0.067580396	-0.402224139	0.115854974	-0.356875243	-0.399118397	-0.081646978	-0.316996697	0.120802059	-0.080864354	-0.426038726	-0.330094248	-0.354272693	-0.297618846	-0.3553068	-0.348581462	-0.813036888	-0.499659908	-0.815334247	-0.819261668	0.377506315	-0.835660097	0.207432068	-0.799692847	-0.972677917	-0.593788154	-0.972846147	0.646766349	0.343325567	-0.676390528	-0.759726114	-0.869094058	-0.8209932	-0.968387423	-0.947115256	-0.418461418	0.546259873	-0.60037888	-0.836881036	-0.570809845	0.511598701
2320135_08	2320135	1	44	4	4	-0.252804552	-0.341490148	-0.252801543	-0.609488706	0.426579779	-0.40213854	0.11619874	-0.356970245	-0.398980667	-0.081646971	-0.316901192	0.205169919	-0.04365849	-0.42627116	-0.330163526	-0.354251398	-0.297650941	-0.35525854	-0.348548193	-0.817376415	-0.616294588	-0.815334247	-0.615406214	0.398191073	-0.833567989	0.275804197	-0.830617944	-0.944385314	-0.590794834	-0.953429175	0.421311103	0.129921008	-0.688538496	-0.767952514	-0.866983278	-0.821217126	-0.949649072	-0.934952958	-0.520197161	0.05289829	-0.30840355	-0.641795138	-0.658653603	-0.193047609
2320135_09	2320135	1	44	4	4	-0.252883012	-0.342108649	-0.252880004	-0.471744637	-0.87941497	-0.401863398	0.115843232	-0.356585489	-0.398734721	-0.081646968	-0.316867681	-0.446970841	-0.363485822	-0.425792619	-0.329915726	-0.353958904	-0.297461582	-0.354959325	-0.348267697	-0.817376415	-0.7350812	-0.812369897	-0.478225289	-0.877368973	-0.795212667	0.239683072	-0.779720389	-0.892267363	-0.584610833	-0.910026531	0.06058271	-0.150807608	-0.659383373	-0.737514833	-0.821073822	-0.791434923	-0.882726387	-0.880222618	-0.452373332	-0.07360468	-0.175687491	-0.087456719	-0.287244031	0.298053008
2320135_10	2320135	1	44	4	4	-0.253016628	-0.340611052	-0.25301362	-0.612566786	-0.41843412	-0.402439973	0.116016094	-0.357250499	-0.399338273	-0.081646987	-0.317147495	0.139043758	-0.119501213	-0.426435231	-0.330198164	-0.35435161	-0.29765415	-0.355376777	-0.348645389	-0.888255368	-0.580142141	-0.890925159	-0.616172588	-0.427130752	-0.862857508	0.206024752	-0.838993491	-1.011394109	-0.598426156	-1.016248791	0.567857013	0.302677079	-0.69825687	-0.773710994	-0.887035684	-0.820545347	-0.99100729	-0.96188376	-0.604976948	-0.351911214	-0.069514644	-0.615292903	-0.656341925	0.572339376
2320135_11	2320135	1	44	4	4	-0.252865922	-0.341180073	-0.252862913	0.270842104	-0.719165884	-0.401948997	0.117020649	-0.357511752	-0.398808505	-0.081646971	-0.316897841	-0.364883193	-0.311254513	-0.426216469	-0.330091584	-0.354142418	-0.297573913	-0.355140302	-0.348437952	-0.821715943	-0.601231068	-0.821262946	0.261325512	-0.720854308	-0.812646904	0.401759029	-0.88602541	-0.905669122	-0.58586079	-0.913453055	0.105673759	-0.177483178	-0.686108902	-0.762194034	-0.845347787	-0.810020809	-0.904141646	-0.901072271	-0.130210145	0.381806012	-0.334946762	-0.043286327	0.088788897	0.885576043
[truncated: 850 more rows]
[truncated: 942 more columns]
